# Supplementary material for: Analysis of p53-Independent Functions of the Mdm2-MdmX Complex Using Data-Independent Acquisition-Based Profiling
Source: Proteomes. 2025 May 22;13(2):18. doi: 10.3390/proteomes13020018 (PMC12196705; doi:10.3390/proteomes13020018)
Supplement: Supplementary file 1 [file proteomes-13-00018-s001.zip]

Archive with 8 entries (8 files):
- Jain_et_al_Fig_S7.pdf
- supplementary figure S1.pdf
- supplementary materials Figures S2-S6 and Table S4.pdf
- Table S1.xlsx
- Table S2.xlsx
- Table S3.xlsx
- Table S5.xlsx
- Table S6.xlsx
