# Supplementary material for: Analysis of p53-Independent Functions of the Mdm2-MdmX Complex Using Data-Independent Acquisition-Based Profiling
Source: Proteomes. 2025 May 22;13(2):18. doi: 10.3390/proteomes13020018 (PMC12196705; doi:10.3390/proteomes13020018)
Supplement: Supplementary file 1 [file proteomes-13-00018-s001.zip › Table S1.xlsx]

## Sheet: 2 peptides
Protein Group	Protein ID	Accession	Uniprot_ID	Coverage (%)	# Peptides	# Unique	Distinct Proteoforms Detected	PTM	Description	Protein names	Gene names	Function	Pathway	Catalytic activity	Tissue specificity	Gene ontology	Involvement in disease	Subcellular location	Keywords	Untreated_control_N1 Area	Untreated_control_N2 Area	Untreated_control_N3 Area	Untreated_control_N4 Area	Untreated_control Avg_area	Untreated_control SD	Untreated_control CV	DMSO_N1 Area	DMSO_N2 Area	DMSO_N3 Area	DMSO_N4 Area	DMSO Avg_area	DMSO_SD	DMSO_CV	MEL23_N1 Area	MEL23_N2 Area	MEL23_N3 Area	MEL23_N4 Area	MEL23 avg_area	MEL23 SD	MEL23 CV	ANOVA p value	Posthoc p value DMSO/Untreated_control	Posthoc p value MEL23/DMSO	Posthoc p value MEL23/Untreated_control	Abundance_ratio DMSO/Untreated_control	Abundance_ratio MEL23/DMSO	Abundance_ratio MEL23/Untreated_control	Distinct Isoforms Quantified > 1
340	316	P46060	RAGP1_HUMAN	61	25	25	FALSE	Carbamidomethylation	Ran GTPase-activating protein 1 OS=Homo sapiens OX=9606 GN=RANGAP1 PE=1 SV=1	Ran GTPase-activating protein 1 (RanGAP1)	RANGAP1 KIAA1835 SD	GTPase activator for RAN (PubMed:8146159, PubMed:8896452, PubMed:16428860). Converts cytoplasmic GTP-bound RAN to GDP-bound RAN, which is essential for RAN-mediated nuclear import and export (PubMed:8896452, PubMed:27160050). Mediates dissociation of cargo from nuclear export complexes containing XPO1, RAN and RANBP2 after nuclear export (PubMed:27160050). {ECO:0000269|PubMed:16428860, ECO:000026…			Highly expressed in brain, thymus and testis. {ECO:0000269|PubMed:8973340}.	aggresome [GO:0016235]; axon cytoplasm [GO:1904115]; cytoplasm [GO:0005737]; cytoplasmic periphery of the nuclear pore complex [GO:1990723]; cytosol [GO:0005829]; dendrite [GO:0030425]; intracellular membrane-bounded organelle [GO:0043231]; kinetochore [GO:0000776]; mitotic spindle [GO:0072686]; nuclear envelope [GO:0005635]; nuclear membrane [GO:0031965]; nuclear pore [GO:0005643]; nuclear pore …		Cytoplasm {ECO:0000269|PubMed:15037602, ECO:0000305|PubMed:8146159}. Nucleus, nucleoplasm {ECO:0000269|PubMed:8146159}. Nucleus envelope {ECO:0000269|PubMed:11854305, ECO:0000269|PubMed:15037602}. Chromosome, centromere, kinetochore {ECO:0000269|PubMed:11854305}. Cytoplasm, cytoskeleton, spindle {ECO:0000269|PubMed:11854305, ECO:0000269|PubMed:15037602}. Note=Cytoplasmic during interphase. Detect…	Acetylation;Centromere;Chromosome;Cytoplasm;Cytoskeleton;Direct protein sequencing;GTPase activation;Isopeptide bond;Kinetochore;Leucine-rich repeat;Nucleus;Phosphoprotein;Reference proteome;Repeat;Ubl conjugation	143900000	134600000	156690000	157500000	148172500	1.09851e+07	0.0741372	148860000	154120000	149220000	152630000	151207500	2.57986e+06	0.0170617	189260000	188180000	183760000	192030000	188307500	3.43804e+06	0.0182576	2.10863e-05	0.957	1.99e-05	0.015	1.02048	1.24536	1.27087
1867	4219	Q13077	TRAF1_HUMAN	11	3	3	FALSE	Carbamidomethylation	TNF receptor-associated factor 1 OS=Homo sapiens OX=9606 GN=TRAF1 PE=1 SV=1	TNF receptor-associated factor 1 (Epstein-Barr virus-induced protein 6)	TRAF1 EBI6	Adapter molecule that regulates the activation of NF-kappa-B and JNK. Plays a role in the regulation of cell survival and apoptosis. The heterotrimer formed by TRAF1 and TRAF2 is part of a E3 ubiquitin-protein ligase complex that promotes ubiquitination of target proteins, such as MAP3K14. The TRAF1/TRAF2 complex recruits the antiapoptotic E3 protein-ubiquitin ligases BIRC2 and BIRC3 to TNFRSF1B/…				cytoplasm [GO:0005737]; cytoplasmic side of plasma membrane [GO:0009898]; cytosol [GO:0005829]; identical protein binding [GO:0042802]; thioesterase binding [GO:0031996]; tumor necrosis factor receptor binding [GO:0005164]; ubiquitin protein ligase binding [GO:0031625]; zinc ion binding [GO:0008270]; apoptotic process [GO:0006915]; positive regulation of JNK cascade [GO:0046330]; positive regulat…			Alternative splicing;Apoptosis;Coiled coil;Isopeptide bond;Phosphoprotein;Reference proteome;Ubl conjugation	8539300	8447400	8757000	9270800	8753625	368416	0.0420872	8993100	7317000	7623500	7650800	7896100	746826	0.0945817	15309000	17436000	14974000	16619000	16084500	1.147e+06	0.0713111	4.28549e-05	0.162	6.14e-05	5.41e-05	0.902038	2.03702	1.83747
2038	6327	P43357	MAGA3_HUMAN	18	6	3	FALSE	Carbamidomethylation	Melanoma-associated antigen 3 OS=Homo sapiens OX=9606 GN=MAGEA3 PE=1 SV=1	Melanoma-associated antigen 3 (Antigen MZ2-D) (Cancer/testis antigen 1.3) (CT1.3) (MAGE-3 antigen)	MAGEA3 MAGE3	Activator of ubiquitin ligase activity of RING-type zinc finger-containing E3 ubiquitin-protein ligases that acts as a as repressor of autophagy (PubMed:20864041, PubMed:31267705). May enhance ubiquitin ligase activity of TRIM28 and stimulate p53/TP53 ubiquitination by TRIM28. Proposed to act through recruitment and/or stabilization of the Ubl-conjugating enzyme (E2) at the E3:substrate complex (…			Expressed in many tumors of several types, such as melanoma, head and neck squamous cell carcinoma, lung carcinoma and breast carcinoma, but not in normal tissues except for testes and placenta. Never expressed in kidney tumors, Leukemias and lymphomas. {ECO:0000269|PubMed:8113684}.	endoplasmic reticulum [GO:0005783]; nucleus [GO:0005634]; caspase binding [GO:0089720]; histone deacetylase binding [GO:0042826]; negative regulation of autophagy [GO:0010507]; negative regulation of cysteine-type endopeptidase activity involved in apoptotic process [GO:0043154]; negative regulation of endoplasmic reticulum stress-induced intrinsic apoptotic signaling pathway [GO:1902236]; negati…			Reference proteome;Tumor antigen;Ubl conjugation;Ubl conjugation pathway	8676900	9557600	10399000	11175000	9952125	1.07656e+06	0.108174	9459200	8525600	10192000	9127500	9326075	694680	0.0744879	20532000	20471000	17837000	22336000	20294000	1.85244e+06	0.0912801	5.08159e-05	0.64	5.02e-05	0.000189	0.937094	2.17605	2.03916
281	1368	P31689	DNJA1_HUMAN	70	23	23	FALSE	Carbamidomethylation	DnaJ homolog subfamily A member 1 OS=Homo sapiens OX=9606 GN=DNAJA1 PE=1 SV=2	DnaJ homolog subfamily A member 1 (DnaJ protein homolog 2) (HSDJ) (Heat shock 40 kDa protein 4) (Heat shock protein J2) (HSJ-2) (Human DnaJ protein 2) (hDj-2)	DNAJA1 DNAJ2 HDJ2 HSJ2 HSPF4	Co-chaperone for HSPA8/Hsc70 (PubMed:10816573). Stimulates ATP hydrolysis, but not the folding of unfolded proteins mediated by HSPA1A (in vitro) (PubMed:24318877). Plays a role in protein transport into mitochondria via its role as co-chaperone. Functions as co-chaperone for HSPA1B and negatively regulates the translocation of BAX from the cytosol to mitochondria in response to cellular stress, …			Ubiquitous. Isoform 2 is highly expressed in testis and lung, but detected at low levels in thymus, prostate, colon and liver. {ECO:0000269|PubMed:10816573, ECO:0000269|PubMed:15595953}.	cytoplasmic side of endoplasmic reticulum membrane [GO:0098554]; cytosol [GO:0005829]; extracellular exosome [GO:0070062]; membrane [GO:0016020]; microtubule cytoskeleton [GO:0015630]; mitochondrion [GO:0005739]; nucleus [GO:0005634]; perinuclear region of cytoplasm [GO:0048471]; ATP binding [GO:0005524]; ATPase activator activity [GO:0001671]; C3HC4-type RING finger domain binding [GO:0055131]; …		Membrane {ECO:0000305|PubMed:10816573}; Lipid-anchor {ECO:0000305|PubMed:10816573}. Cytoplasm {ECO:0000269|PubMed:10816573}. Microsome {ECO:0000250}. Nucleus {ECO:0000269|PubMed:10816573}. Cytoplasm, perinuclear region {ECO:0000269|PubMed:10816573}. Mitochondrion {ECO:0000250}. Note=Primarily associated with microsomes. A minor proportion is associated with mitochondria (By similarity). Primarily…	Acetylation;Alternative splicing;Chaperone;Cytoplasm;Endoplasmic reticulum;Lipoprotein;Membrane;Metal-binding;Methylation;Microsome;Mitochondrion;Nucleus;Phosphoprotein;Prenylation;Reference proteome;Repeat;Zinc;Zinc-finger	281190000	271090000	263920000	251620000	266955000	1.24379e+07	0.0465919	223390000	269270000	291420000	300460000	271135000	3.44214e+07	0.126953	459260000	491370000	443230000	509410000	475817500	3.00357e+07	0.0631244	5.188e-05	0.985	0.002	2.73e-05	1.01566	1.75491	1.78239
2346	2612	Q6IA86-2	ELP2_HUMAN	7	5	5	FALSE	Carbamidomethylation	Isoform 2 of Elongator complex protein 2 OS=Homo sapiens OX=9606 GN=ELP2	Elongator complex protein 2 (ELP2) (SHINC-2) (STAT3-interacting protein 1) (StIP1)	ELP2 STATIP1	Component of the elongator complex which is required for multiple tRNA modifications, including mcm5U (5-methoxycarbonylmethyl uridine), mcm5s2U (5-methoxycarbonylmethyl-2-thiouridine), and ncm5U (5-carbamoylmethyl uridine) (PubMed:29332244). The elongator complex catalyzes the formation of carboxymethyluridine in the wobble base at position 34 in tRNAs (PubMed:29332244). {ECO:0000303|PubMed:2933…	tRNA modification; 5-methoxycarbonylmethyl-2-thiouridine-tRNA biosynthesis. {ECO:0000303|PubMed:29332244}.			cytoplasm [GO:0005737]; cytosol [GO:0005829]; elongator holoenzyme complex [GO:0033588]; nucleoplasm [GO:0005654]; transcription elongation factor complex [GO:0008023]; protein kinase binding [GO:0019901]; regulation of receptor signaling pathway via JAK-STAT [GO:0046425]; regulation of transcription by RNA polymerase II [GO:0006357]; transcription elongation from RNA polymerase II promoter [GO:0…	Mental retardation, autosomal recessive 58 (MRT58) [MIM:617270]: A form of mental retardation, a disorder characterized by significantly below average general intellectual functioning associated with impairments in adaptive behavior and manifested during the developmental period. MRT58 transmission pattern is consistent with autosomal recessive inheritance. {ECO:0000269|PubMed:25847581}. Note=The…	Cytoplasm {ECO:0000269|PubMed:11714725, ECO:0000269|PubMed:11818576}. Nucleus {ECO:0000269|PubMed:11714725, ECO:0000269|PubMed:11818576}.	Alternative splicing;Cytoplasm;Disease variant;Mental retardation;Nucleus;Reference proteome;Repeat;WD repeat;tRNA processing	12025000	12335000	11451000	12333000	12036000	416316	0.0345892	11368000	11807000	11604000	14230000	12252250	1.33065e+06	0.108604	17246000	16718000	17920000	16135000	17004750	760389	0.0447163	0.000138357	0.974	0.008	4.89e-05	1.01797	1.38789	1.41282
2346	2289	Q6IA86-3	ELP2_HUMAN	7	5	5	FALSE	Carbamidomethylation	Isoform 3 of Elongator complex protein 2 OS=Homo sapiens OX=9606 GN=ELP2	Elongator complex protein 2 (ELP2) (SHINC-2) (STAT3-interacting protein 1) (StIP1)	ELP2 STATIP1	Component of the elongator complex which is required for multiple tRNA modifications, including mcm5U (5-methoxycarbonylmethyl uridine), mcm5s2U (5-methoxycarbonylmethyl-2-thiouridine), and ncm5U (5-carbamoylmethyl uridine) (PubMed:29332244). The elongator complex catalyzes the formation of carboxymethyluridine in the wobble base at position 34 in tRNAs (PubMed:29332244). {ECO:0000303|PubMed:2933…	tRNA modification; 5-methoxycarbonylmethyl-2-thiouridine-tRNA biosynthesis. {ECO:0000303|PubMed:29332244}.			cytoplasm [GO:0005737]; cytosol [GO:0005829]; elongator holoenzyme complex [GO:0033588]; nucleoplasm [GO:0005654]; transcription elongation factor complex [GO:0008023]; protein kinase binding [GO:0019901]; regulation of receptor signaling pathway via JAK-STAT [GO:0046425]; regulation of transcription by RNA polymerase II [GO:0006357]; transcription elongation from RNA polymerase II promoter [GO:0…	Mental retardation, autosomal recessive 58 (MRT58) [MIM:617270]: A form of mental retardation, a disorder characterized by significantly below average general intellectual functioning associated with impairments in adaptive behavior and manifested during the developmental period. MRT58 transmission pattern is consistent with autosomal recessive inheritance. {ECO:0000269|PubMed:25847581}. Note=The…	Cytoplasm {ECO:0000269|PubMed:11714725, ECO:0000269|PubMed:11818576}. Nucleus {ECO:0000269|PubMed:11714725, ECO:0000269|PubMed:11818576}.	Alternative splicing;Cytoplasm;Disease variant;Mental retardation;Nucleus;Reference proteome;Repeat;WD repeat;tRNA processing	12025000	12335000	11451000	12333000	12036000	416316	0.0345892	11368000	11807000	11604000	14230000	12252250	1.33065e+06	0.108604	17246000	16718000	17920000	16135000	17004750	760389	0.0447163	0.000138357	0.974	0.008	4.89e-05	1.01797	1.38789	1.41282
2346	2613	Q6IA86-5	ELP2_HUMAN	6	5	5	FALSE	Carbamidomethylation	Isoform 5 of Elongator complex protein 2 OS=Homo sapiens OX=9606 GN=ELP2	Elongator complex protein 2 (ELP2) (SHINC-2) (STAT3-interacting protein 1) (StIP1)	ELP2 STATIP1	Component of the elongator complex which is required for multiple tRNA modifications, including mcm5U (5-methoxycarbonylmethyl uridine), mcm5s2U (5-methoxycarbonylmethyl-2-thiouridine), and ncm5U (5-carbamoylmethyl uridine) (PubMed:29332244). The elongator complex catalyzes the formation of carboxymethyluridine in the wobble base at position 34 in tRNAs (PubMed:29332244). {ECO:0000303|PubMed:2933…	tRNA modification; 5-methoxycarbonylmethyl-2-thiouridine-tRNA biosynthesis. {ECO:0000303|PubMed:29332244}.			cytoplasm [GO:0005737]; cytosol [GO:0005829]; elongator holoenzyme complex [GO:0033588]; nucleoplasm [GO:0005654]; transcription elongation factor complex [GO:0008023]; protein kinase binding [GO:0019901]; regulation of receptor signaling pathway via JAK-STAT [GO:0046425]; regulation of transcription by RNA polymerase II [GO:0006357]; transcription elongation from RNA polymerase II promoter [GO:0…	Mental retardation, autosomal recessive 58 (MRT58) [MIM:617270]: A form of mental retardation, a disorder characterized by significantly below average general intellectual functioning associated with impairments in adaptive behavior and manifested during the developmental period. MRT58 transmission pattern is consistent with autosomal recessive inheritance. {ECO:0000269|PubMed:25847581}. Note=The…	Cytoplasm {ECO:0000269|PubMed:11714725, ECO:0000269|PubMed:11818576}. Nucleus {ECO:0000269|PubMed:11714725, ECO:0000269|PubMed:11818576}.	Alternative splicing;Cytoplasm;Disease variant;Mental retardation;Nucleus;Reference proteome;Repeat;WD repeat;tRNA processing	12025000	12335000	11451000	12333000	12036000	416316	0.0345892	11368000	11807000	11604000	14230000	12252250	1.33065e+06	0.108604	17246000	16718000	17920000	16135000	17004750	760389	0.0447163	0.000138357	0.974	0.008	4.89e-05	1.01797	1.38789	1.41282
2346	2290	Q6IA86	ELP2_HUMAN	6	5	5	FALSE	Carbamidomethylation	Elongator complex protein 2 OS=Homo sapiens OX=9606 GN=ELP2 PE=1 SV=2	Elongator complex protein 2 (ELP2) (SHINC-2) (STAT3-interacting protein 1) (StIP1)	ELP2 STATIP1	Component of the elongator complex which is required for multiple tRNA modifications, including mcm5U (5-methoxycarbonylmethyl uridine), mcm5s2U (5-methoxycarbonylmethyl-2-thiouridine), and ncm5U (5-carbamoylmethyl uridine) (PubMed:29332244). The elongator complex catalyzes the formation of carboxymethyluridine in the wobble base at position 34 in tRNAs (PubMed:29332244). {ECO:0000303|PubMed:2933…	tRNA modification; 5-methoxycarbonylmethyl-2-thiouridine-tRNA biosynthesis. {ECO:0000303|PubMed:29332244}.			cytoplasm [GO:0005737]; cytosol [GO:0005829]; elongator holoenzyme complex [GO:0033588]; nucleoplasm [GO:0005654]; transcription elongation factor complex [GO:0008023]; protein kinase binding [GO:0019901]; regulation of receptor signaling pathway via JAK-STAT [GO:0046425]; regulation of transcription by RNA polymerase II [GO:0006357]; transcription elongation from RNA polymerase II promoter [GO:0…	Mental retardation, autosomal recessive 58 (MRT58) [MIM:617270]: A form of mental retardation, a disorder characterized by significantly below average general intellectual functioning associated with impairments in adaptive behavior and manifested during the developmental period. MRT58 transmission pattern is consistent with autosomal recessive inheritance. {ECO:0000269|PubMed:25847581}. Note=The…	Cytoplasm {ECO:0000269|PubMed:11714725, ECO:0000269|PubMed:11818576}. Nucleus {ECO:0000269|PubMed:11714725, ECO:0000269|PubMed:11818576}.	Alternative splicing;Cytoplasm;Disease variant;Mental retardation;Nucleus;Reference proteome;Repeat;WD repeat;tRNA processing	12025000	12335000	11451000	12333000	12036000	416316	0.0345892	11368000	11807000	11604000	14230000	12252250	1.33065e+06	0.108604	17246000	16718000	17920000	16135000	17004750	760389	0.0447163	0.000138357	0.974	0.008	4.89e-05	1.01797	1.38789	1.41282
2346	2291	Q6IA86-6	ELP2_HUMAN	6	5	5	FALSE	Carbamidomethylation	Isoform 6 of Elongator complex protein 2 OS=Homo sapiens OX=9606 GN=ELP2	Elongator complex protein 2 (ELP2) (SHINC-2) (STAT3-interacting protein 1) (StIP1)	ELP2 STATIP1	Component of the elongator complex which is required for multiple tRNA modifications, including mcm5U (5-methoxycarbonylmethyl uridine), mcm5s2U (5-methoxycarbonylmethyl-2-thiouridine), and ncm5U (5-carbamoylmethyl uridine) (PubMed:29332244). The elongator complex catalyzes the formation of carboxymethyluridine in the wobble base at position 34 in tRNAs (PubMed:29332244). {ECO:0000303|PubMed:2933…	tRNA modification; 5-methoxycarbonylmethyl-2-thiouridine-tRNA biosynthesis. {ECO:0000303|PubMed:29332244}.			cytoplasm [GO:0005737]; cytosol [GO:0005829]; elongator holoenzyme complex [GO:0033588]; nucleoplasm [GO:0005654]; transcription elongation factor complex [GO:0008023]; protein kinase binding [GO:0019901]; regulation of receptor signaling pathway via JAK-STAT [GO:0046425]; regulation of transcription by RNA polymerase II [GO:0006357]; transcription elongation from RNA polymerase II promoter [GO:0…	Mental retardation, autosomal recessive 58 (MRT58) [MIM:617270]: A form of mental retardation, a disorder characterized by significantly below average general intellectual functioning associated with impairments in adaptive behavior and manifested during the developmental period. MRT58 transmission pattern is consistent with autosomal recessive inheritance. {ECO:0000269|PubMed:25847581}. Note=The…	Cytoplasm {ECO:0000269|PubMed:11714725, ECO:0000269|PubMed:11818576}. Nucleus {ECO:0000269|PubMed:11714725, ECO:0000269|PubMed:11818576}.	Alternative splicing;Cytoplasm;Disease variant;Mental retardation;Nucleus;Reference proteome;Repeat;WD repeat;tRNA processing	12025000	12335000	11451000	12333000	12036000	416316	0.0345892	11368000	11807000	11604000	14230000	12252250	1.33065e+06	0.108604	17246000	16718000	17920000	16135000	17004750	760389	0.0447163	0.000138357	0.974	0.008	4.89e-05	1.01797	1.38789	1.41282
1718	3823	Q9Y314	NOSIP_HUMAN	36	7	7	FALSE	Carbamidomethylation	Nitric oxide synthase-interacting protein OS=Homo sapiens OX=9606 GN=NOSIP PE=1 SV=1	Nitric oxide synthase-interacting protein (E3 ubiquitin-protein ligase NOSIP) (EC 2.3.2.27) (RING-type E3 ubiquitin transferase NOSIP) (eNOS-interacting protein)	NOSIP CGI-25	E3 ubiquitin-protein ligase that is essential for proper development of the forebrain, the eye, and the face. Catalyzes monoubiquitination of serine/threonine-protein phosphatase 2A (PP2A) catalytic subunit PPP2CA/PPP2CB (By similarity). Negatively regulates nitric oxide production by inducing NOS1 and NOS3 translocation to actin cytoskeleton and inhibiting their enzymatic activity (PubMed:111498…		Reaction=S-ubiquitinyl-[E2 ubiquitin-conjugating enzyme]-L-cysteine + [acceptor protein]-L-lysine = [E2 ubiquitin-conjugating enzyme]-L-cysteine + N(6)-ubiquitinyl-[acceptor protein]-L-lysine.; EC=2.3.2.27;	Expressed in heart, brain and lung. Present in endothelial cells (at protein level). {ECO:0000269|PubMed:11149895}.	cytoplasm [GO:0005737]; cytosol [GO:0005829]; Golgi membrane [GO:0000139]; nucleoplasm [GO:0005654]; nucleus [GO:0005634]; RNA binding [GO:0003723]; ubiquitin protein ligase activity [GO:0061630]; negative regulation of catalytic activity [GO:0043086]; negative regulation of nitric-oxide synthase activity [GO:0051001]		Cytoplasm {ECO:0000269|PubMed:15548660, ECO:0000269|PubMed:16135813}. Nucleus {ECO:0000269|PubMed:15548660, ECO:0000269|PubMed:16135813}. Note=Translocates from nucleus to cytoplasm in the G2 phase of the cell cycle (PubMed:16135813).	Cytoplasm;Developmental protein;Nucleus;Phosphoprotein;Reference proteome;Transferase;Ubl conjugation pathway	15030000	15467000	14360000	15458000	15078750	520752	0.0345355	13789000	17053000	15602000	15602000	15511500	1.33661e+06	0.0861692	25895000	26661000	30701000	30243000	28375000	2.44867e+06	0.0862966	0.000155597	0.925	0.000151	0.000572	1.0287	1.82929	1.88179
14	12	P0DMV8	HS71A_HUMAN	71	62	37	FALSE	Carbamidomethylation; Oxidation (M)	Heat shock 70 kDa protein 1A OS=Homo sapiens OX=9606 GN=HSPA1A PE=1 SV=1	Heat shock 70 kDa protein 1A (Heat shock 70 kDa protein 1) (HSP70-1) (HSP70.1)	HSPA1A HSP72 HSPA1 HSX70	Molecular chaperone implicated in a wide variety of cellular processes, including protection of the proteome from stress, folding and transport of newly synthesized polypeptides, activation of proteolysis of misfolded proteins and the formation and dissociation of protein complexes. Plays a pivotal role in the protein quality control system, ensuring the correct folding of proteins, the re-foldin…				aggresome [GO:0016235]; blood microparticle [GO:0072562]; centriole [GO:0005814]; centrosome [GO:0005813]; cytoplasm [GO:0005737]; cytosol [GO:0005829]; endoplasmic reticulum [GO:0005783]; extracellular exosome [GO:0070062]; extracellular region [GO:0005576]; ficolin-1-rich granule lumen [GO:1904813]; focal adhesion [GO:0005925]; inclusion body [GO:0016234]; mitochondrion [GO:0005739]; nuclear sp…	Note=In certain aggressive cases of activated B cell-like diffuse large B-cell lymphoma (ABC-DLBCL), plays a role in the cytoplasmic sequestration of misfolded N-terminal mutated PRDM1 proteins, promotes their association with SYNV1/HRD1 and degradation through the SYNV1-proteasome pathway. HSPA1A inhibition restores PRDM1 nuclear localization and transcriptional activity in lymphoma cell lines a…	Cytoplasm {ECO:0000269|PubMed:17289661}. Nucleus {ECO:0000269|PubMed:27137183}. Cytoplasm, cytoskeleton, microtubule organizing center, centrosome {ECO:0000269|PubMed:27137183}. Secreted {ECO:0000250|UniProtKB:Q61696}. Note=Localized in cytoplasmic mRNP granules containing untranslated mRNAs.	ATP-binding;Acetylation;Alternative splicing;Chaperone;Cytoplasm;Cytoskeleton;Direct protein sequencing;Host cell receptor for virus entry;Host-virus interaction;Methylation;Nucleotide-binding;Nucleus;Phosphoprotein;Receptor;Reference proteome;Secreted;Stress response	1704600000	1804800000	1640200000	1614500000	1691025000	8.47905e+07	0.0501415	1584500000	1876100000	1703800000	1668100000	1708125000	1.22637e+08	0.0717962	4155100000	3846100000	3039100000	3914300000	3738650000	4.84836e+08	0.129682	0.000276058	0.99	0.000896	0.001	1.01011	2.18874	2.21088
14	11	P0DMV9	HS71B_HUMAN	71	62	37	FALSE	Carbamidomethylation; Oxidation (M)	Heat shock 70 kDa protein 1B OS=Homo sapiens OX=9606 GN=HSPA1B PE=1 SV=1	Heat shock 70 kDa protein 1B (Heat shock 70 kDa protein 2) (HSP70-2) (HSP70.2)	HSPA1B HSP72	Molecular chaperone implicated in a wide variety of cellular processes, including protection of the proteome from stress, folding and transport of newly synthesized polypeptides, activation of proteolysis of misfolded proteins and the formation and dissociation of protein complexes. Plays a pivotal role in the protein quality control system, ensuring the correct folding of proteins, the re-foldin…			HSPA1B is testis-specific.	aggresome [GO:0016235]; blood microparticle [GO:0072562]; centriole [GO:0005814]; centrosome [GO:0005813]; cytoplasm [GO:0005737]; cytosol [GO:0005829]; endoplasmic reticulum [GO:0005783]; extracellular exosome [GO:0070062]; extracellular region [GO:0005576]; ficolin-1-rich granule lumen [GO:1904813]; focal adhesion [GO:0005925]; inclusion body [GO:0016234]; mitochondrion [GO:0005739]; nuclear sp…		Cytoplasm {ECO:0000269|PubMed:17289661}. Cytoplasm, cytoskeleton, microtubule organizing center, centrosome {ECO:0000269|PubMed:27137183}. Note=Localized in cytoplasmic mRNP granules containing untranslated mRNAs.	ATP-binding;Acetylation;Chaperone;Cytoplasm;Cytoskeleton;Direct protein sequencing;Host cell receptor for virus entry;Host-virus interaction;Methylation;Nucleotide-binding;Phosphoprotein;Receptor;Reference proteome;Stress response	1704600000	1804800000	1640200000	1614500000	1691025000	8.47905e+07	0.0501415	1584500000	1876100000	1703800000	1668100000	1708125000	1.22637e+08	0.0717962	4155100000	3846100000	3039100000	3914300000	3738650000	4.84836e+08	0.129682	0.000276058	0.99	0.000896	0.001	1.01011	2.18874	2.21088
339	1065	P04083	ANXA1_HUMAN	71	21	21	FALSE	Carbamidomethylation; Acetylation (N-term)	Annexin A1 OS=Homo sapiens OX=9606 GN=ANXA1 PE=1 SV=2	Annexin A1 (Annexin I) (Annexin-1) (Calpactin II) (Calpactin-2) (Chromobindin-9) (Lipocortin I) (Phospholipase A2 inhibitory protein) (p35) [Cleaved into: Annexin Ac2-26]	ANXA1 ANX1 LPC1	Plays important roles in the innate immune response as effector of glucocorticoid-mediated responses and regulator of the inflammatory process. Has anti-inflammatory activity (PubMed:8425544). Plays a role in glucocorticoid-mediated down-regulation of the early phase of the inflammatory response (By similarity). Contributes to the adaptive immune response by enhancing signaling cascades that are …			Detected in resting neutrophils (PubMed:10772777). Detected in peripheral blood T-cells (PubMed:17008549). Detected in extracellular vesicles in blood serum from patients with inflammatory bowel disease, but not in serum from healthy donors (PubMed:25664854). Detected in placenta (at protein level) (PubMed:2532504). Detected in liver. {ECO:0000269|PubMed:2532504, ECO:0000269|PubMed:2936963}.	adherens junction [GO:0005912]; apical plasma membrane [GO:0016324]; basolateral plasma membrane [GO:0016323]; cell surface [GO:0009986]; collagen-containing extracellular matrix [GO:0062023]; cornified envelope [GO:0001533]; cytoplasm [GO:0005737]; cytosol [GO:0005829]; early endosome membrane [GO:0031901]; endosome [GO:0005768]; extracellular exosome [GO:0070062]; extracellular region [GO:00055…		Nucleus {ECO:0000269|PubMed:10772777, ECO:0000269|PubMed:19625660}. Cytoplasm {ECO:0000269|PubMed:10772777, ECO:0000269|PubMed:17008549, ECO:0000269|PubMed:19625660}. Cell projection, cilium {ECO:0000250|UniProtKB:P46193}. Cell membrane {ECO:0000269|PubMed:10772777}. Membrane {ECO:0000269|PubMed:17008549, ECO:0000269|PubMed:2532504, ECO:0000269|PubMed:8557678}; Peripheral membrane protein {ECO:00…	Acetylation;Adaptive immunity;Annexin;Calcium;Calcium/phospholipid-binding;Cell membrane;Cell projection;Cilium;Cytoplasm;Cytoplasmic vesicle;Direct protein sequencing;Disulfide bond;Endosome;Immunity;Inflammatory response;Innate immunity;Isopeptide bond;Membrane;Metal-binding;Nucleus;Pharmaceutical;Phospholipase A2 inhibitor;Phosphoprotein;Reference proteome;Repeat;Secreted;Ubl conjugation	334120000	382220000	390380000	370620000	369335000	2.48372e+07	0.0672485	314210000	314050000	313610000	364080000	326487500	2.5063e+07	0.0767654	240120000	249780000	238040000	244120000	243015000	5.16778e+06	0.0212653	0.000278612	0.129	0.004	0.002	0.883987	0.744332	0.65798
2674	3719	Q00535	CDK5_HUMAN	19	5	4	FALSE	Carbamidomethylation	Cyclin-dependent-like kinase 5 OS=Homo sapiens OX=9606 GN=CDK5 PE=1 SV=3	Cyclin-dependent-like kinase 5 (EC 2.7.11.1) (Cell division protein kinase 5) (Serine/threonine-protein kinase PSSALRE) (Tau protein kinase II catalytic subunit) (TPKII catalytic subunit)	CDK5 CDKN5	Proline-directed serine/threonine-protein kinase essential for neuronal cell cycle arrest and differentiation and may be involved in apoptotic cell death in neuronal diseases by triggering abortive cell cycle re-entry. Interacts with D1 and D3-type G1 cyclins. Phosphorylates SRC, NOS3, VIM/vimentin, p35/CDK5R1, MEF2A, SIPA1L1, SH3GLB1, PXN, PAK1, MCAM/MUC18, SEPT5, SYN1, DNM1, AMPH, SYNJ1, CDK16,…		Reaction=ATP + L-seryl-[protein] = ADP + H(+) + O-phospho-L-seryl-[protein]; Xref=Rhea:RHEA:17989, Rhea:RHEA-COMP:9863, Rhea:RHEA-COMP:11604, ChEBI:CHEBI:15378, ChEBI:CHEBI:29999, ChEBI:CHEBI:30616, ChEBI:CHEBI:83421, ChEBI:CHEBI:456216; EC=2.7.11.1; Reaction=ATP + L-threonyl-[protein] = ADP + H(+) + O-phospho-L-threonyl-[protein]; Xref=Rhea:RHEA:46608, Rhea:RHEA-COMP:11060, Rhea:RHEA-COMP:11605,…	Isoform 1 is ubiquitously expressed. Accumulates in cortical neurons (at protein level). Isoform 2 has only been detected in testis, skeletal muscle, colon, bone marrow and ovary. {ECO:0000269|PubMed:17009320, ECO:0000269|PubMed:19693690}.	axon [GO:0030424]; cell junction [GO:0030054]; cyclin-dependent protein kinase holoenzyme complex [GO:0000307]; cytoplasm [GO:0005737]; cytosol [GO:0005829]; dendrite [GO:0030425]; filopodium [GO:0030175]; glutamatergic synapse [GO:0098978]; growth cone [GO:0030426]; lamellipodium [GO:0030027]; membrane [GO:0016020]; microtubule [GO:0005874]; neuromuscular junction [GO:0031594]; neuron projection…	Lissencephaly 7, with cerebellar hypoplasia (LIS7) [MIM:616342]: A form of lissencephaly, a disorder of cortical development characterized by agyria or pachygyria and disorganization of the clear neuronal lamination of normal six-layered cortex. LIS7 patients manifest lack of psychomotor development, facial dysmorphism, arthrogryposis, and early-onset intractable seizures resulting in death in in…	[Isoform 1]: Cytoplasm. Cell membrane; Peripheral membrane protein. Perikaryon. Cell projection, lamellipodium {ECO:0000250}. Cell projection, growth cone {ECO:0000250}. Cell junction, synapse, postsynaptic density {ECO:0000250}. Note=In axonal growth cone with extension to the peripheral lamellipodia (By similarity). Under neurotoxic stress and neuronal injury conditions, CDK5R (p35) is cleaved …	ATP-binding;Acetylation;Alternative splicing;Apoptosis;Biological rhythms;Cell cycle;Cell division;Cell junction;Cell membrane;Cell projection;Cytoplasm;Kinase;Lissencephaly;Membrane;Neurodegeneration;Neurogenesis;Nucleotide-binding;Nucleus;Phosphoprotein;Reference proteome;Serine/threonine-protein kinase;Synapse;Transferase	31195000	30523000	28351000	28969000	29759500	1.32317e+06	0.0444622	27067000	28352000	29183000	29301000	28475750	1.02975e+06	0.0361622	23726000	22722000	24455000	24235000	23784500	771330	0.0324299	0.000404576	0.53	0.002	0.000708	0.956863	0.835255	0.799224
1988	4204	P51784	UBP11_HUMAN	6	3	2	FALSE	Acetylation (N-term)	Ubiquitin carboxyl-terminal hydrolase 11 OS=Homo sapiens OX=9606 GN=USP11 PE=1 SV=3	Ubiquitin carboxyl-terminal hydrolase 11 (EC 3.4.19.12) (Deubiquitinating enzyme 11) (Ubiquitin thioesterase 11) (Ubiquitin-specific-processing protease 11)	USP11 UHX1	Protease that can remove conjugated ubiquitin from target proteins and polyubiquitin chains (PubMed:12084015, PubMed:15314155, PubMed:17897950, PubMed:19874889, PubMed:20233726, PubMed:28992046, PubMed:24724799). Inhibits the degradation of target proteins by the proteasome (PubMed:12084015). Cleaves preferentially 'Lys-6' and 'Lys-63'-linked ubiquitin chains. Has lower activity with 'Lys-11' and…		Reaction=Thiol-dependent hydrolysis of ester, thioester, amide, peptide and isopeptide bonds formed by the C-terminal Gly of ubiquitin (a 76-residue protein attached to proteins as an intracellular targeting signal).; EC=3.4.19.12; Evidence={ECO:0000269|PubMed:12084015, ECO:0000269|PubMed:24724799, ECO:0000269|PubMed:28992046};		chromosome [GO:0005694]; cytosol [GO:0005829]; nucleoplasm [GO:0005654]; nucleus [GO:0005634]; cysteine-type endopeptidase activity [GO:0004197]; thiol-dependent deubiquitinase [GO:0004843]; transcription corepressor binding [GO:0001222]; protein deubiquitination [GO:0016579]; ubiquitin-dependent protein catabolic process [GO:0006511]		Nucleus {ECO:0000269|PubMed:12084015, ECO:0000269|PubMed:15314155, ECO:0000269|PubMed:20233726, ECO:0000269|PubMed:28992046}. Cytoplasm {ECO:0000269|PubMed:15314155, ECO:0000269|PubMed:28992046}. Chromosome {ECO:0000269|PubMed:20233726, ECO:0000269|PubMed:20601937}. Note=Predominantly nuclear (PubMed:12084015, PubMed:15314155). Associates with chromatin (PubMed:20601937, PubMed:20233726). {ECO:00…	Acetylation;Chromosome;Cytoplasm;Host-virus interaction;Hydrolase;Nucleus;Phosphoprotein;Protease;Reference proteome;Thiol protease;Ubl conjugation pathway	3302200	4647300	3658600	4268900	3969250	603048	0.15193	4294800	4899700	6592400	4149400	4984075	1.12036e+06	0.224788	12177000	12087000	8467900	10628000	10839975	1.73343e+06	0.159911	0.000479733	0.298	0.003	0.000307	1.25567	2.17492	2.73099
3047	4021	O15460-2	P4HA2_HUMAN	10	4	4	FALSE	Carbamidomethylation	Isoform IIa of Prolyl 4-hydroxylase subunit alpha-2 OS=Homo sapiens OX=9606 GN=P4HA2	Prolyl 4-hydroxylase subunit alpha-2 (4-PH alpha-2) (EC 1.14.11.2) (Procollagen-proline,2-oxoglutarate-4-dioxygenase subunit alpha-2)	P4HA2 UNQ290/PRO330	Catalyzes the post-translational formation of 4-hydroxyproline in -Xaa-Pro-Gly- sequences in collagens and other proteins.		Reaction=2-oxoglutarate + L-prolyl-[collagen] + O2 = CO2 + succinate + trans-4-hydroxy-L-prolyl-[collagen]; Xref=Rhea:RHEA:18945, Rhea:RHEA-COMP:11676, Rhea:RHEA-COMP:11680, ChEBI:CHEBI:15379, ChEBI:CHEBI:16526, ChEBI:CHEBI:16810, ChEBI:CHEBI:30031, ChEBI:CHEBI:50342, ChEBI:CHEBI:61965; EC=1.14.11.2;		cytosol [GO:0005829]; endoplasmic reticulum [GO:0005783]; endoplasmic reticulum lumen [GO:0005788]; intracellular membrane-bounded organelle [GO:0043231]; nucleoplasm [GO:0005654]; electron transfer activity [GO:0009055]; iron ion binding [GO:0005506]; L-ascorbic acid binding [GO:0031418]; procollagen-proline 4-dioxygenase activity [GO:0004656]; peptidyl-proline hydroxylation to 4-hydroxy-L-proli…	Myopia 25, autosomal dominant (MYP25) [MIM:617238]: A refractive error of the eye, in which parallel rays from a distant object come to focus in front of the retina, vision being better for near objects than for far. {ECO:0000269|PubMed:25741866}. Note=The disease is caused by variants affecting the gene represented in this entry.	Endoplasmic reticulum lumen.	Alternative splicing;Dioxygenase;Disease variant;Endoplasmic reticulum;Glycoprotein;Iron;Metal-binding;Oxidoreductase;Reference proteome;Signal;TPR repeat;Vitamin C	5914100	5702700	6259300	4583300	5614850	724955	0.129114	4130000	5178800	5189800	4514700	4753325	521861	0.109789	10014000	10704000	8564500	8514600	9449275	1.08776e+06	0.115116	0.000498884	0.23	0.000353	0.003	0.846563	1.98793	1.68291
3047	4022	O15460	P4HA2_HUMAN	10	4	4	FALSE	Carbamidomethylation	Prolyl 4-hydroxylase subunit alpha-2 OS=Homo sapiens OX=9606 GN=P4HA2 PE=1 SV=1	Prolyl 4-hydroxylase subunit alpha-2 (4-PH alpha-2) (EC 1.14.11.2) (Procollagen-proline,2-oxoglutarate-4-dioxygenase subunit alpha-2)	P4HA2 UNQ290/PRO330	Catalyzes the post-translational formation of 4-hydroxyproline in -Xaa-Pro-Gly- sequences in collagens and other proteins.		Reaction=2-oxoglutarate + L-prolyl-[collagen] + O2 = CO2 + succinate + trans-4-hydroxy-L-prolyl-[collagen]; Xref=Rhea:RHEA:18945, Rhea:RHEA-COMP:11676, Rhea:RHEA-COMP:11680, ChEBI:CHEBI:15379, ChEBI:CHEBI:16526, ChEBI:CHEBI:16810, ChEBI:CHEBI:30031, ChEBI:CHEBI:50342, ChEBI:CHEBI:61965; EC=1.14.11.2;		cytosol [GO:0005829]; endoplasmic reticulum [GO:0005783]; endoplasmic reticulum lumen [GO:0005788]; intracellular membrane-bounded organelle [GO:0043231]; nucleoplasm [GO:0005654]; electron transfer activity [GO:0009055]; iron ion binding [GO:0005506]; L-ascorbic acid binding [GO:0031418]; procollagen-proline 4-dioxygenase activity [GO:0004656]; peptidyl-proline hydroxylation to 4-hydroxy-L-proli…	Myopia 25, autosomal dominant (MYP25) [MIM:617238]: A refractive error of the eye, in which parallel rays from a distant object come to focus in front of the retina, vision being better for near objects than for far. {ECO:0000269|PubMed:25741866}. Note=The disease is caused by variants affecting the gene represented in this entry.	Endoplasmic reticulum lumen.	Alternative splicing;Dioxygenase;Disease variant;Endoplasmic reticulum;Glycoprotein;Iron;Metal-binding;Oxidoreductase;Reference proteome;Signal;TPR repeat;Vitamin C	5914100	5702700	6259300	4583300	5614850	724955	0.129114	4130000	5178800	5189800	4514700	4753325	521861	0.109789	10014000	10704000	8564500	8514600	9449275	1.08776e+06	0.115116	0.000498884	0.23	0.000353	0.003	0.846563	1.98793	1.68291
1885	2692	Q01581	HMCS1_HUMAN	17	5	5	FALSE	Carbamidomethylation	Hydroxymethylglutaryl-CoA synthase cytoplasmic OS=Homo sapiens OX=9606 GN=HMGCS1 PE=1 SV=2	Hydroxymethylglutaryl-CoA synthase, cytoplasmic (HMG-CoA synthase) (EC 2.3.3.10) (3-hydroxy-3-methylglutaryl coenzyme A synthase)	HMGCS1 HMGCS	Catalyzes the condensation of acetyl-CoA with acetoacetyl-CoA to form HMG-CoA, which is converted by HMG-CoA reductase (HMGCR) into mevalonate, a precursor for cholesterol synthesis. {ECO:0000269|PubMed:7913309}.	Metabolic intermediate biosynthesis; (R)-mevalonate biosynthesis; (R)-mevalonate from acetyl-CoA: step 2/3.	Reaction=acetoacetyl-CoA + acetyl-CoA + H2O = (3S)-hydroxy-3-methylglutaryl-CoA + CoA + H(+); Xref=Rhea:RHEA:10188, ChEBI:CHEBI:15377, ChEBI:CHEBI:15378, ChEBI:CHEBI:43074, ChEBI:CHEBI:57286, ChEBI:CHEBI:57287, ChEBI:CHEBI:57288; EC=2.3.3.10; Evidence={ECO:0000269|PubMed:7913309};PhysiologicalDirection=left-to-right; Xref=Rhea:RHEA:10189; Evidence={ECO:0000305|PubMed:7913309};		cytoplasm [GO:0005737]; cytosol [GO:0005829]; hydroxymethylglutaryl-CoA synthase activity [GO:0004421]; protein homodimerization activity [GO:0042803]; acetyl-CoA metabolic process [GO:0006084]; cholesterol biosynthetic process [GO:0006695]; farnesyl diphosphate biosynthetic process, mevalonate pathway [GO:0010142]; lipid metabolic process [GO:0006629]		Cytoplasm {ECO:0000305|PubMed:1358203}.	Acetylation;Cholesterol biosynthesis;Cholesterol metabolism;Cytoplasm;Lipid biosynthesis;Lipid metabolism;Phosphoprotein;Reference proteome;Steroid biosynthesis;Steroid metabolism;Sterol biosynthesis;Sterol metabolism;Transferase	22802000	19502000	16801000	16195000	18825000	3.01598e+06	0.160211	14286000	21569000	19819000	16115000	17947250	3.33579e+06	0.185866	37463000	37976000	33863000	40611000	37478250	2.77682e+06	0.0740914	0.000547016	0.888	0.004	0.002	0.953373	2.08824	1.99088
49	77	Q92598-2	HS105_HUMAN	75	56	50	FALSE	Carbamidomethylation; Acetylation (N-term)	Isoform Beta of Heat shock protein 105 kDa OS=Homo sapiens OX=9606 GN=HSPH1	Heat shock protein 105 kDa (Antigen NY-CO-25) (Heat shock 110 kDa protein)	HSPH1 HSP105 HSP110 KIAA0201	Acts as a nucleotide-exchange factor (NEF) for chaperone proteins HSPA1A and HSPA1B, promoting the release of ADP from HSPA1A/B thereby triggering client/substrate protein release (PubMed:24318877). Prevents the aggregation of denatured proteins in cells under severe stress, on which the ATP levels decrease markedly. Inhibits HSPA8/HSC70 ATPase and chaperone activities (By similarity). {ECO:00002…			Highly expressed in testis. Present at lower levels in most brain regions, except cerebellum. Overexpressed in cancer cells. {ECO:0000269|PubMed:10865058, ECO:0000269|PubMed:16232202}.	cytoplasm [GO:0005737]; cytosol [GO:0005829]; endocytic vesicle lumen [GO:0071682]; extracellular exosome [GO:0070062]; extracellular region [GO:0005576]; microtubule [GO:0005874]; nucleoplasm [GO:0005654]; nucleus [GO:0005634]; protein-containing complex [GO:0032991]; adenyl-nucleotide exchange factor activity [GO:0000774]; alpha-tubulin binding [GO:0043014]; ATP binding [GO:0005524]; ATP hydrol…		Cytoplasm {ECO:0000269|PubMed:9931472}.	ATP-binding;Acetylation;Alternative splicing;Cytoplasm;Direct protein sequencing;Nucleotide-binding;Phosphoprotein;Reference proteome;Stress response	479290000	453420000	408380000	411770000	438215000	3.41946e+07	0.0780316	375580000	486170000	433860000	396590000	423050000	4.84923e+07	0.114626	647880000	648110000	579740000	652470000	632050000	3.49372e+07	0.055276	0.000653131	0.885	0.007	0.001	0.965394	1.49403	1.44233
49	105	Q92598	HS105_HUMAN	71	56	50	FALSE	Carbamidomethylation; Acetylation (N-term)	Heat shock protein 105 kDa OS=Homo sapiens OX=9606 GN=HSPH1 PE=1 SV=1	Heat shock protein 105 kDa (Antigen NY-CO-25) (Heat shock 110 kDa protein)	HSPH1 HSP105 HSP110 KIAA0201	Acts as a nucleotide-exchange factor (NEF) for chaperone proteins HSPA1A and HSPA1B, promoting the release of ADP from HSPA1A/B thereby triggering client/substrate protein release (PubMed:24318877). Prevents the aggregation of denatured proteins in cells under severe stress, on which the ATP levels decrease markedly. Inhibits HSPA8/HSC70 ATPase and chaperone activities (By similarity). {ECO:00002…			Highly expressed in testis. Present at lower levels in most brain regions, except cerebellum. Overexpressed in cancer cells. {ECO:0000269|PubMed:10865058, ECO:0000269|PubMed:16232202}.	cytoplasm [GO:0005737]; cytosol [GO:0005829]; endocytic vesicle lumen [GO:0071682]; extracellular exosome [GO:0070062]; extracellular region [GO:0005576]; microtubule [GO:0005874]; nucleoplasm [GO:0005654]; nucleus [GO:0005634]; protein-containing complex [GO:0032991]; adenyl-nucleotide exchange factor activity [GO:0000774]; alpha-tubulin binding [GO:0043014]; ATP binding [GO:0005524]; ATP hydrol…		Cytoplasm {ECO:0000269|PubMed:9931472}.	ATP-binding;Acetylation;Alternative splicing;Cytoplasm;Direct protein sequencing;Nucleotide-binding;Phosphoprotein;Reference proteome;Stress response	479290000	453420000	408380000	411770000	438215000	3.41946e+07	0.0780316	375580000	486170000	433860000	396590000	423050000	4.84923e+07	0.114626	647880000	648110000	579740000	652470000	632050000	3.49372e+07	0.055276	0.000653131	0.885	0.007	0.001	0.965394	1.49403	1.44233
222	950	Q8IVF2-3	AHNK2_HUMAN	14	56	56	FALSE	Carbamidomethylation; Acetylation (N-term)	Isoform 3 of Protein AHNAK2 OS=Homo sapiens OX=9606 GN=AHNAK2	Protein AHNAK2	AHNAK2 C14orf78 KIAA2019					cytoplasm [GO:0005737]; cytosol [GO:0005829]; nucleus [GO:0005634]; plasma membrane [GO:0005886]; sarcolemma [GO:0042383]; T-tubule [GO:0030315]; regulation of RNA splicing [GO:0043484]		Nucleus {ECO:0000250}.	Acetylation;Alternative splicing;Isopeptide bond;Nucleus;Phosphoprotein;Reference proteome;Ubl conjugation	104170000	102550000	86960000	88570000	95562500	9.05193e+06	0.0947226	80223000	100340000	89150000	103520000	93308250	1.06808e+07	0.114468	59978000	64364000	53580000	62202000	60031000	4.65855e+06	0.0776025	0.000731139	0.928	0.004	0.000753	0.976411	0.643362	0.628186
222	955	Q8IVF2	AHNK2_HUMAN	14	56	56	FALSE	Carbamidomethylation; Acetylation (N-term)	Protein AHNAK2 OS=Homo sapiens OX=9606 GN=AHNAK2 PE=1 SV=2	Protein AHNAK2	AHNAK2 C14orf78 KIAA2019					cytoplasm [GO:0005737]; cytosol [GO:0005829]; nucleus [GO:0005634]; plasma membrane [GO:0005886]; sarcolemma [GO:0042383]; T-tubule [GO:0030315]; regulation of RNA splicing [GO:0043484]		Nucleus {ECO:0000250}.	Acetylation;Alternative splicing;Isopeptide bond;Nucleus;Phosphoprotein;Reference proteome;Ubl conjugation	104170000	102550000	86960000	88570000	95562500	9.05193e+06	0.0947226	80223000	100340000	89150000	103520000	93308250	1.06808e+07	0.114468	59978000	64364000	53580000	62202000	60031000	4.65855e+06	0.0776025	0.000731139	0.928	0.004	0.000753	0.976411	0.643362	0.628186
654	357	Q9NY33	DPP3_HUMAN	38	18	18	FALSE	Carbamidomethylation	Dipeptidyl peptidase 3 OS=Homo sapiens OX=9606 GN=DPP3 PE=1 SV=2	Dipeptidyl peptidase 3 (EC 3.4.14.4) (Dipeptidyl aminopeptidase III) (Dipeptidyl arylamidase III) (Dipeptidyl peptidase III) (DPP III) (Enkephalinase B)	DPP3	Cleaves and degrades bioactive peptides, including angiotensin, Leu-enkephalin and Met-enkephalin (PubMed:3233187, PubMed:1515063). Also cleaves Arg-Arg-beta-naphthylamide (in vitro) (PubMed:9425109, PubMed:3233187, PubMed:11209758). {ECO:0000269|PubMed:11209758, ECO:0000269|PubMed:1515063, ECO:0000269|PubMed:3233187, ECO:0000269|PubMed:9425109}.		Reaction=Release of an N-terminal dipeptide from a peptide comprising four or more residues, with broad specificity. Also acts on dipeptidyl 2-naphthylamides.; EC=3.4.14.4; Evidence={ECO:0000269|PubMed:11209758, ECO:0000269|PubMed:1515063, ECO:0000269|PubMed:3233187, ECO:0000269|PubMed:9425109};	Detected in placenta (at protein level) (PubMed:3233187). Detected in erythrocytes (at protein level) (PubMed:1515063). {ECO:0000269|PubMed:1515063, ECO:0000269|PubMed:3233187}.	cytoplasm [GO:0005737]; cytosol [GO:0005829]; extracellular exosome [GO:0070062]; dipeptidyl-peptidase activity [GO:0008239]; metalloaminopeptidase activity [GO:0070006]; zinc ion binding [GO:0008270]; proteolysis [GO:0006508]		Cytoplasm, cytosol {ECO:0000269|PubMed:1515063, ECO:0000269|PubMed:3233187}.	Acetylation;Alternative splicing;Aminopeptidase;Cytoplasm;Direct protein sequencing;Hydrolase;Metal-binding;Metalloprotease;Protease;Reference proteome;Zinc	111070000	113810000	106690000	101460000	108257500	5.39764e+06	0.0498592	106460000	108660000	104710000	99290000	104780000	4.00091e+06	0.0381839	88127000	86565000	91976000	84506000	87793500	3.15813e+06	0.0359723	0.000857038	0.566	0.001	0.002	0.967878	0.837884	0.810969
3055	4129	Q13188	STK3_HUMAN	5	2	2	FALSE		Serine/threonine-protein kinase 3 OS=Homo sapiens OX=9606 GN=STK3 PE=1 SV=2	Serine/threonine-protein kinase 3 (EC 2.7.11.1) (Mammalian STE20-like protein kinase 2) (MST-2) (STE20-like kinase MST2) (Serine/threonine-protein kinase Krs-1) [Cleaved into: Serine/threonine-protein kinase 3 36kDa subunit (MST2/N); Serine/threonine-protein kinase 3 20kDa subunit (MST2/C)]	STK3 KRS1 MST2	Stress-activated, pro-apoptotic kinase which, following caspase-cleavage, enters the nucleus and induces chromatin condensation followed by internucleosomal DNA fragmentation. Key component of the Hippo signaling pathway which plays a pivotal role in organ size control and tumor suppression by restricting proliferation and promoting apoptosis. The core of this pathway is composed of a kinase casc…		Reaction=ATP + L-seryl-[protein] = ADP + H(+) + O-phospho-L-seryl-[protein]; Xref=Rhea:RHEA:17989, Rhea:RHEA-COMP:9863, Rhea:RHEA-COMP:11604, ChEBI:CHEBI:15378, ChEBI:CHEBI:29999, ChEBI:CHEBI:30616, ChEBI:CHEBI:83421, ChEBI:CHEBI:456216; EC=2.7.11.1; Reaction=ATP + L-threonyl-[protein] = ADP + H(+) + O-phospho-L-threonyl-[protein]; Xref=Rhea:RHEA:46608, Rhea:RHEA-COMP:11060, Rhea:RHEA-COMP:11605,…	Expressed at high levels in adult kidney, skeletal and placenta tissues and at very low levels in adult heart, lung and brain tissues. {ECO:0000269|PubMed:8566796}.	cytoplasm [GO:0005737]; cytosol [GO:0005829]; nucleus [GO:0005634]; protein-containing complex [GO:0032991]; ATP binding [GO:0005524]; identical protein binding [GO:0042802]; magnesium ion binding [GO:0000287]; protein kinase activity [GO:0004672]; protein serine kinase activity [GO:0106310]; protein serine/threonine kinase activator activity [GO:0043539]; protein serine/threonine kinase activity…		Cytoplasm {ECO:0000269|PubMed:21145499}. Nucleus {ECO:0000269|PubMed:21145499}. Note=The caspase-cleaved form cycles between nucleus and cytoplasm (PubMed:19525978, PubMed:11278283). Phosphorylation at Thr-117 leads to inhibition of nuclear translocation (PubMed:19525978). {ECO:0000269|PubMed:11278283, ECO:0000269|PubMed:19525978}.	ATP-binding;Acetylation;Alternative splicing;Apoptosis;Coiled coil;Cytoplasm;Direct protein sequencing;Kinase;Magnesium;Metal-binding;Nucleotide-binding;Nucleus;Phosphoprotein;Reference proteome;Serine/threonine-protein kinase;Transferase	3208700	3260700	3550800	3046000	3266550	210413	0.0644145	2623400	2764300	2834400	3639200	2965325	457738	0.154364	6048100	5315200	4717800	5245100	5331550	547075	0.102611	0.000877001	0.463	0.002	0.001	0.907785	1.79796	1.63217
3055	4140	Q13188-2	STK3_HUMAN	4	2	2	FALSE		Isoform 2 of Serine/threonine-protein kinase 3 OS=Homo sapiens OX=9606 GN=STK3	Serine/threonine-protein kinase 3 (EC 2.7.11.1) (Mammalian STE20-like protein kinase 2) (MST-2) (STE20-like kinase MST2) (Serine/threonine-protein kinase Krs-1) [Cleaved into: Serine/threonine-protein kinase 3 36kDa subunit (MST2/N); Serine/threonine-protein kinase 3 20kDa subunit (MST2/C)]	STK3 KRS1 MST2	Stress-activated, pro-apoptotic kinase which, following caspase-cleavage, enters the nucleus and induces chromatin condensation followed by internucleosomal DNA fragmentation. Key component of the Hippo signaling pathway which plays a pivotal role in organ size control and tumor suppression by restricting proliferation and promoting apoptosis. The core of this pathway is composed of a kinase casc…		Reaction=ATP + L-seryl-[protein] = ADP + H(+) + O-phospho-L-seryl-[protein]; Xref=Rhea:RHEA:17989, Rhea:RHEA-COMP:9863, Rhea:RHEA-COMP:11604, ChEBI:CHEBI:15378, ChEBI:CHEBI:29999, ChEBI:CHEBI:30616, ChEBI:CHEBI:83421, ChEBI:CHEBI:456216; EC=2.7.11.1; Reaction=ATP + L-threonyl-[protein] = ADP + H(+) + O-phospho-L-threonyl-[protein]; Xref=Rhea:RHEA:46608, Rhea:RHEA-COMP:11060, Rhea:RHEA-COMP:11605,…	Expressed at high levels in adult kidney, skeletal and placenta tissues and at very low levels in adult heart, lung and brain tissues. {ECO:0000269|PubMed:8566796}.	cytoplasm [GO:0005737]; cytosol [GO:0005829]; nucleus [GO:0005634]; protein-containing complex [GO:0032991]; ATP binding [GO:0005524]; identical protein binding [GO:0042802]; magnesium ion binding [GO:0000287]; protein kinase activity [GO:0004672]; protein serine kinase activity [GO:0106310]; protein serine/threonine kinase activator activity [GO:0043539]; protein serine/threonine kinase activity…		Cytoplasm {ECO:0000269|PubMed:21145499}. Nucleus {ECO:0000269|PubMed:21145499}. Note=The caspase-cleaved form cycles between nucleus and cytoplasm (PubMed:19525978, PubMed:11278283). Phosphorylation at Thr-117 leads to inhibition of nuclear translocation (PubMed:19525978). {ECO:0000269|PubMed:11278283, ECO:0000269|PubMed:19525978}.	ATP-binding;Acetylation;Alternative splicing;Apoptosis;Coiled coil;Cytoplasm;Direct protein sequencing;Kinase;Magnesium;Metal-binding;Nucleotide-binding;Nucleus;Phosphoprotein;Reference proteome;Serine/threonine-protein kinase;Transferase	3208700	3260700	3550800	3046000	3266550	210413	0.0644145	2623400	2764300	2834400	3639200	2965325	457738	0.154364	6048100	5315200	4717800	5245100	5331550	547075	0.102611	0.000877001	0.463	0.002	0.001	0.907785	1.79796	1.63217
225	101	P49915	GUAA_HUMAN	69	34	34	FALSE	Carbamidomethylation	GMP synthase [glutamine-hydrolyzing] OS=Homo sapiens OX=9606 GN=GMPS PE=1 SV=1	GMP synthase [glutamine-hydrolyzing] (EC 6.3.5.2) (GMP synthetase) (Glutamine amidotransferase)	GMPS	Involved in the de novo synthesis of guanine nucleotides which are not only essential for DNA and RNA synthesis, but also provide GTP, which is involved in a number of cellular processes important for cell division.	Purine metabolism; GMP biosynthesis; GMP from XMP (L-Gln route): step 1/1.	Reaction=ATP + H2O + L-glutamine + XMP = AMP + diphosphate + GMP + 2 H(+) + L-glutamate; Xref=Rhea:RHEA:11680, ChEBI:CHEBI:15377, ChEBI:CHEBI:15378, ChEBI:CHEBI:29985, ChEBI:CHEBI:30616, ChEBI:CHEBI:33019, ChEBI:CHEBI:57464, ChEBI:CHEBI:58115, ChEBI:CHEBI:58359, ChEBI:CHEBI:456215; EC=6.3.5.2;		cytosol [GO:0005829]; ATP binding [GO:0005524]; GMP synthase (glutamine-hydrolyzing) activity [GO:0003922]; GMP synthase activity [GO:0003921]; pyrophosphatase activity [GO:0016462]; glutamine metabolic process [GO:0006541]; GMP biosynthetic process [GO:0006177]; purine nucleobase biosynthetic process [GO:0009113]; purine ribonucleoside monophosphate biosynthetic process [GO:0009168]	Note=A chromosomal aberration involving GMPS is found in acute myeloid leukemias. Translocation t(3,11)(q25,q23) with KMT2A/MLL1.	Cytoplasm.	ATP-binding;Acetylation;Alternative splicing;Chromosomal rearrangement;Cytoplasm;Direct protein sequencing;GMP biosynthesis;Glutamine amidotransferase;Ligase;Nucleotide-binding;Phosphoprotein;Proto-oncogene;Purine biosynthesis;Reference proteome	199770000	170760000	197240000	186930000	188675000	1.31713e+07	0.0698095	178400000	191100000	197320000	194430000	190312500	8.3384e+06	0.0438142	260190000	259440000	230730000	250250000	250152500	1.37144e+07	0.054824	0.000879023	0.918	0.001	0.002	1.00868	1.31443	1.32584
3520	5125	O75794	CD123_HUMAN	7	2	2	FALSE		Cell division cycle protein 123 homolog OS=Homo sapiens OX=9606 GN=CDC123 PE=1 SV=1	Cell division cycle protein 123 homolog (Protein D123) (HT-1080) (PZ32)	CDC123 C10orf7 D123	Required for S phase entry of the cell cycle. {ECO:0000250}.			Widely expressed. Expressed in spleen, thymus, prostate, testis, ovary, small intestine, colon and leukocytes with the highest expression in testis. {ECO:0000269|PubMed:9683532}.	cytoplasm [GO:0005737]; cell cycle [GO:0007049]; cell division [GO:0051301]; eukaryotic translation initiation factor 2 complex assembly [GO:1905143]; positive regulation of cell population proliferation [GO:0008284]; positive regulation of translational initiation [GO:0045948]; regulation of cell cycle [GO:0051726]		Cytoplasm {ECO:0000250}.	Cell cycle;Cell division;Cytoplasm;Phosphoprotein;Reference proteome	3567600	2711100	3086100	4728000	3523200	876371	0.248743	3497400	3301400	3131200	3327000	3314250	149865	0.0452185	9499200	9811100	6772200	9384800	8866825	1.40799e+06	0.158793	0.000914113	0.956	0.002	0.002	0.940693	2.67536	2.5167
1793	5790	Q9BT09	CNPY3_HUMAN	17	3	3	FALSE	Carbamidomethylation	Protein canopy homolog 3 OS=Homo sapiens OX=9606 GN=CNPY3 PE=1 SV=1	Protein canopy homolog 3 (CTG repeat protein 4a) (Expanded repeat-domain protein CAG/CTG 5) (Protein associated with TLR4) (Trinucleotide repeat-containing gene 5 protein)	CNPY3 CTG4A ERDA5 PRAT4A TNRC5 HSPC084 UNQ1934/PRO4409	Toll-like receptor (TLR)-specific co-chaperone for HSP90B1. Required for proper TLR folding, except that of TLR3, and hence controls TLR exit from the endoplasmic reticulum. Consequently, required for both innate and adaptive immune responses (By similarity). {ECO:0000250}.				endoplasmic reticulum lumen [GO:0005788]; signaling receptor binding [GO:0005102]; innate immune response [GO:0045087]	Developmental and epileptic encephalopathy 60 (DEE60) [MIM:617929]: A form of epileptic encephalopathy, a heterogeneous group of severe early-onset epilepsies characterized by refractory seizures, neurodevelopmental impairment, and poor prognosis. Development is normal prior to seizure onset, after which cognitive and motor delays become apparent. DEE60 is an autosomal recessive condition charact…	Endoplasmic reticulum {ECO:0000250}.	Alternative splicing;Chaperone;Coiled coil;Disease variant;Disulfide bond;Endoplasmic reticulum;Epilepsy;Glycoprotein;Immunity;Innate immunity;Reference proteome;Signal	38179000	34985000	31974000	30476000	33903500	3.41176e+06	0.100631	36314000	33972000	34459000	33247000	34498000	1.30908e+06	0.0379465	27798000	28635000	28156000	28843000	28358000	471295	0.0166195	0.000918333	0.864	0.001	0.088	1.01754	0.822019	0.836433
1280	1952	Q8NI36	WDR36_HUMAN	12	9	9	FALSE	Carbamidomethylation	WD repeat-containing protein 36 OS=Homo sapiens OX=9606 GN=WDR36 PE=1 SV=1	WD repeat-containing protein 36 (T-cell activation WD repeat-containing protein) (TA-WDRP)	WDR36	Involved in the nucleolar processing of SSU 18S rRNA. Involved in T-cell activation and highly coregulated with IL2. {ECO:0000269|PubMed:21051332}.			Expressed in heart, placenta, liver, skeletal muscle, kidney and pancreas. In ocular tissues, strong expression in iris, sclera, ciliary muscle, ciliary body, retina and optic nerve. {ECO:0000269|PubMed:15677485}.	nucleolus [GO:0005730]; nucleoplasm [GO:0005654]; Pwp2p-containing subcomplex of 90S preribosome [GO:0034388]; small-subunit processome [GO:0032040]; RNA binding [GO:0003723]; response to stimulus [GO:0050896]; rRNA processing [GO:0006364]; visual perception [GO:0007601]	Glaucoma 1, open angle, G (GLC1G) [MIM:609887]: A form of primary open angle glaucoma (POAG). POAG is characterized by a specific pattern of optic nerve and visual field defects. The angle of the anterior chamber of the eye is open, and usually the intraocular pressure is increased. However, glaucoma can occur at any intraocular pressure. The disease is generally asymptomatic until the late stage…	Nucleus, nucleolus {ECO:0000269|PubMed:21051332, ECO:0000269|PubMed:22002106}.	Disease variant;Glaucoma;Nucleus;Phosphoprotein;Reference proteome;Repeat;Ribosome biogenesis;Sensory transduction;Vision;WD repeat;rRNA processing	29658000	26263000	34962000	28730000	29903250	3.6642e+06	0.122535	37720000	27060000	20764000	26897000	28110250	7.04485e+06	0.250615	65467000	52383000	50564000	54972000	55846500	6.66382e+06	0.119324	0.000981748	0.851	0.012	0.000711	0.94004	1.9867	1.86757
3171	6543	Q8IWZ8	SUGP1_HUMAN	9	3	3	FALSE		SURP and G-patch domain-containing protein 1 OS=Homo sapiens OX=9606 GN=SUGP1 PE=1 SV=2	SURP and G-patch domain-containing protein 1 (RNA-binding protein RBP) (Splicing factor 4)	SUGP1 SF4	Plays a role in pre-mRNA splicing.			Detected in adult testis and heart, and in adult and fetal brain, kidney and skeletal muscle. {ECO:0000269|PubMed:12594045}.	nucleoplasm [GO:0005654]; spliceosomal complex [GO:0005681]; RNA binding [GO:0003723]; mRNA processing [GO:0006397]; RNA splicing [GO:0008380]		Nucleus {ECO:0000305}.	Alternative splicing;Nucleus;Phosphoprotein;Reference proteome;Repeat;Spliceosome;mRNA processing;mRNA splicing	5090700	4830700	4751700	5405000	5019525	294981	0.0587668	4011200	4178200	4378200	3572500	4035025	342912	0.0849838	5804200	5871300	5762000	6108800	5886575	154835	0.0263031	0.00101859	0.018	0.003	0.011	0.803866	1.45887	1.17274
711	3013	Q14192	FHL2_HUMAN	54	12	12	FALSE	Carbamidomethylation	Four and a half LIM domains protein 2 OS=Homo sapiens OX=9606 GN=FHL2 PE=1 SV=3	Four and a half LIM domains protein 2 (FHL-2) (LIM domain protein DRAL) (Skeletal muscle LIM-protein 3) (SLIM-3)	FHL2 DRAL SLIM3	May function as a molecular transmitter linking various signaling pathways to transcriptional regulation. Negatively regulates the transcriptional repressor E4F1 and may function in cell growth. Inhibits the transcriptional activity of FOXO1 and its apoptotic function by enhancing the interaction of FOXO1 with SIRT1 and FOXO1 deacetylation. Negatively regulates the calcineurin/NFAT signaling path…			Expressed in skeletal muscle and heart. {ECO:0000269|PubMed:11813260}.	focal adhesion [GO:0005925]; nucleoplasm [GO:0005654]; nucleus [GO:0005634]; Z disc [GO:0030018]; bHLH transcription factor binding [GO:0043425]; identical protein binding [GO:0042802]; metal ion binding [GO:0046872]; transcription coregulator activity [GO:0003712]; transcription corepressor activity [GO:0003714]; transcription factor binding [GO:0008134]; atrial cardiac muscle cell development […		Cytoplasm {ECO:0000269|PubMed:11813260, ECO:0000269|PubMed:16652157}. Nucleus {ECO:0000269|PubMed:11813260, ECO:0000269|PubMed:16652157}. Cytoplasm, myofibril, sarcomere, Z line {ECO:0000250|UniProtKB:O35115}.	Alternative splicing;Cytoplasm;Isopeptide bond;LIM domain;Metal-binding;Nucleus;Phosphoprotein;Reference proteome;Repeat;Transcription;Transcription regulation;Ubl conjugation;Zinc;Zinc-finger	76521000	77394000	71597000	68293000	73451250	4.28231e+06	0.0583013	70068000	59608000	83214000	88135000	75256250	1.29225e+07	0.171713	100100000	100030000	93546000	100380000	98514000	3.31545e+06	0.0336546	0.00108143	0.949	0.101	0.001	1.02457	1.30905	1.34122
2309	4665	Q9H0U9	TSYL1_HUMAN	13	3	3	FALSE	Carbamidomethylation	Testis-specific Y-encoded-like protein 1 OS=Homo sapiens OX=9606 GN=TSPYL1 PE=1 SV=3	Testis-specific Y-encoded-like protein 1 (TSPY-like protein 1)	TSPYL1 TSPYL				Expressed in testis, ovary, liver, spleen, brain, kidney, prostate, lung, liver, and heart. {ECO:0000269|PubMed:9730615}.	chromatin [GO:0000785]; nucleolus [GO:0005730]; nucleoplasm [GO:0005654]; nucleus [GO:0005634]; chromatin binding [GO:0003682]; enzyme binding [GO:0019899]; histone binding [GO:0042393]; nucleosome assembly [GO:0006334]	Sudden infant death with dysgenesis of the testes syndrome (SIDDT) [MIM:608800]: Autosomal recessive disorder. Affected infants appear normal at birth, develop signs of visceroautonomic dysfunction early in life, and die before 12 months of age of abrupt cardiorespiratory arrest. Features included bradycardia, hypothermia, severe gastroesophageal reflux, laryngospasm, bronchospasm, and abnormal c…	Nucleus, nucleolus {ECO:0000269|PubMed:12429849}.	Isopeptide bond;Nucleus;Reference proteome;Ubl conjugation	17435000	17954000	16285000	16900000	17143500	716053	0.0417682	18645000	14115000	19444000	15938000	17035500	2.45799e+06	0.144287	28977000	28082000	36423000	30288000	30942500	3.7643e+06	0.121655	0.00112202	0.988	0.002	0.002	0.9937	1.81635	1.80491
593	1501	Q15019	SEPT2_HUMAN	56	14	13	FALSE	Carbamidomethylation	Septin-2 OS=Homo sapiens OX=9606 GN=SEPTIN2 PE=1 SV=1	Septin-2 (Neural precursor cell expressed developmentally down-regulated protein 5) (NEDD-5)	SEPTIN2 DIFF6 KIAA0158 NEDD5 SEPT2	Filament-forming cytoskeletal GTPase. Forms a filamentous structure with SEPTIN12, SEPTIN6, SEPTIN2 and probably SEPTIN4 at the sperm annulus which is required for the structural integrity and motility of the sperm tail during postmeiotic differentiation (PubMed:25588830). Required for normal organization of the actin cytoskeleton. Plays a role in the biogenesis of polarized columnar-shaped epith…			Widely expressed. Up-regulated in liver cancer. {ECO:0000269|PubMed:15915442, ECO:0000269|PubMed:19165576}.	actin cytoskeleton [GO:0015629]; axoneme [GO:0005930]; cell division site [GO:0032153]; ciliary membrane [GO:0060170]; cleavage furrow [GO:0032154]; cytoplasm [GO:0005737]; extracellular exosome [GO:0070062]; intercellular bridge [GO:0045171]; kinetochore [GO:0000776]; microtubule cytoskeleton [GO:0015630]; midbody [GO:0030496]; non-motile cilium [GO:0097730]; nucleoplasm [GO:0005654]; nucleus [G…		Cytoplasm {ECO:0000269|PubMed:15774761}. Cytoplasm, cytoskeleton {ECO:0000269|PubMed:15774761}. Cytoplasm, cytoskeleton, spindle {ECO:0000269|PubMed:15774761}. Chromosome, centromere, kinetochore {ECO:0000269|PubMed:15774761}. Cleavage furrow {ECO:0000269|PubMed:15774761}. Midbody {ECO:0000269|PubMed:15774761}. Cytoplasm, cell cortex {ECO:0000269|PubMed:15774761}. Cell projection, cilium membrane…	Acetylation;Alternative splicing;Cell cycle;Cell division;Cell membrane;Cell projection;Centromere;Chromosome;Cilium;Cytoplasm;Cytoskeleton;Differentiation;Direct protein sequencing;Flagellum;GTP-binding;Kinetochore;Membrane;Mitosis;Nucleotide-binding;Phosphoprotein;Reference proteome;Spermatogenesis	135220000	147390000	131430000	124420000	134615000	9.62027e+06	0.0714651	130190000	150830000	133300000	133690000	137002500	9.35042e+06	0.06825	170040000	178370000	169540000	177540000	173872500	4.73063e+06	0.0272075	0.00114288	0.942	0.008	0.008	1.01774	1.26912	1.29163
593	1512	Q15019-2	SEPT2_HUMAN	51	14	13	FALSE	Carbamidomethylation	Isoform 2 of Septin-2 OS=Homo sapiens OX=9606 GN=SEPTIN2	Septin-2 (Neural precursor cell expressed developmentally down-regulated protein 5) (NEDD-5)	SEPTIN2 DIFF6 KIAA0158 NEDD5 SEPT2	Filament-forming cytoskeletal GTPase. Forms a filamentous structure with SEPTIN12, SEPTIN6, SEPTIN2 and probably SEPTIN4 at the sperm annulus which is required for the structural integrity and motility of the sperm tail during postmeiotic differentiation (PubMed:25588830). Required for normal organization of the actin cytoskeleton. Plays a role in the biogenesis of polarized columnar-shaped epith…			Widely expressed. Up-regulated in liver cancer. {ECO:0000269|PubMed:15915442, ECO:0000269|PubMed:19165576}.	actin cytoskeleton [GO:0015629]; axoneme [GO:0005930]; cell division site [GO:0032153]; ciliary membrane [GO:0060170]; cleavage furrow [GO:0032154]; cytoplasm [GO:0005737]; extracellular exosome [GO:0070062]; intercellular bridge [GO:0045171]; kinetochore [GO:0000776]; microtubule cytoskeleton [GO:0015630]; midbody [GO:0030496]; non-motile cilium [GO:0097730]; nucleoplasm [GO:0005654]; nucleus [G…		Cytoplasm {ECO:0000269|PubMed:15774761}. Cytoplasm, cytoskeleton {ECO:0000269|PubMed:15774761}. Cytoplasm, cytoskeleton, spindle {ECO:0000269|PubMed:15774761}. Chromosome, centromere, kinetochore {ECO:0000269|PubMed:15774761}. Cleavage furrow {ECO:0000269|PubMed:15774761}. Midbody {ECO:0000269|PubMed:15774761}. Cytoplasm, cell cortex {ECO:0000269|PubMed:15774761}. Cell projection, cilium membrane…	Acetylation;Alternative splicing;Cell cycle;Cell division;Cell membrane;Cell projection;Centromere;Chromosome;Cilium;Cytoplasm;Cytoskeleton;Differentiation;Direct protein sequencing;Flagellum;GTP-binding;Kinetochore;Membrane;Mitosis;Nucleotide-binding;Phosphoprotein;Reference proteome;Spermatogenesis	135220000	147390000	131430000	124420000	134615000	9.62027e+06	0.0714651	130190000	150830000	133300000	133690000	137002500	9.35042e+06	0.06825	170040000	178370000	169540000	177540000	173872500	4.73063e+06	0.0272075	0.00114288	0.942	0.008	0.008	1.01774	1.26912	1.29163
1198	3511	O60869	EDF1_HUMAN	55	14	14	FALSE	Acetylation (N-term)	Endothelial differentiation-related factor 1 OS=Homo sapiens OX=9606 GN=EDF1 PE=1 SV=1	Endothelial differentiation-related factor 1 (EDF-1) (Multiprotein-bridging factor 1) (MBF1)	EDF1	Transcriptional coactivator stimulating NR5A1 and ligand-dependent NR1H3/LXRA and PPARG transcriptional activities. Enhances the DNA-binding activity of ATF1, ATF2, CREB1 and NR5A1. Regulates nitric oxid synthase activity probably by sequestering calmodulin in the cytoplasm. May function in endothelial cells differentiation, hormone-induced cardiomyocytes hypertrophy and lipid metabolism. {ECO:00…			Expressed in brain, liver, lung, kidney and heart (at protein level). Ubiquitously expressed. More abundant in heart, pancreas, liver, intestine and adipose tissues. {ECO:0000269|PubMed:10567391, ECO:0000269|PubMed:12040021, ECO:0000269|PubMed:9813014}.	cytoplasm [GO:0005737]; cytosol [GO:0005829]; nucleolus [GO:0005730]; nucleoplasm [GO:0005654]; nucleus [GO:0005634]; calmodulin binding [GO:0005516]; DNA binding [GO:0003677]; RNA binding [GO:0003723]; TFIID-class transcription factor complex binding [GO:0001094]; transcription coactivator activity [GO:0003713]; endothelial cell differentiation [GO:0045446]; positive regulation of DNA binding [G…		Cytoplasm. Nucleus. Note=Also nuclear upon binding to NR5A1 and treatment of cells with TPA or forskolin.	Acetylation;Activator;Alternative splicing;Calmodulin-binding;Cytoplasm;DNA-binding;Developmental protein;Differentiation;Direct protein sequencing;Methylation;Nucleus;Phosphoprotein;Reference proteome;Transcription;Transcription regulation	236740000	261470000	224010000	214110000	234082500	2.04735e+07	0.0874628	214830000	244330000	246070000	231680000	234227500	1.44344e+07	0.0616257	328280000	325540000	287960000	315660000	314360000	1.84157e+07	0.0585814	0.00128233	1	0.001	0.005	1.00062	1.34211	1.34295
3533	4485	Q00403	TF2B_HUMAN	12	3	3	FALSE	Carbamidomethylation	Transcription initiation factor IIB OS=Homo sapiens OX=9606 GN=GTF2B PE=1 SV=1	Transcription initiation factor IIB (EC 2.3.1.48) (General transcription factor TFIIB) (S300-II)	GTF2B TF2B TFIIB	General transcription factor that plays a role in transcription initiation by RNA polymerase II (Pol II). Involved in the pre-initiation complex (PIC) formation and Pol II recruitment at promoter DNA (PubMed:1876184, PubMed:1946368, PubMed:1517211, PubMed:3818643, PubMed:3029109, PubMed:8413225, PubMed:8515820, PubMed:8516311, PubMed:8516312, PubMed:7601352, PubMed:9420329, PubMed:12931194, PubMe…		Reaction=acetyl-CoA + L-lysyl-[protein] = CoA + H(+) + N(6)-acetyl-L-lysyl-[protein]; Xref=Rhea:RHEA:45948, Rhea:RHEA-COMP:9752, Rhea:RHEA-COMP:10731, ChEBI:CHEBI:15378, ChEBI:CHEBI:29969, ChEBI:CHEBI:57287, ChEBI:CHEBI:57288, ChEBI:CHEBI:61930; EC=2.3.1.48; Evidence={ECO:0000269|PubMed:12931194};	Expressed in the inner cell mass forming the embryoblast (PubMed:24441171). Not detected in cells from the outer thin layer trophoblast (at protein level) (PubMed:24441171). {ECO:0000269|PubMed:24441171}.	chromosome [GO:0005694]; nuclear body [GO:0016604]; nucleoplasm [GO:0005654]; nucleus [GO:0005634]; protein-DNA complex [GO:0032993]; RNA polymerase II transcription regulator complex [GO:0090575]; transcription factor TFIID complex [GO:0005669]; transcription preinitiation complex [GO:0097550]; acetyltransferase activity [GO:0016407]; DNA-binding transcription factor binding [GO:0140297]; histon…		Nucleus {ECO:0000269|PubMed:12931194}. Chromosome {ECO:0000269|PubMed:24441171}. Note=Non-acetylated form colocalizes with DNA in the G0/1, S and G2 phases of the cell cycle, but not during mitosis (PubMed:24441171). Acetylated form colocalizes at transcriptionally silent mitotic chromatids during mitosis at metaphase, anaphase, and telophase phases of the cell cycle (PubMed:24441171). {ECO:00002…	Acetylation;Acyltransferase;Chromosome;DNA-binding;Host-virus interaction;Metal-binding;Nucleus;Phosphoprotein;Reference proteome;Repeat;Transcription;Transcription regulation;Transferase;Zinc;Zinc-finger	17646000	18488000	16463000	15923000	17130000	1.15645e+06	0.0675105	14783000	18082000	18937000	15280000	16770500	2.04821e+06	0.122132	22841000	23146000	21542000	23393000	22730500	823871	0.0362452	0.00142233	0.92	0.028	0.003	0.979013	1.35539	1.32694
2624	5996	P31431	SDC4_HUMAN	11	2	2	FALSE		Syndecan-4 OS=Homo sapiens OX=9606 GN=SDC4 PE=1 SV=2	Syndecan-4 (SYND4) (Amphiglycan) (Ryudocan core protein)	SDC4	Cell surface proteoglycan that bears heparan sulfate. Regulates exosome biogenesis in concert with SDCBP and PDCD6IP (PubMed:22660413). {ECO:0000269|PubMed:22660413}.			Expressed in epithelial and fibroblastic cells. {ECO:0000269|PubMed:1500433}.	cell surface [GO:0009986]; costamere [GO:0043034]; extracellular exosome [GO:0070062]; focal adhesion [GO:0005925]; Golgi lumen [GO:0005796]; integral component of plasma membrane [GO:0005887]; lysosomal lumen [GO:0043202]; membrane raft [GO:0045121]; plasma membrane [GO:0005886]; fibronectin binding [GO:0001968]; identical protein binding [GO:0042802]; protein kinase C binding [GO:0005080]; thro…		[Isoform 1]: Membrane {ECO:0000255}; Single-pass type I membrane protein {ECO:0000255}. Secreted {ECO:0000269|PubMed:9169435}. Note=Shedding of the ectodomain produces a soluble form. {ECO:0000269|PubMed:9169435}.; [Isoform 2]: Secreted.	Alternative splicing;Glycoprotein;Heparan sulfate;Membrane;Proteoglycan;Reference proteome;Secreted;Signal;Transmembrane;Transmembrane helix	8110200	6716500	6710300	9134700	7667925	1.17888e+06	0.153742	7096200	6706200	8313500	6320700	7109150	863066	0.121402	10980000	11078000	12129000	11704000	11472750	542455	0.047282	0.00143549	0.72	0.004	0.018	0.927128	1.6138	1.4962
3282	7829	Q6IQ49-3	SDE2_HUMAN	10	2	2	FALSE		Isoform 3 of Replication stress response regulator SDE2 OS=Homo sapiens OX=9606 GN=SDE2	Replication stress response regulator SDE2	SDE2 C1orf55	Involved in both DNA replication and cell cycle control (PubMed:27906959). Unprocessed SDE2 interacts with PCNA via its PIP-box. The interaction with PCNA prevents monoubiquitination of the latter thereby inhibiting translesion DNA synthesis. The binding of SDE2 to PCNA also leads to processing of SDE2 by an unidentified deubiquitinating enzyme, cleaving off the N-terminal ubiquitin-like domain. …				cytosol [GO:0005829]; Golgi apparatus [GO:0005794]; nuclear speck [GO:0016607]; nucleoplasm [GO:0005654]; nucleus [GO:0005634]; plasma membrane [GO:0005886]; damaged DNA binding [GO:0003684]; cell division [GO:0051301]; cellular response to UV [GO:0034644]; DNA replication [GO:0006260]; mitotic G1 DNA damage checkpoint signaling [GO:0031571]; protein processing [GO:0016485]; protein ubiquitinatio…		Nucleus {ECO:0000269|PubMed:27906959}.	Alternative splicing;Cell cycle;Cell division;Coiled coil;DNA replication;DNA-binding;Mitosis;Nucleus;Phosphoprotein;Reference proteome;Ubl conjugation	2821400	3082100	1917900	3008100	2707375	537627	0.198579	2064700	3151300	2506100	2595500	2579400	446325	0.173034	6618700	7070600	4600900	6471900	6190525	1.08995e+06	0.176067	0.00146555	0.946	0.001	0.004	0.952731	2.39999	2.28654
3282	7161	Q6IQ49-2	SDE2_HUMAN	8	2	2	FALSE		Isoform 2 of Replication stress response regulator SDE2 OS=Homo sapiens OX=9606 GN=SDE2	Replication stress response regulator SDE2	SDE2 C1orf55	Involved in both DNA replication and cell cycle control (PubMed:27906959). Unprocessed SDE2 interacts with PCNA via its PIP-box. The interaction with PCNA prevents monoubiquitination of the latter thereby inhibiting translesion DNA synthesis. The binding of SDE2 to PCNA also leads to processing of SDE2 by an unidentified deubiquitinating enzyme, cleaving off the N-terminal ubiquitin-like domain. …				cytosol [GO:0005829]; Golgi apparatus [GO:0005794]; nuclear speck [GO:0016607]; nucleoplasm [GO:0005654]; nucleus [GO:0005634]; plasma membrane [GO:0005886]; damaged DNA binding [GO:0003684]; cell division [GO:0051301]; cellular response to UV [GO:0034644]; DNA replication [GO:0006260]; mitotic G1 DNA damage checkpoint signaling [GO:0031571]; protein processing [GO:0016485]; protein ubiquitinatio…		Nucleus {ECO:0000269|PubMed:27906959}.	Alternative splicing;Cell cycle;Cell division;Coiled coil;DNA replication;DNA-binding;Mitosis;Nucleus;Phosphoprotein;Reference proteome;Ubl conjugation	2821400	3082100	1917900	3008100	2707375	537627	0.198579	2064700	3151300	2506100	2595500	2579400	446325	0.173034	6618700	7070600	4600900	6471900	6190525	1.08995e+06	0.176067	0.00146555	0.946	0.001	0.004	0.952731	2.39999	2.28654
3282	7163	Q6IQ49	SDE2_HUMAN	8	2	2	FALSE		Replication stress response regulator SDE2 OS=Homo sapiens OX=9606 GN=SDE2 PE=1 SV=1	Replication stress response regulator SDE2	SDE2 C1orf55	Involved in both DNA replication and cell cycle control (PubMed:27906959). Unprocessed SDE2 interacts with PCNA via its PIP-box. The interaction with PCNA prevents monoubiquitination of the latter thereby inhibiting translesion DNA synthesis. The binding of SDE2 to PCNA also leads to processing of SDE2 by an unidentified deubiquitinating enzyme, cleaving off the N-terminal ubiquitin-like domain. …				cytosol [GO:0005829]; Golgi apparatus [GO:0005794]; nuclear speck [GO:0016607]; nucleoplasm [GO:0005654]; nucleus [GO:0005634]; plasma membrane [GO:0005886]; damaged DNA binding [GO:0003684]; cell division [GO:0051301]; cellular response to UV [GO:0034644]; DNA replication [GO:0006260]; mitotic G1 DNA damage checkpoint signaling [GO:0031571]; protein processing [GO:0016485]; protein ubiquitinatio…		Nucleus {ECO:0000269|PubMed:27906959}.	Alternative splicing;Cell cycle;Cell division;Coiled coil;DNA replication;DNA-binding;Mitosis;Nucleus;Phosphoprotein;Reference proteome;Ubl conjugation	2821400	3082100	1917900	3008100	2707375	537627	0.198579	2064700	3151300	2506100	2595500	2579400	446325	0.173034	6618700	7070600	4600900	6471900	6190525	1.08995e+06	0.176067	0.00146555	0.946	0.001	0.004	0.952731	2.39999	2.28654
334	76	Q16222-2	UAP1_HUMAN	70	28	28	FALSE	Carbamidomethylation	Isoform AGX1 of UDP-N-acetylhexosamine pyrophosphorylase OS=Homo sapiens OX=9606 GN=UAP1	UDP-N-acetylhexosamine pyrophosphorylase (Antigen X) (AGX) (Sperm-associated antigen 2) [Includes: UDP-N-acetylgalactosamine pyrophosphorylase (EC 2.7.7.83) (AGX-1); UDP-N-acetylglucosamine pyrophosphorylase (EC 2.7.7.23) (AGX-2)]	UAP1 SPAG2	Converts UTP and GlcNAc-1-P into UDP-GlcNAc, and UTP and GalNAc-1-P into UDP-GalNAc. Isoform AGX1 has 2 to 3 times higher activity towards GalNAc-1-P, while isoform AGX2 has 8 times more activity towards GlcNAc-1-P.	Nucleotide-sugar biosynthesis; UDP-N-acetyl-alpha-D-glucosamine biosynthesis; UDP-N-acetyl-alpha-D-glucosamine from N-acetyl-alpha-D-glucosamine 1-phosphate: step 1/1.	Reaction=H(+) + N-acetyl-alpha-D-galactosamine 1-phosphate + UTP = diphosphate + UDP-N-acetyl-alpha-D-galactosamine; Xref=Rhea:RHEA:34363, ChEBI:CHEBI:15378, ChEBI:CHEBI:33019, ChEBI:CHEBI:46398, ChEBI:CHEBI:61970, ChEBI:CHEBI:67138; EC=2.7.7.83; Evidence={ECO:0000269|PubMed:9765219}; Reaction=H(+) + N-acetyl-alpha-D-glucosamine 1-phosphate + UTP = diphosphate + UDP-N-acetyl-alpha-D-glucosamine; …	Widely expressed. Isoform AGX1 is more abundant in testis than isoform AGX2, while isoform AGX2 is more abundant than isoform AGX1 in somatic tissue. Expressed at low level in placenta, muscle and liver.	cytosol [GO:0005829]; nucleoplasm [GO:0005654]; plasma membrane [GO:0005886]; identical protein binding [GO:0042802]; UDP-N-acetylgalactosamine diphosphorylase activity [GO:0052630]; UDP-N-acetylglucosamine diphosphorylase activity [GO:0003977]; UDP-N-acetylglucosamine biosynthetic process [GO:0006048]		Cytoplasm. Note=In spermatozoa, localized to the principal piece of the tail, the neck region of the head and to a lesser extent, the midpiece of the tail.	Alternative splicing;Cytoplasm;Direct protein sequencing;Nucleotidyltransferase;Reference proteome;Transferase	352430000	310230000	313860000	346560000	330770000	2.18046e+07	0.0659207	326840000	290690000	310790000	362460000	322695000	3.03561e+07	0.0940707	435890000	402830000	420750000	444800000	426067500	1.83997e+07	0.0431849	0.00158489	0.834	0.011	0.003	0.975587	1.32034	1.28811
334	96	Q16222-3	UAP1_HUMAN	68	28	28	FALSE	Carbamidomethylation	Isoform 3 of UDP-N-acetylhexosamine pyrophosphorylase OS=Homo sapiens OX=9606 GN=UAP1	UDP-N-acetylhexosamine pyrophosphorylase (Antigen X) (AGX) (Sperm-associated antigen 2) [Includes: UDP-N-acetylgalactosamine pyrophosphorylase (EC 2.7.7.83) (AGX-1); UDP-N-acetylglucosamine pyrophosphorylase (EC 2.7.7.23) (AGX-2)]	UAP1 SPAG2	Converts UTP and GlcNAc-1-P into UDP-GlcNAc, and UTP and GalNAc-1-P into UDP-GalNAc. Isoform AGX1 has 2 to 3 times higher activity towards GalNAc-1-P, while isoform AGX2 has 8 times more activity towards GlcNAc-1-P.	Nucleotide-sugar biosynthesis; UDP-N-acetyl-alpha-D-glucosamine biosynthesis; UDP-N-acetyl-alpha-D-glucosamine from N-acetyl-alpha-D-glucosamine 1-phosphate: step 1/1.	Reaction=H(+) + N-acetyl-alpha-D-galactosamine 1-phosphate + UTP = diphosphate + UDP-N-acetyl-alpha-D-galactosamine; Xref=Rhea:RHEA:34363, ChEBI:CHEBI:15378, ChEBI:CHEBI:33019, ChEBI:CHEBI:46398, ChEBI:CHEBI:61970, ChEBI:CHEBI:67138; EC=2.7.7.83; Evidence={ECO:0000269|PubMed:9765219}; Reaction=H(+) + N-acetyl-alpha-D-glucosamine 1-phosphate + UTP = diphosphate + UDP-N-acetyl-alpha-D-glucosamine; …	Widely expressed. Isoform AGX1 is more abundant in testis than isoform AGX2, while isoform AGX2 is more abundant than isoform AGX1 in somatic tissue. Expressed at low level in placenta, muscle and liver.	cytosol [GO:0005829]; nucleoplasm [GO:0005654]; plasma membrane [GO:0005886]; identical protein binding [GO:0042802]; UDP-N-acetylgalactosamine diphosphorylase activity [GO:0052630]; UDP-N-acetylglucosamine diphosphorylase activity [GO:0003977]; UDP-N-acetylglucosamine biosynthetic process [GO:0006048]		Cytoplasm. Note=In spermatozoa, localized to the principal piece of the tail, the neck region of the head and to a lesser extent, the midpiece of the tail.	Alternative splicing;Cytoplasm;Direct protein sequencing;Nucleotidyltransferase;Reference proteome;Transferase	352430000	310230000	313860000	346560000	330770000	2.18046e+07	0.0659207	326840000	290690000	310790000	362460000	322695000	3.03561e+07	0.0940707	435890000	402830000	420750000	444800000	426067500	1.83997e+07	0.0431849	0.00158489	0.834	0.011	0.003	0.975587	1.32034	1.28811
334	99	Q16222	UAP1_HUMAN	68	28	28	FALSE	Carbamidomethylation	UDP-N-acetylhexosamine pyrophosphorylase OS=Homo sapiens OX=9606 GN=UAP1 PE=1 SV=3	UDP-N-acetylhexosamine pyrophosphorylase (Antigen X) (AGX) (Sperm-associated antigen 2) [Includes: UDP-N-acetylgalactosamine pyrophosphorylase (EC 2.7.7.83) (AGX-1); UDP-N-acetylglucosamine pyrophosphorylase (EC 2.7.7.23) (AGX-2)]	UAP1 SPAG2	Converts UTP and GlcNAc-1-P into UDP-GlcNAc, and UTP and GalNAc-1-P into UDP-GalNAc. Isoform AGX1 has 2 to 3 times higher activity towards GalNAc-1-P, while isoform AGX2 has 8 times more activity towards GlcNAc-1-P.	Nucleotide-sugar biosynthesis; UDP-N-acetyl-alpha-D-glucosamine biosynthesis; UDP-N-acetyl-alpha-D-glucosamine from N-acetyl-alpha-D-glucosamine 1-phosphate: step 1/1.	Reaction=H(+) + N-acetyl-alpha-D-galactosamine 1-phosphate + UTP = diphosphate + UDP-N-acetyl-alpha-D-galactosamine; Xref=Rhea:RHEA:34363, ChEBI:CHEBI:15378, ChEBI:CHEBI:33019, ChEBI:CHEBI:46398, ChEBI:CHEBI:61970, ChEBI:CHEBI:67138; EC=2.7.7.83; Evidence={ECO:0000269|PubMed:9765219}; Reaction=H(+) + N-acetyl-alpha-D-glucosamine 1-phosphate + UTP = diphosphate + UDP-N-acetyl-alpha-D-glucosamine; …	Widely expressed. Isoform AGX1 is more abundant in testis than isoform AGX2, while isoform AGX2 is more abundant than isoform AGX1 in somatic tissue. Expressed at low level in placenta, muscle and liver.	cytosol [GO:0005829]; nucleoplasm [GO:0005654]; plasma membrane [GO:0005886]; identical protein binding [GO:0042802]; UDP-N-acetylgalactosamine diphosphorylase activity [GO:0052630]; UDP-N-acetylglucosamine diphosphorylase activity [GO:0003977]; UDP-N-acetylglucosamine biosynthetic process [GO:0006048]		Cytoplasm. Note=In spermatozoa, localized to the principal piece of the tail, the neck region of the head and to a lesser extent, the midpiece of the tail.	Alternative splicing;Cytoplasm;Direct protein sequencing;Nucleotidyltransferase;Reference proteome;Transferase	352430000	310230000	313860000	346560000	330770000	2.18046e+07	0.0659207	326840000	290690000	310790000	362460000	322695000	3.03561e+07	0.0940707	435890000	402830000	420750000	444800000	426067500	1.83997e+07	0.0431849	0.00158489	0.834	0.011	0.003	0.975587	1.32034	1.28811
1524	6901	P61923	COPZ1_HUMAN	27	4	4	FALSE		Coatomer subunit zeta-1 OS=Homo sapiens OX=9606 GN=COPZ1 PE=1 SV=1	Coatomer subunit zeta-1 (Zeta-1-coat protein) (Zeta-1 COP)	COPZ1 COPZ CGI-120 HSPC181	The coatomer is a cytosolic protein complex that binds to dilysine motifs and reversibly associates with Golgi non-clathrin-coated vesicles, which further mediate biosynthetic protein transport from the ER, via the Golgi up to the trans Golgi network. Coatomer complex is required for budding from Golgi membranes, and is essential for the retrograde Golgi-to-ER transport of dilysine-tagged protein…				COPI vesicle coat [GO:0030126]; cytosol [GO:0005829]; endoplasmic reticulum membrane [GO:0005789]; Golgi membrane [GO:0000139]; transport vesicle [GO:0030133]; intra-Golgi vesicle-mediated transport [GO:0006891]; intracellular protein transport [GO:0006886]; retrograde vesicle-mediated transport, Golgi to endoplasmic reticulum [GO:0006890]; toxin transport [GO:1901998]		Cytoplasm {ECO:0000250}. Golgi apparatus membrane {ECO:0000250}; Peripheral membrane protein {ECO:0000250}; Cytoplasmic side {ECO:0000250}. Cytoplasmic vesicle, COPI-coated vesicle membrane {ECO:0000250}; Peripheral membrane protein {ECO:0000250}; Cytoplasmic side {ECO:0000250}. Note=The coatomer is cytoplasmic or polymerized on the cytoplasmic side of the Golgi, as well as on the vesicles/buds o…	Acetylation;Alternative splicing;Cytoplasm;Cytoplasmic vesicle;Direct protein sequencing;ER-Golgi transport;Golgi apparatus;Membrane;Protein transport;Reference proteome;Transport	82851000	95065000	95969000	88673000	90639500	6.12417e+06	0.0675663	91131000	91672000	96461000	95030000	93573500	2.58461e+06	0.0276211	111450000	108040000	107720000	117170000	111095000	4.38768e+06	0.0394949	0.00164816	0.719	0.003	0.008	1.03237	1.18725	1.22568
1524	6908	P61923-4	COPZ1_HUMAN	26	4	4	FALSE		Isoform 4 of Coatomer subunit zeta-1 OS=Homo sapiens OX=9606 GN=COPZ1	Coatomer subunit zeta-1 (Zeta-1-coat protein) (Zeta-1 COP)	COPZ1 COPZ CGI-120 HSPC181	The coatomer is a cytosolic protein complex that binds to dilysine motifs and reversibly associates with Golgi non-clathrin-coated vesicles, which further mediate biosynthetic protein transport from the ER, via the Golgi up to the trans Golgi network. Coatomer complex is required for budding from Golgi membranes, and is essential for the retrograde Golgi-to-ER transport of dilysine-tagged protein…				COPI vesicle coat [GO:0030126]; cytosol [GO:0005829]; endoplasmic reticulum membrane [GO:0005789]; Golgi membrane [GO:0000139]; transport vesicle [GO:0030133]; intra-Golgi vesicle-mediated transport [GO:0006891]; intracellular protein transport [GO:0006886]; retrograde vesicle-mediated transport, Golgi to endoplasmic reticulum [GO:0006890]; toxin transport [GO:1901998]		Cytoplasm {ECO:0000250}. Golgi apparatus membrane {ECO:0000250}; Peripheral membrane protein {ECO:0000250}; Cytoplasmic side {ECO:0000250}. Cytoplasmic vesicle, COPI-coated vesicle membrane {ECO:0000250}; Peripheral membrane protein {ECO:0000250}; Cytoplasmic side {ECO:0000250}. Note=The coatomer is cytoplasmic or polymerized on the cytoplasmic side of the Golgi, as well as on the vesicles/buds o…	Acetylation;Alternative splicing;Cytoplasm;Cytoplasmic vesicle;Direct protein sequencing;ER-Golgi transport;Golgi apparatus;Membrane;Protein transport;Reference proteome;Transport	82851000	95065000	95969000	88673000	90639500	6.12417e+06	0.0675663	91131000	91672000	96461000	95030000	93573500	2.58461e+06	0.0276211	111450000	108040000	107720000	117170000	111095000	4.38768e+06	0.0394949	0.00164816	0.719	0.003	0.008	1.03237	1.18725	1.22568
30	71	P06733	ENOA_HUMAN	76	40	34	FALSE	Carbamidomethylation; Acetylation (N-term); Oxidation (M)	Alpha-enolase OS=Homo sapiens OX=9606 GN=ENO1 PE=1 SV=2	Alpha-enolase (EC 4.2.1.11) (2-phospho-D-glycerate hydro-lyase) (C-myc promoter-binding protein) (Enolase 1) (MBP-1) (MPB-1) (Non-neural enolase) (NNE) (Phosphopyruvate hydratase) (Plasminogen-binding protein)	ENO1 ENO1L1 MBPB1 MPB1	Glycolytic enzyme the catalyzes the conversion of 2-phosphoglycerate to phosphoenolpyruvate (PubMed:29775581, PubMed:1369209). In addition to glycolysis, involved in various processes such as growth control, hypoxia tolerance and allergic responses (PubMed:2005901, PubMed:10802057, PubMed:12666133, PubMed:29775581). May also function in the intravascular and pericellular fibrinolytic system due t…	Carbohydrate degradation; glycolysis; pyruvate from D-glyceraldehyde 3-phosphate: step 4/5. {ECO:0000305|PubMed:1369209}.	Reaction=(2R)-2-phosphoglycerate = H2O + phosphoenolpyruvate; Xref=Rhea:RHEA:10164, ChEBI:CHEBI:15377, ChEBI:CHEBI:58289, ChEBI:CHEBI:58702; EC=4.2.1.11; Evidence={ECO:0000269|PubMed:1369209, ECO:0000269|PubMed:29775581};	The alpha/alpha homodimer is expressed in embryo and in most adult tissues. The alpha/beta heterodimer and the beta/beta homodimer are found in striated muscle, and the alpha/gamma heterodimer and the gamma/gamma homodimer in neurons.	cell cortex [GO:0005938]; cell surface [GO:0009986]; cytoplasm [GO:0005737]; cytosol [GO:0005829]; extracellular exosome [GO:0070062]; extracellular space [GO:0005615]; M band [GO:0031430]; membrane [GO:0016020]; nuclear outer membrane [GO:0005640]; nucleus [GO:0005634]; phosphopyruvate hydratase complex [GO:0000015]; plasma membrane [GO:0005886]; cadherin binding [GO:0045296]; DNA-binding transc…		Cytoplasm {ECO:0000269|PubMed:10802057}. Cell membrane {ECO:0000269|PubMed:10802057}. Cytoplasm, myofibril, sarcomere, M line {ECO:0000269|PubMed:10802057}. Note=Can translocate to the plasma membrane in either the homodimeric (alpha/alpha) or heterodimeric (alpha/gamma) form. ENO1 is localized to the M line.; [Isoform MBP-1]: Nucleus.	Acetylation;Alternative initiation;Cell membrane;Cytoplasm;DNA-binding;Direct protein sequencing;Glycolysis;Hydroxylation;Isopeptide bond;Lyase;Magnesium;Membrane;Metal-binding;Nucleus;Phosphoprotein;Plasminogen activation;Reference proteome;Repressor;Transcription;Transcription regulation;Ubl conjugation	4523600000	4761800000	4711100000	4354900000	4587850000	1.86049e+08	0.0405526	4412600000	4548700000	4325600000	4350200000	4409275000	9.99029e+07	0.0226574	3953400000	3973800000	4138500000	4031300000	4024250000	8.30014e+07	0.0206253	0.00174582	0.273	0.004	0.007	0.961077	0.912678	0.877154
1563	4080	O75828	CBR3_HUMAN	22	5	4	FALSE	Carbamidomethylation	Carbonyl reductase [NADPH] 3 OS=Homo sapiens OX=9606 GN=CBR3 PE=1 SV=3	Carbonyl reductase [NADPH] 3 (EC 1.1.1.184) (NADPH-dependent carbonyl reductase 3) (Short chain dehydrogenase/reductase family 21C member 2)	CBR3	Has low NADPH-dependent oxidoreductase activity towards 4-benzoylpyridine and menadione (in vitro). {ECO:0000269|PubMed:18493841}.		Reaction=a secondary alcohol + NADP(+) = a ketone + H(+) + NADPH; Xref=Rhea:RHEA:19257, ChEBI:CHEBI:15378, ChEBI:CHEBI:17087, ChEBI:CHEBI:35681, ChEBI:CHEBI:57783, ChEBI:CHEBI:58349; EC=1.1.1.184; Evidence={ECO:0000269|PubMed:18493841};	Detected in ovary, pancreas, intestine, colon, kidney, brain, thymus, lung, heart, liver, spleen, leukocyte, prostate and testis. {ECO:0000269|PubMed:18493841}.	cytosol [GO:0005829]; extracellular space [GO:0005615]; nucleoplasm [GO:0005654]; carbonyl reductase (NADPH) activity [GO:0004090]; NADPH binding [GO:0070402]; oxidoreductase activity [GO:0016491]; cognition [GO:0050890]; xenobiotic metabolic process [GO:0006805]		Cytoplasm {ECO:0000269|PubMed:18493841}.	Acetylation;Cytoplasm;NADP;Oxidoreductase;Phosphoprotein;Reference proteome	9476200	9514400	9390300	9113400	9373575	181047	0.0193146	7658500	9240800	7676600	8096000	8167975	743225	0.0909925	6981400	7266300	6138100	6610700	6749125	487830	0.0722805	0.00179061	0.11	0.038	0.003	0.871383	0.826291	0.720016
2074	3493	Q9NP81	SYSM_HUMAN	12	4	4	FALSE	Carbamidomethylation	Serine--tRNA ligase mitochondrial OS=Homo sapiens OX=9606 GN=SARS2 PE=1 SV=1	Serine--tRNA ligase, mitochondrial (EC 6.1.1.11) (SerRSmt) (Seryl-tRNA synthetase) (SerRS) (Seryl-tRNA(Ser/Sec) synthetase)	SARS2 SARSM	Catalyzes the attachment of serine to tRNA(Ser). Is also probably able to aminoacylate tRNA(Sec) with serine, to form the misacylated tRNA L-seryl-tRNA(Sec), which will be further converted into selenocysteinyl-tRNA(Sec). {ECO:0000250|UniProtKB:Q9N0F3}.	Aminoacyl-tRNA biosynthesis; selenocysteinyl-tRNA(Sec) biosynthesis; L-seryl-tRNA(Sec) from L-serine and tRNA(Sec): step 1/1.	Reaction=ATP + L-serine + tRNA(Ser) = AMP + diphosphate + H(+) + L-seryl-tRNA(Ser); Xref=Rhea:RHEA:12292, Rhea:RHEA-COMP:9669, Rhea:RHEA-COMP:9703, ChEBI:CHEBI:15378, ChEBI:CHEBI:30616, ChEBI:CHEBI:33019, ChEBI:CHEBI:33384, ChEBI:CHEBI:78442, ChEBI:CHEBI:78533, ChEBI:CHEBI:456215; EC=6.1.1.11; Evidence={ECO:0000250|UniProtKB:Q9N0F3}; Reaction=ATP + L-serine + tRNA(Sec) = AMP + diphosphate + H(+) …		mitochondrial matrix [GO:0005759]; mitochondrion [GO:0005739]; ATP binding [GO:0005524]; RNA binding [GO:0003723]; serine-tRNA ligase activity [GO:0004828]; tRNA binding [GO:0000049]; mitochondrial seryl-tRNA aminoacylation [GO:0070158]; selenocysteinyl-tRNA(Sec) biosynthetic process [GO:0097056]; seryl-tRNA aminoacylation [GO:0006434]	Hyperuricemia, pulmonary hypertension, renal failure, and alkalosis syndrome (HUPRAS) [MIM:613845]: A multisystem disorder characterized by onset in infancy of progressive renal failure leading to electrolyte imbalances, metabolic alkalosis, pulmonary hypertension, hypotonia, and delayed development. Affected individuals are born prematurely. {ECO:0000269|PubMed:21255763}. Note=The disease is cau…	Mitochondrion matrix {ECO:0000250|UniProtKB:Q9N0F3}.	ATP-binding;Acetylation;Alternative splicing;Aminoacyl-tRNA synthetase;Ligase;Mitochondrion;Nucleotide-binding;Protein biosynthesis;Reference proteome;Transit peptide	8111100	9489400	10119000	10038000	9439375	928630	0.0983783	7054500	8785600	9067800	8080700	8247150	896942	0.108758	5436300	6468800	6424200	5667200	5999125	525430	0.0875844	0.00184927	0.241	0.011	0.001	0.873697	0.727418	0.635543
3164	5178	Q9P2T1-3	GMPR2_HUMAN	20	5	5	FALSE	Carbamidomethylation	Isoform 3 of GMP reductase 2 OS=Homo sapiens OX=9606 GN=GMPR2	GMP reductase 2 (GMPR 2) (EC 1.7.1.7) (Guanosine 5'-monophosphate oxidoreductase 2) (Guanosine monophosphate reductase 2)	GMPR2	Catalyzes the irreversible NADPH-dependent deamination of GMP to IMP. It functions in the conversion of nucleobase, nucleoside and nucleotide derivatives of G to A nucleotides, and in maintaining the intracellular balance of A and G nucleotides (PubMed:12009299, PubMed:12669231, PubMed:16359702, PubMed:22037469). Plays a role in modulating cellular differentiation (PubMed:12669231). {ECO:0000255|…		Reaction=IMP + NADP(+) + NH4(+) = GMP + 2 H(+) + NADPH; Xref=Rhea:RHEA:17185, ChEBI:CHEBI:15378, ChEBI:CHEBI:28938, ChEBI:CHEBI:57783, ChEBI:CHEBI:58053, ChEBI:CHEBI:58115, ChEBI:CHEBI:58349; EC=1.7.1.7; Evidence={ECO:0000255|HAMAP-Rule:MF_03195, ECO:0000269|PubMed:12009299, ECO:0000269|PubMed:16359702, ECO:0000269|PubMed:22037469};	Highly expressed in heart, skeletal muscle, kidney, brain, liver, prostate, spleen, placenta, testis and ovary. Low expression in colon, thymus and peripheral blood leukocytes. {ECO:0000269|PubMed:12009299, ECO:0000269|PubMed:12669231}.	cytosol [GO:0005829]; GMP reductase complex [GO:1902560]; GMP reductase activity [GO:0003920]; metal ion binding [GO:0046872]; GMP metabolic process [GO:0046037]; purine nucleobase metabolic process [GO:0006144]			Acetylation;Alternative splicing;Metal-binding;NADP;Oxidoreductase;Potassium;Purine metabolism;Reference proteome	24361000	24326000	20067000	18555000	21827250	2.9704e+06	0.136087	25002000	23703000	22991000	23145000	23710250	913874	0.0385434	19539000	20563000	19492000	19983000	19894250	497698	0.0250172	0.00197697	0.577	0.003	0.492	1.08627	0.839057	0.911441
3164	5182	Q9P2T1	GMPR2_HUMAN	18	5	5	FALSE	Carbamidomethylation	GMP reductase 2 OS=Homo sapiens OX=9606 GN=GMPR2 PE=1 SV=1	GMP reductase 2 (GMPR 2) (EC 1.7.1.7) (Guanosine 5'-monophosphate oxidoreductase 2) (Guanosine monophosphate reductase 2)	GMPR2	Catalyzes the irreversible NADPH-dependent deamination of GMP to IMP. It functions in the conversion of nucleobase, nucleoside and nucleotide derivatives of G to A nucleotides, and in maintaining the intracellular balance of A and G nucleotides (PubMed:12009299, PubMed:12669231, PubMed:16359702, PubMed:22037469). Plays a role in modulating cellular differentiation (PubMed:12669231). {ECO:0000255|…		Reaction=IMP + NADP(+) + NH4(+) = GMP + 2 H(+) + NADPH; Xref=Rhea:RHEA:17185, ChEBI:CHEBI:15378, ChEBI:CHEBI:28938, ChEBI:CHEBI:57783, ChEBI:CHEBI:58053, ChEBI:CHEBI:58115, ChEBI:CHEBI:58349; EC=1.7.1.7; Evidence={ECO:0000255|HAMAP-Rule:MF_03195, ECO:0000269|PubMed:12009299, ECO:0000269|PubMed:16359702, ECO:0000269|PubMed:22037469};	Highly expressed in heart, skeletal muscle, kidney, brain, liver, prostate, spleen, placenta, testis and ovary. Low expression in colon, thymus and peripheral blood leukocytes. {ECO:0000269|PubMed:12009299, ECO:0000269|PubMed:12669231}.	cytosol [GO:0005829]; GMP reductase complex [GO:1902560]; GMP reductase activity [GO:0003920]; metal ion binding [GO:0046872]; GMP metabolic process [GO:0046037]; purine nucleobase metabolic process [GO:0006144]			Acetylation;Alternative splicing;Metal-binding;NADP;Oxidoreductase;Potassium;Purine metabolism;Reference proteome	24361000	24326000	20067000	18555000	21827250	2.9704e+06	0.136087	25002000	23703000	22991000	23145000	23710250	913874	0.0385434	19539000	20563000	19492000	19983000	19894250	497698	0.0250172	0.00197697	0.577	0.003	0.492	1.08627	0.839057	0.911441
3164	5184	Q9P2T1-2	GMPR2_HUMAN	17	5	5	FALSE	Carbamidomethylation	Isoform 2 of GMP reductase 2 OS=Homo sapiens OX=9606 GN=GMPR2	GMP reductase 2 (GMPR 2) (EC 1.7.1.7) (Guanosine 5'-monophosphate oxidoreductase 2) (Guanosine monophosphate reductase 2)	GMPR2	Catalyzes the irreversible NADPH-dependent deamination of GMP to IMP. It functions in the conversion of nucleobase, nucleoside and nucleotide derivatives of G to A nucleotides, and in maintaining the intracellular balance of A and G nucleotides (PubMed:12009299, PubMed:12669231, PubMed:16359702, PubMed:22037469). Plays a role in modulating cellular differentiation (PubMed:12669231). {ECO:0000255|…		Reaction=IMP + NADP(+) + NH4(+) = GMP + 2 H(+) + NADPH; Xref=Rhea:RHEA:17185, ChEBI:CHEBI:15378, ChEBI:CHEBI:28938, ChEBI:CHEBI:57783, ChEBI:CHEBI:58053, ChEBI:CHEBI:58115, ChEBI:CHEBI:58349; EC=1.7.1.7; Evidence={ECO:0000255|HAMAP-Rule:MF_03195, ECO:0000269|PubMed:12009299, ECO:0000269|PubMed:16359702, ECO:0000269|PubMed:22037469};	Highly expressed in heart, skeletal muscle, kidney, brain, liver, prostate, spleen, placenta, testis and ovary. Low expression in colon, thymus and peripheral blood leukocytes. {ECO:0000269|PubMed:12009299, ECO:0000269|PubMed:12669231}.	cytosol [GO:0005829]; GMP reductase complex [GO:1902560]; GMP reductase activity [GO:0003920]; metal ion binding [GO:0046872]; GMP metabolic process [GO:0046037]; purine nucleobase metabolic process [GO:0006144]			Acetylation;Alternative splicing;Metal-binding;NADP;Oxidoreductase;Potassium;Purine metabolism;Reference proteome	24361000	24326000	20067000	18555000	21827250	2.9704e+06	0.136087	25002000	23703000	22991000	23145000	23710250	913874	0.0385434	19539000	20563000	19492000	19983000	19894250	497698	0.0250172	0.00197697	0.577	0.003	0.492	1.08627	0.839057	0.911441
521	1095	Q9Y3I0	RTCB_HUMAN	55	23	23	FALSE	Carbamidomethylation	RNA-splicing ligase RtcB homolog OS=Homo sapiens OX=9606 GN=RTCB PE=1 SV=1	RNA-splicing ligase RtcB homolog (EC 6.5.1.8) (3'-phosphate/5'-hydroxy nucleic acid ligase)	RTCB C22orf28 HSPC117	Catalytic subunit of the tRNA-splicing ligase complex that acts by directly joining spliced tRNA halves to mature-sized tRNAs by incorporating the precursor-derived splice junction phosphate into the mature tRNA as a canonical 3',5'-phosphodiester. May act as an RNA ligase with broad substrate specificity, and may function toward other RNAs. {ECO:0000255|HAMAP-Rule:MF_03144, ECO:0000269|PubMed:21…		Reaction=a 3'-end 3'-phospho-ribonucleotide-RNA + a 5'-end dephospho-ribonucleoside-RNA + GTP = a ribonucleotidyl-ribonucleotide-RNA + diphosphate + GMP; Xref=Rhea:RHEA:68076, Rhea:RHEA-COMP:10463, Rhea:RHEA-COMP:13936, Rhea:RHEA-COMP:17355, ChEBI:CHEBI:33019, ChEBI:CHEBI:37565, ChEBI:CHEBI:58115, ChEBI:CHEBI:83062, ChEBI:CHEBI:138284, ChEBI:CHEBI:173118; EC=6.5.1.8; Evidence={ECO:0000255|HAMAP-R…		cytoplasm [GO:0005737]; cytosol [GO:0005829]; endoplasmic reticulum membrane [GO:0005789]; intracellular membrane-bounded organelle [GO:0043231]; nuclear envelope [GO:0005635]; nucleoplasm [GO:0005654]; nucleus [GO:0005634]; tRNA-splicing ligase complex [GO:0072669]; GTP binding [GO:0005525]; metal ion binding [GO:0046872]; RNA binding [GO:0003723]; RNA ligase (ATP) activity [GO:0003972]; vinculi…		Nucleus {ECO:0000269|PubMed:24608264}. Cytoplasm {ECO:0000255|HAMAP-Rule:MF_03144, ECO:0000269|PubMed:24608264}. Note=Enters into the nucleus in case of active transcription while it accumulates in cytosol when transcription level is low. {ECO:0000269|PubMed:24608264}.	Cytoplasm;Direct protein sequencing;GTP-binding;Isopeptide bond;Ligase;Manganese;Metal-binding;Nucleotide-binding;Nucleus;Phosphoprotein;Reference proteome;Ubl conjugation;tRNA processing	113300000	111060000	107160000	101660000	108295000	5.09924e+06	0.0470866	118240000	121240000	114720000	112410000	116652500	3.88582e+06	0.033311	131000000	128060000	125780000	126420000	127815000	2.33034e+06	0.0182322	0.00206063	0.1	0.006	0.004	1.07717	1.09569	1.18025
2140	4688	P84022	SMAD3_HUMAN	16	6	3	FALSE	Carbamidomethylation; Acetylation (N-term)	Mothers against decapentaplegic homolog 3 OS=Homo sapiens OX=9606 GN=SMAD3 PE=1 SV=1	Mothers against decapentaplegic homolog 3 (MAD homolog 3) (Mad3) (Mothers against DPP homolog 3) (hMAD-3) (JV15-2) (SMAD family member 3) (SMAD 3) (Smad3) (hSMAD3)	SMAD3 MADH3	Receptor-regulated SMAD (R-SMAD) that is an intracellular signal transducer and transcriptional modulator activated by TGF-beta (transforming growth factor) and activin type 1 receptor kinases. Binds the TRE element in the promoter region of many genes that are regulated by TGF-beta and, on formation of the SMAD3/SMAD4 complex, activates transcription. Also can form a SMAD3/SMAD4/JUN/FOS complex …				chromatin [GO:0000785]; cytoplasm [GO:0005737]; cytosol [GO:0005829]; heteromeric SMAD protein complex [GO:0071144]; nuclear inner membrane [GO:0005637]; nucleoplasm [GO:0005654]; nucleus [GO:0005634]; plasma membrane [GO:0005886]; receptor complex [GO:0043235]; SMAD protein complex [GO:0071141]; transcription regulator complex [GO:0005667]; beta-catenin binding [GO:0008013]; bHLH transcription f…	Colorectal cancer (CRC) [MIM:114500]: A complex disease characterized by malignant lesions arising from the inner wall of the large intestine (the colon) and the rectum. Genetic alterations are often associated with progression from premalignant lesion (adenoma) to invasive adenocarcinoma. Risk factors for cancer of the colon and rectum include colon polyps, long-standing ulcerative colitis, and …	Cytoplasm {ECO:0000269|PubMed:15799969, ECO:0000269|PubMed:16156666, ECO:0000269|PubMed:16751101, ECO:0000269|PubMed:17327236, ECO:0000269|PubMed:19218245, ECO:0000269|PubMed:19289081, ECO:0000269|PubMed:21145499, ECO:0000269|PubMed:22781750}. Nucleus {ECO:0000269|PubMed:15601644, ECO:0000269|PubMed:15799969, ECO:0000269|PubMed:16156666, ECO:0000269|PubMed:16751101, ECO:0000269|PubMed:19218245, E…	ADP-ribosylation;Acetylation;Alternative splicing;Aortic aneurysm;Cytoplasm;DNA-binding;Disease variant;Host-virus interaction;Isopeptide bond;Metal-binding;Nucleus;Phosphoprotein;Reference proteome;Transcription;Transcription regulation;Ubl conjugation;Zinc	9516600	11311000	10409000	9467700	10176075	871591	0.085651	13196000	8758100	9574600	10080000	10402175	1.94054e+06	0.186552	14579000	15108000	14386000	13452000	14381250	690603	0.0480211	0.00210863	0.998	0.057	0.002	1.02222	1.38252	1.41324
3979	8998	Q9GZQ8	MLP3B_HUMAN	22	2	2	FALSE		Microtubule-associated proteins 1A/1B light chain 3B OS=Homo sapiens OX=9606 GN=MAP1LC3B PE=1 SV=3	Microtubule-associated proteins 1A/1B light chain 3B (Autophagy-related protein LC3 B) (Autophagy-related ubiquitin-like modifier LC3 B) (MAP1 light chain 3-like protein 2) (MAP1A/MAP1B light chain 3 B) (MAP1A/MAP1B LC3 B) (Microtubule-associated protein 1 light chain 3 beta)	MAP1LC3B MAP1ALC3	Ubiquitin-like modifier involved in formation of autophagosomal vacuoles (autophagosomes) (PubMed:20418806, PubMed:23209295, PubMed:28017329). Plays a role in mitophagy which contributes to regulate mitochondrial quantity and quality by eliminating the mitochondria to a basal level to fulfill cellular energy requirements and preventing excess ROS production (PubMed:23209295, PubMed:28017329). In …			Most abundant in heart, brain, skeletal muscle and testis. Little expression observed in liver. {ECO:0000269|PubMed:12740394}.	autophagosome [GO:0005776]; autophagosome membrane [GO:0000421]; axoneme [GO:0005930]; cytoplasmic vesicle [GO:0031410]; cytosol [GO:0005829]; endomembrane system [GO:0012505]; intracellular membrane-bounded organelle [GO:0043231]; microtubule [GO:0005874]; mitochondrion [GO:0005739]; organelle membrane [GO:0031090]; ceramide binding [GO:0097001]; microtubule binding [GO:0008017]; ubiquitin prote…		Cytoplasmic vesicle, autophagosome membrane {ECO:0000269|PubMed:17580304, ECO:0000269|PubMed:20529957, ECO:0000269|PubMed:22311637, ECO:0000269|PubMed:23459205, ECO:0000269|PubMed:31315929, ECO:0000269|PubMed:33499712}; Lipid-anchor {ECO:0000269|PubMed:15187094, ECO:0000269|PubMed:29458288}. Endomembrane system {ECO:0000269|PubMed:12740394}; Lipid-anchor {ECO:0000269|PubMed:15187094, ECO:0000269|…	Autophagy;Cytoplasm;Cytoplasmic vesicle;Cytoskeleton;Lipoprotein;Membrane;Microtubule;Mitochondrion;Phosphoprotein;Reference proteome;Ubl conjugation pathway	15775000	16216000	13798000	12795000	14646000	1.6212e+06	0.110692	11929000	16796000	13265000	18705000	15173750	3.12373e+06	0.205864	27530000	25743000	21786000	29988000	26261750	3.45422e+06	0.13153	0.00224388	0.979	0.013	0.002	1.03603	1.73074	1.7931
3979	8997	A6NCE7	MP3B2_HUMAN	22	2	2	FALSE		Microtubule-associated proteins 1A/1B light chain 3 beta 2 OS=Homo sapiens OX=9606 GN=MAP1LC3B2 PE=2 SV=1	Microtubule-associated proteins 1A/1B light chain 3 beta 2 (Microtubule-associated proteins 1A/1B light chain 3B-like)	MAP1LC3B2	Ubiquitin-like modifier involved in formation of autophagosomal vacuoles (autophagosomes). Plays a role in mitophagy which contributes to regulate mitochondrial quantity and quality by eliminating the mitochondria to a basal level to fulfill cellular energy requirements and preventing excess ROS production. In response to cellular stress and upon mitochondria fission, binds C-18 ceramides and anc…				autophagosome [GO:0005776]; autophagosome membrane [GO:0000421]; cytoplasmic vesicle [GO:0031410]; cytosol [GO:0005829]; endomembrane system [GO:0012505]; intracellular membrane-bounded organelle [GO:0043231]; microtubule [GO:0005874]; microtubule binding [GO:0008017]; ubiquitin protein ligase binding [GO:0031625]; autophagosome assembly [GO:0000045]; autophagosome maturation [GO:0097352]; autoph…		Cytoplasmic vesicle, autophagosome membrane {ECO:0000250|UniProtKB:Q9GZQ8}; Lipid-anchor {ECO:0000250|UniProtKB:Q9GZQ8}. Endomembrane system {ECO:0000250|UniProtKB:Q9GZQ8}; Lipid-anchor {ECO:0000250|UniProtKB:Q9GZQ8}. Cytoplasm, cytoskeleton {ECO:0000250|UniProtKB:Q9CQV6}.	Autophagy;Cytoplasm;Cytoplasmic vesicle;Cytoskeleton;Lipoprotein;Membrane;Microtubule;Reference proteome;Ubl conjugation pathway	15775000	16216000	13798000	12795000	14646000	1.6212e+06	0.110692	11929000	16796000	13265000	18705000	15173750	3.12373e+06	0.205864	27530000	25743000	21786000	29988000	26261750	3.45422e+06	0.13153	0.00224388	0.979	0.013	0.002	1.03603	1.73074	1.7931
3513	4427	Q86U44	MTA70_HUMAN	11	3	3	FALSE		N6-adenosine-methyltransferase catalytic subunit OS=Homo sapiens OX=9606 GN=METTL3 PE=1 SV=2	N6-adenosine-methyltransferase catalytic subunit (EC 2.1.1.348) (Methyltransferase-like protein 3) (hMETTL3) (N6-adenosine-methyltransferase 70 kDa subunit) (MT-A70)	METTL3 MTA70	The METTL3-METTL14 heterodimer forms a N6-methyltransferase complex that methylates adenosine residues at the N(6) position of some RNAs and regulates various processes such as the circadian clock, differentiation of embryonic and hematopoietic stem cells, cortical neurogenesis, response to DNA damage, differentiation of T-cells and primary miRNA processing (PubMed:22575960, PubMed:24284625, PubM…		Reaction=adenosine in mRNA + S-adenosyl-L-methionine = H(+) + N(6)-methyladenosine in mRNA + S-adenosyl-L-homocysteine; Xref=Rhea:RHEA:55584, Rhea:RHEA-COMP:12414, Rhea:RHEA-COMP:12417, ChEBI:CHEBI:15378, ChEBI:CHEBI:57856, ChEBI:CHEBI:59789, ChEBI:CHEBI:74411, ChEBI:CHEBI:74449; EC=2.1.1.348; Evidence={ECO:0000269|PubMed:27281194, ECO:0000269|PubMed:27373337, ECO:0000269|PubMed:27627798, ECO:000…	Widely expressed at low level. Expressed in spleen, thymus, prostate, testis, ovary, small intestine, colon and peripheral blood leukocytes. {ECO:0000269|PubMed:9409616}.	cytoplasm [GO:0005737]; nuclear speck [GO:0016607]; nucleoplasm [GO:0005654]; nucleus [GO:0005634]; RNA N6-methyladenosine methyltransferase complex [GO:0036396]; methyltransferase activity [GO:0008168]; mRNA (2'-O-methyladenosine-N6-)-methyltransferase activity [GO:0016422]; mRNA (N6-adenosine)-methyltransferase activity [GO:0001734]; mRNA binding [GO:0003729]; protein heterodimerization activit…		Nucleus {ECO:0000269|PubMed:25719671, ECO:0000269|PubMed:26458103, ECO:0000269|PubMed:27117702, ECO:0000269|PubMed:29348140, ECO:0000269|PubMed:29506078}. Nucleus speckle {ECO:0000269|PubMed:9409616}. Cytoplasm {ECO:0000269|PubMed:27117702}. Note=Colocalizes with speckles in interphase nuclei, suggesting that it may be associated with nuclear pre-mRNA splicing components (PubMed:9409616). In resp…	Acetylation;Alternative splicing;Biological rhythms;Cytoplasm;DNA damage;Differentiation;Direct protein sequencing;Immunity;Innate immunity;Isopeptide bond;Methyltransferase;Nucleus;Oogenesis;Phosphoprotein;RNA-binding;Reference proteome;S-adenosyl-L-methionine;Spermatogenesis;Transferase;Ubl conjugation	13506000	12859000	11905000	12681000	12737750	658686	0.0517114	11400000	11147000	12231000	11092000	11467500	526374	0.0459014	14665000	14245000	16775000	15528000	15303250	1.11711e+06	0.0729983	0.00224388	0.054	0.002	0.016	0.900277	1.33449	1.20141
1608	2884	Q13492-2	PICAL_HUMAN	15	8	8	FALSE		Isoform 2 of Phosphatidylinositol-binding clathrin assembly protein OS=Homo sapiens OX=9606 GN=PICALM	Phosphatidylinositol-binding clathrin assembly protein (Clathrin assembly lymphoid myeloid leukemia protein)	PICALM CALM	Cytoplasmic adapter protein that plays a critical role in clathrin-mediated endocytosis which is important in processes such as internalization of cell receptors, synaptic transmission or removal of apoptotic cells. Recruits AP-2 and attaches clathrin triskelions to the cytoplasmic side of plasma membrane leading to clathrin-coated vesicles (CCVs) assembly (PubMed:10436022, PubMed:16262731, PubMe…			Expressed in all tissues examined. {ECO:0000269|PubMed:8643484}.	cell surface [GO:0009986]; clathrin coat of coated pit [GO:0030132]; clathrin-coated endocytic vesicle [GO:0045334]; clathrin-coated pit [GO:0005905]; clathrin-coated vesicle [GO:0030136]; cytosol [GO:0005829]; early endosome [GO:0005769]; endosome to plasma membrane transport vesicle [GO:0070381]; extrinsic component of presynaptic endocytic zone membrane [GO:0098894]; Golgi apparatus [GO:000579…	Note=A chromosomal aberration involving PICALM is found in diffuse histiocytic lymphomas. Translocation t(10;11)(p13;q14) with MLLT10. {ECO:0000269|PubMed:8643484}.	Cell membrane {ECO:0000269|PubMed:16262731}. Membrane, clathrin-coated pit {ECO:0000269|PubMed:10436022}. Golgi apparatus {ECO:0000269|PubMed:10436022}. Cytoplasmic vesicle, clathrin-coated vesicle {ECO:0000269|PubMed:10436022}. Nucleus {ECO:0000269|PubMed:16491119}. Note=Colocalized with clathrin in the Golgi area (PubMed:10436022). Interaction with PIMREG may target PICALM to the nucleus in som…	Acetylation;Alternative splicing;Cell membrane;Chromosomal rearrangement;Coated pit;Cytoplasmic vesicle;Endocytosis;Golgi apparatus;Isopeptide bond;Membrane;Nucleus;Phosphoprotein;Proto-oncogene;Reference proteome;Ubl conjugation	28973000	24715000	25067000	24966000	25930250	2.03389e+06	0.078437	35899000	23007000	29200000	25628000	28433500	5.58686e+06	0.196489	34005000	35749000	37215000	35926000	35723750	1.31902e+06	0.0369229	0.00231206	0.715	0.184	0.002	1.09654	1.2564	1.37769
1608	2885	Q13492-5	PICAL_HUMAN	15	8	8	FALSE		Isoform 5 of Phosphatidylinositol-binding clathrin assembly protein OS=Homo sapiens OX=9606 GN=PICALM	Phosphatidylinositol-binding clathrin assembly protein (Clathrin assembly lymphoid myeloid leukemia protein)	PICALM CALM	Cytoplasmic adapter protein that plays a critical role in clathrin-mediated endocytosis which is important in processes such as internalization of cell receptors, synaptic transmission or removal of apoptotic cells. Recruits AP-2 and attaches clathrin triskelions to the cytoplasmic side of plasma membrane leading to clathrin-coated vesicles (CCVs) assembly (PubMed:10436022, PubMed:16262731, PubMe…			Expressed in all tissues examined. {ECO:0000269|PubMed:8643484}.	cell surface [GO:0009986]; clathrin coat of coated pit [GO:0030132]; clathrin-coated endocytic vesicle [GO:0045334]; clathrin-coated pit [GO:0005905]; clathrin-coated vesicle [GO:0030136]; cytosol [GO:0005829]; early endosome [GO:0005769]; endosome to plasma membrane transport vesicle [GO:0070381]; extrinsic component of presynaptic endocytic zone membrane [GO:0098894]; Golgi apparatus [GO:000579…	Note=A chromosomal aberration involving PICALM is found in diffuse histiocytic lymphomas. Translocation t(10;11)(p13;q14) with MLLT10. {ECO:0000269|PubMed:8643484}.	Cell membrane {ECO:0000269|PubMed:16262731}. Membrane, clathrin-coated pit {ECO:0000269|PubMed:10436022}. Golgi apparatus {ECO:0000269|PubMed:10436022}. Cytoplasmic vesicle, clathrin-coated vesicle {ECO:0000269|PubMed:10436022}. Nucleus {ECO:0000269|PubMed:16491119}. Note=Colocalized with clathrin in the Golgi area (PubMed:10436022). Interaction with PIMREG may target PICALM to the nucleus in som…	Acetylation;Alternative splicing;Cell membrane;Chromosomal rearrangement;Coated pit;Cytoplasmic vesicle;Endocytosis;Golgi apparatus;Isopeptide bond;Membrane;Nucleus;Phosphoprotein;Proto-oncogene;Reference proteome;Ubl conjugation	28973000	24715000	25067000	24966000	25930250	2.03389e+06	0.078437	35899000	23007000	29200000	25628000	28433500	5.58686e+06	0.196489	34005000	35749000	37215000	35926000	35723750	1.31902e+06	0.0369229	0.00231206	0.715	0.184	0.002	1.09654	1.2564	1.37769
1608	2886	Q13492	PICAL_HUMAN	15	8	8	FALSE		Phosphatidylinositol-binding clathrin assembly protein OS=Homo sapiens OX=9606 GN=PICALM PE=1 SV=2	Phosphatidylinositol-binding clathrin assembly protein (Clathrin assembly lymphoid myeloid leukemia protein)	PICALM CALM	Cytoplasmic adapter protein that plays a critical role in clathrin-mediated endocytosis which is important in processes such as internalization of cell receptors, synaptic transmission or removal of apoptotic cells. Recruits AP-2 and attaches clathrin triskelions to the cytoplasmic side of plasma membrane leading to clathrin-coated vesicles (CCVs) assembly (PubMed:10436022, PubMed:16262731, PubMe…			Expressed in all tissues examined. {ECO:0000269|PubMed:8643484}.	cell surface [GO:0009986]; clathrin coat of coated pit [GO:0030132]; clathrin-coated endocytic vesicle [GO:0045334]; clathrin-coated pit [GO:0005905]; clathrin-coated vesicle [GO:0030136]; cytosol [GO:0005829]; early endosome [GO:0005769]; endosome to plasma membrane transport vesicle [GO:0070381]; extrinsic component of presynaptic endocytic zone membrane [GO:0098894]; Golgi apparatus [GO:000579…	Note=A chromosomal aberration involving PICALM is found in diffuse histiocytic lymphomas. Translocation t(10;11)(p13;q14) with MLLT10. {ECO:0000269|PubMed:8643484}.	Cell membrane {ECO:0000269|PubMed:16262731}. Membrane, clathrin-coated pit {ECO:0000269|PubMed:10436022}. Golgi apparatus {ECO:0000269|PubMed:10436022}. Cytoplasmic vesicle, clathrin-coated vesicle {ECO:0000269|PubMed:10436022}. Nucleus {ECO:0000269|PubMed:16491119}. Note=Colocalized with clathrin in the Golgi area (PubMed:10436022). Interaction with PIMREG may target PICALM to the nucleus in som…	Acetylation;Alternative splicing;Cell membrane;Chromosomal rearrangement;Coated pit;Cytoplasmic vesicle;Endocytosis;Golgi apparatus;Isopeptide bond;Membrane;Nucleus;Phosphoprotein;Proto-oncogene;Reference proteome;Ubl conjugation	28973000	24715000	25067000	24966000	25930250	2.03389e+06	0.078437	35899000	23007000	29200000	25628000	28433500	5.58686e+06	0.196489	34005000	35749000	37215000	35926000	35723750	1.31902e+06	0.0369229	0.00231206	0.715	0.184	0.002	1.09654	1.2564	1.37769
3613	7772	P62487	RPB7_HUMAN	22	3	3	FALSE	Carbamidomethylation	DNA-directed RNA polymerase II subunit RPB7 OS=Homo sapiens OX=9606 GN=POLR2G PE=1 SV=1	DNA-directed RNA polymerase II subunit RPB7 (RNA polymerase II subunit B7) (DNA-directed RNA polymerase II subunit G) (RNA polymerase II 19 kDa subunit) (RPB19)	POLR2G RPB7	DNA-dependent RNA polymerase catalyzes the transcription of DNA into RNA using the four ribonucleoside triphosphates as substrates. Component of RNA polymerase II which synthesizes mRNA precursors and many functional non-coding RNAs. Pol II is the central component of the basal RNA polymerase II transcription machinery. It is composed of mobile elements that move relative to each other. RPB7 is p…				nucleoplasm [GO:0005654]; nucleus [GO:0005634]; P-body [GO:0000932]; RNA polymerase II, core complex [GO:0005665]; DNA-directed 5'-3' RNA polymerase activity [GO:0003899]; single-stranded DNA binding [GO:0003697]; single-stranded RNA binding [GO:0003727]; translation initiation factor binding [GO:0031369]; nuclear-transcribed mRNA catabolic process, exonucleolytic [GO:0000291]; positive regulatio…		Nucleus {ECO:0000269|PubMed:9852112}.	DNA-directed RNA polymerase;Nucleus;RNA-binding;Reference proteome;Transcription	19493000	20666000	17384000	16492000	18508750	1.91092e+06	0.103244	16303000	20700000	19347000	21744000	19523500	2.36062e+06	0.120912	26756000	26743000	24988000	28074000	26640250	1.26617e+06	0.0475283	0.0024322	0.818	0.026	0.006	1.05483	1.36452	1.43933
1834	4920	Q16527	CSRP2_HUMAN	58	9	9	FALSE	Carbamidomethylation	Cysteine and glycine-rich protein 2 OS=Homo sapiens OX=9606 GN=CSRP2 PE=1 SV=3	Cysteine and glycine-rich protein 2 (Cysteine-rich protein 2) (CRP2) (LIM domain only protein 5) (LMO-5) (Smooth muscle cell LIM protein) (SmLIM)	CSRP2 LMO5 SMLIM	Drastically down-regulated in response to PDGF-BB or cell injury, that promote smooth muscle cell proliferation and dedifferentiation. Seems to play a role in the development of the embryonic vascular system.			Highly expressed in the aorta, but not in heart and skeletal muscle.	cytoplasm [GO:0005737]; focal adhesion [GO:0005925]; nucleus [GO:0005634]; Z disc [GO:0030018]; actinin binding [GO:0042805]; metal ion binding [GO:0046872]; structural constituent of muscle [GO:0008307]; actin cytoskeleton organization [GO:0030036]; cell differentiation [GO:0030154]; muscle tissue development [GO:0060537]; sarcomere organization [GO:0045214]		Nucleus {ECO:0000250}.	Acetylation;Developmental protein;Differentiation;Isopeptide bond;LIM domain;Metal-binding;Nucleus;Reference proteome;Repeat;Ubl conjugation;Zinc	70361000	64990000	59608000	57639000	63149500	5.72425e+06	0.090646	68581000	65024000	66155000	62501000	65565250	2.52488e+06	0.0385095	78334000	74190000	76578000	75250000	76088000	1.78785e+06	0.0234972	0.00244343	0.712	0.005	0.049	1.03825	1.16049	1.20489
1116	2004	P30154	2AAB_HUMAN	31	15	7	FALSE	Carbamidomethylation	Serine/threonine-protein phosphatase 2A 65 kDa regulatory subunit A beta isoform OS=Homo sapiens OX=9606 GN=PPP2R1B PE=1 SV=3	Serine/threonine-protein phosphatase 2A 65 kDa regulatory subunit A beta isoform (PP2A subunit A isoform PR65-beta) (PP2A subunit A isoform R1-beta)	PPP2R1B	The PR65 subunit of protein phosphatase 2A serves as a scaffolding molecule to coordinate the assembly of the catalytic subunit and a variable regulatory B subunit.				cytoplasm [GO:0005737]; extracellular exosome [GO:0070062]; membrane raft [GO:0045121]; protein phosphatase type 2A complex [GO:0000159]; protein phosphatase regulator activity [GO:0019888]; apoptotic process involved in morphogenesis [GO:0060561]; positive regulation of extrinsic apoptotic signaling pathway in absence of ligand [GO:2001241]; protein dephosphorylation [GO:0006470]			Acetylation;Alternative splicing;Reference proteome;Repeat	23149000	20429000	22057000	21490000	21781250	1.13434e+06	0.0520788	20845000	25359000	22616000	24248000	23267000	1.96882e+06	0.0846184	26897000	26313000	26767000	29135000	27278000	1.26306e+06	0.0463032	0.00265461	0.432	0.038	0.000891	1.06821	1.17239	1.25236
1116	2011	P30154-2	2AAB_HUMAN	28	15	7	FALSE	Carbamidomethylation	Isoform 2 of Serine/threonine-protein phosphatase 2A 65 kDa regulatory subunit A beta isoform OS=Homo sapiens OX=9606 GN=PPP2R1B	Serine/threonine-protein phosphatase 2A 65 kDa regulatory subunit A beta isoform (PP2A subunit A isoform PR65-beta) (PP2A subunit A isoform R1-beta)	PPP2R1B	The PR65 subunit of protein phosphatase 2A serves as a scaffolding molecule to coordinate the assembly of the catalytic subunit and a variable regulatory B subunit.				cytoplasm [GO:0005737]; extracellular exosome [GO:0070062]; membrane raft [GO:0045121]; protein phosphatase type 2A complex [GO:0000159]; protein phosphatase regulator activity [GO:0019888]; apoptotic process involved in morphogenesis [GO:0060561]; positive regulation of extrinsic apoptotic signaling pathway in absence of ligand [GO:2001241]; protein dephosphorylation [GO:0006470]			Acetylation;Alternative splicing;Reference proteome;Repeat	23149000	20429000	22057000	21490000	21781250	1.13434e+06	0.0520788	20845000	25359000	22616000	24248000	23267000	1.96882e+06	0.0846184	26897000	26313000	26767000	29135000	27278000	1.26306e+06	0.0463032	0.00265461	0.432	0.038	0.000891	1.06821	1.17239	1.25236
1041	1784	Q9Y2W2	WBP11_HUMAN	25	12	12	FALSE		WW domain-binding protein 11 OS=Homo sapiens OX=9606 GN=WBP11 PE=1 SV=1	WW domain-binding protein 11 (WBP-11) (Npw38-binding protein) (NpwBP) (SH3 domain-binding protein SNP70) (Splicing factor that interacts with PQBP-1 and PP1)	WBP11 NPWBP SIPP1 SNP70	Activates pre-mRNA splicing. May inhibit PP1 phosphatase activity. {ECO:0000269|PubMed:10593949, ECO:0000269|PubMed:11375989, ECO:0000269|PubMed:14640981}.			Ubiquitous. Highly expressed in the heart, pancreas, kidney skeletal muscle, placenta and brain (at protein level). Weakly expressed in liver and lung. {ECO:0000269|PubMed:11375989}.	cytosol [GO:0005829]; intracellular membrane-bounded organelle [GO:0043231]; nucleoplasm [GO:0005654]; nucleus [GO:0005634]; spliceosomal complex [GO:0005681]; RNA binding [GO:0003723]; single-stranded DNA binding [GO:0003697]; WW domain binding [GO:0050699]; mRNA cis splicing, via spliceosome [GO:0045292]; rRNA processing [GO:0006364]	Vertebral, cardiac, tracheoesophageal, renal, and limb defects (VCTRL) [MIM:619227]: An autosomal dominant disorder with incomplete penetrance and variable expressivity, characterized by cardiac, vertebral, tracheo-esophageal, renal and limb defects. Some patients also exhibit craniofacial abnormalities. {ECO:0000269|PubMed:33276377}. Note=The disease is caused by variants affecting the gene repr…	Nucleus. Cytoplasm. Note=Predominantly located in the nucleus with granular heterogeneous distribution. Excluded from nucleoli in interphase cells, distributed throughout cytoplasm in dividing cells. Colocalized with SC35 and U2B in the nucleus. In the cytoplasm, associates with the intermediate filament protein vimentin.	Acetylation;Coiled coil;Cytoplasm;Direct protein sequencing;Disease variant;Isopeptide bond;Methylation;Nucleus;Phosphoprotein;Reference proteome;Ubl conjugation;mRNA processing;mRNA splicing;rRNA processing	86072000	85112000	69387000	63539000	76027500	1.1306e+07	0.14871	71015000	69530000	69472000	75652000	71417250	2.91208e+06	0.0407756	87919000	85076000	87186000	95328000	88877250	4.46618e+06	0.0502511	0.00280543	0.799	0.002	0.215	0.939361	1.24448	1.16901
929	361	Q9UHR4	BI2L1_HUMAN	26	14	14	FALSE	Carbamidomethylation; Acetylation (N-term)	Brain-specific angiogenesis inhibitor 1-associated protein 2-like protein 1 OS=Homo sapiens OX=9606 GN=BAIAP2L1 PE=1 SV=2	Brain-specific angiogenesis inhibitor 1-associated protein 2-like protein 1 (BAI1-associated protein 2-like protein 1) (Insulin receptor tyrosine kinase substrate)	BAIAP2L1 IRTKS	May function as adapter protein. Involved in the formation of clusters of actin bundles. Plays a role in the reorganization of the actin cytoskeleton in response to bacterial infection. {ECO:0000269|PubMed:17430976, ECO:0000269|PubMed:19366662, ECO:0000269|PubMed:22921828}.				adherens junction [GO:0005912]; cytoskeleton [GO:0005856]; cytosol [GO:0005829]; extracellular exosome [GO:0070062]; nucleoplasm [GO:0005654]; plasma membrane [GO:0005886]; actin binding [GO:0003779]; cadherin binding involved in cell-cell adhesion [GO:0098641]; proline-rich region binding [GO:0070064]; actin crosslink formation [GO:0051764]; actin filament bundle assembly [GO:0051017]; plasma me…		Cytoplasm, cytoskeleton {ECO:0000269|PubMed:19366662}. Note=Recruited to actin pedestals that are formed upon infection by bacteria at bacterial attachment sites.	Actin-binding;Coiled coil;Cytoplasm;Cytoskeleton;Phosphoprotein;Reference proteome;SH3 domain	45749000	44500000	40391000	39912000	42638000	2.92264e+06	0.0685454	36154000	39140000	38710000	35477000	37370250	1.82488e+06	0.0488325	47845000	47304000	43575000	45621000	46086250	1.92345e+06	0.0417358	0.00282488	0.049	0.001	0.233	0.876454	1.23323	1.08087
3837	8328	Q08722-2	CD47_HUMAN	7	2	2	FALSE		Isoform OA3-293 of Leukocyte surface antigen CD47 OS=Homo sapiens OX=9606 GN=CD47	Leukocyte surface antigen CD47 (Antigenic surface determinant protein OA3) (Integrin-associated protein) (IAP) (Protein MER6) (CD antigen CD47)	CD47 MER6	Has a role in both cell adhesion by acting as an adhesion receptor for THBS1 on platelets, and in the modulation of integrins. Plays an important role in memory formation and synaptic plasticity in the hippocampus (By similarity). Receptor for SIRPA, binding to which prevents maturation of immature dendritic cells and inhibits cytokine production by mature dendritic cells. Interaction with SIRPG …			Very broadly distributed on normal adult tissues, as well as ovarian tumors, being especially abundant in some epithelia and the brain.	cell surface [GO:0009986]; extracellular exosome [GO:0070062]; integral component of plasma membrane [GO:0005887]; plasma membrane [GO:0005886]; specific granule membrane [GO:0035579]; tertiary granule membrane [GO:0070821]; cell-cell adhesion mediator activity [GO:0098632]; protein binding involved in heterotypic cell-cell adhesion [GO:0086080]; thrombospondin receptor activity [GO:0070053]; ATP…		Cell membrane {ECO:0000269|PubMed:7691831}; Multi-pass membrane protein {ECO:0000269|PubMed:7691831}.	Alternative splicing;Cell adhesion;Cell membrane;Direct protein sequencing;Disulfide bond;Glycoprotein;Immunoglobulin domain;Membrane;Phosphoprotein;Pyrrolidone carboxylic acid;Reference proteome;Signal;Transmembrane;Transmembrane helix	24609000	25987000	24934000	26434000	25491000	860898	0.0337726	25475000	24611000	40850000	29152000	30022000	7.48235e+06	0.249229	22755000	21903000	21838000	21101000	21899250	676579	0.0308951	0.00283139	0.507	0.158	0.002	1.17775	0.72944	0.859097
3837	8337	Q08722-3	CD47_HUMAN	7	2	2	FALSE		Isoform OA3-305 of Leukocyte surface antigen CD47 OS=Homo sapiens OX=9606 GN=CD47	Leukocyte surface antigen CD47 (Antigenic surface determinant protein OA3) (Integrin-associated protein) (IAP) (Protein MER6) (CD antigen CD47)	CD47 MER6	Has a role in both cell adhesion by acting as an adhesion receptor for THBS1 on platelets, and in the modulation of integrins. Plays an important role in memory formation and synaptic plasticity in the hippocampus (By similarity). Receptor for SIRPA, binding to which prevents maturation of immature dendritic cells and inhibits cytokine production by mature dendritic cells. Interaction with SIRPG …			Very broadly distributed on normal adult tissues, as well as ovarian tumors, being especially abundant in some epithelia and the brain.	cell surface [GO:0009986]; extracellular exosome [GO:0070062]; integral component of plasma membrane [GO:0005887]; plasma membrane [GO:0005886]; specific granule membrane [GO:0035579]; tertiary granule membrane [GO:0070821]; cell-cell adhesion mediator activity [GO:0098632]; protein binding involved in heterotypic cell-cell adhesion [GO:0086080]; thrombospondin receptor activity [GO:0070053]; ATP…		Cell membrane {ECO:0000269|PubMed:7691831}; Multi-pass membrane protein {ECO:0000269|PubMed:7691831}.	Alternative splicing;Cell adhesion;Cell membrane;Direct protein sequencing;Disulfide bond;Glycoprotein;Immunoglobulin domain;Membrane;Phosphoprotein;Pyrrolidone carboxylic acid;Reference proteome;Signal;Transmembrane;Transmembrane helix	24609000	25987000	24934000	26434000	25491000	860898	0.0337726	25475000	24611000	40850000	29152000	30022000	7.48235e+06	0.249229	22755000	21903000	21838000	21101000	21899250	676579	0.0308951	0.00283139	0.507	0.158	0.002	1.17775	0.72944	0.859097
3837	8340	Q08722-4	CD47_HUMAN	6	2	2	FALSE		Isoform OA3-312 of Leukocyte surface antigen CD47 OS=Homo sapiens OX=9606 GN=CD47	Leukocyte surface antigen CD47 (Antigenic surface determinant protein OA3) (Integrin-associated protein) (IAP) (Protein MER6) (CD antigen CD47)	CD47 MER6	Has a role in both cell adhesion by acting as an adhesion receptor for THBS1 on platelets, and in the modulation of integrins. Plays an important role in memory formation and synaptic plasticity in the hippocampus (By similarity). Receptor for SIRPA, binding to which prevents maturation of immature dendritic cells and inhibits cytokine production by mature dendritic cells. Interaction with SIRPG …			Very broadly distributed on normal adult tissues, as well as ovarian tumors, being especially abundant in some epithelia and the brain.	cell surface [GO:0009986]; extracellular exosome [GO:0070062]; integral component of plasma membrane [GO:0005887]; plasma membrane [GO:0005886]; specific granule membrane [GO:0035579]; tertiary granule membrane [GO:0070821]; cell-cell adhesion mediator activity [GO:0098632]; protein binding involved in heterotypic cell-cell adhesion [GO:0086080]; thrombospondin receptor activity [GO:0070053]; ATP…		Cell membrane {ECO:0000269|PubMed:7691831}; Multi-pass membrane protein {ECO:0000269|PubMed:7691831}.	Alternative splicing;Cell adhesion;Cell membrane;Direct protein sequencing;Disulfide bond;Glycoprotein;Immunoglobulin domain;Membrane;Phosphoprotein;Pyrrolidone carboxylic acid;Reference proteome;Signal;Transmembrane;Transmembrane helix	24609000	25987000	24934000	26434000	25491000	860898	0.0337726	25475000	24611000	40850000	29152000	30022000	7.48235e+06	0.249229	22755000	21903000	21838000	21101000	21899250	676579	0.0308951	0.00283139	0.507	0.158	0.002	1.17775	0.72944	0.859097
3837	8350	Q08722	CD47_HUMAN	6	2	2	FALSE		Leukocyte surface antigen CD47 OS=Homo sapiens OX=9606 GN=CD47 PE=1 SV=1	Leukocyte surface antigen CD47 (Antigenic surface determinant protein OA3) (Integrin-associated protein) (IAP) (Protein MER6) (CD antigen CD47)	CD47 MER6	Has a role in both cell adhesion by acting as an adhesion receptor for THBS1 on platelets, and in the modulation of integrins. Plays an important role in memory formation and synaptic plasticity in the hippocampus (By similarity). Receptor for SIRPA, binding to which prevents maturation of immature dendritic cells and inhibits cytokine production by mature dendritic cells. Interaction with SIRPG …			Very broadly distributed on normal adult tissues, as well as ovarian tumors, being especially abundant in some epithelia and the brain.	cell surface [GO:0009986]; extracellular exosome [GO:0070062]; integral component of plasma membrane [GO:0005887]; plasma membrane [GO:0005886]; specific granule membrane [GO:0035579]; tertiary granule membrane [GO:0070821]; cell-cell adhesion mediator activity [GO:0098632]; protein binding involved in heterotypic cell-cell adhesion [GO:0086080]; thrombospondin receptor activity [GO:0070053]; ATP…		Cell membrane {ECO:0000269|PubMed:7691831}; Multi-pass membrane protein {ECO:0000269|PubMed:7691831}.	Alternative splicing;Cell adhesion;Cell membrane;Direct protein sequencing;Disulfide bond;Glycoprotein;Immunoglobulin domain;Membrane;Phosphoprotein;Pyrrolidone carboxylic acid;Reference proteome;Signal;Transmembrane;Transmembrane helix	24609000	25987000	24934000	26434000	25491000	860898	0.0337726	25475000	24611000	40850000	29152000	30022000	7.48235e+06	0.249229	22755000	21903000	21838000	21101000	21899250	676579	0.0308951	0.00283139	0.507	0.158	0.002	1.17775	0.72944	0.859097
3109	8077	Q9UL63	MKLN1_HUMAN	4	2	2	FALSE	Carbamidomethylation; Acetylation (N-term)	Muskelin OS=Homo sapiens OX=9606 GN=MKLN1 PE=1 SV=2	Muskelin	MKLN1	Component of the CTLH E3 ubiquitin-protein ligase complex that selectively accepts ubiquitin from UBE2H and mediates ubiquitination and subsequent proteasomal degradation of the transcription factor HBP1 (PubMed:29911972). Required for internalization of the GABA receptor GABRA1 from the cell membrane via endosomes and subsequent GABRA1 degradation (By similarity). Acts as a mediator of cell spre…				cell cortex [GO:0005938]; cytoplasm [GO:0005737]; cytosol [GO:0005829]; nucleoplasm [GO:0005654]; postsynapse [GO:0098794]; ruffle [GO:0001726]; ubiquitin ligase complex [GO:0000151]; identical protein binding [GO:0042802]; protein homodimerization activity [GO:0042803]; actin cytoskeleton reorganization [GO:0031532]; cell-matrix adhesion [GO:0007160]; regulation of cell shape [GO:0008360]; regul…		Cytoplasm {ECO:0000269|PubMed:17467196}. Cytoplasm, cytosol {ECO:0000250|UniProtKB:O89050}. Nucleus, nucleoplasm {ECO:0000250|UniProtKB:O89050}. Cell projection, ruffle {ECO:0000250|UniProtKB:O89050}. Cytoplasm, cell cortex {ECO:0000250|UniProtKB:O89050}. Cell junction, synapse {ECO:0000250|UniProtKB:O89050}. Cell junction, synapse, postsynapse {ECO:0000250|UniProtKB:O89050}. Note=Colocalizes wit…	Acetylation;Alternative splicing;Cell junction;Cell projection;Cytoplasm;Kelch repeat;Nucleus;Reference proteome;Repeat;Synapse	2724000	2315900	2618100	2158600	2454150	262146	0.106817	3356400	2823000	2717800	3259100	3039075	315707	0.103883	3459300	4464100	4060400	3861500	3961325	418168	0.105563	0.00286418	0.085	0.028	0.002	1.23834	1.30346	1.61413
2535	4383	O00461	GOLI4_HUMAN	11	6	6	FALSE		Golgi integral membrane protein 4 OS=Homo sapiens OX=9606 GN=GOLIM4 PE=1 SV=1	Golgi integral membrane protein 4 (Golgi integral membrane protein, cis) (GIMPc) (Golgi phosphoprotein 4) (Golgi-localized phosphoprotein of 130 kDa) (Golgi phosphoprotein of 130 kDa)	GOLIM4 GIMPC GOLPH4 GPP130	Plays a role in endosome to Golgi protein trafficking; mediates protein transport along the late endosome-bypass pathway from the early endosome to the Golgi. {ECO:0000269|PubMed:15331763}.				cis-Golgi network [GO:0005801]; endocytic vesicle [GO:0030139]; endosome membrane [GO:0010008]; Golgi apparatus [GO:0005794]; Golgi cisterna membrane [GO:0032580]; Golgi lumen [GO:0005796]; Golgi membrane [GO:0000139]; integral component of membrane [GO:0016021]; membrane [GO:0016020]; transport vesicle [GO:0030133]		Golgi apparatus, Golgi stack membrane; Single-pass type II membrane protein. Endosome membrane; Single-pass type II membrane protein. Membrane {ECO:0000305}; Lipid-anchor {ECO:0000305}. Note=Localizes to cis and medial Golgi cisternae. Probably cycles between early Golgi and distal compartments like endosome.	Coiled coil;Endosome;Glycoprotein;Golgi apparatus;Lipoprotein;Membrane;Myristate;Phosphoprotein;Reference proteome;Signal-anchor;Transmembrane;Transmembrane helix;Transport	12269000	10876000	11202000	9922900	11067475	967553	0.0874231	9675100	16271000	11928000	11963000	12459275	2.75738e+06	0.221311	7890900	8124700	7035600	8211200	7815600	537312	0.0687486	0.0028774	0.658	0.037	0.002	1.12576	0.627292	0.706177
3009	7294	Q86YQ8	CPNE8_HUMAN	6	3	2	FALSE		Copine-8 OS=Homo sapiens OX=9606 GN=CPNE8 PE=1 SV=2	Copine-8 (Copine VIII)	CPNE8	Probable calcium-dependent phospholipid-binding protein that may play a role in calcium-mediated intracellular processes. {ECO:0000250|UniProtKB:Q99829}.				extracellular exosome [GO:0070062]; plasma membrane [GO:0005886]; calcium-dependent phospholipid binding [GO:0005544]; metal ion binding [GO:0046872]; cellular response to calcium ion [GO:0071277]			Alternative splicing;Calcium;Metal-binding;Phosphoprotein;Reference proteome;Repeat	2616000	6558600	7403800	758410	4.3342e+06	3.16801e+06	0.730933	6811300	8554200	7720500	6481700	7391925	935322	0.126533	11619000	11540000	12428000	14171000	12439500	1.22209e+06	0.0982431	0.00289734	0.371	0.002	0.155	1.70549	1.68285	2.87008
3311	6219	Q4J6C6-4	PPCEL_HUMAN	8	3	3	FALSE	Carbamidomethylation	Isoform 4 of Prolyl endopeptidase-like OS=Homo sapiens OX=9606 GN=PREPL	Prolyl endopeptidase-like (EC 3.4.21.-) (Prolylendopeptidase-like)	PREPL KIAA0436	Serine peptidase whose precise substrate specificity remains unclear (PubMed:16143824, PubMed:16385448, PubMed:28726805). Does not cleave peptides after a arginine or lysine residue (PubMed:16143824). Regulates trans-Golgi network morphology and sorting by regulating the membrane binding of the AP-1 complex (PubMed:23321636). May play a role in the regulation of synaptic vesicle exocytosis (PubMe…			Expressed in pyramidal neurons of the temporal cortex and neocortex (at protein level) (PubMed:23485813). Widely expressed (PubMed:15913950, PubMed:16385448). Expressed at higher level in brain, skeletal muscle, heart and kidney (PubMed:15913950, PubMed:16385448). Expressed at the endplates in the neuromuscular junction (PubMed:24610330). {ECO:0000269|PubMed:15913950, ECO:0000269|PubMed:16385448,…	cytoskeleton [GO:0005856]; cytosol [GO:0005829]; Golgi apparatus [GO:0005794]; nucleus [GO:0005634]; trans-Golgi network [GO:0005802]; peptidase activity [GO:0008233]; serine-type endopeptidase activity [GO:0004252]; Golgi to plasma membrane protein transport [GO:0043001]; regulation of synaptic vesicle exocytosis [GO:2000300]; retrograde transport, endosome to Golgi [GO:0042147]	Hypotonia-cystinuria syndrome (HCS) [MIM:606407]: Characterized generalized hypotonia at birth, nephrolithiasis, growth hormone deficiency, minor facial dysmorphism, failure to thrive, followed by hyperphagia and rapid weight gain in late childhood. {ECO:0000269|PubMed:16385448, ECO:0000269|PubMed:21686663, ECO:0000269|PubMed:23321636, ECO:0000269|PubMed:23485813, ECO:0000269|PubMed:28726805}. No…	Cytoplasm, cytosol {ECO:0000269|PubMed:16385448, ECO:0000269|PubMed:23485813}. Golgi apparatus, trans-Golgi network {ECO:0000250|UniProtKB:Q8C167}. Cytoplasm, cytoskeleton {ECO:0000250|UniProtKB:Q8C167}. Golgi apparatus {ECO:0000250|UniProtKB:Q8C167}. Nucleus {ECO:0000269|PubMed:23485813}. Note=Co-localizes with AP-1 in the trans-Golgi network (By similarity). Co-localizes with MAP2 and ACTB on t…	Acetylation;Alternative splicing;Congenital myasthenic syndrome;Cytoplasm;Cytoskeleton;Disease variant;Golgi apparatus;Hydrolase;Nucleus;Protease;Reference proteome;Serine protease	5468900	7687800	6769100	7160200	6771500	946479	0.139774	7007500	6433700	7622000	7782300	7211375	616688	0.085516	10544000	8985100	10541000	10861000	10232775	845226	0.0825999	0.00290402	0.707	0.003	0.011	1.06496	1.41898	1.51115
3311	6226	Q4J6C6-3	PPCEL_HUMAN	7	3	3	FALSE	Carbamidomethylation	Isoform 3 of Prolyl endopeptidase-like OS=Homo sapiens OX=9606 GN=PREPL	Prolyl endopeptidase-like (EC 3.4.21.-) (Prolylendopeptidase-like)	PREPL KIAA0436	Serine peptidase whose precise substrate specificity remains unclear (PubMed:16143824, PubMed:16385448, PubMed:28726805). Does not cleave peptides after a arginine or lysine residue (PubMed:16143824). Regulates trans-Golgi network morphology and sorting by regulating the membrane binding of the AP-1 complex (PubMed:23321636). May play a role in the regulation of synaptic vesicle exocytosis (PubMe…			Expressed in pyramidal neurons of the temporal cortex and neocortex (at protein level) (PubMed:23485813). Widely expressed (PubMed:15913950, PubMed:16385448). Expressed at higher level in brain, skeletal muscle, heart and kidney (PubMed:15913950, PubMed:16385448). Expressed at the endplates in the neuromuscular junction (PubMed:24610330). {ECO:0000269|PubMed:15913950, ECO:0000269|PubMed:16385448,…	cytoskeleton [GO:0005856]; cytosol [GO:0005829]; Golgi apparatus [GO:0005794]; nucleus [GO:0005634]; trans-Golgi network [GO:0005802]; peptidase activity [GO:0008233]; serine-type endopeptidase activity [GO:0004252]; Golgi to plasma membrane protein transport [GO:0043001]; regulation of synaptic vesicle exocytosis [GO:2000300]; retrograde transport, endosome to Golgi [GO:0042147]	Hypotonia-cystinuria syndrome (HCS) [MIM:606407]: Characterized generalized hypotonia at birth, nephrolithiasis, growth hormone deficiency, minor facial dysmorphism, failure to thrive, followed by hyperphagia and rapid weight gain in late childhood. {ECO:0000269|PubMed:16385448, ECO:0000269|PubMed:21686663, ECO:0000269|PubMed:23321636, ECO:0000269|PubMed:23485813, ECO:0000269|PubMed:28726805}. No…	Cytoplasm, cytosol {ECO:0000269|PubMed:16385448, ECO:0000269|PubMed:23485813}. Golgi apparatus, trans-Golgi network {ECO:0000250|UniProtKB:Q8C167}. Cytoplasm, cytoskeleton {ECO:0000250|UniProtKB:Q8C167}. Golgi apparatus {ECO:0000250|UniProtKB:Q8C167}. Nucleus {ECO:0000269|PubMed:23485813}. Note=Co-localizes with AP-1 in the trans-Golgi network (By similarity). Co-localizes with MAP2 and ACTB on t…	Acetylation;Alternative splicing;Congenital myasthenic syndrome;Cytoplasm;Cytoskeleton;Disease variant;Golgi apparatus;Hydrolase;Nucleus;Protease;Reference proteome;Serine protease	5468900	7687800	6769100	7160200	6771500	946479	0.139774	7007500	6433700	7622000	7782300	7211375	616688	0.085516	10544000	8985100	10541000	10861000	10232775	845226	0.0825999	0.00290402	0.707	0.003	0.011	1.06496	1.41898	1.51115
3311	6235	Q4J6C6	PPCEL_HUMAN	7	3	3	FALSE	Carbamidomethylation	Prolyl endopeptidase-like OS=Homo sapiens OX=9606 GN=PREPL PE=1 SV=1	Prolyl endopeptidase-like (EC 3.4.21.-) (Prolylendopeptidase-like)	PREPL KIAA0436	Serine peptidase whose precise substrate specificity remains unclear (PubMed:16143824, PubMed:16385448, PubMed:28726805). Does not cleave peptides after a arginine or lysine residue (PubMed:16143824). Regulates trans-Golgi network morphology and sorting by regulating the membrane binding of the AP-1 complex (PubMed:23321636). May play a role in the regulation of synaptic vesicle exocytosis (PubMe…			Expressed in pyramidal neurons of the temporal cortex and neocortex (at protein level) (PubMed:23485813). Widely expressed (PubMed:15913950, PubMed:16385448). Expressed at higher level in brain, skeletal muscle, heart and kidney (PubMed:15913950, PubMed:16385448). Expressed at the endplates in the neuromuscular junction (PubMed:24610330). {ECO:0000269|PubMed:15913950, ECO:0000269|PubMed:16385448,…	cytoskeleton [GO:0005856]; cytosol [GO:0005829]; Golgi apparatus [GO:0005794]; nucleus [GO:0005634]; trans-Golgi network [GO:0005802]; peptidase activity [GO:0008233]; serine-type endopeptidase activity [GO:0004252]; Golgi to plasma membrane protein transport [GO:0043001]; regulation of synaptic vesicle exocytosis [GO:2000300]; retrograde transport, endosome to Golgi [GO:0042147]	Hypotonia-cystinuria syndrome (HCS) [MIM:606407]: Characterized generalized hypotonia at birth, nephrolithiasis, growth hormone deficiency, minor facial dysmorphism, failure to thrive, followed by hyperphagia and rapid weight gain in late childhood. {ECO:0000269|PubMed:16385448, ECO:0000269|PubMed:21686663, ECO:0000269|PubMed:23321636, ECO:0000269|PubMed:23485813, ECO:0000269|PubMed:28726805}. No…	Cytoplasm, cytosol {ECO:0000269|PubMed:16385448, ECO:0000269|PubMed:23485813}. Golgi apparatus, trans-Golgi network {ECO:0000250|UniProtKB:Q8C167}. Cytoplasm, cytoskeleton {ECO:0000250|UniProtKB:Q8C167}. Golgi apparatus {ECO:0000250|UniProtKB:Q8C167}. Nucleus {ECO:0000269|PubMed:23485813}. Note=Co-localizes with AP-1 in the trans-Golgi network (By similarity). Co-localizes with MAP2 and ACTB on t…	Acetylation;Alternative splicing;Congenital myasthenic syndrome;Cytoplasm;Cytoskeleton;Disease variant;Golgi apparatus;Hydrolase;Nucleus;Protease;Reference proteome;Serine protease	5468900	7687800	6769100	7160200	6771500	946479	0.139774	7007500	6433700	7622000	7782300	7211375	616688	0.085516	10544000	8985100	10541000	10861000	10232775	845226	0.0825999	0.00290402	0.707	0.003	0.011	1.06496	1.41898	1.51115
1419	2338	P48739-3	PIPNB_HUMAN	65	11	10	FALSE	Carbamidomethylation	Isoform 3 of Phosphatidylinositol transfer protein beta isoform OS=Homo sapiens OX=9606 GN=PITPNB	Phosphatidylinositol transfer protein beta isoform (PI-TP-beta) (PtdIns transfer protein beta) (PtdInsTP beta)	PITPNB	Catalyzes the transfer of phosphatidylinositol and phosphatidylcholine between membranes (PubMed:10531358, PubMed:18636990, PubMed:20332109). Also catalyzes the transfer of sphingomyelin (By similarity). Required for COPI-mediated retrograde transport from the Golgi to the endoplasmic reticulum; phosphatidylinositol and phosphatidylcholine transfer activity is essential for this function (PubMed:…		Reaction=a 1,2-diacyl-sn-glycero-3-phosphocholine(in) = a 1,2-diacyl-sn-glycero-3-phosphocholine(out); Xref=Rhea:RHEA:38571, ChEBI:CHEBI:57643; Evidence={ECO:0000269|PubMed:18636990, ECO:0000269|PubMed:20332109};PhysiologicalDirection=left-to-right; Xref=Rhea:RHEA:38572; Evidence={ECO:0000305|PubMed:20332109}; Reaction=a 1,2-diacyl-sn-glycero-3-phospho-(1D-myo-inositol)(in) = a 1,2-diacyl-sn-glyc…	Widely expressed in various tissues including brain.	cytoplasm [GO:0005737]; endoplasmic reticulum membrane [GO:0005789]; Golgi apparatus [GO:0005794]; Golgi membrane [GO:0000139]; phosphatidylcholine binding [GO:0031210]; phosphatidylcholine transfer activity [GO:0120019]; phosphatidylcholine transporter activity [GO:0008525]; phosphatidylinositol binding [GO:0035091]; phosphatidylinositol transfer activity [GO:0008526]; sphingomyelin transfer act…		Golgi apparatus {ECO:0000250|UniProtKB:P53811}. Golgi apparatus membrane {ECO:0000250|UniProtKB:P53812}. Endoplasmic reticulum membrane {ECO:0000250|UniProtKB:P53812}.	Acetylation;Alternative splicing;Endoplasmic reticulum;Golgi apparatus;Lipid transport;Lipid-binding;Membrane;Phosphoprotein;Reference proteome;Transport	59667000	64768000	61486000	60511000	61608000	2.23393e+06	0.0362604	65582000	61979000	59719000	59567000	61711750	2.80602e+06	0.0454698	71506000	69372000	77107000	73255000	72810000	3.27529e+06	0.044984	0.0030903	0.976	0.008	0.006	1.00168	1.17984	1.18183
1419	2337	P48739	PIPNB_HUMAN	66	11	10	FALSE	Carbamidomethylation	Phosphatidylinositol transfer protein beta isoform OS=Homo sapiens OX=9606 GN=PITPNB PE=1 SV=2	Phosphatidylinositol transfer protein beta isoform (PI-TP-beta) (PtdIns transfer protein beta) (PtdInsTP beta)	PITPNB	Catalyzes the transfer of phosphatidylinositol and phosphatidylcholine between membranes (PubMed:10531358, PubMed:18636990, PubMed:20332109). Also catalyzes the transfer of sphingomyelin (By similarity). Required for COPI-mediated retrograde transport from the Golgi to the endoplasmic reticulum; phosphatidylinositol and phosphatidylcholine transfer activity is essential for this function (PubMed:…		Reaction=a 1,2-diacyl-sn-glycero-3-phosphocholine(in) = a 1,2-diacyl-sn-glycero-3-phosphocholine(out); Xref=Rhea:RHEA:38571, ChEBI:CHEBI:57643; Evidence={ECO:0000269|PubMed:18636990, ECO:0000269|PubMed:20332109};PhysiologicalDirection=left-to-right; Xref=Rhea:RHEA:38572; Evidence={ECO:0000305|PubMed:20332109}; Reaction=a 1,2-diacyl-sn-glycero-3-phospho-(1D-myo-inositol)(in) = a 1,2-diacyl-sn-glyc…	Widely expressed in various tissues including brain.	cytoplasm [GO:0005737]; endoplasmic reticulum membrane [GO:0005789]; Golgi apparatus [GO:0005794]; Golgi membrane [GO:0000139]; phosphatidylcholine binding [GO:0031210]; phosphatidylcholine transfer activity [GO:0120019]; phosphatidylcholine transporter activity [GO:0008525]; phosphatidylinositol binding [GO:0035091]; phosphatidylinositol transfer activity [GO:0008526]; sphingomyelin transfer act…		Golgi apparatus {ECO:0000250|UniProtKB:P53811}. Golgi apparatus membrane {ECO:0000250|UniProtKB:P53812}. Endoplasmic reticulum membrane {ECO:0000250|UniProtKB:P53812}.	Acetylation;Alternative splicing;Endoplasmic reticulum;Golgi apparatus;Lipid transport;Lipid-binding;Membrane;Phosphoprotein;Reference proteome;Transport	59667000	64768000	61486000	60511000	61608000	2.23393e+06	0.0362604	65582000	61979000	59719000	59567000	61711750	2.80602e+06	0.0454698	71506000	69372000	77107000	73255000	72810000	3.27529e+06	0.044984	0.0030903	0.955	0.014	0.008	1.00168	1.17984	1.18183
1419	2665	P48739-2	PIPNB_HUMAN	65	11	10	FALSE	Carbamidomethylation	Isoform 2 of Phosphatidylinositol transfer protein beta isoform OS=Homo sapiens OX=9606 GN=PITPNB	Phosphatidylinositol transfer protein beta isoform (PI-TP-beta) (PtdIns transfer protein beta) (PtdInsTP beta)	PITPNB	Catalyzes the transfer of phosphatidylinositol and phosphatidylcholine between membranes (PubMed:10531358, PubMed:18636990, PubMed:20332109). Also catalyzes the transfer of sphingomyelin (By similarity). Required for COPI-mediated retrograde transport from the Golgi to the endoplasmic reticulum; phosphatidylinositol and phosphatidylcholine transfer activity is essential for this function (PubMed:…		Reaction=a 1,2-diacyl-sn-glycero-3-phosphocholine(in) = a 1,2-diacyl-sn-glycero-3-phosphocholine(out); Xref=Rhea:RHEA:38571, ChEBI:CHEBI:57643; Evidence={ECO:0000269|PubMed:18636990, ECO:0000269|PubMed:20332109};PhysiologicalDirection=left-to-right; Xref=Rhea:RHEA:38572; Evidence={ECO:0000305|PubMed:20332109}; Reaction=a 1,2-diacyl-sn-glycero-3-phospho-(1D-myo-inositol)(in) = a 1,2-diacyl-sn-glyc…	Widely expressed in various tissues including brain.	cytoplasm [GO:0005737]; endoplasmic reticulum membrane [GO:0005789]; Golgi apparatus [GO:0005794]; Golgi membrane [GO:0000139]; phosphatidylcholine binding [GO:0031210]; phosphatidylcholine transfer activity [GO:0120019]; phosphatidylcholine transporter activity [GO:0008525]; phosphatidylinositol binding [GO:0035091]; phosphatidylinositol transfer activity [GO:0008526]; sphingomyelin transfer act…		Golgi apparatus {ECO:0000250|UniProtKB:P53811}. Golgi apparatus membrane {ECO:0000250|UniProtKB:P53812}. Endoplasmic reticulum membrane {ECO:0000250|UniProtKB:P53812}.	Acetylation;Alternative splicing;Endoplasmic reticulum;Golgi apparatus;Lipid transport;Lipid-binding;Membrane;Phosphoprotein;Reference proteome;Transport	59667000	64768000	61486000	60511000	61608000	2.23393e+06	0.0362604	65582000	61979000	59719000	59567000	61711750	2.80602e+06	0.0454698	71506000	69372000	77107000	73255000	72810000	3.27529e+06	0.044984	0.0030903	0.955	0.014	0.008	1.00168	1.17984	1.18183
1125	1690	P30530-2	UFO_HUMAN	13	9	9	FALSE	Carbamidomethylation	Isoform Short of Tyrosine-protein kinase receptor UFO OS=Homo sapiens OX=9606 GN=AXL	Tyrosine-protein kinase receptor UFO (EC 2.7.10.1) (AXL oncogene)	AXL UFO	Receptor tyrosine kinase that transduces signals from the extracellular matrix into the cytoplasm by binding growth factor GAS6 and which is thus regulating many physiological processes including cell survival, cell proliferation, migration and differentiation. Ligand binding at the cell surface induces dimerization and autophosphorylation of AXL. Following activation by ligand, AXL binds and ind…		Reaction=ATP + L-tyrosyl-[protein] = ADP + H(+) + O-phospho-L-tyrosyl-[protein]; Xref=Rhea:RHEA:10596, Rhea:RHEA-COMP:10136, Rhea:RHEA-COMP:10137, ChEBI:CHEBI:15378, ChEBI:CHEBI:30616, ChEBI:CHEBI:46858, ChEBI:CHEBI:82620, ChEBI:CHEBI:456216; EC=2.7.10.1; Evidence={ECO:0000255|PROSITE-ProRule:PRU10028, ECO:0000269|PubMed:28076778};	Highly expressed in metastatic colon tumors. Expressed in primary colon tumors. Weakly expressed in normal colon tissue. {ECO:0000269|PubMed:7896447}.	actin cytoskeleton [GO:0015629]; cell surface [GO:0009986]; extracellular exosome [GO:0070062]; extracellular space [GO:0005615]; host cell surface [GO:0044228]; integral component of plasma membrane [GO:0005887]; intracellular membrane-bounded organelle [GO:0043231]; plasma membrane [GO:0005886]; receptor complex [GO:0043235]; ATP binding [GO:0005524]; myosin heavy chain binding [GO:0032036]; ph…	Note=AXL and its ligand GAS6 are highly expressed in thyroid carcinoma tissues, and might thus be involved in thyroid tumorigenesis. Overexpression of AXL and its ligand was also detected in many other cancers such as myeloproliferative disorders, prostatic carcinoma cells, or breast cancer.	Cell membrane {ECO:0000269|PubMed:28076778, ECO:0000269|PubMed:29379210, ECO:0000269|PubMed:7896447}; Single-pass type I membrane protein {ECO:0000269|PubMed:7896447}.	ATP-binding;Alternative splicing;Cell membrane;Differentiation;Disulfide bond;Glycoprotein;Host cell receptor for virus entry;Host-virus interaction;Immunity;Immunoglobulin domain;Innate immunity;Kinase;Membrane;Nucleotide-binding;Oncogene;Phosphoprotein;Proto-oncogene;Receptor;Reference proteome;Repeat;Signal;Transferase;Transmembrane;Transmembrane helix;Tyrosine-protein kinase;Ubl conjugation	39657000	39238000	44522000	45506000	42230750	3.24334e+06	0.0768005	36879000	40806000	42889000	46018000	41648000	3.83359e+06	0.0920475	31822000	31262000	33291000	34408000	32695750	1.42656e+06	0.0436313	0.0030903	0.976	0.008	0.006	0.986201	0.78505	0.774217
1125	1691	P30530	UFO_HUMAN	13	9	9	FALSE	Carbamidomethylation	Tyrosine-protein kinase receptor UFO OS=Homo sapiens OX=9606 GN=AXL PE=1 SV=4	Tyrosine-protein kinase receptor UFO (EC 2.7.10.1) (AXL oncogene)	AXL UFO	Receptor tyrosine kinase that transduces signals from the extracellular matrix into the cytoplasm by binding growth factor GAS6 and which is thus regulating many physiological processes including cell survival, cell proliferation, migration and differentiation. Ligand binding at the cell surface induces dimerization and autophosphorylation of AXL. Following activation by ligand, AXL binds and ind…		Reaction=ATP + L-tyrosyl-[protein] = ADP + H(+) + O-phospho-L-tyrosyl-[protein]; Xref=Rhea:RHEA:10596, Rhea:RHEA-COMP:10136, Rhea:RHEA-COMP:10137, ChEBI:CHEBI:15378, ChEBI:CHEBI:30616, ChEBI:CHEBI:46858, ChEBI:CHEBI:82620, ChEBI:CHEBI:456216; EC=2.7.10.1; Evidence={ECO:0000255|PROSITE-ProRule:PRU10028, ECO:0000269|PubMed:28076778};	Highly expressed in metastatic colon tumors. Expressed in primary colon tumors. Weakly expressed in normal colon tissue. {ECO:0000269|PubMed:7896447}.	actin cytoskeleton [GO:0015629]; cell surface [GO:0009986]; extracellular exosome [GO:0070062]; extracellular space [GO:0005615]; host cell surface [GO:0044228]; integral component of plasma membrane [GO:0005887]; intracellular membrane-bounded organelle [GO:0043231]; plasma membrane [GO:0005886]; receptor complex [GO:0043235]; ATP binding [GO:0005524]; myosin heavy chain binding [GO:0032036]; ph…	Note=AXL and its ligand GAS6 are highly expressed in thyroid carcinoma tissues, and might thus be involved in thyroid tumorigenesis. Overexpression of AXL and its ligand was also detected in many other cancers such as myeloproliferative disorders, prostatic carcinoma cells, or breast cancer.	Cell membrane {ECO:0000269|PubMed:28076778, ECO:0000269|PubMed:29379210, ECO:0000269|PubMed:7896447}; Single-pass type I membrane protein {ECO:0000269|PubMed:7896447}.	ATP-binding;Alternative splicing;Cell membrane;Differentiation;Disulfide bond;Glycoprotein;Host cell receptor for virus entry;Host-virus interaction;Immunity;Immunoglobulin domain;Innate immunity;Kinase;Membrane;Nucleotide-binding;Oncogene;Phosphoprotein;Proto-oncogene;Receptor;Reference proteome;Repeat;Signal;Transferase;Transmembrane;Transmembrane helix;Tyrosine-protein kinase;Ubl conjugation	39657000	39238000	44522000	45506000	42230750	3.24334e+06	0.0768005	36879000	40806000	42889000	46018000	41648000	3.83359e+06	0.0920475	31822000	31262000	33291000	34408000	32695750	1.42656e+06	0.0436313	0.0030903	0.976	0.008	0.006	0.986201	0.78505	0.774217
1700	2799	Q16836	HCDH_HUMAN	36	6	6	FALSE	Carbamidomethylation	Hydroxyacyl-coenzyme A dehydrogenase mitochondrial OS=Homo sapiens OX=9606 GN=HADH PE=1 SV=3	Hydroxyacyl-coenzyme A dehydrogenase, mitochondrial (HCDH) (EC 1.1.1.35) (Medium and short-chain L-3-hydroxyacyl-coenzyme A dehydrogenase) (Short-chain 3-hydroxyacyl-CoA dehydrogenase)	HADH HAD HAD1 HADHSC SCHAD	Mitochondrial fatty acid beta-oxidation enzyme that catalyzes the third step of the beta-oxidation cycle for medium and short-chain 3-hydroxy fatty acyl-CoAs (C4 to C10) (PubMed:10231530, PubMed:11489939, PubMed:16725361). Plays a role in the control of insulin secretion by inhibiting the activation of glutamate dehydrogenase 1 (GLUD1), an enzyme that has an important role in regulating amino aci…	Lipid metabolism; fatty acid beta-oxidation. {ECO:0000269|PubMed:11489939, ECO:0000269|PubMed:16725361}.	Reaction=a (3S)-3-hydroxyacyl-CoA + NAD(+) = a 3-oxoacyl-CoA + H(+) + NADH; Xref=Rhea:RHEA:22432, ChEBI:CHEBI:15378, ChEBI:CHEBI:57318, ChEBI:CHEBI:57540, ChEBI:CHEBI:57945, ChEBI:CHEBI:90726; EC=1.1.1.35; Evidence={ECO:0000269|PubMed:10231530, ECO:0000269|PubMed:11489939, ECO:0000269|PubMed:16725361}; Reaction=(3S)-3-hydroxybutanoyl-CoA + NAD(+) = acetoacetyl-CoA + H(+) + NADH; Xref=Rhea:RHEA:30…	Expressed in liver, kidney, pancreas, heart and skeletal muscle. {ECO:0000269|PubMed:8687463}.	cytoplasm [GO:0005737]; mitochondrial matrix [GO:0005759]; mitochondrion [GO:0005739]; nucleoplasm [GO:0005654]; 3-hydroxyacyl-CoA dehydrogenase activity [GO:0003857]; identical protein binding [GO:0042802]; NAD+ binding [GO:0070403]; transferase activity [GO:0016740]; fatty acid beta-oxidation [GO:0006635]; negative regulation of insulin secretion [GO:0046676]; positive regulation of cold-induce…	3-alpha-hydroxyacyl-CoA dehydrogenase deficiency (HADH deficiency) [MIM:231530]: An autosomal recessive, metabolic disorder with various clinical presentations including hypoglycemia, hepatoencephalopathy, myopathy or cardiomyopathy, and in some cases sudden death. {ECO:0000269|Ref.14}. Note=The disease is caused by variants affecting the gene represented in this entry.; Familial hyperinsulinemic…	Mitochondrion matrix {ECO:0000305|PubMed:8687463}.	Acetylation;Alternative splicing;Disease variant;Fatty acid metabolism;Hydroxylation;Lipid metabolism;Mitochondrion;NAD;Oxidoreductase;Reference proteome;Transferase;Transit peptide	30532000	25615000	25519000	23455000	26280250	3.00452e+06	0.114326	34923000	38604000	38965000	37526000	37504500	1.82634e+06	0.0486966	29994000	32333000	27288000	32515000	30532500	2.44873e+06	0.0802008	0.00316228	0.006	0.015	0.124	1.4271	0.814102	1.1618
1700	3180	Q16836-3	HCDH_HUMAN	34	6	6	FALSE	Carbamidomethylation	Isoform 3 of Hydroxyacyl-coenzyme A dehydrogenase mitochondrial OS=Homo sapiens OX=9606 GN=HADH	Hydroxyacyl-coenzyme A dehydrogenase, mitochondrial (HCDH) (EC 1.1.1.35) (Medium and short-chain L-3-hydroxyacyl-coenzyme A dehydrogenase) (Short-chain 3-hydroxyacyl-CoA dehydrogenase)	HADH HAD HAD1 HADHSC SCHAD	Mitochondrial fatty acid beta-oxidation enzyme that catalyzes the third step of the beta-oxidation cycle for medium and short-chain 3-hydroxy fatty acyl-CoAs (C4 to C10) (PubMed:10231530, PubMed:11489939, PubMed:16725361). Plays a role in the control of insulin secretion by inhibiting the activation of glutamate dehydrogenase 1 (GLUD1), an enzyme that has an important role in regulating amino aci…	Lipid metabolism; fatty acid beta-oxidation. {ECO:0000269|PubMed:11489939, ECO:0000269|PubMed:16725361}.	Reaction=a (3S)-3-hydroxyacyl-CoA + NAD(+) = a 3-oxoacyl-CoA + H(+) + NADH; Xref=Rhea:RHEA:22432, ChEBI:CHEBI:15378, ChEBI:CHEBI:57318, ChEBI:CHEBI:57540, ChEBI:CHEBI:57945, ChEBI:CHEBI:90726; EC=1.1.1.35; Evidence={ECO:0000269|PubMed:10231530, ECO:0000269|PubMed:11489939, ECO:0000269|PubMed:16725361}; Reaction=(3S)-3-hydroxybutanoyl-CoA + NAD(+) = acetoacetyl-CoA + H(+) + NADH; Xref=Rhea:RHEA:30…	Expressed in liver, kidney, pancreas, heart and skeletal muscle. {ECO:0000269|PubMed:8687463}.	cytoplasm [GO:0005737]; mitochondrial matrix [GO:0005759]; mitochondrion [GO:0005739]; nucleoplasm [GO:0005654]; 3-hydroxyacyl-CoA dehydrogenase activity [GO:0003857]; identical protein binding [GO:0042802]; NAD+ binding [GO:0070403]; transferase activity [GO:0016740]; fatty acid beta-oxidation [GO:0006635]; negative regulation of insulin secretion [GO:0046676]; positive regulation of cold-induce…	3-alpha-hydroxyacyl-CoA dehydrogenase deficiency (HADH deficiency) [MIM:231530]: An autosomal recessive, metabolic disorder with various clinical presentations including hypoglycemia, hepatoencephalopathy, myopathy or cardiomyopathy, and in some cases sudden death. {ECO:0000269|Ref.14}. Note=The disease is caused by variants affecting the gene represented in this entry.; Familial hyperinsulinemic…	Mitochondrion matrix {ECO:0000305|PubMed:8687463}.	Acetylation;Alternative splicing;Disease variant;Fatty acid metabolism;Hydroxylation;Lipid metabolism;Mitochondrion;NAD;Oxidoreductase;Reference proteome;Transferase;Transit peptide	30532000	25615000	25519000	23455000	26280250	3.00452e+06	0.114326	34923000	38604000	38965000	37526000	37504500	1.82634e+06	0.0486966	29994000	32333000	27288000	32515000	30532500	2.44873e+06	0.0802008	0.00316228	0.006	0.015	0.124	1.4271	0.814102	1.1618
1700	3195	Q16836-2	HCDH_HUMAN	29	6	6	FALSE	Carbamidomethylation	Isoform 2 of Hydroxyacyl-coenzyme A dehydrogenase mitochondrial OS=Homo sapiens OX=9606 GN=HADH	Hydroxyacyl-coenzyme A dehydrogenase, mitochondrial (HCDH) (EC 1.1.1.35) (Medium and short-chain L-3-hydroxyacyl-coenzyme A dehydrogenase) (Short-chain 3-hydroxyacyl-CoA dehydrogenase)	HADH HAD HAD1 HADHSC SCHAD	Mitochondrial fatty acid beta-oxidation enzyme that catalyzes the third step of the beta-oxidation cycle for medium and short-chain 3-hydroxy fatty acyl-CoAs (C4 to C10) (PubMed:10231530, PubMed:11489939, PubMed:16725361). Plays a role in the control of insulin secretion by inhibiting the activation of glutamate dehydrogenase 1 (GLUD1), an enzyme that has an important role in regulating amino aci…	Lipid metabolism; fatty acid beta-oxidation. {ECO:0000269|PubMed:11489939, ECO:0000269|PubMed:16725361}.	Reaction=a (3S)-3-hydroxyacyl-CoA + NAD(+) = a 3-oxoacyl-CoA + H(+) + NADH; Xref=Rhea:RHEA:22432, ChEBI:CHEBI:15378, ChEBI:CHEBI:57318, ChEBI:CHEBI:57540, ChEBI:CHEBI:57945, ChEBI:CHEBI:90726; EC=1.1.1.35; Evidence={ECO:0000269|PubMed:10231530, ECO:0000269|PubMed:11489939, ECO:0000269|PubMed:16725361}; Reaction=(3S)-3-hydroxybutanoyl-CoA + NAD(+) = acetoacetyl-CoA + H(+) + NADH; Xref=Rhea:RHEA:30…	Expressed in liver, kidney, pancreas, heart and skeletal muscle. {ECO:0000269|PubMed:8687463}.	cytoplasm [GO:0005737]; mitochondrial matrix [GO:0005759]; mitochondrion [GO:0005739]; nucleoplasm [GO:0005654]; 3-hydroxyacyl-CoA dehydrogenase activity [GO:0003857]; identical protein binding [GO:0042802]; NAD+ binding [GO:0070403]; transferase activity [GO:0016740]; fatty acid beta-oxidation [GO:0006635]; negative regulation of insulin secretion [GO:0046676]; positive regulation of cold-induce…	3-alpha-hydroxyacyl-CoA dehydrogenase deficiency (HADH deficiency) [MIM:231530]: An autosomal recessive, metabolic disorder with various clinical presentations including hypoglycemia, hepatoencephalopathy, myopathy or cardiomyopathy, and in some cases sudden death. {ECO:0000269|Ref.14}. Note=The disease is caused by variants affecting the gene represented in this entry.; Familial hyperinsulinemic…	Mitochondrion matrix {ECO:0000305|PubMed:8687463}.	Acetylation;Alternative splicing;Disease variant;Fatty acid metabolism;Hydroxylation;Lipid metabolism;Mitochondrion;NAD;Oxidoreductase;Reference proteome;Transferase;Transit peptide	30532000	25615000	25519000	23455000	26280250	3.00452e+06	0.114326	34923000	38604000	38965000	37526000	37504500	1.82634e+06	0.0486966	29994000	32333000	27288000	32515000	30532500	2.44873e+06	0.0802008	0.00316228	0.006	0.015	0.124	1.4271	0.814102	1.1618
1785	1205	Q8TEM1	PO210_HUMAN	6	7	7	FALSE	Carbamidomethylation	Nuclear pore membrane glycoprotein 210 OS=Homo sapiens OX=9606 GN=NUP210 PE=1 SV=3	Nuclear pore membrane glycoprotein 210 (Nuclear pore protein gp210) (Nuclear envelope pore membrane protein POM 210) (POM210) (Nucleoporin Nup210) (Pore membrane protein of 210 kDa)	NUP210 KIAA0906 PSEC0245	Nucleoporin essential for nuclear pore assembly and fusion, nuclear pore spacing, as well as structural integrity. {ECO:0000269|PubMed:14517331}.			Ubiquitous expression, with highest levels in lung, liver, pancreas, testis, and ovary, intermediate levels in brain, kidney, and spleen, and lowest levels in heart and skeletal muscle. {ECO:0000269|PubMed:10048485}.	endoplasmic reticulum membrane [GO:0005789]; integral component of membrane [GO:0016021]; membrane [GO:0016020]; nuclear envelope [GO:0005635]; nuclear inner membrane [GO:0005637]; nuclear outer membrane [GO:0005640]; nuclear pore [GO:0005643]; mRNA transport [GO:0051028]; protein transport [GO:0015031]		Nucleus, nuclear pore complex {ECO:0000269|PubMed:2195063}. Nucleus membrane {ECO:0000269|PubMed:2195063}; Single-pass type I membrane protein {ECO:0000269|PubMed:2195063}. Endoplasmic reticulum membrane {ECO:0000269|PubMed:2195063}; Single-pass type I membrane protein {ECO:0000269|PubMed:2195063}.	Alternative splicing;Endoplasmic reticulum;Glycoprotein;Membrane;Nuclear pore complex;Nucleus;Phosphoprotein;Protein transport;Reference proteome;Signal;Translocation;Transmembrane;Transmembrane helix;Transport;mRNA transport	18209000	19477000	18487000	15985000	18039500	1.47381e+06	0.0816991	18607000	19347000	20960000	18920000	19458500	1.04594e+06	0.0537523	15298000	13771000	16033000	14498000	14900000	979513	0.0657391	0.00316228	0.34	0.002	0.038	1.07866	0.765732	0.825965
416	1068	P23526	SAHH_HUMAN	64	27	26	FALSE	Carbamidomethylation; Acetylation (N-term)	Adenosylhomocysteinase OS=Homo sapiens OX=9606 GN=AHCY PE=1 SV=4	Adenosylhomocysteinase (AdoHcyase) (EC 3.3.1.1) (S-adenosyl-L-homocysteine hydrolase)	AHCY SAHH	Adenosylhomocysteine is a competitive inhibitor of S-adenosyl-L-methionine-dependent methyl transferase reactions; therefore adenosylhomocysteinase may play a key role in the control of methylations via regulation of the intracellular concentration of adenosylhomocysteine. {ECO:0000269|PubMed:12590576}.	Amino-acid biosynthesis; L-homocysteine biosynthesis; L-homocysteine from S-adenosyl-L-homocysteine: step 1/1.	Reaction=H2O + S-adenosyl-L-homocysteine = adenosine + L-homocysteine; Xref=Rhea:RHEA:21708, ChEBI:CHEBI:15377, ChEBI:CHEBI:16335, ChEBI:CHEBI:57856, ChEBI:CHEBI:58199; EC=3.3.1.1;		cytosol [GO:0005829]; extracellular exosome [GO:0070062]; melanosome [GO:0042470]; adenosylhomocysteinase activity [GO:0004013]; one-carbon metabolic process [GO:0006730]; S-adenosylmethionine cycle [GO:0033353]	Hypermethioninemia with S-adenosylhomocysteine hydrolase deficiency (HMAHCHD) [MIM:613752]: A metabolic disorder characterized by hypermethioninemia associated with failure to thrive, mental and motor retardation, facial dysmorphism with abnormal hair and teeth, and myocardiopathy. {ECO:0000269|PubMed:15024124, ECO:0000269|PubMed:16736098, ECO:0000269|PubMed:19177456, ECO:0000269|PubMed:20852937}…	Cytoplasm {ECO:0000269|PubMed:17081065}. Melanosome {ECO:0000269|PubMed:17081065}. Note=Identified by mass spectrometry in melanosome fractions from stage I to stage IV.	Acetylation;Alternative splicing;Cytoplasm;Direct protein sequencing;Disease variant;Hydrolase;Hydroxylation;NAD;One-carbon metabolism;Phosphoprotein;Reference proteome	611630000	633060000	574840000	578840000	599592500	2.77388e+07	0.0462628	615040000	610230000	587940000	621790000	608750000	1.46612e+07	0.0240841	491060000	510250000	547280000	510040000	514657500	2.35359e+07	0.0457312	0.00331131	0.799	0.005	0.01	1.01527	0.845433	0.858345
3139	6522	P15151-3	PVR_HUMAN	10	3	3	FALSE		Isoform Gamma of Poliovirus receptor OS=Homo sapiens OX=9606 GN=PVR	Poliovirus receptor (Nectin-like protein 5) (NECL-5) (CD antigen CD155)	PVR PVS	Mediates NK cell adhesion and triggers NK cell effector functions. Binds two different NK cell receptors: CD96 and CD226. These interactions accumulates at the cell-cell contact site, leading to the formation of a mature immunological synapse between NK cell and target cell. This may trigger adhesion and secretion of lytic granules and IFN-gamma and activate cytotoxicity of activated NK cells. Ma…				adherens junction [GO:0005912]; cell surface [GO:0009986]; cytoplasm [GO:0005737]; extracellular space [GO:0005615]; focal adhesion [GO:0005925]; integral component of membrane [GO:0016021]; plasma membrane [GO:0005886]; cell adhesion molecule binding [GO:0050839]; signaling receptor activity [GO:0038023]; virus receptor activity [GO:0001618]; heterophilic cell-cell adhesion via plasma membrane c…		[Isoform Alpha]: Cell membrane; Single-pass type I membrane protein.; [Isoform Delta]: Cell membrane; Single-pass type I membrane protein.; [Isoform Beta]: Secreted.; [Isoform Gamma]: Secreted.	Alternative splicing;Cell adhesion;Cell membrane;Disulfide bond;Glycoprotein;Host cell receptor for virus entry;Host-virus interaction;Immunoglobulin domain;Membrane;Phosphoprotein;Receptor;Reference proteome;Repeat;Secreted;Signal;Transmembrane;Transmembrane helix	15945000	15811000	16376000	15035000	15791750	559129	0.0354064	13580000	14663000	12779000	15186000	14052000	1.08052e+06	0.0768946	20029000	19029000	17453000	18713000	18806000	1.06219e+06	0.0564812	0.00338065	0.102	0.003	0.01	0.889832	1.33831	1.19087
3139	6524	P15151-2	PVR_HUMAN	10	3	3	FALSE		Isoform Beta of Poliovirus receptor OS=Homo sapiens OX=9606 GN=PVR	Poliovirus receptor (Nectin-like protein 5) (NECL-5) (CD antigen CD155)	PVR PVS	Mediates NK cell adhesion and triggers NK cell effector functions. Binds two different NK cell receptors: CD96 and CD226. These interactions accumulates at the cell-cell contact site, leading to the formation of a mature immunological synapse between NK cell and target cell. This may trigger adhesion and secretion of lytic granules and IFN-gamma and activate cytotoxicity of activated NK cells. Ma…				adherens junction [GO:0005912]; cell surface [GO:0009986]; cytoplasm [GO:0005737]; extracellular space [GO:0005615]; focal adhesion [GO:0005925]; integral component of membrane [GO:0016021]; plasma membrane [GO:0005886]; cell adhesion molecule binding [GO:0050839]; signaling receptor activity [GO:0038023]; virus receptor activity [GO:0001618]; heterophilic cell-cell adhesion via plasma membrane c…		[Isoform Alpha]: Cell membrane; Single-pass type I membrane protein.; [Isoform Delta]: Cell membrane; Single-pass type I membrane protein.; [Isoform Beta]: Secreted.; [Isoform Gamma]: Secreted.	Alternative splicing;Cell adhesion;Cell membrane;Disulfide bond;Glycoprotein;Host cell receptor for virus entry;Host-virus interaction;Immunoglobulin domain;Membrane;Phosphoprotein;Receptor;Reference proteome;Repeat;Secreted;Signal;Transmembrane;Transmembrane helix	15945000	15811000	16376000	15035000	15791750	559129	0.0354064	13580000	14663000	12779000	15186000	14052000	1.08052e+06	0.0768946	20029000	19029000	17453000	18713000	18806000	1.06219e+06	0.0564812	0.00338065	0.102	0.003	0.01	0.889832	1.33831	1.19087
3139	6530	P15151	PVR_HUMAN	9	3	3	FALSE		Poliovirus receptor OS=Homo sapiens OX=9606 GN=PVR PE=1 SV=2	Poliovirus receptor (Nectin-like protein 5) (NECL-5) (CD antigen CD155)	PVR PVS	Mediates NK cell adhesion and triggers NK cell effector functions. Binds two different NK cell receptors: CD96 and CD226. These interactions accumulates at the cell-cell contact site, leading to the formation of a mature immunological synapse between NK cell and target cell. This may trigger adhesion and secretion of lytic granules and IFN-gamma and activate cytotoxicity of activated NK cells. Ma…				adherens junction [GO:0005912]; cell surface [GO:0009986]; cytoplasm [GO:0005737]; extracellular space [GO:0005615]; focal adhesion [GO:0005925]; integral component of membrane [GO:0016021]; plasma membrane [GO:0005886]; cell adhesion molecule binding [GO:0050839]; signaling receptor activity [GO:0038023]; virus receptor activity [GO:0001618]; heterophilic cell-cell adhesion via plasma membrane c…		[Isoform Alpha]: Cell membrane; Single-pass type I membrane protein.; [Isoform Delta]: Cell membrane; Single-pass type I membrane protein.; [Isoform Beta]: Secreted.; [Isoform Gamma]: Secreted.	Alternative splicing;Cell adhesion;Cell membrane;Disulfide bond;Glycoprotein;Host cell receptor for virus entry;Host-virus interaction;Immunoglobulin domain;Membrane;Phosphoprotein;Receptor;Reference proteome;Repeat;Secreted;Signal;Transmembrane;Transmembrane helix	15945000	15811000	16376000	15035000	15791750	559129	0.0354064	13580000	14663000	12779000	15186000	14052000	1.08052e+06	0.0768946	20029000	19029000	17453000	18713000	18806000	1.06219e+06	0.0564812	0.00338065	0.102	0.003	0.01	0.889832	1.33831	1.19087
1946	2988	Q13630	FCL_HUMAN	32	8	8	FALSE	Carbamidomethylation	GDP-L-fucose synthase OS=Homo sapiens OX=9606 GN=TSTA3 PE=1 SV=1	GDP-L-fucose synthase (EC 1.1.1.271) (GDP-4-keto-6-deoxy-D-mannose-3,5-epimerase-4-reductase) (Protein FX) (Red cell NADP(H)-binding protein) (Short-chain dehydrogenase/reductase family 4E member 1)	GFUS SDR4E1 TSTA3	Catalyzes the two-step NADP-dependent conversion of GDP-4-dehydro-6-deoxy-D-mannose to GDP-fucose, involving an epimerase and a reductase reaction. {ECO:0000269|PubMed:8910301}.	Nucleotide-sugar biosynthesis; GDP-L-fucose biosynthesis via de novo pathway; GDP-L-fucose from GDP-alpha-D-mannose: step 2/2. {ECO:0000269|PubMed:8910301}.	Reaction=GDP-beta-L-fucose + NADP(+) = GDP-4-dehydro-alpha-D-rhamnose + H(+) + NADPH; Xref=Rhea:RHEA:18885, ChEBI:CHEBI:15378, ChEBI:CHEBI:57273, ChEBI:CHEBI:57783, ChEBI:CHEBI:57964, ChEBI:CHEBI:58349; EC=1.1.1.271; Evidence={ECO:0000269|PubMed:8910301};		cytosol [GO:0005829]; extracellular exosome [GO:0070062]; electron transfer activity [GO:0009055]; GDP-4-dehydro-D-rhamnose reductase activity [GO:0042356]; GDP-L-fucose synthase activity [GO:0050577]; GDP-mannose 3,5-epimerase activity [GO:0047918]; identical protein binding [GO:0042802]; 'de novo' GDP-L-fucose biosynthetic process [GO:0042351]; GDP-mannose metabolic process [GO:0019673]; leukoc…			Direct protein sequencing;Isomerase;Multifunctional enzyme;NADP;Oxidoreductase;Reference proteome	45225000	48973000	49937000	46146000	47570250	2.24335e+06	0.0471587	46756000	47741000	45730000	49486000	47428250	1.59876e+06	0.0337091	41085000	38634000	42691000	39988000	40599500	1.71729e+06	0.0422982	0.00341193	0.977	0.002	0.005	0.997015	0.856019	0.853464
1819	6037	Q92575	UBXN4_HUMAN	11	4	4	FALSE		UBX domain-containing protein 4 OS=Homo sapiens OX=9606 GN=UBXN4 PE=1 SV=2	UBX domain-containing protein 4 (Erasin) (UBX domain-containing protein 2)	UBXN4 KIAA0242 UBXD2 UBXDC1	Involved in endoplasmic reticulum-associated protein degradation (ERAD). Acts as a platform to recruit both UBQLN1 and VCP to the ER during ERAD (PubMed:19822669). {ECO:0000269|PubMed:16968747, ECO:0000269|PubMed:19822669}.			Expressed in many tissues, including heart, brain, placenta, lung, liver, skeletal muscle, kidney and pancreas. Accumulates in Alzheimer disease-afflicted brains (at protein level). {ECO:0000269|PubMed:16968747}.	cytosol [GO:0005829]; endoplasmic reticulum [GO:0005783]; endoplasmic reticulum membrane [GO:0005789]; nuclear envelope [GO:0005635]; response to unfolded protein [GO:0006986]; ubiquitin-dependent ERAD pathway [GO:0030433]		Endoplasmic reticulum membrane {ECO:0000269|PubMed:16968747}; Peripheral membrane protein {ECO:0000269|PubMed:16968747}. Nucleus envelope {ECO:0000269|PubMed:16968747}. Note=Both the N- and the C-terminus face the cytosol. Also found in the nucleus envelope contiguous to the ER. {ECO:0000269|PubMed:16968747}.	Endoplasmic reticulum;Membrane;Nucleus;Phosphoprotein;Reference proteome;Unfolded protein response	4666400	4062400	3995700	4986000	4427625	479147	0.108218	5504900	6410000	6519900	8071300	6626525	1.06516e+06	0.160741	6126800	7594300	7294200	6436200	6862875	693994	0.101123	0.00345144	0.02	0.905	0.003	1.49663	1.03567	1.55001
2581	3077	Q9P270	SLAI2_HUMAN	20	9	9	FALSE		SLAIN motif-containing protein 2 OS=Homo sapiens OX=9606 GN=SLAIN2 PE=1 SV=2	SLAIN motif-containing protein 2	SLAIN2 KIAA1458	Binds to the plus end of microtubules and regulates microtubule dynamics and microtubule organization. Promotes cytoplasmic microtubule nucleation and elongation. Required for normal structure of the microtubule cytoskeleton during interphase. {ECO:0000269|PubMed:21646404}.			Widely expressed with highest levels in adult liver, testis and ovary, and lowest levels in adult pancreas and spleen and in fetal brain. {ECO:0000269|PubMed:10819331}.	centrosome [GO:0005813]; cytosol [GO:0005829]; microtubule cytoskeleton [GO:0015630]; cytoplasmic microtubule organization [GO:0031122]; microtubule nucleation [GO:0007020]; positive regulation of microtubule polymerization [GO:0031116]		Cytoplasm, cytoskeleton. Note=Colocalizes with microtubules. Detected at the plus end of growing microtubules.	Acetylation;Coiled coil;Cytoplasm;Cytoskeleton;Methylation;Phosphoprotein;Reference proteome	20017000	20309000	17977000	16565000	18717000	1.77042e+06	0.0945889	16621000	20207000	18801000	16388000	18004250	1.82689e+06	0.10147	28121000	29602000	23161000	28812000	27424000	2.9057e+06	0.105954	0.00353997	0.847	0.004	0.006	0.96192	1.5232	1.46519
1906	4039	Q8NFH4	NUP37_HUMAN	23	6	6	FALSE	Carbamidomethylation	Nucleoporin Nup37 OS=Homo sapiens OX=9606 GN=NUP37 PE=1 SV=1	Nucleoporin Nup37 (p37) (Nup107-160 subcomplex subunit Nup37)	NUP37	Component of the Nup107-160 subcomplex of the nuclear pore complex (NPC). The Nup107-160 subcomplex is required for the assembly of a functional NPC. The Nup107-160 subcomplex is also required for normal kinetochore microtubule attachment, mitotic progression and chromosome segregation. {ECO:0000269|PubMed:17363900, ECO:0000269|PubMed:30179222}.				cytosol [GO:0005829]; kinetochore [GO:0000776]; nuclear envelope [GO:0005635]; nuclear inner membrane [GO:0005637]; nuclear outer membrane [GO:0005640]; nuclear pore outer ring [GO:0031080]; nucleoplasm [GO:0005654]; nucleus [GO:0005634]; cell cycle [GO:0007049]; cell division [GO:0051301]; chromosome segregation [GO:0007059]; mRNA transport [GO:0051028]; protein transport [GO:0015031]	Microcephaly 24, primary, autosomal recessive (MCPH24) [MIM:618179]: A form of microcephaly, a disease defined as a head circumference more than 3 standard deviations below the age, sex and ethnically matched mean. Brain weight is markedly reduced and the cerebral cortex is disproportionately small. MCPH24 patients additionally manifest mildly impaired intellectual development, cerebellar vermis …	Chromosome, centromere, kinetochore. Nucleus, nuclear pore complex.	Cell cycle;Cell division;Centromere;Chromosome;Chromosome partition;Disease variant;Kinetochore;Mitosis;Nuclear pore complex;Nucleus;Primary microcephaly;Protein transport;Reference proteome;Repeat;Translocation;Transport;WD repeat;mRNA transport	34719000	33320000	29348000	28914000	31575250	2.88503e+06	0.09137	28919000	36952000	31069000	30574000	31878500	3.50505e+06	0.10995	44185000	44353000	38648000	45372000	43139500	3.03992e+06	0.0704671	0.00360579	0.985	0.01	0.004	1.0096	1.35325	1.36624
3420	7057	Q8NEY8-8	PPHLN_HUMAN	14	4	4	FALSE		Isoform 8 of Periphilin-1 OS=Homo sapiens OX=9606 GN=PPHLN1	Periphilin-1 (CDC7 expression repressor) (CR) (Gastric cancer antigen Ga50)	PPHLN1 HSPC206 HSPC232	Component of the HUSH complex, a multiprotein complex that mediates epigenetic repression. The HUSH complex is recruited to genomic loci rich in H3K9me3 and is probably required to maintain transcriptional silencing by promoting recruitment of SETDB1, a histone methyltransferase that mediates further deposition of H3K9me3. In the HUSH complex, contributes to the maintenance of the complex at chro…			Ubiquitous. {ECO:0000269|PubMed:12853457}.	chromosome [GO:0005694]; cytosol [GO:0005829]; Golgi apparatus [GO:0005794]; nucleoplasm [GO:0005654]; RNA binding [GO:0003723]; keratinization [GO:0031424]; negative regulation of gene expression, epigenetic [GO:0045814]; negative regulation of transcription, DNA-templated [GO:0045892]; positive regulation of DNA methylation-dependent heterochromatin assembly [GO:0090309]; protein localization t…		Nucleus {ECO:0000269|PubMed:12853457, ECO:0000269|PubMed:15474462, ECO:0000269|PubMed:26022416}. Cytoplasm {ECO:0000269|PubMed:12853457}. Chromosome {ECO:0000269|PubMed:26022416}. Note=In undifferentiated keratinocytes expressed in speckle-type nuclear granules and at the nuclear membrane, but in the differentiated keratinocytes colocalized with periplakin at the cell periphery and at cell-cell j…	Acetylation;Alternative splicing;Chromosome;Cytoplasm;Isopeptide bond;Keratinization;Nucleus;Phosphoprotein;Reference proteome;Repressor;Transcription;Transcription regulation;Ubl conjugation	17098000	18005000	16993000	16848000	17236000	522812	0.0303326	14559000	18552000	16805000	17132000	16762000	1.65288e+06	0.0986089	23799000	23777000	20659000	24737000	23243000	1.77983e+06	0.0765749	0.00379315	0.817	0.007	0.003	0.972499	1.38665	1.34851
3420	7066	Q8NEY8-2	PPHLN_HUMAN	14	4	4	FALSE		Isoform 2 of Periphilin-1 OS=Homo sapiens OX=9606 GN=PPHLN1	Periphilin-1 (CDC7 expression repressor) (CR) (Gastric cancer antigen Ga50)	PPHLN1 HSPC206 HSPC232	Component of the HUSH complex, a multiprotein complex that mediates epigenetic repression. The HUSH complex is recruited to genomic loci rich in H3K9me3 and is probably required to maintain transcriptional silencing by promoting recruitment of SETDB1, a histone methyltransferase that mediates further deposition of H3K9me3. In the HUSH complex, contributes to the maintenance of the complex at chro…			Ubiquitous. {ECO:0000269|PubMed:12853457}.	chromosome [GO:0005694]; cytosol [GO:0005829]; Golgi apparatus [GO:0005794]; nucleoplasm [GO:0005654]; RNA binding [GO:0003723]; keratinization [GO:0031424]; negative regulation of gene expression, epigenetic [GO:0045814]; negative regulation of transcription, DNA-templated [GO:0045892]; positive regulation of DNA methylation-dependent heterochromatin assembly [GO:0090309]; protein localization t…		Nucleus {ECO:0000269|PubMed:12853457, ECO:0000269|PubMed:15474462, ECO:0000269|PubMed:26022416}. Cytoplasm {ECO:0000269|PubMed:12853457}. Chromosome {ECO:0000269|PubMed:26022416}. Note=In undifferentiated keratinocytes expressed in speckle-type nuclear granules and at the nuclear membrane, but in the differentiated keratinocytes colocalized with periplakin at the cell periphery and at cell-cell j…	Acetylation;Alternative splicing;Chromosome;Cytoplasm;Isopeptide bond;Keratinization;Nucleus;Phosphoprotein;Reference proteome;Repressor;Transcription;Transcription regulation;Ubl conjugation	17098000	18005000	16993000	16848000	17236000	522812	0.0303326	14559000	18552000	16805000	17132000	16762000	1.65288e+06	0.0986089	23799000	23777000	20659000	24737000	23243000	1.77983e+06	0.0765749	0.00379315	0.817	0.007	0.003	0.972499	1.38665	1.34851
3420	7088	Q8NEY8	PPHLN_HUMAN	11	4	4	FALSE		Periphilin-1 OS=Homo sapiens OX=9606 GN=PPHLN1 PE=1 SV=2	Periphilin-1 (CDC7 expression repressor) (CR) (Gastric cancer antigen Ga50)	PPHLN1 HSPC206 HSPC232	Component of the HUSH complex, a multiprotein complex that mediates epigenetic repression. The HUSH complex is recruited to genomic loci rich in H3K9me3 and is probably required to maintain transcriptional silencing by promoting recruitment of SETDB1, a histone methyltransferase that mediates further deposition of H3K9me3. In the HUSH complex, contributes to the maintenance of the complex at chro…			Ubiquitous. {ECO:0000269|PubMed:12853457}.	chromosome [GO:0005694]; cytosol [GO:0005829]; Golgi apparatus [GO:0005794]; nucleoplasm [GO:0005654]; RNA binding [GO:0003723]; keratinization [GO:0031424]; negative regulation of gene expression, epigenetic [GO:0045814]; negative regulation of transcription, DNA-templated [GO:0045892]; positive regulation of DNA methylation-dependent heterochromatin assembly [GO:0090309]; protein localization t…		Nucleus {ECO:0000269|PubMed:12853457, ECO:0000269|PubMed:15474462, ECO:0000269|PubMed:26022416}. Cytoplasm {ECO:0000269|PubMed:12853457}. Chromosome {ECO:0000269|PubMed:26022416}. Note=In undifferentiated keratinocytes expressed in speckle-type nuclear granules and at the nuclear membrane, but in the differentiated keratinocytes colocalized with periplakin at the cell periphery and at cell-cell j…	Acetylation;Alternative splicing;Chromosome;Cytoplasm;Isopeptide bond;Keratinization;Nucleus;Phosphoprotein;Reference proteome;Repressor;Transcription;Transcription regulation;Ubl conjugation	17098000	18005000	16993000	16848000	17236000	522812	0.0303326	14559000	18552000	16805000	17132000	16762000	1.65288e+06	0.0986089	23799000	23777000	20659000	24737000	23243000	1.77983e+06	0.0765749	0.00379315	0.817	0.007	0.003	0.972499	1.38665	1.34851
1604	2645	P21283	VATC1_HUMAN	31	9	9	FALSE	Carbamidomethylation	V-type proton ATPase subunit C 1 OS=Homo sapiens OX=9606 GN=ATP6V1C1 PE=1 SV=4	V-type proton ATPase subunit C 1 (V-ATPase subunit C 1) (Vacuolar proton pump subunit C 1)	ATP6V1C1 ATP6C ATP6D VATC	Subunit of the V1 complex of vacuolar(H+)-ATPase (V-ATPase), a multisubunit enzyme composed of a peripheral complex (V1) that hydrolyzes ATP and a membrane integral complex (V0) that translocates protons (PubMed:33065002). V-ATPase is responsible for acidifying and maintaining the pH of intracellular compartments and in some cell types, is targeted to the plasma membrane, where it is responsible …			Ubiquitous. {ECO:0000269|PubMed:12384298}.	apical part of cell [GO:0045177]; cytoplasmic vesicle [GO:0031410]; cytosol [GO:0005829]; extracellular exosome [GO:0070062]; lysosomal membrane [GO:0005765]; plasma membrane [GO:0005886]; proton-transporting two-sector ATPase complex [GO:0016469]; vacuolar proton-transporting V-type ATPase, V1 domain [GO:0000221]; proton-transporting ATPase activity, rotational mechanism [GO:0046961]; transporte…		Cytoplasmic vesicle, secretory vesicle, synaptic vesicle membrane {ECO:0000250|UniProtKB:Q5FVI6}; Peripheral membrane protein {ECO:0000305}. Cytoplasmic vesicle, clathrin-coated vesicle membrane {ECO:0000250|UniProtKB:Q5FVI6}; Peripheral membrane protein {ECO:0000305}.	Acetylation;Cell junction;Cytoplasmic vesicle;Direct protein sequencing;Hydrogen ion transport;Ion transport;Membrane;Reference proteome;Synapse;Transport	29791000	30346000	26410000	24976000	27880750	2.60302e+06	0.0933627	31805000	27880000	27582000	30633000	29475000	2.07343e+06	0.0703454	34317000	35329000	37004000	37588000	36059500	1.50536e+06	0.0417466	0.00386367	0.533	0.008	0.01	1.05718	1.22339	1.29335
1571	2041	P55010	IF5_HUMAN	34	13	13	FALSE	Carbamidomethylation	Eukaryotic translation initiation factor 5 OS=Homo sapiens OX=9606 GN=EIF5 PE=1 SV=2	Eukaryotic translation initiation factor 5 (eIF-5)	EIF5	Catalyzes the hydrolysis of GTP bound to the 40S ribosomal initiation complex (40S.mRNA.Met-tRNA[F].eIF-2.GTP) with the subsequent joining of a 60S ribosomal subunit resulting in the release of eIF-2 and the guanine nucleotide. The subsequent joining of a 60S ribosomal subunit results in the formation of a functional 80S initiation complex (80S.mRNA.Met-tRNA[F]).				cytoplasm [GO:0005737]; cytosol [GO:0005829]; plasma membrane [GO:0005886]; cadherin binding [GO:0045296]; eukaryotic initiation factor eIF2 binding [GO:0071074]; GDP-dissociation inhibitor activity [GO:0005092]; GTP binding [GO:0005525]; RNA binding [GO:0003723]; translation initiation factor activity [GO:0003743]; formation of cytoplasmic translation initiation complex [GO:0001732]; formation o…			GTP-binding;Initiation factor;Isopeptide bond;Nucleotide-binding;Phosphoprotein;Protein biosynthesis;Reference proteome;Ubl conjugation	124790000	111930000	124070000	123280000	121017500	6.08964e+06	0.0503203	112070000	119100000	123810000	125350000	120082500	5.96675e+06	0.0496887	147010000	140830000	143530000	160620000	147997500	8.787e+06	0.0593726	0.00387258	0.986	0.004	0.005	0.992274	1.23247	1.22294
1996	6955	Q9H0U6	RM18_HUMAN	27	3	3	FALSE	Carbamidomethylation	39S ribosomal protein L18 mitochondrial OS=Homo sapiens OX=9606 GN=MRPL18 PE=1 SV=1	39S ribosomal protein L18, mitochondrial (L18mt) (MRP-L18) (Mitochondrial large ribosomal subunit protein uL18m)	MRPL18 HSPC071	Together with thiosulfate sulfurtransferase (TST), acts as a mitochondrial import factor for the cytosolic 5S rRNA. The precursor form shows RNA chaperone activity; is able to fold the 5S rRNA into an import-competent conformation that is recognized by rhodanese (TST). Both the cytoplasmic and mitochondrial forms are able to bind to the helix IV-loop D in the gamma domain of the 5S rRNA. {ECO:000…				extracellular space [GO:0005615]; mitochondrial inner membrane [GO:0005743]; mitochondrial large ribosomal subunit [GO:0005762]; mitochondrial ribosome [GO:0005761]; mitochondrion [GO:0005739]; 5S rRNA binding [GO:0008097]; structural constituent of ribosome [GO:0003735]; rRNA import into mitochondrion [GO:0035928]; translation [GO:0006412]		Mitochondrion {ECO:0000269|PubMed:25278503, ECO:0000269|PubMed:28892042}.	Chaperone;Mitochondrion;RNA-binding;Reference proteome;Ribonucleoprotein;Ribosomal protein;Transit peptide;Transport	20937000	32486000	22261000	20531000	24053750	5.66982e+06	0.235715	20034000	20935000	22666000	20694000	21082250	1.12242e+06	0.0532403	16798000	17396000	18172000	16807000	17293250	649223	0.037542	0.00400867	0.629	0.006	0.125	0.876464	0.820275	0.718942
2138	3435	Q8TDQ7	GNPI2_HUMAN	54	8	4	FALSE	Carbamidomethylation	Glucosamine-6-phosphate isomerase 2 OS=Homo sapiens OX=9606 GN=GNPDA2 PE=1 SV=1	Glucosamine-6-phosphate isomerase 2 (EC 3.5.99.6) (Glucosamine-6-phosphate deaminase 2) (GNPDA 2) (GlcN6P deaminase 2) (Glucosamine-6-phosphate isomerase SB52)	GNPDA2 GNP2			Reaction=alpha-D-glucosamine 6-phosphate + H2O = beta-D-fructose 6-phosphate + NH4(+); Xref=Rhea:RHEA:12172, ChEBI:CHEBI:15377, ChEBI:CHEBI:28938, ChEBI:CHEBI:57634, ChEBI:CHEBI:75989; EC=3.5.99.6;		cytoplasm [GO:0005737]; cytosol [GO:0005829]; nucleus [GO:0005634]; glucosamine-6-phosphate deaminase activity [GO:0004342]; identical protein binding [GO:0042802]; carbohydrate metabolic process [GO:0005975]; glucosamine catabolic process [GO:0006043]; N-acetylglucosamine catabolic process [GO:0006046]; N-acetylneuraminate catabolic process [GO:0019262]; UDP-N-acetylglucosamine biosynthetic proc…		Cytoplasm {ECO:0000250}.	Alternative splicing;Carbohydrate metabolism;Coiled coil;Cytoplasm;Hydrolase;Phosphoprotein;Reference proteome	15121000	17484000	15369000	15288000	15815500	1.11712e+06	0.0706342	20464000	18209000	17989000	18151000	18703250	1.17752e+06	0.062958	15817000	13770000	14436000	14339000	14590500	868839	0.0595483	0.00405509	0.019	0.002	0.281	1.18259	0.780105	0.922544
3467	7910	Q8IXM6-2	NRM_HUMAN	15	2	2	FALSE		Isoform 2 of Nurim OS=Homo sapiens OX=9606 GN=NRM	Nurim (Nuclear envelope membrane protein) (Nuclear rim protein)	NRM NRM29 UNQ555/PRO1112					integral component of membrane [GO:0016021]; membrane [GO:0016020]; nuclear envelope [GO:0005635]; nuclear inner membrane [GO:0005637]; nuclear membrane [GO:0031965]		Nucleus inner membrane {ECO:0000269|PubMed:10402458, ECO:0000269|PubMed:15542857, ECO:0000269|PubMed:23092226}; Multi-pass membrane protein {ECO:0000269|PubMed:10402458, ECO:0000269|PubMed:15542857, ECO:0000269|PubMed:23092226}.	Alternative splicing;Membrane;Nucleus;Reference proteome;Transmembrane;Transmembrane helix	9154600	8633300	8549000	6992700	8332400	932428	0.111904	10234000	9315200	10644000	10968000	10290300	716094	0.0695892	6375600	7307500	8087500	6973500	7186025	713996	0.0993589	0.00413048	0.062	0.004	0.233	1.23497	0.69833	0.86242
3467	7131	Q8IXM6	NRM_HUMAN	11	2	2	FALSE		Nurim OS=Homo sapiens OX=9606 GN=NRM PE=1 SV=1	Nurim (Nuclear envelope membrane protein) (Nuclear rim protein)	NRM NRM29 UNQ555/PRO1112					integral component of membrane [GO:0016021]; membrane [GO:0016020]; nuclear envelope [GO:0005635]; nuclear inner membrane [GO:0005637]; nuclear membrane [GO:0031965]		Nucleus inner membrane {ECO:0000269|PubMed:10402458, ECO:0000269|PubMed:15542857, ECO:0000269|PubMed:23092226}; Multi-pass membrane protein {ECO:0000269|PubMed:10402458, ECO:0000269|PubMed:15542857, ECO:0000269|PubMed:23092226}.	Alternative splicing;Membrane;Nucleus;Reference proteome;Transmembrane;Transmembrane helix	9154600	8633300	8549000	6992700	8332400	932428	0.111904	10234000	9315200	10644000	10968000	10290300	716094	0.0695892	6375600	7307500	8087500	6973500	7186025	713996	0.0993589	0.00413048	0.062	0.004	0.233	1.23497	0.69833	0.86242
172	458	O60271-4	JIP4_HUMAN	45	45	1	FALSE	Carbamidomethylation	Isoform 4 of C-Jun-amino-terminal kinase-interacting protein 4 OS=Homo sapiens OX=9606 GN=SPAG9	C-Jun-amino-terminal kinase-interacting protein 4 (JIP-4) (JNK-interacting protein 4) (Cancer/testis antigen 89) (CT89) (Human lung cancer oncogene 6 protein) (HLC-6) (JNK-associated leucine-zipper protein) (JLP) (Mitogen-activated protein kinase 8-interacting protein 4) (Proliferation-inducing protein 6) (Protein highly expressed in testis) (PHET) (Sperm surface protein) (Sperm-associated antige…	SPAG9 HSS KIAA0516 MAPK8IP4 SYD1 HLC6	The JNK-interacting protein (JIP) group of scaffold proteins selectively mediates JNK signaling by aggregating specific components of the MAPK cascade to form a functional JNK signaling module (PubMed:14743216). Regulates lysosomal positioning by acting as an adapter protein which links PIP4P1-positive lysosomes to the dynein-dynactin complex (PubMed:29146937). Assists PIKFYVE selective functiona…			Expressed only in testis on the round spermatids of stage I, II and II. Absent in spermatogonia and spermatocyte. {ECO:0000269|PubMed:9480848}.; [Isoform 4]: Expressed in testis and in acute myeloid leukemia (AML) patients. {ECO:0000269|PubMed:16112646}.; [Isoform 3]: Expressed in testis. {ECO:0000269|PubMed:14662895}.	acrosomal vesicle [GO:0001669]; centriolar satellite [GO:0034451]; cytoplasm [GO:0005737]; cytosol [GO:0005829]; extracellular exosome [GO:0070062]; lysosomal membrane [GO:0005765]; perinuclear region of cytoplasm [GO:0048471]; identical protein binding [GO:0042802]; JUN kinase binding [GO:0008432]; kinesin binding [GO:0019894]; MAP-kinase scaffold activity [GO:0005078]; signaling receptor comple…		Cytoplasm {ECO:0000250|UniProtKB:Q58A65}. Cytoplasm, perinuclear region {ECO:0000250|UniProtKB:Q58A65}. Lysosome membrane {ECO:0000269|PubMed:29146937}. Note=Perinuclear distribution in response to stress signals such as UV radiation. {ECO:0000250|UniProtKB:Q58A65}.; [Isoform 5]: Cytoplasmic vesicle, secretory vesicle, acrosome {ECO:0000269|PubMed:15693750}. Note=Associated with the plasma membra…	Acetylation;Alternative splicing;Coiled coil;Cytoplasm;Cytoplasmic vesicle;Lysosome;Membrane;Phosphoprotein;Reference proteome	20685000	21090000	19572000	21765000	20778000	919166	0.0442375	22538000	23469000	20851000	21761000	22154750	1.11489e+06	0.0503228	24205000	24951000	25115000	23400000	24417750	785619	0.0321741	0.00414	0.225	0.042	0.005	1.06626	1.10215	1.17517
3202	5431	O94804	STK10_HUMAN	2	2	1	FALSE	Carbamidomethylation	Serine/threonine-protein kinase 10 OS=Homo sapiens OX=9606 GN=STK10 PE=1 SV=1	Serine/threonine-protein kinase 10 (EC 2.7.11.1) (Lymphocyte-oriented kinase)	STK10 LOK	Serine/threonine-protein kinase involved in regulation of lymphocyte migration. Phosphorylates MSN, and possibly PLK1. Involved in regulation of lymphocyte migration by mediating phosphorylation of ERM proteins such as MSN. Acts as a negative regulator of MAP3K1/MEKK1. May also act as a cell cycle regulator by acting as a polo kinase kinase: mediates phosphorylation of PLK1 in vitro; however such…		Reaction=ATP + L-seryl-[protein] = ADP + H(+) + O-phospho-L-seryl-[protein]; Xref=Rhea:RHEA:17989, Rhea:RHEA-COMP:9863, Rhea:RHEA-COMP:11604, ChEBI:CHEBI:15378, ChEBI:CHEBI:29999, ChEBI:CHEBI:30616, ChEBI:CHEBI:83421, ChEBI:CHEBI:456216; EC=2.7.11.1; Evidence={ECO:0000269|PubMed:18239682}; Reaction=ATP + L-threonyl-[protein] = ADP + H(+) + O-phospho-L-threonyl-[protein]; Xref=Rhea:RHEA:46608, Rhe…	Highly expressed in rapidly proliferating tissues (spleen, placenta, and peripheral blood leukocytes). Also expressed in brain, heart, skeletal muscle, colon, thymus, kidney, liver, small intestine and lung. {ECO:0000269|PubMed:12639966}.	cytosol [GO:0005829]; extracellular exosome [GO:0070062]; plasma membrane [GO:0005886]; specific granule membrane [GO:0035579]; ATP binding [GO:0005524]; identical protein binding [GO:0042802]; protein homodimerization activity [GO:0042803]; protein serine kinase activity [GO:0106310]; protein serine/threonine kinase activity [GO:0004674]; protein serine/threonine/tyrosine kinase activity [GO:000…	Testicular germ cell tumor (TGCT) [MIM:273300]: A common malignancy in males representing 95% of all testicular neoplasms. TGCTs have various pathologic subtypes including: unclassified intratubular germ cell neoplasia, seminoma (including cases with syncytiotrophoblastic cells), spermatocytic seminoma, embryonal carcinoma, yolk sac tumor, choriocarcinoma, and teratoma. {ECO:0000269|PubMed:161755…	Cell membrane {ECO:0000269|PubMed:19255442}; Peripheral membrane protein {ECO:0000269|PubMed:19255442}.	ATP-binding;Cell cycle;Cell membrane;Coiled coil;Kinase;Membrane;Nucleotide-binding;Phosphoprotein;Reference proteome;Serine/threonine-protein kinase;Transferase	776350	688440	577170	739270	695308	86610.7	0.124565	1295300	1482900	1139500	1036800	1238625	194458	0.156995	1131900	884690	1563300	1642400	1.30557e+06	359249	0.275166	0.00416869	0.003	0.983	0.038	1.78141	1.05405	1.87769
4195	9292	Q96MF7	NSE2_HUMAN	10	2	2	FALSE	Carbamidomethylation	E3 SUMO-protein ligase NSE2 OS=Homo sapiens OX=9606 GN=NSMCE2 PE=1 SV=2	E3 SUMO-protein ligase NSE2 (EC 2.3.2.-) (E3 SUMO-protein transferase NSE2) (MMS21 homolog) (hMMS21) (Non-structural maintenance of chromosomes element 2 homolog) (Non-SMC element 2 homolog)	NSMCE2 C8orf36 MMS21	E3 SUMO-protein ligase component of the SMC5-SMC6 complex, a complex involved in DNA double-strand break repair by homologous recombination (PubMed:16055714, PubMed:16810316). Is not be required for the stability of the complex (PubMed:16055714, PubMed:16810316). The complex may promote sister chromatid homologous recombination by recruiting the SMC1-SMC3 cohesin complex to double-strand breaks (…	Protein modification; protein sumoylation. {ECO:0000269|PubMed:16055714, ECO:0000269|PubMed:16810316, ECO:0000269|PubMed:17589526, ECO:0000269|PubMed:31400850}.			chromosome, telomeric region [GO:0000781]; nuclear body [GO:0016604]; nucleoplasm [GO:0005654]; nucleus [GO:0005634]; PML body [GO:0016605]; Smc5-Smc6 complex [GO:0030915]; SUMO ligase activity [GO:0061665]; SUMO transferase activity [GO:0019789]; zinc ion binding [GO:0008270]; cell cycle [GO:0007049]; cell division [GO:0051301]; cellular senescence [GO:0090398]; double-strand break repair via ho…	Seckel syndrome 10 (SCKL10) [MIM:617253]: A form of Seckel syndrome, a rare autosomal recessive disorder characterized by proportionate dwarfism of prenatal onset associated with low birth weight, growth retardation, severe microcephaly with a bird-headed like appearance, and mental retardation. {ECO:0000269|PubMed:25105364}. Note=The disease is caused by variants affecting the gene represented i…	Nucleus {ECO:0000269|PubMed:18086888}. Chromosome, telomere {ECO:0000269|PubMed:17589526}. Nucleus, PML body {ECO:0000269|PubMed:17589526}. Note=Localizes to PML nuclear bodies in ALT cell lines. {ECO:0000269|PubMed:17589526}.	Acetylation;Cell cycle;Cell division;Chromosome;DNA damage;DNA recombination;DNA repair;Dwarfism;Isopeptide bond;Mental retardation;Metal-binding;Mitosis;Nucleus;Phosphoprotein;Reference proteome;Telomere;Transferase;Ubl conjugation;Ubl conjugation pathway;Zinc;Zinc-finger	1582700	1162800	2371000	2269300	1846450	574716	0.311255	1038700	1318300	1350400	1327400	1258700	147287	0.117015	2831900	2162200	1982700	2302000	2319700	365622	0.157616	0.00421697	0.232	0.002	0.419	0.681686	1.84293	1.2563
3066	6731	Q06609	RAD51_HUMAN	8	2	2	FALSE	Carbamidomethylation	DNA repair protein RAD51 homolog 1 OS=Homo sapiens OX=9606 GN=RAD51 PE=1 SV=1	DNA repair protein RAD51 homolog 1 (HsRAD51) (hRAD51) (RAD51 homolog A)	RAD51 RAD51A RECA	Plays an important role in homologous strand exchange, a key step in DNA repair through homologous recombination (HR) (PubMed:28575658). Binds to single and double-stranded DNA and exhibits DNA-dependent ATPase activity. Catalyzes the recognition of homology and strand exchange between homologous DNA partners to form a joint molecule between a processed DNA break and the repair template. Binds to…			Highly expressed in testis and thymus, followed by small intestine, placenta, colon, pancreas and ovary. Weakly expressed in breast.	chromatin [GO:0000785]; chromosome, telomeric region [GO:0000781]; condensed chromosome [GO:0000793]; condensed nuclear chromosome [GO:0000794]; cytoplasm [GO:0005737]; lateral element [GO:0000800]; microtubule organizing center [GO:0005815]; mitochondrial matrix [GO:0005759]; mitochondrion [GO:0005739]; nuclear chromosome [GO:0000228]; nuclear ubiquitin ligase complex [GO:0000152]; nucleoplasm […	Breast cancer (BC) [MIM:114480]: A common malignancy originating from breast epithelial tissue. Breast neoplasms can be distinguished by their histologic pattern. Invasive ductal carcinoma is by far the most common type. Breast cancer is etiologically and genetically heterogeneous. Important genetic factors have been indicated by familial occurrence and bilateral involvement. Mutations at more th…	Nucleus {ECO:0000269|PubMed:12442171, ECO:0000269|PubMed:15665856, ECO:0000269|PubMed:18417535, ECO:0000269|PubMed:19783859, ECO:0000269|PubMed:23401855, ECO:0000269|PubMed:23509288, ECO:0000269|PubMed:26681308, ECO:0000269|PubMed:26833090, ECO:0000269|PubMed:9192668}. Cytoplasm {ECO:0000269|PubMed:16215984, ECO:0000269|PubMed:26681308}. Cytoplasm, perinuclear region. Mitochondrion matrix {ECO:00…	ATP-binding;Acetylation;Alternative splicing;Chromosome;Cytoplasm;Cytoskeleton;DNA damage;DNA recombination;DNA repair;DNA-binding;Disease variant;Fanconi anemia;Isopeptide bond;Mitochondrion;Nucleotide-binding;Nucleus;Phosphoprotein;Reference proteome;Ubl conjugation	2482500	3039800	2443600	3158200	2781025	370674	0.133287	3213600	2623500	3215600	3397300	3112500	337186	0.108333	4302800	4503300	5872600	5831300	5127500	840687	0.163957	0.00427563	0.411	0.011	0.004	1.11919	1.64739	1.84374
3740	7313	Q29980	MICB_HUMAN	11	3	3	FALSE		MHC class I polypeptide-related sequence B OS=Homo sapiens OX=9606 GN=MICB PE=1 SV=2	MHC class I polypeptide-related sequence B (MIC-B)	MICB PERB11.2	Seems to have no role in antigen presentation. Acts as a stress-induced self-antigen that is recognized by gamma delta T cells. Ligand for the KLRK1/NKG2D receptor. Binding to KLRK1 leads to cell lysis. {ECO:0000269|PubMed:11491531, ECO:0000269|PubMed:11777960, ECO:0000269|PubMed:9497295}.			Widely expressed with the exception of the central nervous system where it is absent. Expressed in many, but not all, epithelial tumors of lung, breast, kidney, ovary, prostate and colon. In hepatocellular carcinomas, expressed in tumor cells but not in surrounding non-cancerous tissue. {ECO:0000269|PubMed:10359807, ECO:0000269|PubMed:12569559, ECO:0000269|PubMed:17565371}.	cell surface [GO:0009986]; external side of plasma membrane [GO:0009897]; extracellular space [GO:0005615]; integral component of membrane [GO:0016021]; plasma membrane [GO:0005886]; natural killer cell lectin-like receptor binding [GO:0046703]; adaptive immune response [GO:0002250]; cytolysis [GO:0019835]; gamma-delta T cell activation [GO:0046629]; immune response-activating cell surface recept…	Rheumatoid arthritis (RA) [MIM:180300]: An inflammatory disease with autoimmune features and a complex genetic component. It primarily affects the joints and is characterized by inflammatory changes in the synovial membranes and articular structures, widespread fibrinoid degeneration of the collagen fibers in mesenchymal tissues, and by atrophy and rarefaction of bony structures. {ECO:0000269|Pub…	Cell membrane {ECO:0000250|UniProtKB:Q29983}; Single-pass type I membrane protein {ECO:0000250|UniProtKB:Q29983}. Note=Binding to human cytomegalovirus glycoprotein UL16 causes sequestration in the endoplasmic reticulum. {ECO:0000250|UniProtKB:Q29983, ECO:0000269|PubMed:12782710}.	Adaptive immunity;Alternative splicing;Cell membrane;Cytolysis;Disulfide bond;Glycoprotein;Host-virus interaction;Immunity;Immunoglobulin domain;Membrane;Reference proteome;Signal;Transmembrane;Transmembrane helix	14524000	17004000	14412000	15655000	15398750	1.20849e+06	0.0784798	15831000	14910000	14904000	16570000	15553750	805444	0.0517846	28692000	27105000	20531000	28170000	26124500	3.78703e+06	0.144961	0.0043451	0.968	0.01	0.007	1.01007	1.67963	1.69653
2130	1809	Q9Y3P9	RBGP1_HUMAN	9	7	6	FALSE	Carbamidomethylation	Rab GTPase-activating protein 1 OS=Homo sapiens OX=9606 GN=RABGAP1 PE=1 SV=3	Rab GTPase-activating protein 1 (GAP and centrosome-associated protein) (Rab6 GTPase-activating protein GAPCenA)	RABGAP1 HSPC094	May act as a GTPase-activating protein of RAB6A. May play a role in microtubule nucleation by centrosome. May participate in a RAB6A-mediated pathway involved in the metaphase-anaphase transition. {ECO:0000269|PubMed:10202141, ECO:0000269|PubMed:16395330}.				centrosome [GO:0005813]; cytosol [GO:0005829]; microtubule associated complex [GO:0005875]; GTPase activator activity [GO:0005096]; small GTPase binding [GO:0031267]; tubulin binding [GO:0015631]; activation of GTPase activity [GO:0090630]; cell cycle [GO:0007049]; intracellular protein transport [GO:0006886]; regulation of GTPase activity [GO:0043087]		Cytoplasm, cytosol {ECO:0000269|PubMed:10202141}. Cytoplasm, cytoskeleton, microtubule organizing center, centrosome {ECO:0000269|PubMed:10202141}. Note=Predominantly cytosolic but also associated with the centrosome. {ECO:0000269|PubMed:10202141}.	Alternative splicing;Cell cycle;Coiled coil;Cytoplasm;Cytoskeleton;GTPase activation;Phosphoprotein;Reference proteome	9554500	12525000	11431000	13784000	11823625	1.7924e+06	0.151595	8347100	10521000	9047600	6326400	8560525	1.74333e+06	0.203647	7467900	6475800	5314400	5928600	6296675	913637	0.145098	0.00435512	0.106	0.135	0.002	0.724019	0.735548	0.53255
2257	2572	P57737-3	CORO7_HUMAN	5	4	4	FALSE		Isoform 3 of Coronin-7 OS=Homo sapiens OX=9606 GN=CORO7	Coronin-7 (Crn7) (70 kDa WD repeat tumor rejection antigen homolog)	CORO7	F-actin regulator involved in anterograde Golgi to endosome transport: upon ubiquitination via 'Lys-33'-linked ubiquitin chains by the BCR(KLHL20) E3 ubiquitin ligase complex, interacts with EPS15 and localizes to the trans-Golgi network, where it promotes actin polymerization, thereby facilitating post-Golgi trafficking. May play a role in the maintenance of the Golgi apparatus morphology. {ECO:…			Widely expressed. Expressed in the spleen, peripheral leukocytes, testes, brain, thymus and small intestine. {ECO:0000269|PubMed:21130766}.	cytoplasmic vesicle [GO:0031410]; cytosol [GO:0005829]; Golgi apparatus [GO:0005794]; Golgi membrane [GO:0000139]; integral component of membrane [GO:0016021]; membrane [GO:0016020]; trans-Golgi network [GO:0005802]; actin binding [GO:0003779]; actin filament binding [GO:0051015]; actin filament organization [GO:0007015]; actin filament polymerization [GO:0030041]; Golgi to endosome transport [GO…		Golgi apparatus membrane. Golgi apparatus, trans-Golgi network. Cytoplasmic vesicle {ECO:0000250}. Cytoplasm, cytosol {ECO:0000250}. Note=Predominantly cytosolic. Detected on vesicle-like cytoplasmic structures and on the cis-Golgi. Not associated with actin filaments.	Actin-binding;Alternative splicing;Cytoplasm;Cytoplasmic vesicle;Golgi apparatus;Isopeptide bond;Membrane;Phosphoprotein;Protein transport;Reference proteome;Repeat;Transport;Ubl conjugation;WD repeat	19560000	21173000	20476000	21052000	20565250	735930	0.0357851	19825000	22815000	20363000	23095000	21524500	1.67025e+06	0.0775978	24358000	24694000	27074000	24084000	25052500	1.37056e+06	0.0547075	0.00456037	0.556	0.042	0.003	1.04664	1.16391	1.2182
3043	5539	Q9Y376	CAB39_HUMAN	26	8	8	FALSE		Calcium-binding protein 39 OS=Homo sapiens OX=9606 GN=CAB39 PE=1 SV=1	Calcium-binding protein 39 (MO25alpha) (Protein Mo25)	CAB39 MO25 CGI-66	Component of a complex that binds and activates STK11/LKB1. In the complex, required to stabilize the interaction between CAB39/MO25 (CAB39/MO25alpha or CAB39L/MO25beta) and STK11/LKB1. {ECO:0000269|PubMed:19892943}.				cytosol [GO:0005829]; extracellular exosome [GO:0070062]; extracellular region [GO:0005576]; ficolin-1-rich granule lumen [GO:1904813]; membrane [GO:0016020]; secretory granule lumen [GO:0034774]; serine/threonine protein kinase complex [GO:1902554]; Z disc [GO:0030018]; kinase binding [GO:0019900]; protein kinase activator activity [GO:0030295]; protein serine/threonine kinase activator activity…		Cytoplasm {ECO:0000305}.	Cytoplasm;Reference proteome	20762000	20687000	17684000	16826000	18989750	2.03374e+06	0.107097	20653000	22072000	20090000	21778000	21148250	933642	0.0441475	25518000	23845000	27045000	24691000	25274750	1.36356e+06	0.0539496	0.00462381	0.322	0.005	0.017	1.11367	1.19512	1.33097
273	1262	P62195	PRS8_HUMAN	67	22	21	FALSE	Carbamidomethylation; Acetylation (N-term)	26S proteasome regulatory subunit 8 OS=Homo sapiens OX=9606 GN=PSMC5 PE=1 SV=1	26S proteasome regulatory subunit 8 (26S proteasome AAA-ATPase subunit RPT6) (Proteasome 26S subunit ATPase 5) (Proteasome subunit p45) (Thyroid hormone receptor-interacting protein 1) (TRIP1) (p45/SUG)	PSMC5 SUG1	Component of the 26S proteasome, a multiprotein complex involved in the ATP-dependent degradation of ubiquitinated proteins. This complex plays a key role in the maintenance of protein homeostasis by removing misfolded or damaged proteins, which could impair cellular functions, and by removing proteins whose functions are no longer required. Therefore, the proteasome participates in numerous cell…				blood microparticle [GO:0072562]; cytoplasm [GO:0005737]; cytoplasmic vesicle [GO:0031410]; cytosol [GO:0005829]; cytosolic proteasome complex [GO:0031597]; extracellular exosome [GO:0070062]; inclusion body [GO:0016234]; membrane [GO:0016020]; nuclear proteasome complex [GO:0031595]; nucleoplasm [GO:0005654]; nucleus [GO:0005634]; postsynapse [GO:0098794]; proteasome accessory complex [GO:002262…		Cytoplasm {ECO:0000305}. Nucleus {ECO:0000305}.	ATP-binding;Acetylation;Alternative splicing;Cytoplasm;Nucleotide-binding;Nucleus;Phosphoprotein;Proteasome;Reference proteome	121940000	122150000	121990000	118190000	121067500	1.92042e+06	0.0158624	100060000	125420000	123780000	120890000	117537500	1.18012e+07	0.100404	161200000	158340000	140610000	160700000	155212500	9.81457e+06	0.0632331	0.00472063	0.754	0.013	0.006	0.970843	1.32054	1.28203
1054	1901	Q9UKX7	NUP50_HUMAN	35	12	12	FALSE	Carbamidomethylation	Nuclear pore complex protein Nup50 OS=Homo sapiens OX=9606 GN=NUP50 PE=1 SV=2	Nuclear pore complex protein Nup50 (50 kDa nucleoporin) (Nuclear pore-associated protein 60 kDa-like) (Nucleoporin Nup50)	NUP50 NPAP60L PRO1146	Component of the nuclear pore complex that has a direct role in nuclear protein import (PubMed:20016008). Actively displaces NLSs from importin-alpha, and facilitates disassembly of the importin-alpha:beta-cargo complex and importin recycling (PubMed:20016008). Interacts with regulatory proteins of cell cycle progression including CDKN1B (By similarity). This interaction is required for correct i…			Ubiquitous. Highest levels in testis, peripheral blood leukocytes and fetal liver.	nuclear inner membrane [GO:0005637]; nuclear membrane [GO:0031965]; nuclear outer membrane [GO:0005640]; nuclear pore [GO:0005643]; nucleoplasm [GO:0005654]; mRNA transport [GO:0051028]; protein import into nucleus [GO:0006606]		Nucleus, nuclear pore complex {ECO:0000269|PubMed:12802065}. Nucleus membrane {ECO:0000250|UniProtKB:O08587}; Peripheral membrane protein {ECO:0000250|UniProtKB:O08587}; Nucleoplasmic side {ECO:0000250|UniProtKB:O08587}. Note=Localizes to the nucleoplasmic fibrils of the nuclear pore complex (By similarity). Dissociates from the NPC structure early during prophase of mitosis (PubMed:12802065). As…	Acetylation;Alternative splicing;Isopeptide bond;Membrane;Nuclear pore complex;Nucleus;Phosphoprotein;Protein transport;Reference proteome;Repeat;Translocation;Transport;Ubl conjugation;mRNA transport	69428000	72519000	54600000	52796000	62335750	1.00805e+07	0.161712	51030000	57503000	56634000	59680000	56211750	3.68442e+06	0.0655454	72737000	76688000	70381000	68605000	72102750	3.49406e+06	0.0484595	0.00509331	0.588	0.004	0.279	0.901758	1.2827	1.15668
2392	2017	Q02809	PLOD1_HUMAN	18	10	10	FALSE	Carbamidomethylation	Procollagen-lysine 2-oxoglutarate 5-dioxygenase 1 OS=Homo sapiens OX=9606 GN=PLOD1 PE=1 SV=2	Procollagen-lysine,2-oxoglutarate 5-dioxygenase 1 (EC 1.14.11.4) (Lysyl hydroxylase 1) (LH1)	PLOD1 LLH PLOD	Part of a complex composed of PLOD1, P3H3 and P3H4 that catalyzes hydroxylation of lysine residues in collagen alpha chains and is required for normal assembly and cross-linkling of collagen fibrils (By similarity). Forms hydroxylysine residues in -Xaa-Lys-Gly- sequences in collagens (PubMed:8621606, PubMed:10686424, PubMed:15854030). These hydroxylysines serve as sites of attachment for carbohyd…		Reaction=2-oxoglutarate + L-lysyl-[collagen] + O2 = (5R)-5-hydroxy-L-lysyl-[collagen] + CO2 + succinate; Xref=Rhea:RHEA:16569, Rhea:RHEA-COMP:12751, Rhea:RHEA-COMP:12752, ChEBI:CHEBI:15379, ChEBI:CHEBI:16526, ChEBI:CHEBI:16810, ChEBI:CHEBI:29969, ChEBI:CHEBI:30031, ChEBI:CHEBI:133442; EC=1.14.11.4; Evidence={ECO:0000269|PubMed:10686424, ECO:0000269|PubMed:15854030, ECO:0000269|PubMed:8621606};		catalytic complex [GO:1902494]; endoplasmic reticulum [GO:0005783]; endoplasmic reticulum membrane [GO:0005789]; extracellular exosome [GO:0070062]; rough endoplasmic reticulum membrane [GO:0030867]; iron ion binding [GO:0005506]; L-ascorbic acid binding [GO:0031418]; procollagen-lysine 5-dioxygenase activity [GO:0008475]; epidermis development [GO:0008544]; peptidyl-lysine hydroxylation [GO:0017…	Ehlers-Danlos syndrome, kyphoscoliotic type, 1 (EDSKSCL1) [MIM:225400]: A form of Ehlers-Danlos syndrome, a group of connective tissue disorders characterized by skin hyperextensibility, articular hypermobility, and tissue fragility. EDSKSCL1 is an autosomal recessive form characterized by severe muscle hypotonia at birth, generalized joint laxity, scoliosis at birth, and scleral fragility and ru…	Rough endoplasmic reticulum membrane; Peripheral membrane protein; Lumenal side.	Alternative splicing;Dioxygenase;Direct protein sequencing;Disease variant;Ehlers-Danlos syndrome;Endoplasmic reticulum;Glycoprotein;Iron;Membrane;Metal-binding;Oxidoreductase;Reference proteome;Signal;Vitamin C	12903000	10863000	11008000	11612000	11596500	929433	0.0801477	9138400	10542000	11733000	13480000	11223350	1.8406e+06	0.163998	8119600	9244000	8708800	8980200	8763150	481469	0.0549425	0.00516416	0.901	0.121	0.004	0.967822	0.780796	0.755672
2423	8302	P04156	PRIO_HUMAN	19	4	4	FALSE	Carbamidomethylation	Major prion protein OS=Homo sapiens OX=9606 GN=PRNP PE=1 SV=1	Major prion protein (PrP) (ASCR) (PrP27-30) (PrP33-35C) (CD antigen CD230)	PRNP ALTPRP PRIP PRP	Its primary physiological function is unclear. May play a role in neuronal development and synaptic plasticity. May be required for neuronal myelin sheath maintenance. May promote myelin homeostasis through acting as an agonist for ADGRG6 receptor. May play a role in iron uptake and iron homeostasis. Soluble oligomers are toxic to cultured neuroblastoma cells and induce apoptosis (in vitro) (By s…				anchored component of external side of plasma membrane [GO:0031362]; cell surface [GO:0009986]; cytoplasm [GO:0005737]; cytosol [GO:0005829]; dendrite [GO:0030425]; endoplasmic reticulum [GO:0005783]; extracellular exosome [GO:0070062]; extrinsic component of membrane [GO:0019898]; Golgi apparatus [GO:0005794]; inclusion body [GO:0016234]; intracellular membrane-bounded organelle [GO:0043231]; me…	Note=PrP is found in high quantity in the brain of humans and animals infected with neurodegenerative diseases known as transmissible spongiform encephalopathies or prion diseases, like: Creutzfeldt-Jakob disease (CJD), fatal familial insomnia (FFI), Gerstmann-Straussler disease (GSD), Huntington disease-like type 1 (HDL1) and kuru in humans; scrapie in sheep and goat; bovine spongiform encephalo…	Cell membrane; Lipid-anchor, GPI-anchor {ECO:0000269|PubMed:19936054}. Golgi apparatus {ECO:0000250|UniProtKB:P04925}. Note=Targeted to lipid rafts via association with the heparan sulfate chains of GPC1. Colocates, in the presence of Cu(2+), to vesicles in para- and perinuclear regions, where both proteins undergo internalization. Heparin displaces PRNP from lipid rafts and promotes endocytosis.…	Alternative initiation;Amyloid;Amyloidosis;Cell cycle;Cell membrane;Copper;Direct protein sequencing;Disease variant;Disulfide bond;GPI-anchor;Glycoprotein;Golgi apparatus;Growth arrest;Lipoprotein;Membrane;Metal-binding;Prion;Reference proteome;Repeat;Signal;Zinc	12517000	13744000	14131000	13703000	13523750	698317	0.0516363	14123000	12687000	18708000	14918000	15109000	2.57083e+06	0.170152	9832900	10220000	10338000	11641000	10507975	785556	0.074758	0.00516416	0.583	0.034	0.006	1.11722	0.695478	0.777002
1089	2419	Q13547	HDAC1_HUMAN	33	11	7	FALSE	Carbamidomethylation	Histone deacetylase 1 OS=Homo sapiens OX=9606 GN=HDAC1 PE=1 SV=1	Histone deacetylase 1 (HD1) (EC 3.5.1.98) (Protein deacetylase HDAC1) (EC 3.5.1.-) (Protein decrotonylase HDAC1) (EC 3.5.1.-)	HDAC1 RPD3L1	Histone deacetylase that catalyzes the deacetylation of lysine residues on the N-terminal part of the core histones (H2A, H2B, H3 and H4) (PubMed:16762839, PubMed:17704056, PubMed:28497810). Histone deacetylation gives a tag for epigenetic repression and plays an important role in transcriptional regulation, cell cycle progression and developmental events (PubMed:16762839, PubMed:17704056). Histo…		Reaction=H2O + N(6)-acetyl-L-lysyl-[histone] = acetate + L-lysyl-[histone]; Xref=Rhea:RHEA:58196, Rhea:RHEA-COMP:9845, Rhea:RHEA-COMP:11338, ChEBI:CHEBI:15377, ChEBI:CHEBI:29969, ChEBI:CHEBI:30089, ChEBI:CHEBI:61930; EC=3.5.1.98; Evidence={ECO:0000269|PubMed:16762839, ECO:0000269|PubMed:28497810};PhysiologicalDirection=left-to-right; Xref=Rhea:RHEA:58197; Evidence={ECO:0000269|PubMed:16762839, EC…	Ubiquitous, with higher levels in heart, pancreas and testis, and lower levels in kidney and brain.	chromatin [GO:0000785]; cytoplasm [GO:0005737]; cytosol [GO:0005829]; heterochromatin [GO:0000792]; histone deacetylase complex [GO:0000118]; neuronal cell body [GO:0043025]; nucleoplasm [GO:0005654]; nucleus [GO:0005634]; NuRD complex [GO:0016581]; protein-containing complex [GO:0032991]; Sin3 complex [GO:0016580]; transcription repressor complex [GO:0017053]; core promoter sequence-specific DNA…		Nucleus {ECO:0000269|PubMed:10846170}.	Acetylation;Biological rhythms;Chromatin regulator;Hydrolase;Isopeptide bond;Methylation;Nucleus;Phosphoprotein;Reference proteome;Repressor;S-nitrosylation;Transcription;Transcription regulation;Ubl conjugation	38978000	38328000	34555000	32609000	36117500	3.0452e+06	0.0843137	42067000	40608000	49336000	41873000	43471000	3.96316e+06	0.0911678	47837000	50583000	52894000	45241000	49138750	3.32038e+06	0.0675715	0.00526017	0.05	0.119	0.003	1.2036	1.13038	1.36052
4513	6023	Q13371	PHLP_HUMAN	12	3	3	FALSE	Acetylation (N-term)	Phosducin-like protein OS=Homo sapiens OX=9606 GN=PDCL PE=1 SV=3	Phosducin-like protein (PHLP)	PDCL PHLOP1 PhLP1	Acts as a positive regulator of hedgehog signaling and regulates ciliary function. {ECO:0000250|UniProtKB:Q9DBX2}.; [Isoform 1]: Functions as a co-chaperone for CCT in the assembly of heterotrimeric G protein complexes, facilitates the assembly of both Gbeta-Ggamma and RGS-Gbeta5 heterodimers.; [Isoform 2]: Acts as a negative regulator of heterotrimeric G proteins assembly by trapping the preload…				cilium [GO:0005929]; cytoplasm [GO:0005737]; cytosol [GO:0005829]; cell projection organization [GO:0030030]; heterotrimeric G-protein complex assembly [GO:1902605]; positive regulation of smoothened signaling pathway [GO:0045880]; regulation of G protein-coupled receptor signaling pathway [GO:0008277]; signal transduction [GO:0007165]; visual perception [GO:0007601]		Cell projection, cilium {ECO:0000250|UniProtKB:Q9DBX2}.	Acetylation;Alternative splicing;Cell projection;Chaperone;Cilium biogenesis/degradation;Direct protein sequencing;Phosphoprotein;Reference proteome;Sensory transduction;Vision	6817200	5670600	6102800	5503100	6023425	586402	0.0973536	6464200	5898000	5512100	5848000	5930575	394866	0.0665813	8462300	9909600	7616200	8175600	8540925	977758	0.114479	0.00542001	0.978	0.008	0.009	0.984585	1.44015	1.41795
2098	1636	Q96RT1-7	ERBIN_HUMAN	5	5	5	FALSE		Isoform 7 of Erbin OS=Homo sapiens OX=9606 GN=ERBIN	Erbin (Densin-180-like protein) (Erbb2-interacting protein) (Protein LAP2)	ERBIN ERBB2IP KIAA1225 LAP2	Acts as an adapter for the receptor ERBB2, in epithelia. By binding the unphosphorylated 'Tyr-1248' of receptor ERBB2, it may contribute to stabilize this unphosphorylated state (PubMed:16203728). Inhibits NOD2-dependent NF-kappa-B signaling and proinflammatory cytokine secretion (PubMed:16203728). {ECO:0000269|PubMed:10878805, ECO:0000269|PubMed:16203728}.			Highly expressed in brain, heart, kidney, muscle and stomach, followed by liver, spleen and intestine. {ECO:0000269|PubMed:10878805}.	basal plasma membrane [GO:0009925]; basement membrane [GO:0005604]; basolateral plasma membrane [GO:0016323]; cell junction [GO:0030054]; cytoplasm [GO:0005737]; glutamatergic synapse [GO:0098978]; hemidesmosome [GO:0030056]; nuclear membrane [GO:0031965]; nuclear speck [GO:0016607]; nucleus [GO:0005634]; plasma membrane [GO:0005886]; postsynapse [GO:0098794]; ErbB-2 class receptor binding [GO:00…		Cell junction, hemidesmosome {ECO:0000269|PubMed:10878805, ECO:0000269|PubMed:11375975}. Nucleus membrane {ECO:0000250}. Basolateral cell membrane {ECO:0000269|PubMed:16203728}. Note=Found in hemidesmosomes, which are cell-substrate adhesion complexes in stratified epithelia. In transfected cells, either diffusely distributed over the cytoplasm or concentrated at the basolateral membrane. Colocal…	Alternative splicing;Cell junction;Cell membrane;Leucine-rich repeat;Membrane;Nucleus;Phosphoprotein;Reference proteome;Repeat	17524000	16972000	15755000	14890000	16285250	1.188e+06	0.0729493	12890000	16587000	14522000	15825000	14956000	1.61988e+06	0.10831	24510000	22540000	19535000	25398000	22995750	2.59796e+06	0.112976	0.00548277	0.455	0.004	0.009	0.918377	1.53756	1.41206
2098	1638	Q96RT1-5	ERBIN_HUMAN	5	5	5	FALSE		Isoform 5 of Erbin OS=Homo sapiens OX=9606 GN=ERBIN	Erbin (Densin-180-like protein) (Erbb2-interacting protein) (Protein LAP2)	ERBIN ERBB2IP KIAA1225 LAP2	Acts as an adapter for the receptor ERBB2, in epithelia. By binding the unphosphorylated 'Tyr-1248' of receptor ERBB2, it may contribute to stabilize this unphosphorylated state (PubMed:16203728). Inhibits NOD2-dependent NF-kappa-B signaling and proinflammatory cytokine secretion (PubMed:16203728). {ECO:0000269|PubMed:10878805, ECO:0000269|PubMed:16203728}.			Highly expressed in brain, heart, kidney, muscle and stomach, followed by liver, spleen and intestine. {ECO:0000269|PubMed:10878805}.	basal plasma membrane [GO:0009925]; basement membrane [GO:0005604]; basolateral plasma membrane [GO:0016323]; cell junction [GO:0030054]; cytoplasm [GO:0005737]; glutamatergic synapse [GO:0098978]; hemidesmosome [GO:0030056]; nuclear membrane [GO:0031965]; nuclear speck [GO:0016607]; nucleus [GO:0005634]; plasma membrane [GO:0005886]; postsynapse [GO:0098794]; ErbB-2 class receptor binding [GO:00…		Cell junction, hemidesmosome {ECO:0000269|PubMed:10878805, ECO:0000269|PubMed:11375975}. Nucleus membrane {ECO:0000250}. Basolateral cell membrane {ECO:0000269|PubMed:16203728}. Note=Found in hemidesmosomes, which are cell-substrate adhesion complexes in stratified epithelia. In transfected cells, either diffusely distributed over the cytoplasm or concentrated at the basolateral membrane. Colocal…	Alternative splicing;Cell junction;Cell membrane;Leucine-rich repeat;Membrane;Nucleus;Phosphoprotein;Reference proteome;Repeat	17524000	16972000	15755000	14890000	16285250	1.188e+06	0.0729493	12890000	16587000	14522000	15825000	14956000	1.61988e+06	0.10831	24510000	22540000	19535000	25398000	22995750	2.59796e+06	0.112976	0.00548277	0.455	0.004	0.009	0.918377	1.53756	1.41206
2098	1639	Q96RT1-3	ERBIN_HUMAN	5	5	5	FALSE		Isoform 3 of Erbin OS=Homo sapiens OX=9606 GN=ERBIN	Erbin (Densin-180-like protein) (Erbb2-interacting protein) (Protein LAP2)	ERBIN ERBB2IP KIAA1225 LAP2	Acts as an adapter for the receptor ERBB2, in epithelia. By binding the unphosphorylated 'Tyr-1248' of receptor ERBB2, it may contribute to stabilize this unphosphorylated state (PubMed:16203728). Inhibits NOD2-dependent NF-kappa-B signaling and proinflammatory cytokine secretion (PubMed:16203728). {ECO:0000269|PubMed:10878805, ECO:0000269|PubMed:16203728}.			Highly expressed in brain, heart, kidney, muscle and stomach, followed by liver, spleen and intestine. {ECO:0000269|PubMed:10878805}.	basal plasma membrane [GO:0009925]; basement membrane [GO:0005604]; basolateral plasma membrane [GO:0016323]; cell junction [GO:0030054]; cytoplasm [GO:0005737]; glutamatergic synapse [GO:0098978]; hemidesmosome [GO:0030056]; nuclear membrane [GO:0031965]; nuclear speck [GO:0016607]; nucleus [GO:0005634]; plasma membrane [GO:0005886]; postsynapse [GO:0098794]; ErbB-2 class receptor binding [GO:00…		Cell junction, hemidesmosome {ECO:0000269|PubMed:10878805, ECO:0000269|PubMed:11375975}. Nucleus membrane {ECO:0000250}. Basolateral cell membrane {ECO:0000269|PubMed:16203728}. Note=Found in hemidesmosomes, which are cell-substrate adhesion complexes in stratified epithelia. In transfected cells, either diffusely distributed over the cytoplasm or concentrated at the basolateral membrane. Colocal…	Alternative splicing;Cell junction;Cell membrane;Leucine-rich repeat;Membrane;Nucleus;Phosphoprotein;Reference proteome;Repeat	17524000	16972000	15755000	14890000	16285250	1.188e+06	0.0729493	12890000	16587000	14522000	15825000	14956000	1.61988e+06	0.10831	24510000	22540000	19535000	25398000	22995750	2.59796e+06	0.112976	0.00548277	0.455	0.004	0.009	0.918377	1.53756	1.41206
2098	1640	Q96RT1-2	ERBIN_HUMAN	5	5	5	FALSE		Isoform 2 of Erbin OS=Homo sapiens OX=9606 GN=ERBIN	Erbin (Densin-180-like protein) (Erbb2-interacting protein) (Protein LAP2)	ERBIN ERBB2IP KIAA1225 LAP2	Acts as an adapter for the receptor ERBB2, in epithelia. By binding the unphosphorylated 'Tyr-1248' of receptor ERBB2, it may contribute to stabilize this unphosphorylated state (PubMed:16203728). Inhibits NOD2-dependent NF-kappa-B signaling and proinflammatory cytokine secretion (PubMed:16203728). {ECO:0000269|PubMed:10878805, ECO:0000269|PubMed:16203728}.			Highly expressed in brain, heart, kidney, muscle and stomach, followed by liver, spleen and intestine. {ECO:0000269|PubMed:10878805}.	basal plasma membrane [GO:0009925]; basement membrane [GO:0005604]; basolateral plasma membrane [GO:0016323]; cell junction [GO:0030054]; cytoplasm [GO:0005737]; glutamatergic synapse [GO:0098978]; hemidesmosome [GO:0030056]; nuclear membrane [GO:0031965]; nuclear speck [GO:0016607]; nucleus [GO:0005634]; plasma membrane [GO:0005886]; postsynapse [GO:0098794]; ErbB-2 class receptor binding [GO:00…		Cell junction, hemidesmosome {ECO:0000269|PubMed:10878805, ECO:0000269|PubMed:11375975}. Nucleus membrane {ECO:0000250}. Basolateral cell membrane {ECO:0000269|PubMed:16203728}. Note=Found in hemidesmosomes, which are cell-substrate adhesion complexes in stratified epithelia. In transfected cells, either diffusely distributed over the cytoplasm or concentrated at the basolateral membrane. Colocal…	Alternative splicing;Cell junction;Cell membrane;Leucine-rich repeat;Membrane;Nucleus;Phosphoprotein;Reference proteome;Repeat	17524000	16972000	15755000	14890000	16285250	1.188e+06	0.0729493	12890000	16587000	14522000	15825000	14956000	1.61988e+06	0.10831	24510000	22540000	19535000	25398000	22995750	2.59796e+06	0.112976	0.00548277	0.455	0.004	0.009	0.918377	1.53756	1.41206
2098	1641	Q96RT1	ERBIN_HUMAN	5	5	5	FALSE		Erbin OS=Homo sapiens OX=9606 GN=ERBIN PE=1 SV=2	Erbin (Densin-180-like protein) (Erbb2-interacting protein) (Protein LAP2)	ERBIN ERBB2IP KIAA1225 LAP2	Acts as an adapter for the receptor ERBB2, in epithelia. By binding the unphosphorylated 'Tyr-1248' of receptor ERBB2, it may contribute to stabilize this unphosphorylated state (PubMed:16203728). Inhibits NOD2-dependent NF-kappa-B signaling and proinflammatory cytokine secretion (PubMed:16203728). {ECO:0000269|PubMed:10878805, ECO:0000269|PubMed:16203728}.			Highly expressed in brain, heart, kidney, muscle and stomach, followed by liver, spleen and intestine. {ECO:0000269|PubMed:10878805}.	basal plasma membrane [GO:0009925]; basement membrane [GO:0005604]; basolateral plasma membrane [GO:0016323]; cell junction [GO:0030054]; cytoplasm [GO:0005737]; glutamatergic synapse [GO:0098978]; hemidesmosome [GO:0030056]; nuclear membrane [GO:0031965]; nuclear speck [GO:0016607]; nucleus [GO:0005634]; plasma membrane [GO:0005886]; postsynapse [GO:0098794]; ErbB-2 class receptor binding [GO:00…		Cell junction, hemidesmosome {ECO:0000269|PubMed:10878805, ECO:0000269|PubMed:11375975}. Nucleus membrane {ECO:0000250}. Basolateral cell membrane {ECO:0000269|PubMed:16203728}. Note=Found in hemidesmosomes, which are cell-substrate adhesion complexes in stratified epithelia. In transfected cells, either diffusely distributed over the cytoplasm or concentrated at the basolateral membrane. Colocal…	Alternative splicing;Cell junction;Cell membrane;Leucine-rich repeat;Membrane;Nucleus;Phosphoprotein;Reference proteome;Repeat	17524000	16972000	15755000	14890000	16285250	1.188e+06	0.0729493	12890000	16587000	14522000	15825000	14956000	1.61988e+06	0.10831	24510000	22540000	19535000	25398000	22995750	2.59796e+06	0.112976	0.00548277	0.455	0.004	0.009	0.918377	1.53756	1.41206
2098	1642	Q96RT1-8	ERBIN_HUMAN	5	5	5	FALSE		Isoform 8 of Erbin OS=Homo sapiens OX=9606 GN=ERBIN	Erbin (Densin-180-like protein) (Erbb2-interacting protein) (Protein LAP2)	ERBIN ERBB2IP KIAA1225 LAP2	Acts as an adapter for the receptor ERBB2, in epithelia. By binding the unphosphorylated 'Tyr-1248' of receptor ERBB2, it may contribute to stabilize this unphosphorylated state (PubMed:16203728). Inhibits NOD2-dependent NF-kappa-B signaling and proinflammatory cytokine secretion (PubMed:16203728). {ECO:0000269|PubMed:10878805, ECO:0000269|PubMed:16203728}.			Highly expressed in brain, heart, kidney, muscle and stomach, followed by liver, spleen and intestine. {ECO:0000269|PubMed:10878805}.	basal plasma membrane [GO:0009925]; basement membrane [GO:0005604]; basolateral plasma membrane [GO:0016323]; cell junction [GO:0030054]; cytoplasm [GO:0005737]; glutamatergic synapse [GO:0098978]; hemidesmosome [GO:0030056]; nuclear membrane [GO:0031965]; nuclear speck [GO:0016607]; nucleus [GO:0005634]; plasma membrane [GO:0005886]; postsynapse [GO:0098794]; ErbB-2 class receptor binding [GO:00…		Cell junction, hemidesmosome {ECO:0000269|PubMed:10878805, ECO:0000269|PubMed:11375975}. Nucleus membrane {ECO:0000250}. Basolateral cell membrane {ECO:0000269|PubMed:16203728}. Note=Found in hemidesmosomes, which are cell-substrate adhesion complexes in stratified epithelia. In transfected cells, either diffusely distributed over the cytoplasm or concentrated at the basolateral membrane. Colocal…	Alternative splicing;Cell junction;Cell membrane;Leucine-rich repeat;Membrane;Nucleus;Phosphoprotein;Reference proteome;Repeat	17524000	16972000	15755000	14890000	16285250	1.188e+06	0.0729493	12890000	16587000	14522000	15825000	14956000	1.61988e+06	0.10831	24510000	22540000	19535000	25398000	22995750	2.59796e+06	0.112976	0.00548277	0.455	0.004	0.009	0.918377	1.53756	1.41206
3541	6618	P36969-2	GPX4_HUMAN	18	2	2	FALSE	Carbamidomethylation	Isoform Cytoplasmic of Phospholipid hydroperoxide glutathione peroxidase OS=Homo sapiens OX=9606 GN=GPX4	Phospholipid hydroperoxide glutathione peroxidase (PHGPx) (EC 1.11.1.12) (Glutathione peroxidase 4) (GPx-4) (GSHPx-4)	GPX4	Essential antioxidant peroxidase that directly reduces phospholipid hydroperoxide even if they are incorporated in membranes and lipoproteins (By similarity). Can also reduce fatty acid hydroperoxide, cholesterol hydroperoxide and thymine hydroperoxide (By similarity). Plays a key role in protecting cells from oxidative damage by preventing membrane lipid peroxidation (By similarity). Required to…		Reaction=a hydroperoxy polyunsaturated fatty acid + 2 glutathione = a hydroxy polyunsaturated fatty acid + glutathione disulfide + H2O; Xref=Rhea:RHEA:19057, ChEBI:CHEBI:15377, ChEBI:CHEBI:57925, ChEBI:CHEBI:58297, ChEBI:CHEBI:131871, ChEBI:CHEBI:134019; EC=1.11.1.12; Evidence={ECO:0000250|UniProtKB:P36968};PhysiologicalDirection=left-to-right; Xref=Rhea:RHEA:19058; Evidence={ECO:0000250|UniProtK…	Present primarily in testis. Expressed in platelets (at protein level) (PubMed:11115402). {ECO:0000269|PubMed:11115402, ECO:0000269|PubMed:9705830}.	cytosol [GO:0005829]; extracellular exosome [GO:0070062]; mitochondrion [GO:0005739]; nuclear envelope [GO:0005635]; nucleus [GO:0005634]; protein-containing complex [GO:0032991]; glutathione peroxidase activity [GO:0004602]; identical protein binding [GO:0042802]; peroxidase activity [GO:0004601]; phospholipid-hydroperoxide glutathione peroxidase activity [GO:0047066]; selenium binding [GO:00084…	Spondylometaphyseal dysplasia, Sedaghatian type (SMDS) [MIM:250220]: A form of spondylometaphyseal dysplasia, a group of short stature disorders distinguished by abnormalities in the vertebrae and the metaphyses of the tubular bones. SMDS is a neonatal lethal form characterized by severe metaphyseal chondrodysplasia with mild limb shortening, platyspondyly, cardiac conduction defects, and central…	[Isoform Mitochondrial]: Mitochondrion {ECO:0000250|UniProtKB:O70325}.; [Isoform Cytoplasmic]: Cytoplasm {ECO:0000269|PubMed:11115402}.	Alternative initiation;Cytoplasm;Developmental protein;Dwarfism;Lipid metabolism;Mitochondrion;Oxidoreductase;Peroxidase;Phosphoprotein;Reference proteome;Selenocysteine;Transit peptide	9236200	10946000	8196100	7930100	9077100	1.36746e+06	0.15065	7572700	11296000	11017000	9853000	9934675	1.69413e+06	0.170527	6069500	6027600	5022200	6642700	5940500	673446	0.113365	0.00587489	0.777	0.011	0.011	1.09448	0.597956	0.654449
3541	6626	P36969	GPX4_HUMAN	15	2	2	FALSE	Carbamidomethylation	Phospholipid hydroperoxide glutathione peroxidase OS=Homo sapiens OX=9606 GN=GPX4 PE=1 SV=3	Phospholipid hydroperoxide glutathione peroxidase (PHGPx) (EC 1.11.1.12) (Glutathione peroxidase 4) (GPx-4) (GSHPx-4)	GPX4	Essential antioxidant peroxidase that directly reduces phospholipid hydroperoxide even if they are incorporated in membranes and lipoproteins (By similarity). Can also reduce fatty acid hydroperoxide, cholesterol hydroperoxide and thymine hydroperoxide (By similarity). Plays a key role in protecting cells from oxidative damage by preventing membrane lipid peroxidation (By similarity). Required to…		Reaction=a hydroperoxy polyunsaturated fatty acid + 2 glutathione = a hydroxy polyunsaturated fatty acid + glutathione disulfide + H2O; Xref=Rhea:RHEA:19057, ChEBI:CHEBI:15377, ChEBI:CHEBI:57925, ChEBI:CHEBI:58297, ChEBI:CHEBI:131871, ChEBI:CHEBI:134019; EC=1.11.1.12; Evidence={ECO:0000250|UniProtKB:P36968};PhysiologicalDirection=left-to-right; Xref=Rhea:RHEA:19058; Evidence={ECO:0000250|UniProtK…	Present primarily in testis. Expressed in platelets (at protein level) (PubMed:11115402). {ECO:0000269|PubMed:11115402, ECO:0000269|PubMed:9705830}.	cytosol [GO:0005829]; extracellular exosome [GO:0070062]; mitochondrion [GO:0005739]; nuclear envelope [GO:0005635]; nucleus [GO:0005634]; protein-containing complex [GO:0032991]; glutathione peroxidase activity [GO:0004602]; identical protein binding [GO:0042802]; peroxidase activity [GO:0004601]; phospholipid-hydroperoxide glutathione peroxidase activity [GO:0047066]; selenium binding [GO:00084…	Spondylometaphyseal dysplasia, Sedaghatian type (SMDS) [MIM:250220]: A form of spondylometaphyseal dysplasia, a group of short stature disorders distinguished by abnormalities in the vertebrae and the metaphyses of the tubular bones. SMDS is a neonatal lethal form characterized by severe metaphyseal chondrodysplasia with mild limb shortening, platyspondyly, cardiac conduction defects, and central…	[Isoform Mitochondrial]: Mitochondrion {ECO:0000250|UniProtKB:O70325}.; [Isoform Cytoplasmic]: Cytoplasm {ECO:0000269|PubMed:11115402}.	Alternative initiation;Cytoplasm;Developmental protein;Dwarfism;Lipid metabolism;Mitochondrion;Oxidoreductase;Peroxidase;Phosphoprotein;Reference proteome;Selenocysteine;Transit peptide	9236200	10946000	8196100	7930100	9077100	1.36746e+06	0.15065	7572700	11296000	11017000	9853000	9934675	1.69413e+06	0.170527	6069500	6027600	5022200	6642700	5940500	673446	0.113365	0.00587489	0.777	0.011	0.011	1.09448	0.597956	0.654449
1467	3419	Q9GZZ1	NAA50_HUMAN	57	8	8	FALSE	Carbamidomethylation	N-alpha-acetyltransferase 50 OS=Homo sapiens OX=9606 GN=NAA50 PE=1 SV=1	N-alpha-acetyltransferase 50 (hNaa50p) (EC 2.3.1.258) (N-acetyltransferase 13) (N-acetyltransferase 5) (hNAT5) (N-acetyltransferase san homolog) (hSAN) (N-epsilon-acetyltransferase 50) (EC 2.3.1.-) (NatE catalytic subunit)	NAA50 MAK3 NAT13 NAT5	N-alpha-acetyltransferase that acetylates the N-terminus of proteins that retain their initiating methionine (PubMed:19744929, PubMed:22311970, PubMed:21900231, PubMed:27484799). Has a broad substrate specificity: able to acetylate the initiator methionine of most peptides, except for those with a proline in second position (PubMed:27484799). Also displays N-epsilon-acetyltransferase activity by …		Reaction=acetyl-CoA + N-terminal L-methionyl-L-alanyl-[protein] = CoA + H(+) + N-terminal N(alpha)-acetyl-L-methionyl-L-alanyl-[protein]; Xref=Rhea:RHEA:50564, Rhea:RHEA-COMP:12726, Rhea:RHEA-COMP:12727, ChEBI:CHEBI:15378, ChEBI:CHEBI:57287, ChEBI:CHEBI:57288, ChEBI:CHEBI:133398, ChEBI:CHEBI:133399; EC=2.3.1.258; Evidence={ECO:0000269|PubMed:19744929, ECO:0000269|PubMed:21900231, ECO:0000269|PubM…		cytoplasm [GO:0005737]; cytosol [GO:0005829]; extracellular exosome [GO:0070062]; NatA complex [GO:0031415]; nucleus [GO:0005634]; H4 histone acetyltransferase activity [GO:0010485]; N-acetyltransferase activity [GO:0008080]; peptide alpha-N-acetyltransferase activity [GO:0004596]; peptidyl-lysine acetyltransferase activity [GO:0052858]; establishment of mitotic sister chromatid cohesion [GO:0034…		Cytoplasm {ECO:0000269|PubMed:16507339, ECO:0000269|PubMed:17502424, ECO:0000269|PubMed:25732826, ECO:0000269|PubMed:27422821}. Nucleus {ECO:0000269|PubMed:25732826}. Note=Localizes to the cytoplasm in interphase cells (PubMed:17502424). {ECO:0000269|PubMed:17502424}.	Acetylation;Acyltransferase;Alternative splicing;Cytoplasm;Nucleus;Phosphoprotein;Reference proteome;Transferase	50531000	51795000	51596000	53172000	51773500	1.08498e+06	0.0209564	48368000	48876000	48006000	52863000	49528250	2.25162e+06	0.0454614	69191000	66522000	59500000	72571000	66946000	5.54687e+06	0.0828559	0.00590201	0.27	0.006	0.016	0.956633	1.35167	1.29306
2946	4760	P53990-2	IST1_HUMAN	15	6	6	FALSE	Carbamidomethylation	Isoform 2 of IST1 homolog OS=Homo sapiens OX=9606 GN=IST1	IST1 homolog (hIST1) (Charged multivesicular body protein 8) (CHMP8) (Putative MAPK-activating protein PM28)	IST1 KIAA0174	ESCRT-III-like protein involved in cytokinesis, nuclear envelope reassembly and endosomal tubulation (PubMed:19129479, PubMed:26040712, PubMed:28242692). Is required for efficient abscission during cytokinesis (PubMed:19129479). Involved in recruiting VPS4A and/or VPS4B to the midbody of dividing cells (PubMed:19129480, PubMed:19129479). During late anaphase, involved in nuclear envelope reassemb…				azurophil granule lumen [GO:0035578]; centrosome [GO:0005813]; cytosol [GO:0005829]; endoplasmic reticulum-Golgi intermediate compartment [GO:0005793]; extracellular exosome [GO:0070062]; extracellular region [GO:0005576]; Flemming body [GO:0090543]; intracellular membrane-bounded organelle [GO:0043231]; midbody [GO:0030496]; nuclear envelope [GO:0005635]; cadherin binding [GO:0045296]; identical…		Cytoplasmic vesicle {ECO:0000269|PubMed:19129479, ECO:0000269|PubMed:19129480}. Cytoplasm, cytoskeleton, microtubule organizing center, centrosome {ECO:0000269|PubMed:20719964}. Midbody {ECO:0000269|PubMed:20719964}. Nucleus envelope {ECO:0000269|PubMed:26040712, ECO:0000269|PubMed:28242692}. Note=Localizes to centrosome and midbody of dividing cells (PubMed:19129480, PubMed:19129479, PubMed:2071…	Alternative splicing;Cell cycle;Cell division;Cytoplasm;Cytoplasmic vesicle;Cytoskeleton;Nucleus;Phosphoprotein;Reference proteome	44361000	51336000	44074000	45517000	46322000	3.40036e+06	0.0734069	48749000	51705000	44603000	46604000	47915250	3.04126e+06	0.0634716	55199000	55001000	54483000	57966000	55662250	1.56522e+06	0.02812	0.00615177	0.749	0.022	0.022	1.0344	1.16168	1.20164
2946	4764	P53990-3	IST1_HUMAN	14	6	6	FALSE	Carbamidomethylation	Isoform 3 of IST1 homolog OS=Homo sapiens OX=9606 GN=IST1	IST1 homolog (hIST1) (Charged multivesicular body protein 8) (CHMP8) (Putative MAPK-activating protein PM28)	IST1 KIAA0174	ESCRT-III-like protein involved in cytokinesis, nuclear envelope reassembly and endosomal tubulation (PubMed:19129479, PubMed:26040712, PubMed:28242692). Is required for efficient abscission during cytokinesis (PubMed:19129479). Involved in recruiting VPS4A and/or VPS4B to the midbody of dividing cells (PubMed:19129480, PubMed:19129479). During late anaphase, involved in nuclear envelope reassemb…				azurophil granule lumen [GO:0035578]; centrosome [GO:0005813]; cytosol [GO:0005829]; endoplasmic reticulum-Golgi intermediate compartment [GO:0005793]; extracellular exosome [GO:0070062]; extracellular region [GO:0005576]; Flemming body [GO:0090543]; intracellular membrane-bounded organelle [GO:0043231]; midbody [GO:0030496]; nuclear envelope [GO:0005635]; cadherin binding [GO:0045296]; identical…		Cytoplasmic vesicle {ECO:0000269|PubMed:19129479, ECO:0000269|PubMed:19129480}. Cytoplasm, cytoskeleton, microtubule organizing center, centrosome {ECO:0000269|PubMed:20719964}. Midbody {ECO:0000269|PubMed:20719964}. Nucleus envelope {ECO:0000269|PubMed:26040712, ECO:0000269|PubMed:28242692}. Note=Localizes to centrosome and midbody of dividing cells (PubMed:19129480, PubMed:19129479, PubMed:2071…	Alternative splicing;Cell cycle;Cell division;Cytoplasm;Cytoplasmic vesicle;Cytoskeleton;Nucleus;Phosphoprotein;Reference proteome	44361000	51336000	44074000	45517000	46322000	3.40036e+06	0.0734069	48749000	51705000	44603000	46604000	47915250	3.04126e+06	0.0634716	55199000	55001000	54483000	57966000	55662250	1.56522e+06	0.02812	0.00615177	0.749	0.022	0.022	1.0344	1.16168	1.20164
2946	4766	P53990	IST1_HUMAN	13	6	6	FALSE	Carbamidomethylation	IST1 homolog OS=Homo sapiens OX=9606 GN=IST1 PE=1 SV=1	IST1 homolog (hIST1) (Charged multivesicular body protein 8) (CHMP8) (Putative MAPK-activating protein PM28)	IST1 KIAA0174	ESCRT-III-like protein involved in cytokinesis, nuclear envelope reassembly and endosomal tubulation (PubMed:19129479, PubMed:26040712, PubMed:28242692). Is required for efficient abscission during cytokinesis (PubMed:19129479). Involved in recruiting VPS4A and/or VPS4B to the midbody of dividing cells (PubMed:19129480, PubMed:19129479). During late anaphase, involved in nuclear envelope reassemb…				azurophil granule lumen [GO:0035578]; centrosome [GO:0005813]; cytosol [GO:0005829]; endoplasmic reticulum-Golgi intermediate compartment [GO:0005793]; extracellular exosome [GO:0070062]; extracellular region [GO:0005576]; Flemming body [GO:0090543]; intracellular membrane-bounded organelle [GO:0043231]; midbody [GO:0030496]; nuclear envelope [GO:0005635]; cadherin binding [GO:0045296]; identical…		Cytoplasmic vesicle {ECO:0000269|PubMed:19129479, ECO:0000269|PubMed:19129480}. Cytoplasm, cytoskeleton, microtubule organizing center, centrosome {ECO:0000269|PubMed:20719964}. Midbody {ECO:0000269|PubMed:20719964}. Nucleus envelope {ECO:0000269|PubMed:26040712, ECO:0000269|PubMed:28242692}. Note=Localizes to centrosome and midbody of dividing cells (PubMed:19129480, PubMed:19129479, PubMed:2071…	Alternative splicing;Cell cycle;Cell division;Cytoplasm;Cytoplasmic vesicle;Cytoskeleton;Nucleus;Phosphoprotein;Reference proteome	44361000	51336000	44074000	45517000	46322000	3.40036e+06	0.0734069	48749000	51705000	44603000	46604000	47915250	3.04126e+06	0.0634716	55199000	55001000	54483000	57966000	55662250	1.56522e+06	0.02812	0.00615177	0.749	0.022	0.022	1.0344	1.16168	1.20164
2946	4767	P53990-4	IST1_HUMAN	13	6	6	FALSE	Carbamidomethylation	Isoform 4 of IST1 homolog OS=Homo sapiens OX=9606 GN=IST1	IST1 homolog (hIST1) (Charged multivesicular body protein 8) (CHMP8) (Putative MAPK-activating protein PM28)	IST1 KIAA0174	ESCRT-III-like protein involved in cytokinesis, nuclear envelope reassembly and endosomal tubulation (PubMed:19129479, PubMed:26040712, PubMed:28242692). Is required for efficient abscission during cytokinesis (PubMed:19129479). Involved in recruiting VPS4A and/or VPS4B to the midbody of dividing cells (PubMed:19129480, PubMed:19129479). During late anaphase, involved in nuclear envelope reassemb…				azurophil granule lumen [GO:0035578]; centrosome [GO:0005813]; cytosol [GO:0005829]; endoplasmic reticulum-Golgi intermediate compartment [GO:0005793]; extracellular exosome [GO:0070062]; extracellular region [GO:0005576]; Flemming body [GO:0090543]; intracellular membrane-bounded organelle [GO:0043231]; midbody [GO:0030496]; nuclear envelope [GO:0005635]; cadherin binding [GO:0045296]; identical…		Cytoplasmic vesicle {ECO:0000269|PubMed:19129479, ECO:0000269|PubMed:19129480}. Cytoplasm, cytoskeleton, microtubule organizing center, centrosome {ECO:0000269|PubMed:20719964}. Midbody {ECO:0000269|PubMed:20719964}. Nucleus envelope {ECO:0000269|PubMed:26040712, ECO:0000269|PubMed:28242692}. Note=Localizes to centrosome and midbody of dividing cells (PubMed:19129480, PubMed:19129479, PubMed:2071…	Alternative splicing;Cell cycle;Cell division;Cytoplasm;Cytoplasmic vesicle;Cytoskeleton;Nucleus;Phosphoprotein;Reference proteome	44361000	51336000	44074000	45517000	46322000	3.40036e+06	0.0734069	48749000	51705000	44603000	46604000	47915250	3.04126e+06	0.0634716	55199000	55001000	54483000	57966000	55662250	1.56522e+06	0.02812	0.00615177	0.749	0.022	0.022	1.0344	1.16168	1.20164
2946	4769	P53990-5	IST1_HUMAN	13	6	6	FALSE	Carbamidomethylation	Isoform 5 of IST1 homolog OS=Homo sapiens OX=9606 GN=IST1	IST1 homolog (hIST1) (Charged multivesicular body protein 8) (CHMP8) (Putative MAPK-activating protein PM28)	IST1 KIAA0174	ESCRT-III-like protein involved in cytokinesis, nuclear envelope reassembly and endosomal tubulation (PubMed:19129479, PubMed:26040712, PubMed:28242692). Is required for efficient abscission during cytokinesis (PubMed:19129479). Involved in recruiting VPS4A and/or VPS4B to the midbody of dividing cells (PubMed:19129480, PubMed:19129479). During late anaphase, involved in nuclear envelope reassemb…				azurophil granule lumen [GO:0035578]; centrosome [GO:0005813]; cytosol [GO:0005829]; endoplasmic reticulum-Golgi intermediate compartment [GO:0005793]; extracellular exosome [GO:0070062]; extracellular region [GO:0005576]; Flemming body [GO:0090543]; intracellular membrane-bounded organelle [GO:0043231]; midbody [GO:0030496]; nuclear envelope [GO:0005635]; cadherin binding [GO:0045296]; identical…		Cytoplasmic vesicle {ECO:0000269|PubMed:19129479, ECO:0000269|PubMed:19129480}. Cytoplasm, cytoskeleton, microtubule organizing center, centrosome {ECO:0000269|PubMed:20719964}. Midbody {ECO:0000269|PubMed:20719964}. Nucleus envelope {ECO:0000269|PubMed:26040712, ECO:0000269|PubMed:28242692}. Note=Localizes to centrosome and midbody of dividing cells (PubMed:19129480, PubMed:19129479, PubMed:2071…	Alternative splicing;Cell cycle;Cell division;Cytoplasm;Cytoplasmic vesicle;Cytoskeleton;Nucleus;Phosphoprotein;Reference proteome	44361000	51336000	44074000	45517000	46322000	3.40036e+06	0.0734069	48749000	51705000	44603000	46604000	47915250	3.04126e+06	0.0634716	55199000	55001000	54483000	57966000	55662250	1.56522e+06	0.02812	0.00615177	0.749	0.022	0.022	1.0344	1.16168	1.20164
3985	10323	Q9BRT6	LLPH_HUMAN	20	2	2	FALSE		Protein LLP homolog OS=Homo sapiens OX=9606 GN=LLPH PE=1 SV=1	Protein LLP homolog (Protein LAPS18-like)	LLPH C12orf31 cPERP-G	In hippocampal neurons, regulates dendritic and spine growth and synaptic transmission. {ECO:0000250|UniProtKB:Q9D945}.				chromosome [GO:0005694]; nucleolus [GO:0005730]; basal RNA polymerase II transcription machinery binding [GO:0001099]; RNA binding [GO:0003723]; dendrite extension [GO:0097484]; positive regulation of dendritic spine development [GO:0060999]		Nucleus, nucleolus {ECO:0000250|UniProtKB:Q9D945}. Chromosome {ECO:0000269|PubMed:20813266}. Note=Cell-permeable protein. 22 hours after injection in the hippocampal area CA1, internalized by most cells at the injection site (By similarity). Localizes at the chromosome periphery during mitosis (PubMed:20813266). {ECO:0000250|UniProtKB:Q9D945, ECO:0000269|PubMed:20813266}.	Chromosome;Isopeptide bond;Nucleus;Reference proteome;Ubl conjugation	8240100	4545000	6868700	6369400	6505800	1.52783e+06	0.234842	8284600	6898700	8211400	8712700	8026850	783923	0.0976626	9770000	10831000	11433000	11027000	10765250	709283	0.0658864	0.00623735	0.324	0.009	0.045	1.2338	1.34115	1.65472
315	1248	P20042	IF2B_HUMAN	62	26	26	FALSE	Carbamidomethylation	Eukaryotic translation initiation factor 2 subunit 2 OS=Homo sapiens OX=9606 GN=EIF2S2 PE=1 SV=2	Eukaryotic translation initiation factor 2 subunit 2 (Eukaryotic translation initiation factor 2 subunit beta) (eIF-2-beta)	EIF2S2 EIF2B	eIF-2 functions in the early steps of protein synthesis by forming a ternary complex with GTP and initiator tRNA. This complex binds to a 40S ribosomal subunit, followed by mRNA binding to form a 43S preinitiation complex. Junction of the 60S ribosomal subunit to form the 80S initiation complex is preceded by hydrolysis of the GTP bound to eIF-2 and release of an eIF-2-GDP binary complex. In orde…				cytoplasm [GO:0005737]; cytosol [GO:0005829]; eukaryotic translation initiation factor 2 complex [GO:0005850]; metal ion binding [GO:0046872]; mRNA binding [GO:0003729]; RNA binding [GO:0003723]; translation factor activity, RNA binding [GO:0008135]; translation initiation factor activity [GO:0003743]; translation initiation factor binding [GO:0031369]; formation of cytoplasmic translation initia…			Acetylation;Initiation factor;Isopeptide bond;Metal-binding;Phosphoprotein;Protein biosynthesis;Reference proteome;Ubl conjugation;Zinc;Zinc-finger	142440000	141120000	131700000	126660000	135480000	7.57918e+06	0.0559432	148070000	128950000	127760000	135930000	135177500	9.31994e+06	0.0689459	158250000	154100000	157280000	160500000	157532500	2.65623e+06	0.0168615	0.00626614	1	0.026	0.015	0.997767	1.16538	1.16277
3997	9171	Q9UM13	APC10_HUMAN	14	2	2	FALSE	Acetylation (N-term)	Anaphase-promoting complex subunit 10 OS=Homo sapiens OX=9606 GN=ANAPC10 PE=1 SV=1	Anaphase-promoting complex subunit 10 (APC10) (Cyclosome subunit 10)	ANAPC10 APC10	Component of the anaphase promoting complex/cyclosome (APC/C), a cell cycle-regulated E3 ubiquitin ligase that controls progression through mitosis and the G1 phase of the cell cycle. The APC/C complex acts by mediating ubiquitination and subsequent degradation of target proteins: it mainly mediates the formation of 'Lys-11'-linked polyubiquitin chains and, to a lower extent, the formation of 'Ly…	Protein modification; protein ubiquitination.			anaphase-promoting complex [GO:0005680]; cytosol [GO:0005829]; nucleoplasm [GO:0005654]; anaphase-promoting complex-dependent catabolic process [GO:0031145]; cell cycle [GO:0007049]; cell division [GO:0051301]; protein K11-linked ubiquitination [GO:0070979]			Acetylation;Cell cycle;Cell division;Mitosis;Reference proteome;Ubl conjugation pathway	5546300	4513700	4347200	4366600	4693450	573406	0.122172	4045500	5488100	4912500	5007100	4863300	600630	0.123503	6049700	6668400	6228600	6716800	6415875	328370	0.0511809	0.0064121	0.883	0.032	0.012	1.03619	1.31924	1.36698
1137	595	Q10567-2	AP1B1_HUMAN	32	26	1	TRUE	Carbamidomethylation	Isoform B of AP-1 complex subunit beta-1 OS=Homo sapiens OX=9606 GN=AP1B1	AP-1 complex subunit beta-1 (Adaptor protein complex AP-1 subunit beta-1) (Adaptor-related protein complex 1 subunit beta-1) (Beta-1-adaptin) (Beta-adaptin 1) (Clathrin assembly protein complex 1 beta large chain) (Golgi adaptor HA1/AP1 adaptin beta subunit)	AP1B1 ADTB1 BAM22 CLAPB2	Subunit of clathrin-associated adaptor protein complex 1 that plays a role in protein sorting in the late-Golgi/trans-Golgi network (TGN) and/or endosomes (PubMed:31630791). The AP complexes mediate both the recruitment of clathrin to membranes and the recognition of sorting signals within the cytosolic tails of transmembrane cargo molecules. {ECO:0000269|PubMed:31630791}.			Widely expressed.	clathrin adaptor complex [GO:0030131]; clathrin-coated vesicle membrane [GO:0030665]; cytoplasmic vesicle membrane [GO:0030659]; cytosol [GO:0005829]; Golgi apparatus [GO:0005794]; Golgi membrane [GO:0000139]; intracellular membrane-bounded organelle [GO:0043231]; lysosomal membrane [GO:0005765]; trans-Golgi network membrane [GO:0032588]; clathrin binding [GO:0030276]; protein kinase binding [GO:…	Keratitis-ichthyosis-deafness syndrome, autosomal recessive (KIDAR) [MIM:242150]: An autosomal recessive form of keratitis-ichthyosis-deafness syndrome, a disease characterized by the association of hyperkeratotic skin lesions with vascularizing keratitis and profound sensorineural hearing loss. KIDAR patients manifest ichthyosis, failure to thrive and developmental delay in childhood, thrombocyt…	Golgi apparatus. Cytoplasmic vesicle, clathrin-coated vesicle membrane; Peripheral membrane protein; Cytoplasmic side. Note=Component of the coat surrounding the cytoplasmic face of coated vesicles located at the Golgi complex.	Acetylation;Alternative splicing;Cytoplasmic vesicle;Deafness;Disease variant;Golgi apparatus;Ichthyosis;Membrane;Nitration;Protein transport;Reference proteome;Transport	3211800	3156800	2920800	3435500	3181225	211351	0.0664371	2751000	2574800	4574900	3055500	3239050	912434	0.281698	1953500	1710700	2373500	1789300	1956750	295675	0.151105	0.00642688	0.996	0.051	0.008	1.01818	0.604112	0.615093
1137	602	Q10567	AP1B1_HUMAN	31	26	1	TRUE	Carbamidomethylation	AP-1 complex subunit beta-1 OS=Homo sapiens OX=9606 GN=AP1B1 PE=1 SV=2	AP-1 complex subunit beta-1 (Adaptor protein complex AP-1 subunit beta-1) (Adaptor-related protein complex 1 subunit beta-1) (Beta-1-adaptin) (Beta-adaptin 1) (Clathrin assembly protein complex 1 beta large chain) (Golgi adaptor HA1/AP1 adaptin beta subunit)	AP1B1 ADTB1 BAM22 CLAPB2	Subunit of clathrin-associated adaptor protein complex 1 that plays a role in protein sorting in the late-Golgi/trans-Golgi network (TGN) and/or endosomes (PubMed:31630791). The AP complexes mediate both the recruitment of clathrin to membranes and the recognition of sorting signals within the cytosolic tails of transmembrane cargo molecules. {ECO:0000269|PubMed:31630791}.			Widely expressed.	clathrin adaptor complex [GO:0030131]; clathrin-coated vesicle membrane [GO:0030665]; cytoplasmic vesicle membrane [GO:0030659]; cytosol [GO:0005829]; Golgi apparatus [GO:0005794]; Golgi membrane [GO:0000139]; intracellular membrane-bounded organelle [GO:0043231]; lysosomal membrane [GO:0005765]; trans-Golgi network membrane [GO:0032588]; clathrin binding [GO:0030276]; protein kinase binding [GO:…	Keratitis-ichthyosis-deafness syndrome, autosomal recessive (KIDAR) [MIM:242150]: An autosomal recessive form of keratitis-ichthyosis-deafness syndrome, a disease characterized by the association of hyperkeratotic skin lesions with vascularizing keratitis and profound sensorineural hearing loss. KIDAR patients manifest ichthyosis, failure to thrive and developmental delay in childhood, thrombocyt…	Golgi apparatus. Cytoplasmic vesicle, clathrin-coated vesicle membrane; Peripheral membrane protein; Cytoplasmic side. Note=Component of the coat surrounding the cytoplasmic face of coated vesicles located at the Golgi complex.	Acetylation;Alternative splicing;Cytoplasmic vesicle;Deafness;Disease variant;Golgi apparatus;Ichthyosis;Membrane;Nitration;Protein transport;Reference proteome;Transport	3211800	3156800	2920800	3435500	3181225	211351	0.0664371	2751000	2574800	4574900	3055500	3239050	912434	0.281698	1953500	1710700	2373500	1789300	1956750	295675	0.151105	0.00642688	0.996	0.051	0.008	1.01818	0.604112	0.615093
271	1158	P54652	HSP72_HUMAN	21	18	2	FALSE		Heat shock-related 70 kDa protein 2 OS=Homo sapiens OX=9606 GN=HSPA2 PE=1 SV=1	Heat shock-related 70 kDa protein 2 (Heat shock 70 kDa protein 2)	HSPA2	Molecular chaperone implicated in a wide variety of cellular processes, including protection of the proteome from stress, folding and transport of newly synthesized polypeptides, activation of proteolysis of misfolded proteins and the formation and dissociation of protein complexes. Plays a pivotal role in the protein quality control system, ensuring the correct folding of proteins, the re-foldin…				blood microparticle [GO:0072562]; CatSper complex [GO:0036128]; cell surface [GO:0009986]; cytoplasm [GO:0005737]; cytosol [GO:0005829]; extracellular exosome [GO:0070062]; male germ cell nucleus [GO:0001673]; meiotic spindle [GO:0072687]; membrane [GO:0016020]; nucleus [GO:0005634]; plasma membrane [GO:0005886]; synaptonemal complex [GO:0000795]; ATP binding [GO:0005524]; ATP hydrolysis activity…		Cytoplasm, cytoskeleton, spindle {ECO:0000250|UniProtKB:P17156}. Note=Colocalizes with SHCBP1L at spindle during the meiosis process. {ECO:0000250|UniProtKB:P17156}.	ATP-binding;Chaperone;Cytoplasm;Cytoskeleton;Differentiation;Methylation;Nucleotide-binding;Phosphoprotein;Reference proteome;Spermatogenesis;Stress response	30239000	31904000	29985000	30161000	30572250	894167	0.0292477	23050000	28854000	22143000	26661000	25177000	3.13326e+06	0.124449	41636000	43062000	35165000	43284000	40786750	3.8183e+06	0.0936163	0.00644169	0.095	0.002	0.014	0.823525	1.62	1.33411
1243	870	O75150	BRE1B_HUMAN	19	12	11	FALSE	Carbamidomethylation	E3 ubiquitin-protein ligase BRE1B OS=Homo sapiens OX=9606 GN=RNF40 PE=1 SV=5	E3 ubiquitin-protein ligase BRE1B (BRE1-B) (EC 2.3.2.27) (95 kDa retinoblastoma-associated protein) (RBP95) (RING finger protein 40) (RING-type E3 ubiquitin transferase BRE1B)	RNF40 BRE1B KIAA0661	Component of the RNF20/40 E3 ubiquitin-protein ligase complex that mediates monoubiquitination of 'Lys-120' of histone H2B (H2BK120ub1). H2BK120ub1 gives a specific tag for epigenetic transcriptional activation and is also prerequisite for histone H3 'Lys-4' and 'Lys-79' methylation (H3K4me and H3K79me, respectively). It thereby plays a central role in histone code and gene regulation. The RNF20/…	Protein modification; protein ubiquitination.	Reaction=S-ubiquitinyl-[E2 ubiquitin-conjugating enzyme]-L-cysteine + [acceptor protein]-L-lysine = [E2 ubiquitin-conjugating enzyme]-L-cysteine + N(6)-ubiquitinyl-[acceptor protein]-L-lysine.; EC=2.3.2.27; Evidence={ECO:0000269|PubMed:16307923, ECO:0000269|PubMed:19410543};	Ubiquitously expressed. Expressed at higher level in testis, heart and pancreas, while it is only weakly expressed in lung, skeletal muscle and small intestine. {ECO:0000269|PubMed:10944455}.	axon terminus [GO:0043679]; cytosol [GO:0005829]; extrinsic component of membrane [GO:0019898]; HULC complex [GO:0033503]; membrane [GO:0016020]; neuron projection [GO:0043005]; nucleoplasm [GO:0005654]; nucleus [GO:0005634]; ubiquitin ligase complex [GO:0000151]; metal ion binding [GO:0046872]; mRNA 3'-UTR binding [GO:0003730]; protein homodimerization activity [GO:0042803]; protein-containing c…		Nucleus {ECO:0000269|PubMed:10944455}.	Acetylation;Alternative splicing;Chromatin regulator;Coiled coil;Isopeptide bond;Metal-binding;Nucleus;Phosphoprotein;Reference proteome;Transferase;Ubl conjugation;Ubl conjugation pathway;Zinc;Zinc-finger	22258000	21373000	22804000	20935000	21842500	844809	0.0386773	20841000	20912000	20907000	20041000	20675250	424069	0.020511	22821000	25433000	26158000	24560000	24743000	1.43827e+06	0.0581285	0.00651628	0.136	0.012	0.038	0.946561	1.19674	1.13279
2366	5929	P51571	SSRD_HUMAN	32	4	4	FALSE		Translocon-associated protein subunit delta OS=Homo sapiens OX=9606 GN=SSR4 PE=1 SV=1	Translocon-associated protein subunit delta (TRAP-delta) (Signal sequence receptor subunit delta) (SSR-delta)	SSR4 TRAPD	TRAP proteins are part of a complex whose function is to bind calcium to the ER membrane and thereby regulate the retention of ER resident proteins.				endomembrane system [GO:0012505]; endoplasmic reticulum [GO:0005783]; extracellular exosome [GO:0070062]; integral component of membrane [GO:0016021]; Sec61 translocon complex [GO:0005784]	Congenital disorder of glycosylation 1Y (CDG1Y) [MIM:300934]: A form of congenital disorder of glycosylation, a multisystem disorder caused by a defect in glycoprotein biosynthesis and characterized by under-glycosylated serum glycoproteins. Congenital disorders of glycosylation result in a wide variety of clinical features, such as defects in the nervous system development, psychomotor retardati…	Endoplasmic reticulum membrane; Single-pass type I membrane protein.	Congenital disorder of glycosylation;Disulfide bond;Endoplasmic reticulum;Isopeptide bond;Membrane;Reference proteome;Signal;Transmembrane;Transmembrane helix;Ubl conjugation	88504000	89919000	96421000	95569000	92603250	3.97408e+06	0.0429151	103930000	101920000	109730000	111960000	106885000	4.73402e+06	0.0442908	75128000	86934000	87165000	93851000	85769500	7.78579e+06	0.0907758	0.00674528	0.005	0.018	0.354	1.15423	0.802447	0.926204
464	1110	Q96HC4	PDLI5_HUMAN	42	19	19	FALSE	Carbamidomethylation; Acetylation (N-term)	PDZ and LIM domain protein 5 OS=Homo sapiens OX=9606 GN=PDLIM5 PE=1 SV=5	PDZ and LIM domain protein 5 (Enigma homolog) (Enigma-like PDZ and LIM domains protein)	PDLIM5 ENH L9	May play an important role in the heart development by scaffolding PKC to the Z-disk region. May play a role in the regulation of cardiomyocyte expansion. Overexpression promotes the development of heart hypertrophy. Contributes to the regulation of dendritic spine morphogenesis in neurons. May restrain postsynaptic growth of excitatory synapses (By similarity). {ECO:0000250}.			Heart and skeletal muscle specific. Expression is commonly increased in the brain of patients with bipolar disorder, schizophrenia, and major depression. {ECO:0000269|PubMed:10429367, ECO:0000269|PubMed:16044170, ECO:0000269|PubMed:16213469}.	actin cytoskeleton [GO:0015629]; adherens junction [GO:0005912]; cell projection [GO:0042995]; cytosol [GO:0005829]; filamentous actin [GO:0031941]; membrane [GO:0016020]; postsynaptic density [GO:0014069]; presynapse [GO:0098793]; stress fiber [GO:0001725]; Z disc [GO:0030018]; actin binding [GO:0003779]; actinin binding [GO:0042805]; cadherin binding involved in cell-cell adhesion [GO:0098641];…		Cell junction, synapse, postsynaptic density {ECO:0000250|UniProtKB:Q62920}. Cell junction, synapse, presynapse {ECO:0000250|UniProtKB:Q62920}. Cell junction, synapse, postsynapse {ECO:0000250|UniProtKB:Q62920}. Cytoplasm, cytosol {ECO:0000250|UniProtKB:Q62920}. Note=Detected both at presynaptic and postsynaptic sites, exclusively at excitatory synapses, but not inhibitory synapses, in hippocampa…	Acetylation;Alternative splicing;Cell junction;Cell projection;Cytoplasm;Direct protein sequencing;Isopeptide bond;LIM domain;Metal-binding;Phosphoprotein;Reference proteome;Repeat;Synapse;Ubl conjugation;Zinc	46979000	46257000	43536000	45852000	45656000	1.48821e+06	0.0325962	43208000	42621000	42878000	42792000	42874750	246511	0.00574956	48070000	48955000	52117000	54369000	50877750	2.90431e+06	0.057084	0.00676083	0.051	0.022	0.069	0.939082	1.18666	1.11437
1226	1219	O75330-2	HMMR_HUMAN	24	13	13	FALSE	Carbamidomethylation	Isoform 2 of Hyaluronan mediated motility receptor OS=Homo sapiens OX=9606 GN=HMMR	Hyaluronan mediated motility receptor (Intracellular hyaluronic acid-binding protein) (Receptor for hyaluronan-mediated motility) (CD antigen CD168)	HMMR IHABP RHAMM	Receptor for hyaluronic acid (HA) (By similarity). Involved in cell motility (By similarity). When hyaluronan binds to HMMR, the phosphorylation of a number of proteins, including PTK2/FAK1 occurs. May also be involved in cellular transformation and metastasis formation, and in regulating extracellular-regulated kinase (ERK) activity. May act as a regulator of adipogenisis (By similarity). {ECO:0…			Expressed in testis (PubMed:22965910). Expressed in the breast (PubMed:8890751). {ECO:0000269|PubMed:22965910, ECO:0000269|PubMed:8890751}.	cell surface [GO:0009986]; centrosome [GO:0005813]; cytosol [GO:0005829]; membrane [GO:0016020]; microtubule cytoskeleton [GO:0015630]; plasma membrane [GO:0005886]; spindle [GO:0005819]; hyaluronic acid binding [GO:0005540]		Cell surface {ECO:0000250|UniProtKB:Q00547}. Cytoplasm {ECO:0000250|UniProtKB:Q00547}. Cytoplasm, cytoskeleton, spindle {ECO:0000250|UniProtKB:Q00547}.	Alternative splicing;Cytoplasm;Cytoskeleton;Glycoprotein;Hyaluronic acid;Phosphoprotein;Reference proteome;Repeat	26383000	26024000	24810000	25278000	25623750	711429	0.0277644	24324000	23290000	25830000	25778000	24805500	1.228e+06	0.0495051	22748000	19865000	20483000	21749000	21211250	1.29016e+06	0.0608242	0.00695024	0.589	0.02	0.011	0.968067	0.855103	0.827796
1226	1220	O75330	HMMR_HUMAN	23	13	13	FALSE	Carbamidomethylation	Hyaluronan mediated motility receptor OS=Homo sapiens OX=9606 GN=HMMR PE=1 SV=2	Hyaluronan mediated motility receptor (Intracellular hyaluronic acid-binding protein) (Receptor for hyaluronan-mediated motility) (CD antigen CD168)	HMMR IHABP RHAMM	Receptor for hyaluronic acid (HA) (By similarity). Involved in cell motility (By similarity). When hyaluronan binds to HMMR, the phosphorylation of a number of proteins, including PTK2/FAK1 occurs. May also be involved in cellular transformation and metastasis formation, and in regulating extracellular-regulated kinase (ERK) activity. May act as a regulator of adipogenisis (By similarity). {ECO:0…			Expressed in testis (PubMed:22965910). Expressed in the breast (PubMed:8890751). {ECO:0000269|PubMed:22965910, ECO:0000269|PubMed:8890751}.	cell surface [GO:0009986]; centrosome [GO:0005813]; cytosol [GO:0005829]; membrane [GO:0016020]; microtubule cytoskeleton [GO:0015630]; plasma membrane [GO:0005886]; spindle [GO:0005819]; hyaluronic acid binding [GO:0005540]		Cell surface {ECO:0000250|UniProtKB:Q00547}. Cytoplasm {ECO:0000250|UniProtKB:Q00547}. Cytoplasm, cytoskeleton, spindle {ECO:0000250|UniProtKB:Q00547}.	Alternative splicing;Cytoplasm;Cytoskeleton;Glycoprotein;Hyaluronic acid;Phosphoprotein;Reference proteome;Repeat	26383000	26024000	24810000	25278000	25623750	711429	0.0277644	24324000	23290000	25830000	25778000	24805500	1.228e+06	0.0495051	22748000	19865000	20483000	21749000	21211250	1.29016e+06	0.0608242	0.00695024	0.589	0.02	0.011	0.968067	0.855103	0.827796
1226	1221	O75330-3	HMMR_HUMAN	23	13	13	FALSE	Carbamidomethylation	Isoform 3 of Hyaluronan mediated motility receptor OS=Homo sapiens OX=9606 GN=HMMR	Hyaluronan mediated motility receptor (Intracellular hyaluronic acid-binding protein) (Receptor for hyaluronan-mediated motility) (CD antigen CD168)	HMMR IHABP RHAMM	Receptor for hyaluronic acid (HA) (By similarity). Involved in cell motility (By similarity). When hyaluronan binds to HMMR, the phosphorylation of a number of proteins, including PTK2/FAK1 occurs. May also be involved in cellular transformation and metastasis formation, and in regulating extracellular-regulated kinase (ERK) activity. May act as a regulator of adipogenisis (By similarity). {ECO:0…			Expressed in testis (PubMed:22965910). Expressed in the breast (PubMed:8890751). {ECO:0000269|PubMed:22965910, ECO:0000269|PubMed:8890751}.	cell surface [GO:0009986]; centrosome [GO:0005813]; cytosol [GO:0005829]; membrane [GO:0016020]; microtubule cytoskeleton [GO:0015630]; plasma membrane [GO:0005886]; spindle [GO:0005819]; hyaluronic acid binding [GO:0005540]		Cell surface {ECO:0000250|UniProtKB:Q00547}. Cytoplasm {ECO:0000250|UniProtKB:Q00547}. Cytoplasm, cytoskeleton, spindle {ECO:0000250|UniProtKB:Q00547}.	Alternative splicing;Cytoplasm;Cytoskeleton;Glycoprotein;Hyaluronic acid;Phosphoprotein;Reference proteome;Repeat	26383000	26024000	24810000	25278000	25623750	711429	0.0277644	24324000	23290000	25830000	25778000	24805500	1.228e+06	0.0495051	22748000	19865000	20483000	21749000	21211250	1.29016e+06	0.0608242	0.00695024	0.589	0.02	0.011	0.968067	0.855103	0.827796
2110	4448	Q8IZ83-3	A16A1_HUMAN	3	2	2	FALSE	Carbamidomethylation	Isoform 3 of Aldehyde dehydrogenase family 16 member A1 OS=Homo sapiens OX=9606 GN=ALDH16A1	Aldehyde dehydrogenase family 16 member A1	ALDH16A1					membrane [GO:0016020]; oxidoreductase activity, acting on the aldehyde or oxo group of donors, NAD or NADP as acceptor [GO:0016620]			Alternative splicing;Reference proteome	6840200	5432300	5509200	8380900	6540650	1.38667e+06	0.212008	5354800	5856700	6959700	7517300	6422125	991175	0.154338	4022300	3459800	4350800	2976700	3702400	607798	0.164163	0.00709578	0.999	0.007	0.014	0.981879	0.576507	0.56606
2110	4450	Q8IZ83	A16A1_HUMAN	3	2	2	FALSE	Carbamidomethylation	Aldehyde dehydrogenase family 16 member A1 OS=Homo sapiens OX=9606 GN=ALDH16A1 PE=1 SV=2	Aldehyde dehydrogenase family 16 member A1	ALDH16A1					membrane [GO:0016020]; oxidoreductase activity, acting on the aldehyde or oxo group of donors, NAD or NADP as acceptor [GO:0016620]			Alternative splicing;Reference proteome	6840200	5432300	5509200	8380900	6540650	1.38667e+06	0.212008	5354800	5856700	6959700	7517300	6422125	991175	0.154338	4022300	3459800	4350800	2976700	3702400	607798	0.164163	0.00709578	0.999	0.007	0.014	0.981879	0.576507	0.56606
1390	3733	O15145	ARPC3_HUMAN	48	9	9	FALSE	Carbamidomethylation	Actin-related protein 2/3 complex subunit 3 OS=Homo sapiens OX=9606 GN=ARPC3 PE=1 SV=3	Actin-related protein 2/3 complex subunit 3 (Arp2/3 complex 21 kDa subunit) (p21-ARC)	ARPC3 ARC21	Component of the Arp2/3 complex, a multiprotein complex that mediates actin polymerization upon stimulation by nucleation-promoting factor (NPF) (PubMed:9230079). The Arp2/3 complex mediates the formation of branched actin networks in the cytoplasm, providing the force for cell motility (PubMed:9230079). In addition to its role in the cytoplasmic cytoskeleton, the Arp2/3 complex also promotes act…				actin cytoskeleton [GO:0015629]; Arp2/3 protein complex [GO:0005885]; cytosol [GO:0005829]; extracellular exosome [GO:0070062]; focal adhesion [GO:0005925]; lamellipodium [GO:0030027]; membrane [GO:0016020]; nucleus [GO:0005634]; site of double-strand break [GO:0035861]; actin binding [GO:0003779]; structural constituent of cytoskeleton [GO:0005200]; actin polymerization-dependent cell motility […		Cytoplasm, cytoskeleton {ECO:0000269|PubMed:9230079, ECO:0000269|PubMed:9359840}. Cell projection {ECO:0000269|PubMed:9230079, ECO:0000269|PubMed:9359840}. Nucleus {ECO:0000269|PubMed:29925947}.	Acetylation;Actin-binding;Cell projection;Cytoplasm;Cytoskeleton;Direct protein sequencing;Isopeptide bond;Nucleus;Phosphoprotein;Reference proteome;Ubl conjugation	117700000	124360000	98056000	101060000	110294000	1.27506e+07	0.115606	117180000	123910000	119680000	120280000	120262500	2.77763e+06	0.0230964	141790000	135080000	129320000	136580000	135692500	5.13001e+06	0.0378062	0.00734514	0.34	0.009	0.054	1.09038	1.1283	1.23028
3275	4648	O60547	GMDS_HUMAN	10	3	3	FALSE	Carbamidomethylation	GDP-mannose 4 6 dehydratase OS=Homo sapiens OX=9606 GN=GMDS PE=1 SV=1	GDP-mannose 4,6 dehydratase (EC 4.2.1.47) (GDP-D-mannose dehydratase) (GMD)	GMDS	Catalyzes the conversion of GDP-D-mannose to GDP-4-dehydro-6-deoxy-D-mannose. {ECO:0000269|PubMed:9525924}.	Nucleotide-sugar biosynthesis; GDP-L-fucose biosynthesis via de novo pathway; GDP-L-fucose from GDP-alpha-D-mannose: step 1/2. {ECO:0000305|PubMed:9525924}.	Reaction=GDP-alpha-D-mannose = GDP-4-dehydro-alpha-D-rhamnose + H2O; Xref=Rhea:RHEA:23820, ChEBI:CHEBI:15377, ChEBI:CHEBI:57527, ChEBI:CHEBI:57964; EC=4.2.1.47; Evidence={ECO:0000269|PubMed:9525924};PhysiologicalDirection=left-to-right; Xref=Rhea:RHEA:23821; Evidence={ECO:0000305|PubMed:9525924};	Highly expressed in pancreas and small intestine. Expressed in thymus, protstate, colon, heart, placenta, liver and kidney. Expressed at low levels in spleen, testis, brain and lung. {ECO:0000269|PubMed:9525924}.	cytoplasm [GO:0005737]; cytosol [GO:0005829]; extracellular exosome [GO:0070062]; GDP-mannose 4,6-dehydratase activity [GO:0008446]; identical protein binding [GO:0042802]; NADP+ binding [GO:0070401]; 'de novo' GDP-L-fucose biosynthetic process [GO:0042351]; GDP-mannose metabolic process [GO:0019673]; Notch signaling pathway [GO:0007219]			Acetylation;Alternative splicing;Lyase;NADP;Phosphoprotein;Reference proteome	7460700	8149900	7444900	7280200	7583925	386044	0.0509029	9666300	8473300	9211800	9257600	9152250	496610	0.054261	6069100	5426300	8356400	7059300	6727775	1.27672e+06	0.189768	0.00751623	0.006	0.074	0.459	1.2068	0.735095	0.88711
74	612	P19338	NUCL_HUMAN	46	51	50	FALSE	Carbamidomethylation; Acetylation (N-term)	Nucleolin OS=Homo sapiens OX=9606 GN=NCL PE=1 SV=3	Nucleolin (Protein C23)	NCL	Nucleolin is the major nucleolar protein of growing eukaryotic cells. It is found associated with intranucleolar chromatin and pre-ribosomal particles. It induces chromatin decondensation by binding to histone H1. It is thought to play a role in pre-rRNA transcription and ribosome assembly. May play a role in the process of transcriptional elongation. Binds RNA oligonucleotides with 5'-UUAGGG-3' …				cell cortex [GO:0005938]; chromosome [GO:0005694]; cytoplasmic ribonucleoprotein granule [GO:0036464]; extracellular exosome [GO:0070062]; membrane [GO:0016020]; nucleolus [GO:0005730]; nucleoplasm [GO:0005654]; nucleus [GO:0005634]; ribonucleoprotein complex [GO:1990904]; spliceosomal complex [GO:0005681]; DNA topoisomerase binding [GO:0044547]; DNA-binding transcription factor binding [GO:01402…		Nucleus, nucleolus. Cytoplasm. Note=Localized in cytoplasmic mRNP granules containing untranslated mRNAs.	Acetylation;Cytoplasm;DNA-binding;Direct protein sequencing;Isopeptide bond;Methylation;Nucleus;Phosphoprotein;RNA-binding;Reference proteome;Repeat;Ubl conjugation	1637700000	1719600000	1554800000	1540400000	1613125000	8.29289e+07	0.0514088	1546200000	1509900000	1564700000	1632900000	1563425000	5.16076e+07	0.0330093	1757800000	1706200000	1715500000	1815300000	1748700000	4.97556e+07	0.0284529	0.00781628	0.547	0.006	0.138	0.96919	1.11851	1.08404
2543	4946	Q8N543	OGFD1_HUMAN	16	5	5	FALSE	Carbamidomethylation	Prolyl 3-hydroxylase OGFOD1 OS=Homo sapiens OX=9606 GN=OGFOD1 PE=1 SV=1	Prolyl 3-hydroxylase OGFOD1 (EC 1.14.11.-) (2-oxoglutarate and iron-dependent oxygenase domain-containing protein 1) (Termination and polyadenylation 1 homolog) (uS12 prolyl 3-hydroxylase)	OGFOD1 KIAA1612 TPA1	Prolyl 3-hydroxylase that catalyzes 3-hydroxylation of 'Pro-62' of small ribosomal subunit uS12 (RPS23), thereby regulating protein translation termination efficiency. Involved in stress granule formation. {ECO:0000269|PubMed:20154146, ECO:0000269|PubMed:24550447, ECO:0000269|PubMed:24550462}.		Reaction=2-oxoglutarate + [ribosomal protein uS12]-L-proline + O2 = [ribosomal protein uS12]-(3S)-3-hydroxy-L-proline + CO2 + succinate; Xref=Rhea:RHEA:54156, Rhea:RHEA-COMP:13816, Rhea:RHEA-COMP:13818, ChEBI:CHEBI:15379, ChEBI:CHEBI:16526, ChEBI:CHEBI:16810, ChEBI:CHEBI:30031, ChEBI:CHEBI:50342, ChEBI:CHEBI:85428; Evidence={ECO:0000269|PubMed:24550462, ECO:0000305|PubMed:25728928};		cytoplasm [GO:0005737]; cytoplasmic stress granule [GO:0010494]; cytosol [GO:0005829]; nucleoplasm [GO:0005654]; iron ion binding [GO:0005506]; L-ascorbic acid binding [GO:0031418]; peptidyl-proline 3-dioxygenase activity [GO:0031544]; peptidyl-proline dioxygenase activity [GO:0031543]; cell population proliferation [GO:0008283]; peptidyl-proline hydroxylation [GO:0019511]; protein hydroxylation …		[Isoform 1]: Cytoplasm. Nucleus. Note=Mainly nuclear. A portion relocalizes to cytoplasmic stress granules upon stress.; [Isoform 2]: Cytoplasm.	Alternative splicing;Cytoplasm;Dioxygenase;Iron;Metal-binding;Nucleus;Oxidoreductase;Reference proteome;Vitamin C	15069000	12415000	15426000	15141000	14512750	1.40697e+06	0.0969472	9896800	14077000	13786000	14931000	13172700	2.23734e+06	0.169847	22527000	22853000	17534000	22700000	21403500	2.5831e+06	0.120686	0.00787046	0.613	0.013	0.011	0.907664	1.62484	1.47481
267	1288	O15355	PPM1G_HUMAN	42	17	17	FALSE	Carbamidomethylation	Protein phosphatase 1G OS=Homo sapiens OX=9606 GN=PPM1G PE=1 SV=1	Protein phosphatase 1G (EC 3.1.3.16) (Protein phosphatase 1C) (Protein phosphatase 2C isoform gamma) (PP2C-gamma) (Protein phosphatase magnesium-dependent 1 gamma)	PPM1G PPM1C			Reaction=H2O + O-phospho-L-seryl-[protein] = L-seryl-[protein] + phosphate; Xref=Rhea:RHEA:20629, Rhea:RHEA-COMP:9863, Rhea:RHEA-COMP:11604, ChEBI:CHEBI:15377, ChEBI:CHEBI:29999, ChEBI:CHEBI:43474, ChEBI:CHEBI:83421; EC=3.1.3.16; Reaction=H2O + O-phospho-L-threonyl-[protein] = L-threonyl-[protein] + phosphate; Xref=Rhea:RHEA:47004, Rhea:RHEA-COMP:11060, Rhea:RHEA-COMP:11605, ChEBI:CHEBI:15377, Ch…	Widely expressed. Most abundant in testis, skeletal muscle, and heart.	cytoplasm [GO:0005737]; membrane [GO:0016020]; nucleoplasm [GO:0005654]; nucleus [GO:0005634]; metal ion binding [GO:0046872]; protein serine phosphatase activity [GO:0106306]; protein serine/threonine phosphatase activity [GO:0004722]; protein threonine phosphatase activity [GO:0106307]; peptidyl-threonine dephosphorylation [GO:0035970]; protein dephosphorylation [GO:0006470]; regulation of cell…		Cytoplasm {ECO:0000305}. Membrane {ECO:0000305}; Lipid-anchor {ECO:0000305}.	Acetylation;Cytoplasm;Hydrolase;Lipoprotein;Magnesium;Manganese;Membrane;Metal-binding;Methylation;Myristate;Phosphoprotein;Protein phosphatase;Reference proteome;Repeat	92499000	105750000	95266000	94157000	96918000	5.99678e+06	0.0618748	78444000	101070000	93930000	91263000	91176750	9.44435e+06	0.103583	127880000	132040000	110360000	135860000	126535000	1.1265e+07	0.0890267	0.00787046	0.534	0.008	0.012	0.940762	1.3878	1.30559
321	1879	Q13501	SQSTM_HUMAN	41	10	10	FALSE	Carbamidomethylation	Sequestosome-1 OS=Homo sapiens OX=9606 GN=SQSTM1 PE=1 SV=1	Sequestosome-1 (EBI3-associated protein of 60 kDa) (EBIAP) (p60) (Phosphotyrosine-independent ligand for the Lck SH2 domain of 62 kDa) (Ubiquitin-binding protein p62)	SQSTM1 ORCA OSIL	Autophagy receptor required for selective macroautophagy (aggrephagy). Functions as a bridge between polyubiquitinated cargo and autophagosomes. Interacts directly with both the cargo to become degraded and an autophagy modifier of the MAP1 LC3 family (PubMed:16286508, PubMed:20168092, PubMed:24128730, PubMed:28404643, PubMed:22622177). Along with WDFY3, involved in the formation and autophagic d…			Ubiquitously expressed. {ECO:0000269|PubMed:8650207}.	aggresome [GO:0016235]; amphisome [GO:0044753]; autolysosome [GO:0044754]; autophagosome [GO:0005776]; cytoplasm [GO:0005737]; cytosol [GO:0005829]; endoplasmic reticulum [GO:0005783]; extracellular exosome [GO:0070062]; inclusion body [GO:0016234]; intracellular membrane-bounded organelle [GO:0043231]; late endosome [GO:0005770]; Lewy body [GO:0097413]; mitochondrion [GO:0005739]; nucleoplasm [G…	Paget disease of bone 3 (PDB3) [MIM:167250]: A disorder of bone remodeling characterized by increased bone turnover affecting one or more sites throughout the skeleton, primarily the axial skeleton. Osteoclastic overactivity followed by compensatory osteoblastic activity leads to a structurally disorganized mosaic of bone (woven bone), which is mechanically weaker, larger, less compact, more vasc…	Cytoplasm, cytosol {ECO:0000269|PubMed:20168092, ECO:0000269|PubMed:22792322}. Late endosome. Lysosome. Cytoplasmic vesicle, autophagosome. Nucleus. Endoplasmic reticulum. Nucleus, PML body {ECO:0000269|PubMed:20168092}. Cytoplasm, myofibril, sarcomere {ECO:0000250}. Note=In cardiac muscle, localizes to the sarcomeric band (By similarity). Commonly found in inclusion bodies containing polyubiquit…	Acetylation;Alternative splicing;Amyotrophic lateral sclerosis;Apoptosis;Autophagy;Cytoplasm;Cytoplasmic vesicle;Differentiation;Direct protein sequencing;Disease variant;Endoplasmic reticulum;Endosome;Immunity;Isopeptide bond;Lysosome;Metal-binding;Neurodegeneration;Nucleus;Phosphoprotein;Reference proteome;Ubl conjugation;Zinc;Zinc-finger	98408000	91605000	100630000	98473000	97279000	3.92104e+06	0.0403072	78235000	106170000	97030000	91371000	93201500	1.16931e+07	0.125461	130140000	135810000	111960000	131270000	127295000	1.05129e+07	0.0825868	0.0078886	0.844	0.026	0.007	0.958084	1.3658	1.30856
3824	7050	Q96GY0	ZC21A_HUMAN	10	3	3	FALSE		Zinc finger C2HC domain-containing protein 1A OS=Homo sapiens OX=9606 GN=ZC2HC1A PE=1 SV=2	Zinc finger C2HC domain-containing protein 1A	ZC2HC1A C8orf70 FAM164A CGI-62					metal ion binding [GO:0046872]			Metal-binding;Phosphoprotein;Reference proteome;Zinc;Zinc-finger	10639000	10233000	10318000	11680000	10717500	665059	0.0620535	14445000	11882000	12691000	17447000	14116250	2.46476e+06	0.174605	14461000	16478000	12816000	15474000	14807250	1.56215e+06	0.105499	0.00807235	0.104	0.815	0.009	1.31712	1.04895	1.3816
939	2902	Q9HDC9	APMAP_HUMAN	38	11	11	FALSE	Carbamidomethylation	Adipocyte plasma membrane-associated protein OS=Homo sapiens OX=9606 GN=APMAP PE=1 SV=2	Adipocyte plasma membrane-associated protein (Protein BSCv)	APMAP C20orf3 UNQ1869/PRO4305	Exhibits strong arylesterase activity with beta-naphthyl acetate and phenyl acetate. May play a role in adipocyte differentiation. {ECO:0000269|PubMed:18513186}.			Liver, glomerular and tubular structures of the kidney, endothelial cells, arterial wall and pancreatic islets of Langerhans (at protein level). Found ubiquitously in adult as well as in embryonic tissues. In adult tissue, the highest expression is found in the liver, placenta and heart. Found on the cell surface of monocytes. In embryonic tissue, the highest expression levels is found in the liv…	cell surface [GO:0009986]; integral component of membrane [GO:0016021]; membrane [GO:0016020]; arylesterase activity [GO:0004064]; strictosidine synthase activity [GO:0016844]; biosynthetic process [GO:0009058]		Membrane {ECO:0000269|PubMed:18513186}; Single-pass type II membrane protein {ECO:0000269|PubMed:18513186}.	Acetylation;Alternative splicing;Glycoprotein;Membrane;Phosphoprotein;Reference proteome;Signal-anchor;Transmembrane;Transmembrane helix	66179000	69292000	69270000	67394000	68033750	1.52325e+06	0.0223896	74548000	72513000	72169000	72476000	72926500	1.09194e+06	0.0149732	61227000	61261000	71231000	68361000	65520000	5.07463e+06	0.0774517	0.00812831	0.008	0.097	0.562	1.07192	0.898439	0.963051
1990	2880	Q9NRN7	ADPPT_HUMAN	25	7	7	FALSE		L-aminoadipate-semialdehyde dehydrogenase-phosphopantetheinyl transferase OS=Homo sapiens OX=9606 GN=AASDHPPT PE=1 SV=2	L-aminoadipate-semialdehyde dehydrogenase-phosphopantetheinyl transferase (EC 2.7.8.7) (4'-phosphopantetheinyl transferase) (Alpha-aminoadipic semialdehyde dehydrogenase-phosphopantetheinyl transferase) (AASD-PPT) (LYS5 ortholog)	AASDHPPT CGI-80 HAH-P HSPC223 x0005	Catalyzes the post-translational modification of target proteins by phosphopantetheine. Can transfer the 4'-phosphopantetheine moiety from coenzyme A, regardless of whether the CoA is presented in the free thiol form or as an acetyl thioester, to a serine residue of a broad range of acceptors including the acyl carrier domain of FASN. {ECO:0000269|PubMed:11286508, ECO:0000269|PubMed:12815048, ECO…		Reaction=apo-[ACP] + CoA = adenosine 3',5'-bisphosphate + H(+) + holo-[ACP]; Xref=Rhea:RHEA:12068, Rhea:RHEA-COMP:9685, Rhea:RHEA-COMP:9690, ChEBI:CHEBI:15378, ChEBI:CHEBI:29999, ChEBI:CHEBI:57287, ChEBI:CHEBI:58343, ChEBI:CHEBI:64479; EC=2.7.8.7; Evidence={ECO:0000269|PubMed:12815048, ECO:0000269|PubMed:18022563, ECO:0000269|PubMed:19933275, ECO:0000269|PubMed:21238436};PhysiologicalDirection=le…	Detected in heart, skeletal muscle, placenta, testis, brain, pancreas, liver and kidney. {ECO:0000269|PubMed:11286508, ECO:0000269|PubMed:12815048}.	cytosol [GO:0005829]; extracellular exosome [GO:0070062]; holo-[acyl-carrier-protein] synthase activity [GO:0008897]; magnesium ion binding [GO:0000287]; lysine biosynthetic process via aminoadipic acid [GO:0019878]; pantothenate metabolic process [GO:0015939]; protein phosphopantetheinylation [GO:0018215]		Cytoplasm, cytosol {ECO:0000269|PubMed:12815048}.	Alternative splicing;Cytoplasm;Direct protein sequencing;Magnesium;Metal-binding;Phosphoprotein;Reference proteome;Transferase	33587000	34909000	32285000	32339000	33280000	1.24142e+06	0.0373024	30925000	31195000	32893000	33698000	32177750	1.3364e+06	0.0415319	39887000	37243000	35946000	40349000	38356250	2.11052e+06	0.0550241	0.00820352	0.511	0.007	0.015	0.96688	1.19201	1.15253
3286	7980	Q9Y5V0	ZN706_HUMAN	30	2	2	FALSE	Carbamidomethylation	Zinc finger protein 706 OS=Homo sapiens OX=9606 GN=ZNF706 PE=1 SV=1	Zinc finger protein 706	ZNF706 HSPC038 PNAS-113	Transcription repressor involved in the exit of embryonic stem cells (ESCs) from self-renewal. Acts by repressing expression of KLF4. {ECO:0000250|UniProtKB:Q9D115}.				cytoplasm [GO:0005737]; nucleus [GO:0005634]; metal ion binding [GO:0046872]; negative regulation of stem cell population maintenance [GO:1902455]; negative regulation of transcription, DNA-templated [GO:0045892]; regulation of translation [GO:0006417]		Cytoplasm {ECO:0000250|UniProtKB:Q9D115}. Nucleus {ECO:0000250|UniProtKB:Q9D115}.	Cytoplasm;Metal-binding;Nucleus;Reference proteome;Repressor;Translation regulation;Zinc;Zinc-finger	49800000	48713000	45051000	40077000	45910250	4.38751e+06	0.0955671	57803000	39386000	49809000	47168000	48541500	7.59587e+06	0.156482	64085000	63106000	85000000	74921000	71778000	1.03132e+07	0.143682	0.00826038	0.847	0.022	0.006	1.05731	1.47869	1.56344
2680	5568	P43355	MAGA1_HUMAN	18	6	4	FALSE		Melanoma-associated antigen 1 OS=Homo sapiens OX=9606 GN=MAGEA1 PE=1 SV=1	Melanoma-associated antigen 1 (Antigen MZ2-E) (Cancer/testis antigen 1.1) (CT1.1) (MAGE-1 antigen)	MAGEA1 MAGE1 MAGE1A	May be involved in transcriptional regulation through interaction with SNW1 and recruiting histone deactelyase HDAC1. May inhibit notch intracellular domain (NICD) transactivation. May play a role in embryonal development and tumor transformation or aspects of tumor progression. Antigen recognized on a melanoma by autologous cytolytic T-lymphocytes. {ECO:0000269|PubMed:15316101}.			Expressed in many tumors of several types, such as melanoma, head and neck squamous cell carcinoma, lung carcinoma and breast carcinoma, but not in normal tissues except for testes. Never expressed in kidney tumors, leukemias and lymphomas.	cytoplasm [GO:0005737]; nucleus [GO:0005634]; plasma membrane [GO:0005886]; histone deacetylase binding [GO:0042826]; negative regulation of Notch signaling pathway [GO:0045746]; negative regulation of transcription by RNA polymerase II [GO:0000122]		Cytoplasm. Nucleus.	Cytoplasm;Nucleus;Phosphoprotein;Reference proteome;Transcription;Transcription regulation;Tumor antigen	6470400	5799900	6098300	6201900	6142625	277113	0.0451131	5023400	7238300	6323700	7917600	6625750	1.25205e+06	0.188967	9622300	9851000	8525100	12253000	10062850	1.5706e+06	0.15608	0.0083946	0.822	0.04	0.012	1.07865	1.51875	1.6382
2153	4658	P49841	GSK3B_HUMAN	13	4	2	FALSE	Carbamidomethylation	Glycogen synthase kinase-3 beta OS=Homo sapiens OX=9606 GN=GSK3B PE=1 SV=2	Glycogen synthase kinase-3 beta (GSK-3 beta) (EC 2.7.11.26) (Serine/threonine-protein kinase GSK3B) (EC 2.7.11.1)	GSK3B	Constitutively active protein kinase that acts as a negative regulator in the hormonal control of glucose homeostasis, Wnt signaling and regulation of transcription factors and microtubules, by phosphorylating and inactivating glycogen synthase (GYS1 or GYS2), EIF2B, CTNNB1/beta-catenin, APC, AXIN1, DPYSL2/CRMP2, JUN, NFATC1/NFATC, MAPT/TAU and MACF1 (PubMed:1846781, PubMed:9072970, PubMed:146905…		Reaction=ATP + L-seryl-[tau protein] = ADP + H(+) + O-phospho-L-seryl-[tau protein]; Xref=Rhea:RHEA:12801, Rhea:RHEA-COMP:13701, Rhea:RHEA-COMP:13702, ChEBI:CHEBI:15378, ChEBI:CHEBI:29999, ChEBI:CHEBI:30616, ChEBI:CHEBI:83421, ChEBI:CHEBI:456216; EC=2.7.11.26; Evidence={ECO:0000269|PubMed:14690523}; Reaction=ATP + L-threonyl-[tau protein] = ADP + H(+) + O-phospho-L-threonyl-[tau protein]; Xref=Rh…	Expressed in testis, thymus, prostate and ovary and weakly expressed in lung, brain and kidney. Colocalizes with EIF2AK2/PKR and TAU in the Alzheimer disease (AD) brain. {ECO:0000269|PubMed:21029237}.	axon [GO:0030424]; beta-catenin destruction complex [GO:0030877]; centrosome [GO:0005813]; cytoplasm [GO:0005737]; cytosol [GO:0005829]; dendrite [GO:0030425]; glutamatergic synapse [GO:0098978]; mitochondrion [GO:0005739]; nucleoplasm [GO:0005654]; nucleus [GO:0005634]; plasma membrane [GO:0005886]; postsynapse [GO:0098794]; Wnt signalosome [GO:1990909]; ATP binding [GO:0005524]; beta-catenin bi…		Cytoplasm {ECO:0000269|PubMed:21029237, ECO:0000269|PubMed:25169422}. Nucleus {ECO:0000269|PubMed:15448698, ECO:0000269|PubMed:21029237}. Cell membrane {ECO:0000269|PubMed:20937854}. Note=The phosphorylated form shows localization to cytoplasm and cell membrane (PubMed:20937854). The MEMO1-RHOA-DIAPH1 signaling pathway controls localization of the phosphorylated form to the cell membrane (PubMed:…	ADP-ribosylation;ATP-binding;Alternative splicing;Alzheimer disease;Biological rhythms;Carbohydrate metabolism;Cell membrane;Cytoplasm;Developmental protein;Diabetes mellitus;Differentiation;Glycogen metabolism;Kinase;Membrane;Neurogenesis;Nucleotide-binding;Nucleus;Phosphoprotein;Reference proteome;Serine/threonine-protein kinase;Signal transduction inhibitor;Transferase;Wnt signaling pathway	7727400	9280400	7394400	8798400	8300150	886485	0.106804	10594000	8195000	7536300	8844900	8792550	1.31443e+06	0.149494	10391000	11769000	12912000	11473000	11636250	1.03641e+06	0.0890677	0.00847227	0.811	0.052	0.006	1.05932	1.32342	1.40193
2153	4663	P49841-2	GSK3B_HUMAN	13	4	2	FALSE	Carbamidomethylation	Isoform 2 of Glycogen synthase kinase-3 beta OS=Homo sapiens OX=9606 GN=GSK3B	Glycogen synthase kinase-3 beta (GSK-3 beta) (EC 2.7.11.26) (Serine/threonine-protein kinase GSK3B) (EC 2.7.11.1)	GSK3B	Constitutively active protein kinase that acts as a negative regulator in the hormonal control of glucose homeostasis, Wnt signaling and regulation of transcription factors and microtubules, by phosphorylating and inactivating glycogen synthase (GYS1 or GYS2), EIF2B, CTNNB1/beta-catenin, APC, AXIN1, DPYSL2/CRMP2, JUN, NFATC1/NFATC, MAPT/TAU and MACF1 (PubMed:1846781, PubMed:9072970, PubMed:146905…		Reaction=ATP + L-seryl-[tau protein] = ADP + H(+) + O-phospho-L-seryl-[tau protein]; Xref=Rhea:RHEA:12801, Rhea:RHEA-COMP:13701, Rhea:RHEA-COMP:13702, ChEBI:CHEBI:15378, ChEBI:CHEBI:29999, ChEBI:CHEBI:30616, ChEBI:CHEBI:83421, ChEBI:CHEBI:456216; EC=2.7.11.26; Evidence={ECO:0000269|PubMed:14690523}; Reaction=ATP + L-threonyl-[tau protein] = ADP + H(+) + O-phospho-L-threonyl-[tau protein]; Xref=Rh…	Expressed in testis, thymus, prostate and ovary and weakly expressed in lung, brain and kidney. Colocalizes with EIF2AK2/PKR and TAU in the Alzheimer disease (AD) brain. {ECO:0000269|PubMed:21029237}.	axon [GO:0030424]; beta-catenin destruction complex [GO:0030877]; centrosome [GO:0005813]; cytoplasm [GO:0005737]; cytosol [GO:0005829]; dendrite [GO:0030425]; glutamatergic synapse [GO:0098978]; mitochondrion [GO:0005739]; nucleoplasm [GO:0005654]; nucleus [GO:0005634]; plasma membrane [GO:0005886]; postsynapse [GO:0098794]; Wnt signalosome [GO:1990909]; ATP binding [GO:0005524]; beta-catenin bi…		Cytoplasm {ECO:0000269|PubMed:21029237, ECO:0000269|PubMed:25169422}. Nucleus {ECO:0000269|PubMed:15448698, ECO:0000269|PubMed:21029237}. Cell membrane {ECO:0000269|PubMed:20937854}. Note=The phosphorylated form shows localization to cytoplasm and cell membrane (PubMed:20937854). The MEMO1-RHOA-DIAPH1 signaling pathway controls localization of the phosphorylated form to the cell membrane (PubMed:…	ADP-ribosylation;ATP-binding;Alternative splicing;Alzheimer disease;Biological rhythms;Carbohydrate metabolism;Cell membrane;Cytoplasm;Developmental protein;Diabetes mellitus;Differentiation;Glycogen metabolism;Kinase;Membrane;Neurogenesis;Nucleotide-binding;Nucleus;Phosphoprotein;Reference proteome;Serine/threonine-protein kinase;Signal transduction inhibitor;Transferase;Wnt signaling pathway	7727400	9280400	7394400	8798400	8300150	886485	0.106804	10594000	8195000	7536300	8844900	8792550	1.31443e+06	0.149494	10391000	11769000	12912000	11473000	11636250	1.03641e+06	0.0890677	0.00847227	0.811	0.052	0.006	1.05932	1.32342	1.40193
547	2194	O75821	EIF3G_HUMAN	59	17	17	FALSE	Carbamidomethylation	Eukaryotic translation initiation factor 3 subunit G OS=Homo sapiens OX=9606 GN=EIF3G PE=1 SV=2	Eukaryotic translation initiation factor 3 subunit G (eIF3g) (Eukaryotic translation initiation factor 3 RNA-binding subunit) (eIF-3 RNA-binding subunit) (Eukaryotic translation initiation factor 3 subunit 4) (eIF-3-delta) (eIF3 p42) (eIF3 p44)	EIF3G EIF3S4	RNA-binding component of the eukaryotic translation initiation factor 3 (eIF-3) complex, which is required for several steps in the initiation of protein synthesis (PubMed:17581632, PubMed:25849773, PubMed:27462815). The eIF-3 complex associates with the 40S ribosome and facilitates the recruitment of eIF-1, eIF-1A, eIF-2:GTP:methionyl-tRNAi and eIF-5 to form the 43S pre-initiation complex (43S P…				cytoplasm [GO:0005737]; cytosol [GO:0005829]; eukaryotic 43S preinitiation complex [GO:0016282]; eukaryotic 48S preinitiation complex [GO:0033290]; eukaryotic translation initiation factor 3 complex [GO:0005852]; perinuclear region of cytoplasm [GO:0048471]; RNA binding [GO:0003723]; translation initiation factor activity [GO:0003743]; formation of cytoplasmic translation initiation complex [GO:0…		Cytoplasm {ECO:0000255|HAMAP-Rule:MF_03006}. Nucleus {ECO:0000255|HAMAP-Rule:MF_03006, ECO:0000269|PubMed:17094969}. Cytoplasm, perinuclear region {ECO:0000255|HAMAP-Rule:MF_03006, ECO:0000269|PubMed:17094969}. Note=Colocalizes with AIFM1 in the nucleus and perinuclear region.	Cytoplasm;Direct protein sequencing;Initiation factor;Nucleus;Phosphoprotein;Protein biosynthesis;RNA-binding;Reference proteome	307110000	332720000	343130000	322120000	326270000	1.5386e+07	0.0471574	265920000	314080000	327370000	315310000	305670000	2.71699e+07	0.0888864	390730000	364540000	375650000	418030000	387237500	2.31648e+07	0.0598206	0.00857038	0.498	0.027	0.016	0.936862	1.26685	1.18686
809	1127	Q99615	DNJC7_HUMAN	33	16	16	FALSE	Carbamidomethylation	DnaJ homolog subfamily C member 7 OS=Homo sapiens OX=9606 GN=DNAJC7 PE=1 SV=2	DnaJ homolog subfamily C member 7 (Tetratricopeptide repeat protein 2) (TPR repeat protein 2)	DNAJC7 TPR2 TTC2	Acts as co-chaperone regulating the molecular chaperones HSP70 and HSP90 in folding of steroid receptors, such as the glucocorticoid receptor and the progesterone receptor. Proposed to act as a recycling chaperone by facilitating the return of chaperone substrates to early stages of chaperoning if further folding is required. In vitro, induces ATP-independent dissociation of HSP90 but not of HSP7…				cytoplasm [GO:0005737]; cytoskeleton [GO:0005856]; cytosol [GO:0005829]; extracellular exosome [GO:0070062]; membrane [GO:0016020]; nucleoplasm [GO:0005654]; ATPase activator activity [GO:0001671]; heat shock protein binding [GO:0031072]; chaperone cofactor-dependent protein refolding [GO:0051085]; protein folding [GO:0006457]; regulation of cellular response to heat [GO:1900034]		Cytoplasm {ECO:0000269|PubMed:11573955, ECO:0000269|PubMed:12853476}. Nucleus {ECO:0000269|PubMed:11573955}. Cytoplasm, cytoskeleton {ECO:0000250|UniProtKB:Q9QYI3}. Note=Colocalizes with NR1I3 to microtubules. {ECO:0000250|UniProtKB:Q9QYI3}.	Acetylation;Alternative splicing;Chaperone;Cytoplasm;Cytoskeleton;Direct protein sequencing;Nucleus;Phosphoprotein;Reference proteome;Repeat;TPR repeat	50723000	54029000	47062000	43433000	48811750	4.57767e+06	0.0937821	53468000	46315000	47885000	45609000	48319250	3.56187e+06	0.0737153	59574000	55822000	62449000	57972000	58954250	2.79125e+06	0.047346	0.00862979	0.995	0.011	0.035	0.98991	1.2201	1.20779
2700	5895	Q8TED1	GPX8_HUMAN	20	3	3	FALSE		Probable glutathione peroxidase 8 OS=Homo sapiens OX=9606 GN=GPX8 PE=1 SV=2	Probable glutathione peroxidase 8 (GPx-8) (GSHPx-8) (EC 1.11.1.9)	GPX8 UNQ847/PRO1785			Reaction=2 glutathione + H2O2 = glutathione disulfide + 2 H2O; Xref=Rhea:RHEA:16833, ChEBI:CHEBI:15377, ChEBI:CHEBI:16240, ChEBI:CHEBI:57925, ChEBI:CHEBI:58297; EC=1.11.1.9;		endoplasmic reticulum lumen [GO:0005788]; integral component of membrane [GO:0016021]; glutathione peroxidase activity [GO:0004602]; peroxidase activity [GO:0004601]; cellular response to oxidative stress [GO:0034599]		Membrane {ECO:0000305}; Single-pass membrane protein {ECO:0000305}.	Acetylation;Membrane;Oxidoreductase;Peroxidase;Reference proteome;Transmembrane;Transmembrane helix	14456000	15200000	14202000	16634000	15123000	1.09273e+06	0.0722562	15624000	13225000	15236000	15420000	14876250	1.11218e+06	0.0747622	10135000	11326000	12390000	9500200	10837800	1.28203e+06	0.118292	0.00914113	0.943	0.01	0.008	0.983684	0.72853	0.716644
2857	6716	Q9Y5B0-4	CTDP1_HUMAN	4	3	3	FALSE		Isoform 4 of RNA polymerase II subunit A C-terminal domain phosphatase OS=Homo sapiens OX=9606 GN=CTDP1	RNA polymerase II subunit A C-terminal domain phosphatase (EC 3.1.3.16) (TFIIF-associating CTD phosphatase)	CTDP1 FCP1	Processively dephosphorylates 'Ser-2' and 'Ser-5' of the heptad repeats YSPTSPS in the C-terminal domain of the largest RNA polymerase II subunit. This promotes the activity of RNA polymerase II. Plays a role in the exit from mitosis by dephosphorylating crucial mitotic substrates (USP44, CDC20 and WEE1) that are required for M-phase-promoting factor (MPF)/CDK1 inactivation. {ECO:0000269|PubMed:2…		Reaction=H2O + O-phospho-L-seryl-[protein] = L-seryl-[protein] + phosphate; Xref=Rhea:RHEA:20629, Rhea:RHEA-COMP:9863, Rhea:RHEA-COMP:11604, ChEBI:CHEBI:15377, ChEBI:CHEBI:29999, ChEBI:CHEBI:43474, ChEBI:CHEBI:83421; EC=3.1.3.16; Reaction=H2O + O-phospho-L-threonyl-[protein] = L-threonyl-[protein] + phosphate; Xref=Rhea:RHEA:47004, Rhea:RHEA-COMP:11060, Rhea:RHEA-COMP:11605, ChEBI:CHEBI:15377, Ch…	Ubiquitously expressed. {ECO:0000269|PubMed:9765293}.	centrosome [GO:0005813]; cytoplasm [GO:0005737]; intracellular membrane-bounded organelle [GO:0043231]; midbody [GO:0030496]; nucleoplasm [GO:0005654]; nucleus [GO:0005634]; protein-containing complex [GO:0032991]; spindle [GO:0005819]; spindle midzone [GO:0051233]; spindle pole [GO:0000922]; phosphoprotein phosphatase activity [GO:0004721]; protein serine phosphatase activity [GO:0106306]; prote…	Congenital cataracts, facial dysmorphism, and neuropathy (CCFDN) [MIM:604168]: An autosomal recessive developmental disorder characterized by a complex clinical phenotype with seemingly unrelated features involving multiple organs and systems. Developmental abnormalities include congenital cataracts and microcorneae, hypomyelination of the peripheral nervous system, impaired physical growth, dela…	Nucleus {ECO:0000269|PubMed:22692537}. Cytoplasm, cytoskeleton, microtubule organizing center, centrosome {ECO:0000269|PubMed:22692537}. Cytoplasm, cytoskeleton, spindle pole {ECO:0000269|PubMed:22692537}. Midbody {ECO:0000269|PubMed:22692537}. Note=Found at centrosomes in prometaphase, at spindle and spindle poles in metaphase and at spindle midzone and midbody in anaphase and telophase-G1 respe…	Acetylation;Alternative splicing;Cataract;Cell cycle;Cell division;Cytoplasm;Cytoskeleton;Hydrolase;Mitosis;Neuropathy;Nucleus;Phosphoprotein;Protein phosphatase;Reference proteome	3956000	4266200	3408200	2945800	3644050	585253	0.160605	3039100	3600600	3456900	3648200	3436200	276941	0.080595	5179000	4140000	4836900	5106300	4815550	473799	0.0983893	0.00918333	0.849	0.006	0.073	0.942962	1.40142	1.32148
2857	6741	Q9Y5B0	CTDP1_HUMAN	4	3	3	FALSE		RNA polymerase II subunit A C-terminal domain phosphatase OS=Homo sapiens OX=9606 GN=CTDP1 PE=1 SV=3	RNA polymerase II subunit A C-terminal domain phosphatase (EC 3.1.3.16) (TFIIF-associating CTD phosphatase)	CTDP1 FCP1	Processively dephosphorylates 'Ser-2' and 'Ser-5' of the heptad repeats YSPTSPS in the C-terminal domain of the largest RNA polymerase II subunit. This promotes the activity of RNA polymerase II. Plays a role in the exit from mitosis by dephosphorylating crucial mitotic substrates (USP44, CDC20 and WEE1) that are required for M-phase-promoting factor (MPF)/CDK1 inactivation. {ECO:0000269|PubMed:2…		Reaction=H2O + O-phospho-L-seryl-[protein] = L-seryl-[protein] + phosphate; Xref=Rhea:RHEA:20629, Rhea:RHEA-COMP:9863, Rhea:RHEA-COMP:11604, ChEBI:CHEBI:15377, ChEBI:CHEBI:29999, ChEBI:CHEBI:43474, ChEBI:CHEBI:83421; EC=3.1.3.16; Reaction=H2O + O-phospho-L-threonyl-[protein] = L-threonyl-[protein] + phosphate; Xref=Rhea:RHEA:47004, Rhea:RHEA-COMP:11060, Rhea:RHEA-COMP:11605, ChEBI:CHEBI:15377, Ch…	Ubiquitously expressed. {ECO:0000269|PubMed:9765293}.	centrosome [GO:0005813]; cytoplasm [GO:0005737]; intracellular membrane-bounded organelle [GO:0043231]; midbody [GO:0030496]; nucleoplasm [GO:0005654]; nucleus [GO:0005634]; protein-containing complex [GO:0032991]; spindle [GO:0005819]; spindle midzone [GO:0051233]; spindle pole [GO:0000922]; phosphoprotein phosphatase activity [GO:0004721]; protein serine phosphatase activity [GO:0106306]; prote…	Congenital cataracts, facial dysmorphism, and neuropathy (CCFDN) [MIM:604168]: An autosomal recessive developmental disorder characterized by a complex clinical phenotype with seemingly unrelated features involving multiple organs and systems. Developmental abnormalities include congenital cataracts and microcorneae, hypomyelination of the peripheral nervous system, impaired physical growth, dela…	Nucleus {ECO:0000269|PubMed:22692537}. Cytoplasm, cytoskeleton, microtubule organizing center, centrosome {ECO:0000269|PubMed:22692537}. Cytoplasm, cytoskeleton, spindle pole {ECO:0000269|PubMed:22692537}. Midbody {ECO:0000269|PubMed:22692537}. Note=Found at centrosomes in prometaphase, at spindle and spindle poles in metaphase and at spindle midzone and midbody in anaphase and telophase-G1 respe…	Acetylation;Alternative splicing;Cataract;Cell cycle;Cell division;Cytoplasm;Cytoskeleton;Hydrolase;Mitosis;Neuropathy;Nucleus;Phosphoprotein;Protein phosphatase;Reference proteome	3956000	4266200	3408200	2945800	3644050	585253	0.160605	3039100	3600600	3456900	3648200	3436200	276941	0.080595	5179000	4140000	4836900	5106300	4815550	473799	0.0983893	0.00918333	0.849	0.006	0.073	0.942962	1.40142	1.32148
1412	1086	P49419-2	AL7A1_HUMAN	36	13	13	FALSE	Carbamidomethylation	Isoform 2 of Alpha-aminoadipic semialdehyde dehydrogenase OS=Homo sapiens OX=9606 GN=ALDH7A1	Alpha-aminoadipic semialdehyde dehydrogenase (Alpha-AASA dehydrogenase) (EC 1.2.1.31) (Aldehyde dehydrogenase family 7 member A1) (EC 1.2.1.3) (Antiquitin-1) (Betaine aldehyde dehydrogenase) (EC 1.2.1.8) (Delta1-piperideine-6-carboxylate dehydrogenase) (P6c dehydrogenase)	ALDH7A1 ATQ1	Multifunctional enzyme mediating important protective effects. Metabolizes betaine aldehyde to betaine, an important cellular osmolyte and methyl donor. Protects cells from oxidative stress by metabolizing a number of lipid peroxidation-derived aldehydes. Involved in lysine catabolism. {ECO:0000269|PubMed:16491085, ECO:0000269|PubMed:20207735}.	Amine and polyamine biosynthesis; betaine biosynthesis via choline pathway; betaine from betaine aldehyde: step 1/1.	Reaction=(S)-2-amino-6-oxohexanoate + H2O + NADP(+) = 2 H(+) + L-2-aminoadipate + NADPH; Xref=Rhea:RHEA:12304, ChEBI:CHEBI:15377, ChEBI:CHEBI:15378, ChEBI:CHEBI:57783, ChEBI:CHEBI:58321, ChEBI:CHEBI:58349, ChEBI:CHEBI:58672; EC=1.2.1.31; Reaction=(S)-2-amino-6-oxohexanoate + H2O + NAD(+) = 2 H(+) + L-2-aminoadipate + NADH; Xref=Rhea:RHEA:12308, ChEBI:CHEBI:15377, ChEBI:CHEBI:15378, ChEBI:CHEBI:57…	Abundant in hepatoma cells and fetal cochlea, ovary, eye, heart, adrenal gland, liver and kidney. Low levels present in adult peripheral blood leukocytes and fetal brain, thymus, spleen, skeletal muscle, lung and tongue. {ECO:0000269|PubMed:8088832, ECO:0000269|PubMed:9417906}.	cytosol [GO:0005829]; extracellular exosome [GO:0070062]; mitochondrial matrix [GO:0005759]; mitochondrion [GO:0005739]; nucleus [GO:0005634]; aldehyde dehydrogenase (NAD+) activity [GO:0004029]; betaine-aldehyde dehydrogenase activity [GO:0008802]; glyceraldehyde-3-phosphate dehydrogenase (NAD+) (non-phosphorylating) activity [GO:0043878]; identical protein binding [GO:0042802]; L-aminoadipate-s…	Pyridoxine-dependent epilepsy (PDE) [MIM:266100]: Characterized by a combination of various seizure types. It usually occurs in the first hours of life and is unresponsive to standard anticonvulsants, responding only to immediate administration of pyridoxine hydrochloride. {ECO:0000269|PubMed:16491085, ECO:0000269|PubMed:17068770}. Note=The disease is caused by variants affecting the gene represe…	Cytoplasm, cytosol {ECO:0000269|PubMed:20207735}. Nucleus {ECO:0000269|PubMed:20207735}.; [Isoform 1]: Mitochondrion {ECO:0000269|PubMed:20207735}.	Acetylation;Alternative splicing;Cytoplasm;Disease variant;Epilepsy;Mitochondrion;NAD;Nucleus;Oxidoreductase;Reference proteome;Transit peptide	56205000	57387000	45087000	44108000	50696750	7.07062e+06	0.139469	54954000	58302000	53139000	52768000	54790750	2.5282e+06	0.0461427	48351000	47769000	47404000	46114000	47409500	947631	0.0199882	0.00937562	0.523	0.01	0.741	1.08075	0.865283	0.935159
1412	1098	P49419	AL7A1_HUMAN	34	13	13	FALSE	Carbamidomethylation	Alpha-aminoadipic semialdehyde dehydrogenase OS=Homo sapiens OX=9606 GN=ALDH7A1 PE=1 SV=5	Alpha-aminoadipic semialdehyde dehydrogenase (Alpha-AASA dehydrogenase) (EC 1.2.1.31) (Aldehyde dehydrogenase family 7 member A1) (EC 1.2.1.3) (Antiquitin-1) (Betaine aldehyde dehydrogenase) (EC 1.2.1.8) (Delta1-piperideine-6-carboxylate dehydrogenase) (P6c dehydrogenase)	ALDH7A1 ATQ1	Multifunctional enzyme mediating important protective effects. Metabolizes betaine aldehyde to betaine, an important cellular osmolyte and methyl donor. Protects cells from oxidative stress by metabolizing a number of lipid peroxidation-derived aldehydes. Involved in lysine catabolism. {ECO:0000269|PubMed:16491085, ECO:0000269|PubMed:20207735}.	Amine and polyamine biosynthesis; betaine biosynthesis via choline pathway; betaine from betaine aldehyde: step 1/1.	Reaction=(S)-2-amino-6-oxohexanoate + H2O + NADP(+) = 2 H(+) + L-2-aminoadipate + NADPH; Xref=Rhea:RHEA:12304, ChEBI:CHEBI:15377, ChEBI:CHEBI:15378, ChEBI:CHEBI:57783, ChEBI:CHEBI:58321, ChEBI:CHEBI:58349, ChEBI:CHEBI:58672; EC=1.2.1.31; Reaction=(S)-2-amino-6-oxohexanoate + H2O + NAD(+) = 2 H(+) + L-2-aminoadipate + NADH; Xref=Rhea:RHEA:12308, ChEBI:CHEBI:15377, ChEBI:CHEBI:15378, ChEBI:CHEBI:57…	Abundant in hepatoma cells and fetal cochlea, ovary, eye, heart, adrenal gland, liver and kidney. Low levels present in adult peripheral blood leukocytes and fetal brain, thymus, spleen, skeletal muscle, lung and tongue. {ECO:0000269|PubMed:8088832, ECO:0000269|PubMed:9417906}.	cytosol [GO:0005829]; extracellular exosome [GO:0070062]; mitochondrial matrix [GO:0005759]; mitochondrion [GO:0005739]; nucleus [GO:0005634]; aldehyde dehydrogenase (NAD+) activity [GO:0004029]; betaine-aldehyde dehydrogenase activity [GO:0008802]; glyceraldehyde-3-phosphate dehydrogenase (NAD+) (non-phosphorylating) activity [GO:0043878]; identical protein binding [GO:0042802]; L-aminoadipate-s…	Pyridoxine-dependent epilepsy (PDE) [MIM:266100]: Characterized by a combination of various seizure types. It usually occurs in the first hours of life and is unresponsive to standard anticonvulsants, responding only to immediate administration of pyridoxine hydrochloride. {ECO:0000269|PubMed:16491085, ECO:0000269|PubMed:17068770}. Note=The disease is caused by variants affecting the gene represe…	Cytoplasm, cytosol {ECO:0000269|PubMed:20207735}. Nucleus {ECO:0000269|PubMed:20207735}.; [Isoform 1]: Mitochondrion {ECO:0000269|PubMed:20207735}.	Acetylation;Alternative splicing;Cytoplasm;Disease variant;Epilepsy;Mitochondrion;NAD;Nucleus;Oxidoreductase;Reference proteome;Transit peptide	56205000	57387000	45087000	44108000	50696750	7.07062e+06	0.139469	54954000	58302000	53139000	52768000	54790750	2.5282e+06	0.0461427	48351000	47769000	47404000	46114000	47409500	947631	0.0199882	0.00937562	0.523	0.01	0.741	1.08075	0.865283	0.935159
1501	4047	Q9BZX2	UCK2_HUMAN	44	7	6	FALSE	Carbamidomethylation	Uridine-cytidine kinase 2 OS=Homo sapiens OX=9606 GN=UCK2 PE=1 SV=1	Uridine-cytidine kinase 2 (UCK 2) (EC 2.7.1.48) (Cytidine monophosphokinase 2) (Testis-specific protein TSA903) (Uridine monophosphokinase 2)	UCK2 UMPK	Phosphorylates uridine and cytidine to uridine monophosphate and cytidine monophosphate. Does not phosphorylate deoxyribonucleosides or purine ribonucleosides. Can use ATP or GTP as a phosphate donor. Can also phosphorylate cytidine and uridine nucleoside analogs such as 6-azauridine, 5-fluorouridine, 4-thiouridine, 5-bromouridine, N(4)-acetylcytidine, N(4)-benzoylcytidine, 5-fluorocytidine, 2-th…	Pyrimidine metabolism; CTP biosynthesis via salvage pathway; CTP from cytidine: step 1/3.; Pyrimidine metabolism; UMP biosynthesis via salvage pathway; UMP from uridine: step 1/1.	Reaction=ATP + uridine = ADP + H(+) + UMP; Xref=Rhea:RHEA:16825, ChEBI:CHEBI:15378, ChEBI:CHEBI:16704, ChEBI:CHEBI:30616, ChEBI:CHEBI:57865, ChEBI:CHEBI:456216; EC=2.7.1.48; Reaction=ATP + cytidine = ADP + CMP + H(+); Xref=Rhea:RHEA:24674, ChEBI:CHEBI:15378, ChEBI:CHEBI:17562, ChEBI:CHEBI:30616, ChEBI:CHEBI:60377, ChEBI:CHEBI:456216; EC=2.7.1.48;	According to PubMed:8812458; testis-specific. According to PubMed:11306702, placenta-specific. {ECO:0000269|PubMed:8812458}.	cytoplasm [GO:0005737]; cytosol [GO:0005829]; ATP binding [GO:0005524]; identical protein binding [GO:0042802]; uridine kinase activity [GO:0004849]; CTP salvage [GO:0044211]; UMP salvage [GO:0044206]			ATP-binding;Acetylation;Alternative splicing;Kinase;Nucleotide-binding;Phosphoprotein;Reference proteome;Transferase	27788000	22558000	21281000	22467000	23523500	2.9019e+06	0.123362	17255000	26368000	23030000	31679000	24583000	6.04568e+06	0.245929	40567000	33814000	30901000	37938000	35805000	4.29106e+06	0.119845	0.00946237	0.977	0.091	0.005	1.04504	1.45649	1.52209
2447	6994	O14545	TRAD1_HUMAN	5	2	2	FALSE	Carbamidomethylation	TRAF-type zinc finger domain-containing protein 1 OS=Homo sapiens OX=9606 GN=TRAFD1 PE=1 SV=1	TRAF-type zinc finger domain-containing protein 1 (Protein FLN29)	TRAFD1 FLN29	Negative feedback regulator that controls excessive innate immune responses. Regulates both Toll-like receptor 4 (TLR4) and DDX58/RIG1-like helicases (RLH) pathways. May inhibit the LTR pathway by direct interaction with TRAF6 and attenuation of NF-kappa-B activation. May negatively regulate the RLH pathway downstream from MAVS and upstream of NF-kappa-B and IRF3 (By similarity). {ECO:0000250, EC…				metal ion binding [GO:0046872]; negative regulation of innate immune response [GO:0045824]			Acetylation;Alternative splicing;Metal-binding;Phosphoprotein;Reference proteome;Zinc;Zinc-finger	4425600	3683900	3160000	3761900	3757850	519230	0.138172	3426000	3846100	3972200	3073400	3579425	410280	0.114622	6373100	6478100	4568000	6513800	5983250	945388	0.158006	0.00948418	0.846	0.009	0.016	0.952519	1.67157	1.5922
1231	553	Q6PJT7-5	ZC3HE_HUMAN	31	14	14	FALSE		Isoform 5 of Zinc finger CCCH domain-containing protein 14 OS=Homo sapiens OX=9606 GN=ZC3H14	Zinc finger CCCH domain-containing protein 14 (Mammalian suppressor of tau pathology-2) (MSUT-2) (Renal carcinoma antigen NY-REN-37)	ZC3H14	Involved in poly(A) tail length control in neuronal cells. Binds the polyadenosine RNA oligonucleotides. {ECO:0000269|PubMed:17630287, ECO:0000269|PubMed:24671764}.			Isoform 1 and isoform 6 are expressed in fetal and adult brain. Isoform 1 and isoform 6 are expressed in fetal and adult temporal lobe. {ECO:0000269|PubMed:21734151}.	axon cytoplasm [GO:1904115]; cytoplasm [GO:0005737]; dendrite cytoplasm [GO:0032839]; nuclear speck [GO:0016607]; nucleolus [GO:0005730]; nucleus [GO:0005634]; ribonucleoprotein complex [GO:1990904]; metal ion binding [GO:0046872]; poly(A) binding [GO:0008143]; RNA binding [GO:0003723]; negative regulation of mRNA polyadenylation [GO:1900364]; regulation of mRNA stability [GO:0043488]	Mental retardation, autosomal recessive 56 (MRT56) [MIM:617125]: A form of mental retardation, a disorder characterized by significantly below average general intellectual functioning associated with impairments in adaptive behavior and manifested during the developmental period. {ECO:0000269|PubMed:21734151}. Note=The disease is caused by variants affecting the gene represented in this entry.	Nucleus speckle {ECO:0000269|PubMed:17630287, ECO:0000269|PubMed:19303045, ECO:0000269|PubMed:24671764}. Note=Colocalizes with poly(A) RNA in nuclear speckles. {ECO:0000250|UniProtKB:Q7TMD5}.; [Isoform 1]: Nucleus speckle.; [Isoform 3]: Nucleus speckle.; [Isoform 6]: Cytoplasm {ECO:0000269|PubMed:21734151}.	Acetylation;Alternative splicing;Cytoplasm;Isopeptide bond;Mental retardation;Metal-binding;Nucleus;Phosphoprotein;RNA-binding;Reference proteome;Repeat;Ubl conjugation;Zinc;Zinc-finger	47469000	37047000	38257000	40749000	40880500	4.65489e+06	0.113866	27058000	42866000	43179000	35775000	37219500	7.58818e+06	0.203876	56627000	54644000	54783000	51349000	54350750	2.1958e+06	0.0404006	0.00950605	0.682	0.072	0.023	0.910446	1.46028	1.3295
1231	507	Q6PJT7	ZC3HE_HUMAN	30	14	14	FALSE		Zinc finger CCCH domain-containing protein 14 OS=Homo sapiens OX=9606 GN=ZC3H14 PE=1 SV=1	Zinc finger CCCH domain-containing protein 14 (Mammalian suppressor of tau pathology-2) (MSUT-2) (Renal carcinoma antigen NY-REN-37)	ZC3H14	Involved in poly(A) tail length control in neuronal cells. Binds the polyadenosine RNA oligonucleotides. {ECO:0000269|PubMed:17630287, ECO:0000269|PubMed:24671764}.			Isoform 1 and isoform 6 are expressed in fetal and adult brain. Isoform 1 and isoform 6 are expressed in fetal and adult temporal lobe. {ECO:0000269|PubMed:21734151}.	axon cytoplasm [GO:1904115]; cytoplasm [GO:0005737]; dendrite cytoplasm [GO:0032839]; nuclear speck [GO:0016607]; nucleolus [GO:0005730]; nucleus [GO:0005634]; ribonucleoprotein complex [GO:1990904]; metal ion binding [GO:0046872]; poly(A) binding [GO:0008143]; RNA binding [GO:0003723]; negative regulation of mRNA polyadenylation [GO:1900364]; regulation of mRNA stability [GO:0043488]	Mental retardation, autosomal recessive 56 (MRT56) [MIM:617125]: A form of mental retardation, a disorder characterized by significantly below average general intellectual functioning associated with impairments in adaptive behavior and manifested during the developmental period. {ECO:0000269|PubMed:21734151}. Note=The disease is caused by variants affecting the gene represented in this entry.	Nucleus speckle {ECO:0000269|PubMed:17630287, ECO:0000269|PubMed:19303045, ECO:0000269|PubMed:24671764}. Note=Colocalizes with poly(A) RNA in nuclear speckles. {ECO:0000250|UniProtKB:Q7TMD5}.; [Isoform 1]: Nucleus speckle.; [Isoform 3]: Nucleus speckle.; [Isoform 6]: Cytoplasm {ECO:0000269|PubMed:21734151}.	Acetylation;Alternative splicing;Cytoplasm;Isopeptide bond;Mental retardation;Metal-binding;Nucleus;Phosphoprotein;RNA-binding;Reference proteome;Repeat;Ubl conjugation;Zinc;Zinc-finger	47469000	37047000	38257000	40749000	40880500	4.65489e+06	0.113866	27058000	42866000	43179000	35775000	37219500	7.58818e+06	0.203876	56627000	54644000	54783000	51349000	54350750	2.1958e+06	0.0404006	0.00950605	0.682	0.072	0.023	0.910446	1.46028	1.3295
1002	1937	Q86TG7	PEG10_HUMAN	22	12	12	FALSE	Carbamidomethylation	Retrotransposon-derived protein PEG10 OS=Homo sapiens OX=9606 GN=PEG10 PE=1 SV=2	Retrotransposon-derived protein PEG10 (Embryonal carcinoma differentiation-regulated protein) (Mammalian retrotransposon-derived protein 2) (Myelin expression factor 3-like protein 1) (MEF3-like protein 1) (Paternally expressed gene 10 protein) (Retrotransposon gag domain-containing protein 3) (Retrotransposon-derived gag-like polyprotein) (Ty3/Gypsy-like protein)	PEG10 EDR KIAA1051e MAR2 MART2 MEF3L1 RGAG3	Retrotransposon-derived protein that binds its own mRNA and self-assembles into virion-like capsids (PubMed:34413232). Forms virion-like extracellular vesicles that encapsulate their own mRNA and are released from cells, enabling intercellular transfer of PEG10 mRNA (PubMed:34413232). Binds its own mRNA in the 5'-UTR region, in the region near the boundary between the nucleocapsid (NC) and protea…			Expressed in the cytotrophoblast layer but not in the overlying syncytiotrophoblast of the placenta. Expressed in prostate and breast carcinomas but not in normal breast and prostate epithelial cells. Expressed in the Hep-G2 cell line (at protein level). Expressed in brain, liver, spleen, kidney, thymus, lung, ovary, testis, reactive lymph node, skeletal muscle, adipose tissue and placenta. Expre…	cytoplasm [GO:0005737]; cytosol [GO:0005829]; extracellular vesicle [GO:1903561]; nucleoplasm [GO:0005654]; DNA binding [GO:0003677]; mRNA binding [GO:0003729]; RNA binding [GO:0003723]; zinc ion binding [GO:0008270]; apoptotic process [GO:0006915]; cell differentiation [GO:0030154]; mRNA transport [GO:0051028]; negative regulation of transforming growth factor beta receptor signaling pathway [GO…		Extracellular vesicle membrane {ECO:0000269|PubMed:34413232}. Cytoplasm {ECO:0000269|PubMed:12810624, ECO:0000269|PubMed:15611116, ECO:0000269|PubMed:16423995, ECO:0000269|PubMed:17621626}. Nucleus {ECO:0000269|PubMed:12810624}. Note=Forms virion-like extracellular vesicles that are released from cells (PubMed:34413232). Detected predominantly in the cytoplasm of breast and prostate carcinomas, i…	Alternative initiation;Apoptosis;Coiled coil;Cytoplasm;DNA-binding;Differentiation;Isopeptide bond;Membrane;Metal-binding;Methylation;Nucleus;Phosphoprotein;RNA-binding;Reference proteome;Ribosomal frameshifting;Transport;Transposable element;Ubl conjugation;Zinc;Zinc-finger	87500000	85203000	72688000	65387000	77694500	1.04732e+07	0.1348	86453000	80705000	74040000	68650000	77462000	7.76137e+06	0.100196	59485000	63014000	58865000	53040000	58601000	4.13322e+06	0.0705315	0.00984011	0.997	0.011	0.034	0.997008	0.756513	0.754249
1466	1597	Q9UJA5	TRM6_HUMAN	15	6	6	FALSE	Acetylation (N-term)	tRNA (adenine(58)-N(1))-methyltransferase non-catalytic subunit TRM6 OS=Homo sapiens OX=9606 GN=TRMT6 PE=1 SV=1	tRNA (adenine(58)-N(1))-methyltransferase non-catalytic subunit TRM6 (mRNA methyladenosine-N(1)-methyltransferase non-catalytic subunit TRM6) (tRNA(m1A58)-methyltransferase subunit TRM6) (tRNA(m1A58)MTase subunit TRM6)	TRMT6 KIAA1153 TRM6 CGI-09	Substrate-binding subunit of tRNA (adenine-N(1)-)-methyltransferase, which catalyzes the formation of N(1)-methyladenine at position 58 (m1A58) in initiator methionyl-tRNA (PubMed:16043508). Together with the TRMT61A catalytic subunit, part of a mRNA N(1)-methyltransferase complex that mediates methylation of adenosine residues at the N(1) position of a small subset of mRNAs: N(1) methylation tak…			Expressed in brain, liver, testis and ovary. {ECO:0000269|PubMed:10574461}.	nucleoplasm [GO:0005654]; nucleus [GO:0005634]; tRNA (m1A) methyltransferase complex [GO:0031515]; RNA binding [GO:0003723]; mRNA methylation [GO:0080009]; tRNA methylation [GO:0030488]		Nucleus {ECO:0000250|UniProtKB:P41814}.	Alternative splicing;Nucleus;Phosphoprotein;Reference proteome;tRNA processing	28284000	27625000	25306000	25465000	26670000	1.50881e+06	0.0565734	28004000	24614000	26566000	26227000	26352750	1.39178e+06	0.0528135	30308000	28922000	31817000	30558000	30401250	1.18684e+06	0.0390393	0.00984011	0.954	0.017	0.022	0.988105	1.15363	1.1399
840	1647	P09525	ANXA4_HUMAN	51	16	16	FALSE	Carbamidomethylation	Annexin A4 OS=Homo sapiens OX=9606 GN=ANXA4 PE=1 SV=4	Annexin A4 (35-beta calcimedin) (Annexin IV) (Annexin-4) (Carbohydrate-binding protein p33/p41) (Chromobindin-4) (Endonexin I) (Lipocortin IV) (P32.5) (PP4-X) (Placental anticoagulant protein II) (PAP-II) (Protein II)	ANXA4 ANX4	Calcium/phospholipid-binding protein which promotes membrane fusion and is involved in exocytosis. {ECO:0000250}.				cell surface [GO:0009986]; collagen-containing extracellular matrix [GO:0062023]; cytoplasm [GO:0005737]; cytoplasmic vesicle [GO:0031410]; extracellular exosome [GO:0070062]; nuclear membrane [GO:0031965]; nucleus [GO:0005634]; perinuclear region of cytoplasm [GO:0048471]; plasma membrane [GO:0005886]; vesicle membrane [GO:0012506]; calcium ion binding [GO:0005509]; calcium-dependent phospholipi…		Zymogen granule membrane {ECO:0000250|UniProtKB:P50994}; Peripheral membrane protein {ECO:0000250|UniProtKB:P50994}.	Acetylation;Alternative initiation;Alternative splicing;Annexin;Calcium;Calcium/phospholipid-binding;Cytoplasmic vesicle;Direct protein sequencing;Membrane;Phosphoprotein;Reference proteome;Repeat	48730000	49222000	66766000	56057000	55193750	8.40841e+06	0.152344	56061000	52880000	60768000	57688000	56849250	3.28818e+06	0.0578403	45933000	45905000	50198000	46910000	47236500	2.02888e+06	0.0429516	0.00990832	0.897	0.006	0.237	1.02999	0.830908	0.855831
226	122	Q16658	FSCN1_HUMAN	63	27	27	FALSE	Carbamidomethylation	Fascin OS=Homo sapiens OX=9606 GN=FSCN1 PE=1 SV=3	Fascin (55 kDa actin-bundling protein) (Singed-like protein) (p55)	FSCN1 FAN1 HSN SNL	Actin-binding protein that contains 2 major actin binding sites (PubMed:21685497, PubMed:23184945). Organizes filamentous actin into parallel bundles (PubMed:20393565, PubMed:21685497, PubMed:23184945). Plays a role in the organization of actin filament bundles and the formation of microspikes, membrane ruffles, and stress fibers (PubMed:22155786). Important for the formation of a diverse set of …			Ubiquitous.	actin cytoskeleton [GO:0015629]; cell cortex [GO:0005938]; cell projection membrane [GO:0031253]; cell-cell junction [GO:0005911]; cytoplasm [GO:0005737]; cytoskeleton [GO:0005856]; cytosol [GO:0005829]; extracellular exosome [GO:0070062]; filopodium [GO:0030175]; growth cone [GO:0030426]; lamellipodium [GO:0030027]; microspike [GO:0044393]; microvillus [GO:0005902]; podosome [GO:0002102]; ruffle…		Cytoplasm, cytosol {ECO:0000269|PubMed:21706053, ECO:0000269|PubMed:9571235}. Cytoplasm, cell cortex {ECO:0000269|PubMed:21685497}. Cytoplasm, cytoskeleton {ECO:0000269|PubMed:21685497, ECO:0000269|PubMed:3525578, ECO:0000269|PubMed:9571235}. Cytoplasm, cytoskeleton, stress fiber {ECO:0000269|PubMed:21706053}. Cell projection, filopodium {ECO:0000269|PubMed:20137952, ECO:0000269|PubMed:21685497, …	Acetylation;Actin-binding;Cell junction;Cell projection;Cytoplasm;Cytoskeleton;Direct protein sequencing;Isopeptide bond;Phosphoprotein;Reference proteome;Ubl conjugation	308370000	324460000	275040000	269280000	294287500	2.64861e+07	0.0900007	296580000	315480000	277140000	285380000	293645000	1.65942e+07	0.0565112	246760000	264900000	246570000	245400000	250907500	9.3477e+06	0.0372555	0.00990832	1	0.012	0.061	0.997817	0.854459	0.852593
653	1519	P25685	DNJB1_HUMAN	61	22	21	FALSE	Carbamidomethylation	DnaJ homolog subfamily B member 1 OS=Homo sapiens OX=9606 GN=DNAJB1 PE=1 SV=4	DnaJ homolog subfamily B member 1 (DnaJ protein homolog 1) (Heat shock 40 kDa protein 1) (HSP40) (Heat shock protein 40) (Human DnaJ protein 1) (hDj-1)	DNAJB1 DNAJ1 HDJ1 HSPF1	Interacts with HSP70 and can stimulate its ATPase activity. Stimulates the association between HSC70 and HIP. Negatively regulates heat shock-induced HSF1 transcriptional activity during the attenuation and recovery phase period of the heat shock response (PubMed:9499401). Stimulates ATP hydrolysis and the folding of unfolded proteins mediated by HSPA1A/B (in vitro) (PubMed:24318877). {ECO:000026…				cytoplasm [GO:0005737]; cytosol [GO:0005829]; dendritic spine [GO:0043197]; extracellular exosome [GO:0070062]; glutamatergic synapse [GO:0098978]; neuronal cell body [GO:0043025]; nucleolus [GO:0005730]; nucleoplasm [GO:0005654]; nucleus [GO:0005634]; postsynaptic density [GO:0014069]; sperm head [GO:0061827]; ATPase activator activity [GO:0001671]; ATPase binding [GO:0051117]; cadherin binding …		Cytoplasm {ECO:0000269|PubMed:1586970}. Nucleus {ECO:0000269|PubMed:1586970}. Nucleus, nucleolus {ECO:0000269|PubMed:1586970}. Note=Translocates rapidly from the cytoplasm to the nucleus, and especially to the nucleoli, upon heat shock.	Alternative splicing;Chaperone;Cytoplasm;Direct protein sequencing;Nucleus;Phosphoprotein;Reference proteome;Stress response	129990000	139140000	143440000	136810000	137345000	5.62e+06	0.0409189	105570000	142350000	136340000	136150000	130102500	1.66065e+07	0.127641	223270000	229290000	170420000	233840000	214205000	2.95093e+07	0.137762	0.009977	0.991	0.009	0.062	0.947268	1.64643	1.55961
3338	9589	P63272	SPT4H_HUMAN	21	2	2	FALSE	Carbamidomethylation	Transcription elongation factor SPT4 OS=Homo sapiens OX=9606 GN=SUPT4H1 PE=1 SV=1	Transcription elongation factor SPT4 (hSPT4) (DRB sensitivity-inducing factor 14 kDa subunit) (DSIF p14) (DRB sensitivity-inducing factor small subunit) (DSIF small subunit)	SUPT4H1 SPT4H SUPT4H	Component of the DRB sensitivity-inducing factor complex (DSIF complex), which regulates mRNA processing and transcription elongation by RNA polymerase II. DSIF positively regulates mRNA capping by stimulating the mRNA guanylyltransferase activity of RNGTT/CAP1A. DSIF also acts cooperatively with the negative elongation factor complex (NELF complex) to enhance transcriptional pausing at sites pro…			Widely expressed. {ECO:0000269|PubMed:8649394, ECO:0000269|PubMed:8786137}.	DSIF complex [GO:0032044]; nucleoplasm [GO:0005654]; nucleus [GO:0005634]; protein heterodimerization activity [GO:0046982]; RNA polymerase II complex binding [GO:0000993]; zinc ion binding [GO:0008270]; chromatin organization [GO:0006325]; mRNA processing [GO:0006397]; negative regulation of DNA-templated transcription, elongation [GO:0032785]; negative regulation of transcription by RNA polymer…		Nucleus {ECO:0000269|PubMed:8649394}.	Acetylation;Activator;Metal-binding;Nucleus;Reference proteome;Repressor;Transcription;Transcription regulation;Zinc;Zinc-finger	34264000	33839000	29100000	33513000	32679000	2.40573e+06	0.073617	33091000	31096000	33303000	33662000	32788000	1.15236e+06	0.0351457	35576000	37124000	39080000	38849000	37657250	1.63915e+06	0.0435282	0.009977	0.99	0.018	0.016	1.00334	1.14851	1.15234
2291	5413	Q9BRG1	VPS25_HUMAN	20	4	4	FALSE		Vacuolar protein-sorting-associated protein 25 OS=Homo sapiens OX=9606 GN=VPS25 PE=1 SV=1	Vacuolar protein-sorting-associated protein 25 (hVps25) (Dermal papilla-derived protein 9) (ELL-associated protein of 20 kDa) (ESCRT-II complex subunit VPS25)	VPS25 DERP9 EAP20	Component of the ESCRT-II complex (endosomal sorting complex required for transport II), which is required for multivesicular body (MVB) formation and sorting of endosomal cargo proteins into MVBs. The MVB pathway mediates delivery of transmembrane proteins into the lumen of the lysosome for degradation. The ESCRT-II complex is probably involved in the recruitment of the ESCRT-III complex. The ES…			Expressed at the mRNA level in kidney, liver, pancreas, and placenta. Lower levels of expression are found in heart, skeletal muscle, brain and lung. {ECO:0000269|PubMed:16889659}.	cytoplasm [GO:0005737]; cytosol [GO:0005829]; endosome membrane [GO:0010008]; ESCRT II complex [GO:0000814]; extracellular exosome [GO:0070062]; nucleoplasm [GO:0005654]; nucleus [GO:0005634]; protein homodimerization activity [GO:0042803]; protein N-terminus binding [GO:0047485]; structural molecule activity [GO:0005198]; macroautophagy [GO:0016236]; multivesicular body assembly [GO:0036258]; ne…		Cytoplasm. Endosome membrane. Nucleus, nucleoplasm. Note=Distributes diffusely throughout the cytoplasm and nucleoplasm, but exhibits a punctate distribution on coexpression with CHMP6.	Cytoplasm;Endosome;Membrane;Nucleus;Protein transport;Reference proteome;Transcription;Transcription regulation;Transport	16063000	17866000	18043000	16129000	17025250	1.07577e+06	0.0631869	16724000	15724000	17337000	18339000	17031000	1.09651e+06	0.0643831	14722000	13932000	15225000	14699000	14644500	533421	0.0364246	0.009977	0.639	0.006	0.015	1.00034	0.859873	0.860164
1223	4413	P35080-2	PROF2_HUMAN	47	8	4	TRUE	Carbamidomethylation	Isoform IIb of Profilin-2 OS=Homo sapiens OX=9606 GN=PFN2	Profilin-2 (Profilin II)	PFN2	Binds to actin and affects the structure of the cytoskeleton. At high concentrations, profilin prevents the polymerization of actin, whereas it enhances it at low concentrations. By binding to PIP2, it inhibits the formation of IP3 and DG.			Highly expressed in brain, skeletal muscle and kidney and less strongly in heart, placenta, lung and liver.	cytoplasm [GO:0005737]; cytoskeleton [GO:0005856]; extracellular exosome [GO:0070062]; glutamatergic synapse [GO:0098978]; postsynapse [GO:0098794]; presynapse [GO:0098793]; Schaffer collateral - CA1 synapse [GO:0098685]; actin binding [GO:0003779]; actin monomer binding [GO:0003785]; ATP hydrolysis activity [GO:0016887]; phosphatidylinositol-4,5-bisphosphate binding [GO:0005546]; actin cytoskele…		Cytoplasm, cytoskeleton.	Acetylation;Actin-binding;Alternative splicing;Cytoplasm;Cytoskeleton;Direct protein sequencing;Reference proteome	19495000	22585000	22452000	18651000	20795750	2.01961e+06	0.0971165	19813000	21275000	21056000	30560000	23176000	4.96459e+06	0.214212	16976000	16604000	15477000	15032000	16022250	917599	0.0572703	0.0100231	0.651	0.069	0.014	1.11446	0.691329	0.770458
3045	4738	P53701	CCHL_HUMAN	16	3	3	FALSE	Carbamidomethylation	Cytochrome c-type heme lyase OS=Homo sapiens OX=9606 GN=HCCS PE=1 SV=1	Holocytochrome c-type synthase (EC 4.4.1.17) (Cytochrome c-type heme lyase)	HCCS CCHL	Lyase that catalyzes the covalent linking of the heme group to the cytochrome C apoprotein to produce the mature functional cytochrome. {ECO:0000269|PubMed:23150584}.		Reaction=holo-[cytochrome c] = apo-[cytochrome c] + heme b; Xref=Rhea:RHEA:22648, Rhea:RHEA-COMP:10725, Rhea:RHEA-COMP:10726, ChEBI:CHEBI:29950, ChEBI:CHEBI:60344, ChEBI:CHEBI:83739; EC=4.4.1.17; Evidence={ECO:0000269|PubMed:23150584};PhysiologicalDirection=right-to-left; Xref=Rhea:RHEA:22650; Evidence={ECO:0000305|PubMed:23150584};		cytosol [GO:0005829]; membrane [GO:0016020]; mitochondrial inner membrane [GO:0005743]; mitochondrion [GO:0005739]; heme binding [GO:0020037]; holocytochrome-c synthase activity [GO:0004408]; metal ion binding [GO:0046872]; animal organ morphogenesis [GO:0009887]; cytochrome c-heme linkage [GO:0018063]	Linear skin defects with multiple congenital anomalies 1 (LSDMCA1) [MIM:309801]: A disorder characterized by dermal, ocular, neurological and cardiac abnormalities. LSDMCA1 main features are unilateral or bilateral microphthalmia, linear skin defects in affected females, and in utero lethality for males. Skin defects are limited to the face and neck, consisting of areas of aplastic skin that heal…	Mitochondrion inner membrane {ECO:0000305|PubMed:17033964}. Membrane {ECO:0000269|PubMed:23150584}; Lipid-anchor {ECO:0000305|PubMed:25255805, ECO:0000305|PubMed:25807930}.	Disease variant;Heme;Iron;Lipoprotein;Lyase;Membrane;Metal-binding;Microphthalmia;Mitochondrion;Mitochondrion inner membrane;Myristate;Reference proteome;Repeat	8468200	9819000	10184000	9509400	9495150	738066	0.0777308	7843300	8571700	8200200	7062100	7919325	644230	0.0813492	10406000	10466000	9484400	9920900	10069325	460025	0.0456858	0.0105439	0.033	0.007	0.408	0.834039	1.27149	1.06047
2975	8524	P05412	JUN_HUMAN	7	2	1	FALSE		Transcription factor AP-1 OS=Homo sapiens OX=9606 GN=JUN PE=1 SV=2	Transcription factor Jun (Activator protein 1) (AP1) (Proto-oncogene c-Jun) (Transcription factor AP-1 subunit Jun) (V-jun avian sarcoma virus 17 oncogene homolog) (p39)	JUN	Transcription factor that recognizes and binds to the AP-1 consensus motif 5'-TGA[GC]TCA-3' (PubMed:10995748, PubMed:22083952). Heterodimerizes with proteins of the FOS family to form an AP-1 transcription complex, thereby enhancing its DNA binding activity to the AP-1 consensus sequence 5'-TGA[GC]TCA-3' and enhancing its transcriptional activity (By similarity). Together with FOSB, plays a role …			Expressed in the developing and adult prostate and prostate cancer cells. {ECO:0000269|PubMed:24263171, ECO:0000269|PubMed:24559171}.	chromatin [GO:0000785]; euchromatin [GO:0000791]; nuclear chromosome [GO:0000228]; nucleoplasm [GO:0005654]; nucleus [GO:0005634]; plasma membrane [GO:0005886]; RNA polymerase II transcription regulator complex [GO:0090575]; transcription factor AP-1 complex [GO:0035976]; transcription regulator complex [GO:0005667]; transcription repressor complex [GO:0017053]; cAMP response element binding [GO:…		Nucleus.	Acetylation;Activator;DNA-binding;Direct protein sequencing;Isopeptide bond;Nucleus;Phosphoprotein;Proto-oncogene;Reference proteome;Transcription;Transcription regulation;Ubl conjugation	953270	1183500	1383900	1940900	1.36539e+06	422091	0.309135	919410	641200	1746400	1556300	1.21583e+06	521373	0.428821	3232600	2376800	4695000	5204800	3877300	1.30359e+06	0.33621	0.0105682	0.834	0.017	0.011	0.89046	3.18902	2.8397
1050	1186	O15294	OGT1_HUMAN	16	12	12	FALSE	Carbamidomethylation	UDP-N-acetylglucosamine--peptide N-acetylglucosaminyltransferase 110 kDa subunit OS=Homo sapiens OX=9606 GN=OGT PE=1 SV=3	UDP-N-acetylglucosamine--peptide N-acetylglucosaminyltransferase 110 kDa subunit (EC 2.4.1.255) (O-GlcNAc transferase subunit p110) (O-linked N-acetylglucosamine transferase 110 kDa subunit) (OGT)	OGT	Catalyzes the transfer of a single N-acetylglucosamine from UDP-GlcNAc to a serine or threonine residue in cytoplasmic and nuclear proteins resulting in their modification with a beta-linked N-acetylglucosamine (O-GlcNAc) (PubMed:26678539, PubMed:23103939, PubMed:21240259, PubMed:21285374, PubMed:15361863). Glycosylates a large and diverse number of proteins including histone H2B, AKT1, ATG4B, EZ…	Protein modification; protein glycosylation. {ECO:0000269|PubMed:15361863, ECO:0000269|PubMed:21240259, ECO:0000269|PubMed:21285374, ECO:0000269|PubMed:23103939, ECO:0000269|PubMed:26678539}.	Reaction=L-seryl-[protein] + UDP-N-acetyl-alpha-D-glucosamine = 3-O-(N-acetyl-beta-D-glucosaminyl)-L-seryl-[protein] + H(+) + UDP; Xref=Rhea:RHEA:48904, Rhea:RHEA-COMP:9863, Rhea:RHEA-COMP:12251, ChEBI:CHEBI:15378, ChEBI:CHEBI:29999, ChEBI:CHEBI:57705, ChEBI:CHEBI:58223, ChEBI:CHEBI:90838; EC=2.4.1.255; Evidence={ECO:0000269|PubMed:15361863, ECO:0000269|PubMed:21240259, ECO:0000269|PubMed:2128537…	Highly expressed in pancreas and to a lesser extent in skeletal muscle, heart, brain and placenta. Present in trace amounts in lung and liver. {ECO:0000269|PubMed:9083068}.	cell projection [GO:0042995]; cytosol [GO:0005829]; histone acetyltransferase complex [GO:0000123]; mitochondrial membrane [GO:0031966]; NSL complex [GO:0044545]; nucleoplasm [GO:0005654]; nucleus [GO:0005634]; plasma membrane [GO:0005886]; protein N-acetylglucosaminyltransferase complex [GO:0017122]; protein-containing complex [GO:0032991]; acetylglucosaminyltransferase activity [GO:0008375]; ph…	Note=Regulation of OGT activity and altered O-GlcNAcylations are implicated in diabetes and Alzheimer disease. O-GlcNAcylation of AKT1 affects insulin signaling and, possibly diabetes. Reduced O-GlcNAcylations and resulting increased phosphorylations of MAPT/TAU are observed in Alzheimer disease (AD) brain cerebrum. {ECO:0000269|PubMed:19451179}.; Intellectual developmental disorder, X-linked 106…	Nucleus {ECO:0000269|PubMed:26678539}. Cytoplasm {ECO:0000269|PubMed:26678539}. Note=Predominantly localizes to the nucleus. {ECO:0000269|PubMed:26678539}.; [Isoform 2]: Mitochondrion {ECO:0000269|PubMed:20824293}. Membrane {ECO:0000269|PubMed:20824293}. Note=Associates with the mitochondrial inner membrane. {ECO:0000269|PubMed:20824293}.; [Isoform 3]: Cytoplasm {ECO:0000269|PubMed:21285374}. Nuc…	Acetylation;Alternative splicing;Apoptosis;Biological rhythms;Cell membrane;Cell projection;Chromatin regulator;Cytoplasm;Direct protein sequencing;Disease variant;Glycoprotein;Glycosyltransferase;Host-virus interaction;Lipid-binding;Membrane;Mental retardation;Mitochondrion;Nucleus;Phosphoprotein;Reference proteome;Repeat;TPR repeat;Transferase;Ubl conjugation;Ubl conjugation pathway	16636000	20902000	19355000	18978000	18967750	1.76337e+06	0.0929669	22385000	18137000	17018000	18940000	19120000	2.31497e+06	0.121076	24565000	24387000	25693000	22182000	24206750	1.46849e+06	0.0606645	0.010617	0.997	0.039	0.017	1.00803	1.26604	1.27621
555	3190	P10768	ESTD_HUMAN	43	7	7	FALSE	Carbamidomethylation	S-formylglutathione hydrolase OS=Homo sapiens OX=9606 GN=ESD PE=1 SV=2	S-formylglutathione hydrolase (FGH) (EC 3.1.2.12) (Esterase D) (Methylumbelliferyl-acetate deacetylase) (EC 3.1.1.56)	ESD	Serine hydrolase involved in the detoxification of formaldehyde. {ECO:0000269|PubMed:3770744, ECO:0000269|PubMed:4768551}.		Reaction=H2O + S-formylglutathione = formate + glutathione + H(+); Xref=Rhea:RHEA:14961, ChEBI:CHEBI:15377, ChEBI:CHEBI:15378, ChEBI:CHEBI:15740, ChEBI:CHEBI:57688, ChEBI:CHEBI:57925; EC=3.1.2.12; Evidence={ECO:0000269|PubMed:4768551}; Reaction=4-methylumbelliferyl acetate + H2O = 4-methylumbelliferone + acetate + H(+); Xref=Rhea:RHEA:12208, ChEBI:CHEBI:15377, ChEBI:CHEBI:15378, ChEBI:CHEBI:17224…		cytoplasmic vesicle [GO:0031410]; cytosol [GO:0005829]; endoplasmic reticulum lumen [GO:0005788]; extracellular exosome [GO:0070062]; carboxylic ester hydrolase activity [GO:0052689]; hydrolase activity, acting on ester bonds [GO:0016788]; identical protein binding [GO:0042802]; methylumbelliferyl-acetate deacetylase activity [GO:0047374]; S-formylglutathione hydrolase activity [GO:0018738]; form…		Cytoplasm. Cytoplasmic vesicle.	Acetylation;Cytoplasm;Cytoplasmic vesicle;Direct protein sequencing;Hydrolase;Reference proteome;Serine esterase	108410000	102010000	91098000	82249000	95941750	1.15936e+07	0.12084	98483000	103600000	109670000	106370000	104530750	4.73414e+06	0.0452895	90767000	93297000	85898000	90750000	90178000	3.09412e+06	0.0343112	0.0108393	0.464	0.009	0.627	1.08952	0.862694	0.939924
2628	3903	Q9BXS6-2	NUSAP_HUMAN	7	3	3	FALSE		Isoform 2 of Nucleolar and spindle-associated protein 1 OS=Homo sapiens OX=9606 GN=NUSAP1	Nucleolar and spindle-associated protein 1 (NuSAP)	NUSAP1 ANKT BM-037 PRO0310	Microtubule-associated protein with the capacity to bundle and stabilize microtubules (By similarity). May associate with chromosomes and promote the organization of mitotic spindle microtubules around them. {ECO:0000250, ECO:0000269|PubMed:12963707}.				chromosome [GO:0005694]; cytoplasm [GO:0005737]; microtubule [GO:0005874]; mitotic spindle [GO:0072686]; nucleolus [GO:0005730]; DNA binding [GO:0003677]; microtubule binding [GO:0008017]; RNA binding [GO:0003723]; establishment of mitotic spindle localization [GO:0040001]; mitotic chromosome condensation [GO:0007076]; mitotic cytokinesis [GO:0000281]; mitotic sister chromatid segregation [GO:000…		Cytoplasm {ECO:0000250}. Nucleus, nucleolus {ECO:0000250}. Cytoplasm, cytoskeleton, spindle {ECO:0000250}. Chromosome {ECO:0000250}. Note=Found in the cytoplasm and nucleolus during interphase and redistributes to the mitotic spindle in prometaphase (By similarity). Localizes to the mitotic spindle during anaphase and telophase then disappears from around the chromosomes during cytokinesis (By si…	Acetylation;Alternative splicing;Cell cycle;Cell division;Chromosome;Coiled coil;Cytoplasm;Cytoskeleton;DNA-binding;Microtubule;Mitosis;Nucleus;Phosphoprotein;Reference proteome;Ubl conjugation	3863900	4052100	4858900	4443700	4304650	441426	0.102546	9487700	2630400	4548800	5063400	5432575	2.89906e+06	0.533643	6519400	5464900	6385200	7237600	6401775	728114	0.113736	0.0109144	0.889	0.633	0.005	1.26202	1.17841	1.48718
2628	3905	Q9BXS6	NUSAP_HUMAN	7	3	3	FALSE		Nucleolar and spindle-associated protein 1 OS=Homo sapiens OX=9606 GN=NUSAP1 PE=1 SV=1	Nucleolar and spindle-associated protein 1 (NuSAP)	NUSAP1 ANKT BM-037 PRO0310	Microtubule-associated protein with the capacity to bundle and stabilize microtubules (By similarity). May associate with chromosomes and promote the organization of mitotic spindle microtubules around them. {ECO:0000250, ECO:0000269|PubMed:12963707}.				chromosome [GO:0005694]; cytoplasm [GO:0005737]; microtubule [GO:0005874]; mitotic spindle [GO:0072686]; nucleolus [GO:0005730]; DNA binding [GO:0003677]; microtubule binding [GO:0008017]; RNA binding [GO:0003723]; establishment of mitotic spindle localization [GO:0040001]; mitotic chromosome condensation [GO:0007076]; mitotic cytokinesis [GO:0000281]; mitotic sister chromatid segregation [GO:000…		Cytoplasm {ECO:0000250}. Nucleus, nucleolus {ECO:0000250}. Cytoplasm, cytoskeleton, spindle {ECO:0000250}. Chromosome {ECO:0000250}. Note=Found in the cytoplasm and nucleolus during interphase and redistributes to the mitotic spindle in prometaphase (By similarity). Localizes to the mitotic spindle during anaphase and telophase then disappears from around the chromosomes during cytokinesis (By si…	Acetylation;Alternative splicing;Cell cycle;Cell division;Chromosome;Coiled coil;Cytoplasm;Cytoskeleton;DNA-binding;Microtubule;Mitosis;Nucleus;Phosphoprotein;Reference proteome;Ubl conjugation	3863900	4052100	4858900	4443700	4304650	441426	0.102546	9487700	2630400	4548800	5063400	5432575	2.89906e+06	0.533643	6519400	5464900	6385200	7237600	6401775	728114	0.113736	0.0109144	0.889	0.633	0.005	1.26202	1.17841	1.48718
2628	3899	Q9BXS6-4	NUSAP_HUMAN	8	3	3	FALSE		Isoform 4 of Nucleolar and spindle-associated protein 1 OS=Homo sapiens OX=9606 GN=NUSAP1	Nucleolar and spindle-associated protein 1 (NuSAP)	NUSAP1 ANKT BM-037 PRO0310	Microtubule-associated protein with the capacity to bundle and stabilize microtubules (By similarity). May associate with chromosomes and promote the organization of mitotic spindle microtubules around them. {ECO:0000250, ECO:0000269|PubMed:12963707}.				chromosome [GO:0005694]; cytoplasm [GO:0005737]; microtubule [GO:0005874]; mitotic spindle [GO:0072686]; nucleolus [GO:0005730]; DNA binding [GO:0003677]; microtubule binding [GO:0008017]; RNA binding [GO:0003723]; establishment of mitotic spindle localization [GO:0040001]; mitotic chromosome condensation [GO:0007076]; mitotic cytokinesis [GO:0000281]; mitotic sister chromatid segregation [GO:000…		Cytoplasm {ECO:0000250}. Nucleus, nucleolus {ECO:0000250}. Cytoplasm, cytoskeleton, spindle {ECO:0000250}. Chromosome {ECO:0000250}. Note=Found in the cytoplasm and nucleolus during interphase and redistributes to the mitotic spindle in prometaphase (By similarity). Localizes to the mitotic spindle during anaphase and telophase then disappears from around the chromosomes during cytokinesis (By si…	Acetylation;Alternative splicing;Cell cycle;Cell division;Chromosome;Coiled coil;Cytoplasm;Cytoskeleton;DNA-binding;Microtubule;Mitosis;Nucleus;Phosphoprotein;Reference proteome;Ubl conjugation	3863900	4052100	4858900	4443700	4304650	441426	0.102546	9487700	2630400	4548800	5063400	5432575	2.89906e+06	0.533643	6519400	5464900	6385200	7237600	6401775	728114	0.113736	0.0109144	0.889	0.633	0.005	1.26202	1.17841	1.48718
2628	3900	Q9BXS6-6	NUSAP_HUMAN	8	3	3	FALSE		Isoform 6 of Nucleolar and spindle-associated protein 1 OS=Homo sapiens OX=9606 GN=NUSAP1	Nucleolar and spindle-associated protein 1 (NuSAP)	NUSAP1 ANKT BM-037 PRO0310	Microtubule-associated protein with the capacity to bundle and stabilize microtubules (By similarity). May associate with chromosomes and promote the organization of mitotic spindle microtubules around them. {ECO:0000250, ECO:0000269|PubMed:12963707}.				chromosome [GO:0005694]; cytoplasm [GO:0005737]; microtubule [GO:0005874]; mitotic spindle [GO:0072686]; nucleolus [GO:0005730]; DNA binding [GO:0003677]; microtubule binding [GO:0008017]; RNA binding [GO:0003723]; establishment of mitotic spindle localization [GO:0040001]; mitotic chromosome condensation [GO:0007076]; mitotic cytokinesis [GO:0000281]; mitotic sister chromatid segregation [GO:000…		Cytoplasm {ECO:0000250}. Nucleus, nucleolus {ECO:0000250}. Cytoplasm, cytoskeleton, spindle {ECO:0000250}. Chromosome {ECO:0000250}. Note=Found in the cytoplasm and nucleolus during interphase and redistributes to the mitotic spindle in prometaphase (By similarity). Localizes to the mitotic spindle during anaphase and telophase then disappears from around the chromosomes during cytokinesis (By si…	Acetylation;Alternative splicing;Cell cycle;Cell division;Chromosome;Coiled coil;Cytoplasm;Cytoskeleton;DNA-binding;Microtubule;Mitosis;Nucleus;Phosphoprotein;Reference proteome;Ubl conjugation	3863900	4052100	4858900	4443700	4304650	441426	0.102546	9487700	2630400	4548800	5063400	5432575	2.89906e+06	0.533643	6519400	5464900	6385200	7237600	6401775	728114	0.113736	0.0109144	0.889	0.633	0.005	1.26202	1.17841	1.48718
2628	3902	Q9BXS6-3	NUSAP_HUMAN	7	3	3	FALSE		Isoform 3 of Nucleolar and spindle-associated protein 1 OS=Homo sapiens OX=9606 GN=NUSAP1	Nucleolar and spindle-associated protein 1 (NuSAP)	NUSAP1 ANKT BM-037 PRO0310	Microtubule-associated protein with the capacity to bundle and stabilize microtubules (By similarity). May associate with chromosomes and promote the organization of mitotic spindle microtubules around them. {ECO:0000250, ECO:0000269|PubMed:12963707}.				chromosome [GO:0005694]; cytoplasm [GO:0005737]; microtubule [GO:0005874]; mitotic spindle [GO:0072686]; nucleolus [GO:0005730]; DNA binding [GO:0003677]; microtubule binding [GO:0008017]; RNA binding [GO:0003723]; establishment of mitotic spindle localization [GO:0040001]; mitotic chromosome condensation [GO:0007076]; mitotic cytokinesis [GO:0000281]; mitotic sister chromatid segregation [GO:000…		Cytoplasm {ECO:0000250}. Nucleus, nucleolus {ECO:0000250}. Cytoplasm, cytoskeleton, spindle {ECO:0000250}. Chromosome {ECO:0000250}. Note=Found in the cytoplasm and nucleolus during interphase and redistributes to the mitotic spindle in prometaphase (By similarity). Localizes to the mitotic spindle during anaphase and telophase then disappears from around the chromosomes during cytokinesis (By si…	Acetylation;Alternative splicing;Cell cycle;Cell division;Chromosome;Coiled coil;Cytoplasm;Cytoskeleton;DNA-binding;Microtubule;Mitosis;Nucleus;Phosphoprotein;Reference proteome;Ubl conjugation	3863900	4052100	4858900	4443700	4304650	441426	0.102546	9487700	2630400	4548800	5063400	5432575	2.89906e+06	0.533643	6519400	5464900	6385200	7237600	6401775	728114	0.113736	0.0109144	0.889	0.633	0.005	1.26202	1.17841	1.48718
2628	3904	Q9BXS6-5	NUSAP_HUMAN	7	3	3	FALSE		Isoform 5 of Nucleolar and spindle-associated protein 1 OS=Homo sapiens OX=9606 GN=NUSAP1	Nucleolar and spindle-associated protein 1 (NuSAP)	NUSAP1 ANKT BM-037 PRO0310	Microtubule-associated protein with the capacity to bundle and stabilize microtubules (By similarity). May associate with chromosomes and promote the organization of mitotic spindle microtubules around them. {ECO:0000250, ECO:0000269|PubMed:12963707}.				chromosome [GO:0005694]; cytoplasm [GO:0005737]; microtubule [GO:0005874]; mitotic spindle [GO:0072686]; nucleolus [GO:0005730]; DNA binding [GO:0003677]; microtubule binding [GO:0008017]; RNA binding [GO:0003723]; establishment of mitotic spindle localization [GO:0040001]; mitotic chromosome condensation [GO:0007076]; mitotic cytokinesis [GO:0000281]; mitotic sister chromatid segregation [GO:000…		Cytoplasm {ECO:0000250}. Nucleus, nucleolus {ECO:0000250}. Cytoplasm, cytoskeleton, spindle {ECO:0000250}. Chromosome {ECO:0000250}. Note=Found in the cytoplasm and nucleolus during interphase and redistributes to the mitotic spindle in prometaphase (By similarity). Localizes to the mitotic spindle during anaphase and telophase then disappears from around the chromosomes during cytokinesis (By si…	Acetylation;Alternative splicing;Cell cycle;Cell division;Chromosome;Coiled coil;Cytoplasm;Cytoskeleton;DNA-binding;Microtubule;Mitosis;Nucleus;Phosphoprotein;Reference proteome;Ubl conjugation	3863900	4052100	4858900	4443700	4304650	441426	0.102546	9487700	2630400	4548800	5063400	5432575	2.89906e+06	0.533643	6519400	5464900	6385200	7237600	6401775	728114	0.113736	0.0109144	0.889	0.633	0.005	1.26202	1.17841	1.48718
53	192	Q14697	GANAB_HUMAN	65	46	46	FALSE	Carbamidomethylation	Neutral alpha-glucosidase AB OS=Homo sapiens OX=9606 GN=GANAB PE=1 SV=3	Neutral alpha-glucosidase AB (EC 3.2.1.207) (Alpha-glucosidase 2) (Glucosidase II subunit alpha)	GANAB G2AN KIAA0088	Catalytic subunit of glucosidase II that cleaves sequentially the 2 innermost alpha-1,3-linked glucose residues from the Glc(2)Man(9)GlcNAc(2) oligosaccharide precursor of immature glycoproteins (PubMed:10929008). Required for PKD1/Polycystin-1 and PKD2/Polycystin-2 maturation and localization to the cell surface and cilia (PubMed:27259053). {ECO:0000269|PubMed:10929008, ECO:0000269|PubMed:272590…	Glycan metabolism; N-glycan metabolism. {ECO:0000269|PubMed:10929008}.	Reaction=H2O + N(4)-(alpha-D-Glc-(1->3)-alpha-D-Man-(1->2)-alpha-D-Man-(1->2)-alpha-D-Man-(1->3)-[alpha-D-Man-(1->2)-alpha-D-Man-(1->3)-[alpha-D-Man-(1->2)-alpha-D-Man-(1->6)]-alpha-D-Man-(1->6)]-beta-D-Man-(1->4)-beta-D-GlcNAc-(1->4)-alpha-D-GlcNAc)-L-asparaginyl-[protein] = beta-D-glucose + N(4)-(alpha-D-Man-(1->2)-alpha-D-Man-(1->2)-alpha-D-Man-(1->3)-[alpha-D-Man-(1->2)-alpha-D-Man-(1->3)-[al…	Detected in placenta (PubMed:3881423). Isoform 1 and isoform 2 are expressed in the kidney and liver (PubMed:27259053). {ECO:0000269|PubMed:27259053, ECO:0000269|PubMed:3881423}.	endoplasmic reticulum lumen [GO:0005788]; extracellular exosome [GO:0070062]; glucosidase II complex [GO:0017177]; Golgi apparatus [GO:0005794]; intracellular membrane-bounded organelle [GO:0043231]; melanosome [GO:0042470]; membrane [GO:0016020]; alpha-glucosidase activity [GO:0090599]; carbohydrate binding [GO:0030246]; glucan 1,3-alpha-glucosidase activity [GO:0033919]; hydrolase activity, hyd…	Polycystic kidney disease 3 with or without polycystic liver disease (PKD3) [MIM:600666]: A form of polycystic kidney disease, a disorder characterized by progressive formation and enlargement of cysts in both kidneys, typically leading to end-stage renal disease in adult life. Cysts also occur in other organs, particularly the liver. PKD3 inheritance is autosomal dominant. {ECO:0000269|PubMed:27…	Endoplasmic reticulum {ECO:0000269|PubMed:33097077, ECO:0000305|PubMed:10929008}. Golgi apparatus {ECO:0000250|UniProtKB:P79403}. Melanosome {ECO:0000269|PubMed:17081065}. Note=Identified by mass spectrometry in melanosome fractions from stage I to stage IV. {ECO:0000269|PubMed:17081065}.	Alternative splicing;Direct protein sequencing;Disease variant;Disulfide bond;Endoplasmic reticulum;Glycoprotein;Glycosidase;Golgi apparatus;Hydrolase;Phosphoprotein;Reference proteome;Signal	434410000	442640000	421350000	399170000	424392500	1.89627e+07	0.044682	436580000	418110000	441460000	446230000	435595000	1.23044e+07	0.0282474	363510000	364690000	404480000	359030000	372927500	2.11758e+07	0.0567827	0.0111686	0.729	0.017	0.039	1.0264	0.856134	0.878733
2347	2603	Q04206-2	TF65_HUMAN	10	6	6	FALSE	Carbamidomethylation	Isoform 2 of Transcription factor p65 OS=Homo sapiens OX=9606 GN=RELA	Transcription factor p65 (Nuclear factor NF-kappa-B p65 subunit) (Nuclear factor of kappa light polypeptide gene enhancer in B-cells 3)	RELA NFKB3	NF-kappa-B is a pleiotropic transcription factor present in almost all cell types and is the endpoint of a series of signal transduction events that are initiated by a vast array of stimuli related to many biological processes such as inflammation, immunity, differentiation, cell growth, tumorigenesis and apoptosis. NF-kappa-B is a homo- or heterodimeric complex formed by the Rel-like domain-cont…				chromatin [GO:0000785]; cytoplasm [GO:0005737]; cytosol [GO:0005829]; glutamatergic synapse [GO:0098978]; NF-kappaB complex [GO:0071159]; NF-kappaB p50/p65 complex [GO:0035525]; nucleoplasm [GO:0005654]; nucleus [GO:0005634]; transcription regulator complex [GO:0005667]; actinin binding [GO:0042805]; ankyrin repeat binding [GO:0071532]; chromatin binding [GO:0003682]; chromatin DNA binding [GO:00…	Note=A chromosomal aberration involving ZFTA is found in more than two-thirds of supratentorial ependymomas. Translocation with ZFTA produces a ZFTA-RELA fusion protein. ZFTA-RELA translocations are potent oncogenes that probably transform neural stem cells by driving an aberrant NF-kappa-B transcription program (PubMed:24553141). {ECO:0000269|PubMed:24553141}.; Mucocutaneous ulceration, chronic …	Nucleus {ECO:0000269|PubMed:1493333, ECO:0000269|PubMed:15799966, ECO:0000269|PubMed:19058135, ECO:0000269|PubMed:20547752}. Cytoplasm {ECO:0000269|PubMed:1493333, ECO:0000269|PubMed:19058135, ECO:0000269|PubMed:20547752, ECO:0000269|PubMed:27736973}. Note=Nuclear, but also found in the cytoplasm in an inactive form complexed to an inhibitor (I-kappa-B) (PubMed:1493333). Colocalized with DDX1 in …	Acetylation;Activator;Alternative splicing;Chromosomal rearrangement;Cytoplasm;DNA-binding;Disease variant;Host-virus interaction;Isopeptide bond;Methylation;Nucleus;Phosphoprotein;Reference proteome;S-nitrosylation;Transcription;Transcription regulation;Ubl conjugation	13781000	13542000	14494000	13413000	13807500	482392	0.0349369	10762000	13703000	13089000	14983000	13134250	1.76739e+06	0.134563	11426000	11076000	11139000	12582000	11555750	700920	0.0606555	0.011695	0.783	0.344	0.01	0.95124	0.879818	0.836918
2347	2954	Q04206-3	TF65_HUMAN	10	6	6	FALSE	Carbamidomethylation	Isoform 3 of Transcription factor p65 OS=Homo sapiens OX=9606 GN=RELA	Transcription factor p65 (Nuclear factor NF-kappa-B p65 subunit) (Nuclear factor of kappa light polypeptide gene enhancer in B-cells 3)	RELA NFKB3	NF-kappa-B is a pleiotropic transcription factor present in almost all cell types and is the endpoint of a series of signal transduction events that are initiated by a vast array of stimuli related to many biological processes such as inflammation, immunity, differentiation, cell growth, tumorigenesis and apoptosis. NF-kappa-B is a homo- or heterodimeric complex formed by the Rel-like domain-cont…				chromatin [GO:0000785]; cytoplasm [GO:0005737]; cytosol [GO:0005829]; glutamatergic synapse [GO:0098978]; NF-kappaB complex [GO:0071159]; NF-kappaB p50/p65 complex [GO:0035525]; nucleoplasm [GO:0005654]; nucleus [GO:0005634]; transcription regulator complex [GO:0005667]; actinin binding [GO:0042805]; ankyrin repeat binding [GO:0071532]; chromatin binding [GO:0003682]; chromatin DNA binding [GO:00…	Note=A chromosomal aberration involving ZFTA is found in more than two-thirds of supratentorial ependymomas. Translocation with ZFTA produces a ZFTA-RELA fusion protein. ZFTA-RELA translocations are potent oncogenes that probably transform neural stem cells by driving an aberrant NF-kappa-B transcription program (PubMed:24553141). {ECO:0000269|PubMed:24553141}.; Mucocutaneous ulceration, chronic …	Nucleus {ECO:0000269|PubMed:1493333, ECO:0000269|PubMed:15799966, ECO:0000269|PubMed:19058135, ECO:0000269|PubMed:20547752}. Cytoplasm {ECO:0000269|PubMed:1493333, ECO:0000269|PubMed:19058135, ECO:0000269|PubMed:20547752, ECO:0000269|PubMed:27736973}. Note=Nuclear, but also found in the cytoplasm in an inactive form complexed to an inhibitor (I-kappa-B) (PubMed:1493333). Colocalized with DDX1 in …	Acetylation;Activator;Alternative splicing;Chromosomal rearrangement;Cytoplasm;DNA-binding;Disease variant;Host-virus interaction;Isopeptide bond;Methylation;Nucleus;Phosphoprotein;Reference proteome;S-nitrosylation;Transcription;Transcription regulation;Ubl conjugation	13781000	13542000	14494000	13413000	13807500	482392	0.0349369	10762000	13703000	13089000	14983000	13134250	1.76739e+06	0.134563	11426000	11076000	11139000	12582000	11555750	700920	0.0606555	0.011695	0.783	0.344	0.01	0.95124	0.879818	0.836918
2347	2604	Q04206	TF65_HUMAN	9	6	6	FALSE	Carbamidomethylation	Transcription factor p65 OS=Homo sapiens OX=9606 GN=RELA PE=1 SV=2	Transcription factor p65 (Nuclear factor NF-kappa-B p65 subunit) (Nuclear factor of kappa light polypeptide gene enhancer in B-cells 3)	RELA NFKB3	NF-kappa-B is a pleiotropic transcription factor present in almost all cell types and is the endpoint of a series of signal transduction events that are initiated by a vast array of stimuli related to many biological processes such as inflammation, immunity, differentiation, cell growth, tumorigenesis and apoptosis. NF-kappa-B is a homo- or heterodimeric complex formed by the Rel-like domain-cont…				chromatin [GO:0000785]; cytoplasm [GO:0005737]; cytosol [GO:0005829]; glutamatergic synapse [GO:0098978]; NF-kappaB complex [GO:0071159]; NF-kappaB p50/p65 complex [GO:0035525]; nucleoplasm [GO:0005654]; nucleus [GO:0005634]; transcription regulator complex [GO:0005667]; actinin binding [GO:0042805]; ankyrin repeat binding [GO:0071532]; chromatin binding [GO:0003682]; chromatin DNA binding [GO:00…	Note=A chromosomal aberration involving ZFTA is found in more than two-thirds of supratentorial ependymomas. Translocation with ZFTA produces a ZFTA-RELA fusion protein. ZFTA-RELA translocations are potent oncogenes that probably transform neural stem cells by driving an aberrant NF-kappa-B transcription program (PubMed:24553141). {ECO:0000269|PubMed:24553141}.; Mucocutaneous ulceration, chronic …	Nucleus {ECO:0000269|PubMed:1493333, ECO:0000269|PubMed:15799966, ECO:0000269|PubMed:19058135, ECO:0000269|PubMed:20547752}. Cytoplasm {ECO:0000269|PubMed:1493333, ECO:0000269|PubMed:19058135, ECO:0000269|PubMed:20547752, ECO:0000269|PubMed:27736973}. Note=Nuclear, but also found in the cytoplasm in an inactive form complexed to an inhibitor (I-kappa-B) (PubMed:1493333). Colocalized with DDX1 in …	Acetylation;Activator;Alternative splicing;Chromosomal rearrangement;Cytoplasm;DNA-binding;Disease variant;Host-virus interaction;Isopeptide bond;Methylation;Nucleus;Phosphoprotein;Reference proteome;S-nitrosylation;Transcription;Transcription regulation;Ubl conjugation	13781000	13542000	14494000	13413000	13807500	482392	0.0349369	10762000	13703000	13089000	14983000	13134250	1.76739e+06	0.134563	11426000	11076000	11139000	12582000	11555750	700920	0.0606555	0.011695	0.783	0.344	0.01	0.95124	0.879818	0.836918
3889	9036	P55042	RAD_HUMAN	14	4	3	FALSE		GTP-binding protein RAD OS=Homo sapiens OX=9606 GN=RRAD PE=1 SV=2	GTP-binding protein RAD (RAD1) (Ras associated with diabetes)	RRAD RAD	May play an important role in cardiac antiarrhythmia via the strong suppression of voltage-gated L-type Ca(2+) currents. Regulates voltage-dependent L-type calcium channel subunit alpha-1C trafficking to the cell membrane (By similarity). Inhibits cardiac hypertrophy through the calmodulin-dependent kinase II (CaMKII) pathway. Inhibits phosphorylation and activation of CAMK2D. {ECO:0000250, ECO:0…			Most abundantly expressed in the heart. Also found in the skeletal muscle and lung. Lesser amounts in placenta and kidney. Also detected in adipose tissue. Overexpressed in muscle of type II diabetic humans. {ECO:0000269|PubMed:18056528}.	cytosol [GO:0005829]; plasma membrane [GO:0005886]; calcium channel regulator activity [GO:0005246]; calmodulin binding [GO:0005516]; GTP binding [GO:0005525]; GTPase activity [GO:0003924]; negative regulation of high voltage-gated calcium channel activity [GO:1901842]; small GTPase mediated signal transduction [GO:0007264]		Cell membrane {ECO:0000250}.	Calmodulin-binding;Cell membrane;GTP-binding;Membrane;Methylation;Nucleotide-binding;Phosphoprotein;Reference proteome	7369700	7486400	9021600	9619500	8374300	1.12058e+06	0.133812	7853300	3741400	6169600	8825300	6647400	2.2264e+06	0.334928	12431000	10935000	14769000	15806000	13485250	2.20976e+06	0.163865	0.011722	0.311	0.018	0.019	0.793786	2.02865	1.61031
2861	2820	Q13043	STK4_HUMAN	17	7	7	FALSE		Serine/threonine-protein kinase 4 OS=Homo sapiens OX=9606 GN=STK4 PE=1 SV=2	Serine/threonine-protein kinase 4 (EC 2.7.11.1) (Mammalian STE20-like protein kinase 1) (MST-1) (STE20-like kinase MST1) (Serine/threonine-protein kinase Krs-2) [Cleaved into: Serine/threonine-protein kinase 4 37kDa subunit (MST1/N); Serine/threonine-protein kinase 4 18kDa subunit (MST1/C)]	STK4 KRS2 MST1	Stress-activated, pro-apoptotic kinase which, following caspase-cleavage, enters the nucleus and induces chromatin condensation followed by internucleosomal DNA fragmentation. Key component of the Hippo signaling pathway which plays a pivotal role in organ size control and tumor suppression by restricting proliferation and promoting apoptosis. The core of this pathway is composed of a kinase casc…		Reaction=ATP + L-seryl-[protein] = ADP + H(+) + O-phospho-L-seryl-[protein]; Xref=Rhea:RHEA:17989, Rhea:RHEA-COMP:9863, Rhea:RHEA-COMP:11604, ChEBI:CHEBI:15378, ChEBI:CHEBI:29999, ChEBI:CHEBI:30616, ChEBI:CHEBI:83421, ChEBI:CHEBI:456216; EC=2.7.11.1; Reaction=ATP + L-threonyl-[protein] = ADP + H(+) + O-phospho-L-threonyl-[protein]; Xref=Rhea:RHEA:46608, Rhea:RHEA-COMP:11060, Rhea:RHEA-COMP:11605,…	Expressed in prostate cancer and levels increase from the normal to the malignant state (at protein level). Ubiquitously expressed. {ECO:0000269|PubMed:17932490}.	cytoplasm [GO:0005737]; cytosol [GO:0005829]; nuclear body [GO:0016604]; nucleoplasm [GO:0005654]; nucleus [GO:0005634]; protein-containing complex [GO:0032991]; ATP binding [GO:0005524]; identical protein binding [GO:0042802]; magnesium ion binding [GO:0000287]; protein homodimerization activity [GO:0042803]; protein kinase activity [GO:0004672]; protein serine kinase activity [GO:0106310]; prot…	T-cell immunodeficiency, recurrent infections, and autoimmunity with or without cardiac malformations (TIIAC) [MIM:614868]: A primary T-cell immunodeficiency syndrome characterized by progressive loss of naive T-cells, recurrent bacterial, viral, and fungal infections, warts, and abscesses, autoimmune manifestations, and cardiac malformations, including atrial septal defect. {ECO:0000269|PubMed:2…	Cytoplasm. Nucleus. Note=The caspase-cleaved form cycles between the nucleus and cytoplasm.	ATP-binding;Acetylation;Alternative splicing;Apoptosis;Coiled coil;Cytoplasm;Direct protein sequencing;Kinase;Magnesium;Metal-binding;Nucleotide-binding;Nucleus;Phosphoprotein;Reference proteome;Serine/threonine-protein kinase;Transferase	17363000	16628000	15188000	15466000	16161250	1.01532e+06	0.0628246	12233000	17085000	12166000	14831000	14078750	2.35718e+06	0.167428	22145000	22227000	18309000	19901000	20645500	1.89413e+06	0.0917453	0.011722	0.464	0.051	0.012	0.871142	1.46643	1.27747
907	3060	Q13685	AAMP_HUMAN	21	6	6	FALSE	Carbamidomethylation	Angio-associated migratory cell protein OS=Homo sapiens OX=9606 GN=AAMP PE=1 SV=2	Angio-associated migratory cell protein	AAMP	Plays a role in angiogenesis and cell migration. In smooth muscle cell migration, may act through the RhoA pathway. {ECO:0000269|PubMed:10329261, ECO:0000269|PubMed:18634987}.			Expressed in metastatic melanoma, liver, skin, kidney, heart, lung, lymph node, skeletal muscle and brain, and also in A2058 melanoma cells and activated T-cells (at protein level). Expressed in blood vessels. Strongly expressed in endothelial cells, cytotrophoblasts, and poorly differentiated. colon adenocarcinoma cells found in lymphatics. {ECO:0000269|PubMed:10329261, ECO:0000269|PubMed:774351…	cell surface [GO:0009986]; cytosol [GO:0005829]; intercellular bridge [GO:0045171]; microtubule cytoskeleton [GO:0015630]; plasma membrane [GO:0005886]; heparin binding [GO:0008201]; angiogenesis [GO:0001525]; cell differentiation [GO:0030154]; positive regulation of endothelial cell migration [GO:0010595]; smooth muscle cell migration [GO:0014909]		Cell membrane. Cytoplasm.	Angiogenesis;Cell membrane;Cytoplasm;Developmental protein;Differentiation;Direct protein sequencing;Membrane;Phosphoprotein;Reference proteome;Repeat;WD repeat	36096000	33128000	28147000	29141000	31628000	3.67494e+06	0.116193	38205000	37549000	34920000	35708000	36595500	1.53781e+06	0.0420219	53589000	56850000	41642000	52122000	51050750	6.57638e+06	0.12882	0.0118032	0.179	0.024	0.004	1.15706	1.395	1.6141
2668	3831	Q9UJ70	NAGK_HUMAN	23	6	6	FALSE	Acetylation (N-term)	N-acetyl-D-glucosamine kinase OS=Homo sapiens OX=9606 GN=NAGK PE=1 SV=4	N-acetyl-D-glucosamine kinase (N-acetylglucosamine kinase) (EC 2.7.1.59) (GlcNAc kinase)	NAGK	Converts endogenous N-acetylglucosamine (GlcNAc), a major component of complex carbohydrates, from lysosomal degradation or nutritional sources into GlcNAc 6-phosphate. Involved in the N-glycolylneuraminic acid (Neu5Gc) degradation pathway: although human is not able to catalyze formation of Neu5Gc due to the inactive CMAHP enzyme, Neu5Gc is present in food and must be degraded. Also has ManNAc k…	Amino-sugar metabolism; N-acetylneuraminate degradation. {ECO:0000269|PubMed:22692205}.	Reaction=ATP + N-acetyl-D-glucosamine = ADP + H(+) + N-acetyl-D-glucosamine 6-phosphate; Xref=Rhea:RHEA:17417, ChEBI:CHEBI:15378, ChEBI:CHEBI:30616, ChEBI:CHEBI:57513, ChEBI:CHEBI:456216, ChEBI:CHEBI:506227; EC=2.7.1.59; Evidence={ECO:0000269|PubMed:22692205};	Ubiquitous. {ECO:0000269|PubMed:10824116}.	cytosol [GO:0005829]; extracellular exosome [GO:0070062]; ATP binding [GO:0005524]; N-acetylglucosamine kinase activity [GO:0045127]; N-acetylglucosamine metabolic process [GO:0006044]; N-acetylmannosamine metabolic process [GO:0006051]; N-acetylneuraminate catabolic process [GO:0019262]			ATP-binding;Acetylation;Alternative splicing;Direct protein sequencing;Kinase;Nucleotide-binding;Phosphoprotein;Reference proteome;Transferase	8183600	8793600	9460800	9037300	8868825	533545	0.0601596	10846000	8653200	9349000	9067800	9479000	955095	0.100759	10474000	10723000	11751000	10355000	10825750	635604	0.0587123	0.011885	0.533	0.149	0.01	1.0688	1.14208	1.22065
2668	3838	Q9UJ70-2	NAGK_HUMAN	21	6	6	FALSE	Acetylation (N-term)	Isoform 2 of N-acetyl-D-glucosamine kinase OS=Homo sapiens OX=9606 GN=NAGK	N-acetyl-D-glucosamine kinase (N-acetylglucosamine kinase) (EC 2.7.1.59) (GlcNAc kinase)	NAGK	Converts endogenous N-acetylglucosamine (GlcNAc), a major component of complex carbohydrates, from lysosomal degradation or nutritional sources into GlcNAc 6-phosphate. Involved in the N-glycolylneuraminic acid (Neu5Gc) degradation pathway: although human is not able to catalyze formation of Neu5Gc due to the inactive CMAHP enzyme, Neu5Gc is present in food and must be degraded. Also has ManNAc k…	Amino-sugar metabolism; N-acetylneuraminate degradation. {ECO:0000269|PubMed:22692205}.	Reaction=ATP + N-acetyl-D-glucosamine = ADP + H(+) + N-acetyl-D-glucosamine 6-phosphate; Xref=Rhea:RHEA:17417, ChEBI:CHEBI:15378, ChEBI:CHEBI:30616, ChEBI:CHEBI:57513, ChEBI:CHEBI:456216, ChEBI:CHEBI:506227; EC=2.7.1.59; Evidence={ECO:0000269|PubMed:22692205};	Ubiquitous. {ECO:0000269|PubMed:10824116}.	cytosol [GO:0005829]; extracellular exosome [GO:0070062]; ATP binding [GO:0005524]; N-acetylglucosamine kinase activity [GO:0045127]; N-acetylglucosamine metabolic process [GO:0006044]; N-acetylmannosamine metabolic process [GO:0006051]; N-acetylneuraminate catabolic process [GO:0019262]			ATP-binding;Acetylation;Alternative splicing;Direct protein sequencing;Kinase;Nucleotide-binding;Phosphoprotein;Reference proteome;Transferase	8183600	8793600	9460800	9037300	8868825	533545	0.0601596	10846000	8653200	9349000	9067800	9479000	955095	0.100759	10474000	10723000	11751000	10355000	10825750	635604	0.0587123	0.011885	0.533	0.149	0.01	1.0688	1.14208	1.22065
2132	4435	Q13362-3	2A5G_HUMAN	22	8	3	FALSE	Carbamidomethylation	Isoform Gamma-2 of Serine/threonine-protein phosphatase 2A 56 kDa regulatory subunit gamma isoform OS=Homo sapiens OX=9606 GN=PPP2R5C	Serine/threonine-protein phosphatase 2A 56 kDa regulatory subunit gamma isoform (PP2A B subunit isoform B'-gamma) (PP2A B subunit isoform B56-gamma) (PP2A B subunit isoform PR61-gamma) (PP2A B subunit isoform R5-gamma) (Renal carcinoma antigen NY-REN-29)	PPP2R5C KIAA0044	The B regulatory subunit might modulate substrate selectivity and catalytic activity, and also might direct the localization of the catalytic enzyme to a particular subcellular compartment. The PP2A-PPP2R5C holoenzyme may specifically dephosphorylate and activate TP53 and play a role in DNA damage-induced inhibition of cell proliferation. PP2A-PPP2R5C may also regulate the ERK signaling pathway t…			Highest levels in heart, skeletal muscle and brain. Lower levels in pancreas, kidney, lung and placenta. Very low levels in liver.	chromosome, centromeric region [GO:0000775]; cytosol [GO:0005829]; Golgi apparatus [GO:0005794]; nucleoplasm [GO:0005654]; nucleus [GO:0005634]; protein phosphatase type 2A complex [GO:0000159]; protein phosphatase activator activity [GO:0072542]; protein phosphatase regulator activity [GO:0019888]; DNA damage response, signal transduction by p53 class mediator resulting in cell cycle arrest [GO:…		Nucleus. Chromosome, centromere.	Acetylation;Alternative splicing;Centromere;Chromosome;Nucleus;Phosphoprotein;Reference proteome	6885900	7934100	7179100	6906300	7226350	490401	0.067863	9348400	7655300	10082000	10301000	9346675	1.19891e+06	0.128272	9273700	8310500	10669000	9512800	9441500	969391	0.102673	0.0119399	0.063	0.961	0.017	1.29342	1.01015	1.30654
2132	4438	Q13362	2A5G_HUMAN	20	8	3	FALSE	Carbamidomethylation	Serine/threonine-protein phosphatase 2A 56 kDa regulatory subunit gamma isoform OS=Homo sapiens OX=9606 GN=PPP2R5C PE=1 SV=3	Serine/threonine-protein phosphatase 2A 56 kDa regulatory subunit gamma isoform (PP2A B subunit isoform B'-gamma) (PP2A B subunit isoform B56-gamma) (PP2A B subunit isoform PR61-gamma) (PP2A B subunit isoform R5-gamma) (Renal carcinoma antigen NY-REN-29)	PPP2R5C KIAA0044	The B regulatory subunit might modulate substrate selectivity and catalytic activity, and also might direct the localization of the catalytic enzyme to a particular subcellular compartment. The PP2A-PPP2R5C holoenzyme may specifically dephosphorylate and activate TP53 and play a role in DNA damage-induced inhibition of cell proliferation. PP2A-PPP2R5C may also regulate the ERK signaling pathway t…			Highest levels in heart, skeletal muscle and brain. Lower levels in pancreas, kidney, lung and placenta. Very low levels in liver.	chromosome, centromeric region [GO:0000775]; cytosol [GO:0005829]; Golgi apparatus [GO:0005794]; nucleoplasm [GO:0005654]; nucleus [GO:0005634]; protein phosphatase type 2A complex [GO:0000159]; protein phosphatase activator activity [GO:0072542]; protein phosphatase regulator activity [GO:0019888]; DNA damage response, signal transduction by p53 class mediator resulting in cell cycle arrest [GO:…		Nucleus. Chromosome, centromere.	Acetylation;Alternative splicing;Centromere;Chromosome;Nucleus;Phosphoprotein;Reference proteome	6885900	7934100	7179100	6906300	7226350	490401	0.067863	9348400	7655300	10082000	10301000	9346675	1.19891e+06	0.128272	9273700	8310500	10669000	9512800	9441500	969391	0.102673	0.0119399	0.063	0.961	0.017	1.29342	1.01015	1.30654
2132	4440	Q13362-4	2A5G_HUMAN	20	8	3	FALSE	Carbamidomethylation	Isoform 4 of Serine/threonine-protein phosphatase 2A 56 kDa regulatory subunit gamma isoform OS=Homo sapiens OX=9606 GN=PPP2R5C	Serine/threonine-protein phosphatase 2A 56 kDa regulatory subunit gamma isoform (PP2A B subunit isoform B'-gamma) (PP2A B subunit isoform B56-gamma) (PP2A B subunit isoform PR61-gamma) (PP2A B subunit isoform R5-gamma) (Renal carcinoma antigen NY-REN-29)	PPP2R5C KIAA0044	The B regulatory subunit might modulate substrate selectivity and catalytic activity, and also might direct the localization of the catalytic enzyme to a particular subcellular compartment. The PP2A-PPP2R5C holoenzyme may specifically dephosphorylate and activate TP53 and play a role in DNA damage-induced inhibition of cell proliferation. PP2A-PPP2R5C may also regulate the ERK signaling pathway t…			Highest levels in heart, skeletal muscle and brain. Lower levels in pancreas, kidney, lung and placenta. Very low levels in liver.	chromosome, centromeric region [GO:0000775]; cytosol [GO:0005829]; Golgi apparatus [GO:0005794]; nucleoplasm [GO:0005654]; nucleus [GO:0005634]; protein phosphatase type 2A complex [GO:0000159]; protein phosphatase activator activity [GO:0072542]; protein phosphatase regulator activity [GO:0019888]; DNA damage response, signal transduction by p53 class mediator resulting in cell cycle arrest [GO:…		Nucleus. Chromosome, centromere.	Acetylation;Alternative splicing;Centromere;Chromosome;Nucleus;Phosphoprotein;Reference proteome	6885900	7934100	7179100	6906300	7226350	490401	0.067863	9348400	7655300	10082000	10301000	9346675	1.19891e+06	0.128272	9273700	8310500	10669000	9512800	9441500	969391	0.102673	0.0119399	0.063	0.961	0.017	1.29342	1.01015	1.30654
2132	4443	Q13362-5	2A5G_HUMAN	19	8	3	FALSE	Carbamidomethylation	Isoform 5 of Serine/threonine-protein phosphatase 2A 56 kDa regulatory subunit gamma isoform OS=Homo sapiens OX=9606 GN=PPP2R5C	Serine/threonine-protein phosphatase 2A 56 kDa regulatory subunit gamma isoform (PP2A B subunit isoform B'-gamma) (PP2A B subunit isoform B56-gamma) (PP2A B subunit isoform PR61-gamma) (PP2A B subunit isoform R5-gamma) (Renal carcinoma antigen NY-REN-29)	PPP2R5C KIAA0044	The B regulatory subunit might modulate substrate selectivity and catalytic activity, and also might direct the localization of the catalytic enzyme to a particular subcellular compartment. The PP2A-PPP2R5C holoenzyme may specifically dephosphorylate and activate TP53 and play a role in DNA damage-induced inhibition of cell proliferation. PP2A-PPP2R5C may also regulate the ERK signaling pathway t…			Highest levels in heart, skeletal muscle and brain. Lower levels in pancreas, kidney, lung and placenta. Very low levels in liver.	chromosome, centromeric region [GO:0000775]; cytosol [GO:0005829]; Golgi apparatus [GO:0005794]; nucleoplasm [GO:0005654]; nucleus [GO:0005634]; protein phosphatase type 2A complex [GO:0000159]; protein phosphatase activator activity [GO:0072542]; protein phosphatase regulator activity [GO:0019888]; DNA damage response, signal transduction by p53 class mediator resulting in cell cycle arrest [GO:…		Nucleus. Chromosome, centromere.	Acetylation;Alternative splicing;Centromere;Chromosome;Nucleus;Phosphoprotein;Reference proteome	6885900	7934100	7179100	6906300	7226350	490401	0.067863	9348400	7655300	10082000	10301000	9346675	1.19891e+06	0.128272	9273700	8310500	10669000	9512800	9441500	969391	0.102673	0.0119399	0.063	0.961	0.017	1.29342	1.01015	1.30654
3196	3270	Q969S3	ZN622_HUMAN	13	5	5	FALSE		Zinc finger protein 622 OS=Homo sapiens OX=9606 GN=ZNF622 PE=1 SV=1	Zinc finger protein 622 (Zinc finger-like protein 9)	ZNF622 ZPR9	May behave as an activator of the bound transcription factor, MYBL2, and be involved in embryonic development.			Expressed in lung, kidney, spleen, liver and brain with lowest expression in kidney. {ECO:0000269|PubMed:11802789}.	cytosol [GO:0005829]; Golgi apparatus [GO:0005794]; nucleolus [GO:0005730]; nucleoplasm [GO:0005654]; preribosome, large subunit precursor [GO:0030687]; RNA binding [GO:0003723]; zinc ion binding [GO:0008270]; intrinsic apoptotic signaling pathway in response to oxidative stress [GO:0008631]; positive regulation of apoptotic process [GO:0043065]; positive regulation of JNK cascade [GO:0046330]; p…		Cytoplasm {ECO:0000269|PubMed:11802789}. Nucleus {ECO:0000269|PubMed:11802789}.	Acetylation;Cytoplasm;Metal-binding;Nucleus;Phosphoprotein;Reference proteome;Repeat;Zinc;Zinc-finger	5643200	5451100	8400000	7896700	6847750	1.51782e+06	0.221653	9604300	6998100	6867100	7454500	7731000	1.27399e+06	0.16479	10310000	9902300	12729000	11497000	11109575	1.27403e+06	0.114679	0.011995	0.638	0.022	0.029	1.12898	1.43702	1.62237
1603	2921	O60488-2	ACSL4_HUMAN	18	8	5	FALSE		Isoform Short of Long-chain-fatty-acid--CoA ligase 4 OS=Homo sapiens OX=9606 GN=ACSL4	Long-chain-fatty-acid--CoA ligase 4 (EC 6.2.1.3) (Arachidonate--CoA ligase) (EC 6.2.1.15) (Long-chain acyl-CoA synthetase 4) (LACS 4)	ACSL4 ACS4 FACL4 LACS4	Catalyzes the conversion of long-chain fatty acids to their active form acyl-CoA for both synthesis of cellular lipids, and degradation via beta-oxidation (PubMed:24269233, PubMed:22633490, PubMed:21242590). Preferentially activates arachidonate and eicosapentaenoate as substrates (PubMed:21242590). Preferentially activates 8,9-EET > 14,15-EET > 5,6-EET > 11,12-EET. Modulates glucose-stimulated i…		Reaction=a long-chain fatty acid + ATP + CoA = a long-chain fatty acyl-CoA + AMP + diphosphate; Xref=Rhea:RHEA:15421, ChEBI:CHEBI:30616, ChEBI:CHEBI:33019, ChEBI:CHEBI:57287, ChEBI:CHEBI:57560, ChEBI:CHEBI:83139, ChEBI:CHEBI:456215; EC=6.2.1.3; Evidence={ECO:0000269|PubMed:21242590, ECO:0000269|PubMed:22633490, ECO:0000269|PubMed:24269233};PhysiologicalDirection=left-to-right; Xref=Rhea:RHEA:1542…		cytoplasm [GO:0005737]; endoplasmic reticulum [GO:0005783]; endoplasmic reticulum membrane [GO:0005789]; extracellular exosome [GO:0070062]; integral component of membrane [GO:0016021]; lipid droplet [GO:0005811]; membrane [GO:0016020]; mitochondria-associated endoplasmic reticulum membrane [GO:0044233]; mitochondrial outer membrane [GO:0005741]; peroxisomal membrane [GO:0005778]; plasma membrane…	Intellectual developmental disorder, X-linked 63 (XLID63) [MIM:300387]: A disorder characterized by significantly below average general intellectual functioning associated with impairments in adaptive behavior and manifested during the developmental period. Intellectual deficiency is the only primary symptom of non-syndromic X-linked mental retardation, while syndromic mental retardation presents…	Mitochondrion outer membrane {ECO:0000250}; Single-pass type III membrane protein {ECO:0000250}. Peroxisome membrane {ECO:0000250}; Single-pass type III membrane protein {ECO:0000250}. Microsome membrane {ECO:0000250}; Single-pass type III membrane protein {ECO:0000250}. Endoplasmic reticulum membrane {ECO:0000269|PubMed:24269233}; Single-pass type III membrane protein {ECO:0000250}. Cell membran…	ATP-binding;Alport syndrome;Alternative splicing;Cell membrane;Deafness;Disease variant;Elliptocytosis;Endoplasmic reticulum;Fatty acid metabolism;Hereditary hemolytic anemia;Ligase;Lipid metabolism;Magnesium;Membrane;Mental retardation;Microsome;Mitochondrion;Mitochondrion outer membrane;Nucleotide-binding;Peroxisome;Phosphoprotein;Reference proteome;Signal-anchor;Transmembrane;Transmembrane hel…	8409400	9934700	12757000	11818000	10729775	1.94166e+06	0.18096	12790000	11800000	13175000	12105000	12467500	627568	0.0503363	17553000	18238000	26416000	20919000	20781500	4.02737e+06	0.193796	0.0121619	0.352	0.021	0.006	1.16195	1.66685	1.93681
1603	2929	O60488	ACSL4_HUMAN	17	8	5	FALSE		Long-chain-fatty-acid--CoA ligase 4 OS=Homo sapiens OX=9606 GN=ACSL4 PE=1 SV=2	Long-chain-fatty-acid--CoA ligase 4 (EC 6.2.1.3) (Arachidonate--CoA ligase) (EC 6.2.1.15) (Long-chain acyl-CoA synthetase 4) (LACS 4)	ACSL4 ACS4 FACL4 LACS4	Catalyzes the conversion of long-chain fatty acids to their active form acyl-CoA for both synthesis of cellular lipids, and degradation via beta-oxidation (PubMed:24269233, PubMed:22633490, PubMed:21242590). Preferentially activates arachidonate and eicosapentaenoate as substrates (PubMed:21242590). Preferentially activates 8,9-EET > 14,15-EET > 5,6-EET > 11,12-EET. Modulates glucose-stimulated i…		Reaction=a long-chain fatty acid + ATP + CoA = a long-chain fatty acyl-CoA + AMP + diphosphate; Xref=Rhea:RHEA:15421, ChEBI:CHEBI:30616, ChEBI:CHEBI:33019, ChEBI:CHEBI:57287, ChEBI:CHEBI:57560, ChEBI:CHEBI:83139, ChEBI:CHEBI:456215; EC=6.2.1.3; Evidence={ECO:0000269|PubMed:21242590, ECO:0000269|PubMed:22633490, ECO:0000269|PubMed:24269233};PhysiologicalDirection=left-to-right; Xref=Rhea:RHEA:1542…		cytoplasm [GO:0005737]; endoplasmic reticulum [GO:0005783]; endoplasmic reticulum membrane [GO:0005789]; extracellular exosome [GO:0070062]; integral component of membrane [GO:0016021]; lipid droplet [GO:0005811]; membrane [GO:0016020]; mitochondria-associated endoplasmic reticulum membrane [GO:0044233]; mitochondrial outer membrane [GO:0005741]; peroxisomal membrane [GO:0005778]; plasma membrane…	Intellectual developmental disorder, X-linked 63 (XLID63) [MIM:300387]: A disorder characterized by significantly below average general intellectual functioning associated with impairments in adaptive behavior and manifested during the developmental period. Intellectual deficiency is the only primary symptom of non-syndromic X-linked mental retardation, while syndromic mental retardation presents…	Mitochondrion outer membrane {ECO:0000250}; Single-pass type III membrane protein {ECO:0000250}. Peroxisome membrane {ECO:0000250}; Single-pass type III membrane protein {ECO:0000250}. Microsome membrane {ECO:0000250}; Single-pass type III membrane protein {ECO:0000250}. Endoplasmic reticulum membrane {ECO:0000269|PubMed:24269233}; Single-pass type III membrane protein {ECO:0000250}. Cell membran…	ATP-binding;Alport syndrome;Alternative splicing;Cell membrane;Deafness;Disease variant;Elliptocytosis;Endoplasmic reticulum;Fatty acid metabolism;Hereditary hemolytic anemia;Ligase;Lipid metabolism;Magnesium;Membrane;Mental retardation;Microsome;Mitochondrion;Mitochondrion outer membrane;Nucleotide-binding;Peroxisome;Phosphoprotein;Reference proteome;Signal-anchor;Transmembrane;Transmembrane hel…	8409400	9934700	12757000	11818000	10729775	1.94166e+06	0.18096	12790000	11800000	13175000	12105000	12467500	627568	0.0503363	17553000	18238000	26416000	20919000	20781500	4.02737e+06	0.193796	0.0121619	0.352	0.021	0.006	1.16195	1.66685	1.93681
1944	3562	O94905	ERLN2_HUMAN	25	7	3	FALSE		Erlin-2 OS=Homo sapiens OX=9606 GN=ERLIN2 PE=1 SV=1	Erlin-2 (Endoplasmic reticulum lipid raft-associated protein 2) (Stomatin-prohibitin-flotillin-HflC/K domain-containing protein 2) (SPFH domain-containing protein 2)	ERLIN2 C8orf2 SPFH2 UNQ2441/PRO5003/PRO9924	Component of the ERLIN1/ERLIN2 complex which mediates the endoplasmic reticulum-associated degradation (ERAD) of inositol 1,4,5-trisphosphate receptors (IP3Rs) such as ITPR1 (PubMed:19240031, PubMed:17502376). Promotes sterol-accelerated ERAD of HMGCR probably implicating an AMFR/gp78-containing ubiquitin ligase complex (PubMed:21343306). Involved in regulation of cellular cholesterol homeostasis…			Ubiquitous. {ECO:0000269|PubMed:10449903}.	cytosol [GO:0005829]; endoplasmic reticulum [GO:0005783]; endoplasmic reticulum membrane [GO:0005789]; integral component of membrane [GO:0016021]; membrane raft [GO:0045121]; plasma membrane [GO:0005886]; protein-containing complex [GO:0032991]; cholesterol binding [GO:0015485]; ubiquitin protein ligase binding [GO:0031625]; cholesterol metabolic process [GO:0008203]; negative regulation of chol…	Spastic paraplegia 18, autosomal recessive (SPG18) [MIM:611225]: A form of spastic paraplegia, a neurodegenerative disorder characterized by a slow, gradual, progressive weakness and spasticity of the lower limbs. Rate of progression and the severity of symptoms are quite variable. Initial symptoms may include difficulty with balance, weakness and stiffness in the legs, muscle spasms, and draggin…	Endoplasmic reticulum membrane {ECO:0000269|PubMed:16835267, ECO:0000269|PubMed:17502376, ECO:0000269|PubMed:19240031}; Single-pass type II membrane protein {ECO:0000269|PubMed:16835267, ECO:0000269|PubMed:17502376, ECO:0000269|PubMed:19240031}. Note=Associated with lipid raft-like domains of the endoplasmic reticulum membrane.	Acetylation;Alternative splicing;Cholesterol metabolism;Direct protein sequencing;Endoplasmic reticulum;Glycoprotein;Hereditary spastic paraplegia;Lipid metabolism;Membrane;Neurodegeneration;Reference proteome;Signal-anchor;Steroid metabolism;Sterol metabolism;Transmembrane;Transmembrane helix	19895000	17726000	15308000	15356000	17071250	2.19495e+06	0.128576	17796000	17394000	17532000	16902000	17406000	375116	0.021551	15066000	14925000	14424000	13060000	14368750	914959	0.063677	0.012218	0.935	0.012	0.153	1.01961	0.825506	0.841693
300	504	Q16531	DDB1_HUMAN	40	38	38	FALSE	Carbamidomethylation	DNA damage-binding protein 1 OS=Homo sapiens OX=9606 GN=DDB1 PE=1 SV=1	DNA damage-binding protein 1 (DDB p127 subunit) (DNA damage-binding protein a) (DDBa) (Damage-specific DNA-binding protein 1) (HBV X-associated protein 1) (XAP-1) (UV-damaged DNA-binding factor) (UV-damaged DNA-binding protein 1) (UV-DDB 1) (XPE-binding factor) (XPE-BF) (Xeroderma pigmentosum group E-complementing protein) (XPCe)	DDB1 XAP1	Protein, which is both involved in DNA repair and protein ubiquitination, as part of the UV-DDB complex and DCX (DDB1-CUL4-X-box) complexes, respectively (PubMed:15448697, PubMed:14739464, PubMed:16260596, PubMed:16482215, PubMed:17079684, PubMed:16407242, PubMed:16407252, PubMed:16940174). Core component of the UV-DDB complex (UV-damaged DNA-binding protein complex), a complex that recognizes UV…	Protein modification; protein ubiquitination. {ECO:0000269|PubMed:25043012, ECO:0000269|PubMed:25108355}.			chromosome, telomeric region [GO:0000781]; Cul4-RING E3 ubiquitin ligase complex [GO:0080008]; Cul4A-RING E3 ubiquitin ligase complex [GO:0031464]; Cul4B-RING E3 ubiquitin ligase complex [GO:0031465]; cytoplasm [GO:0005737]; extracellular exosome [GO:0070062]; extracellular space [GO:0005615]; nucleoplasm [GO:0005654]; nucleus [GO:0005634]; protein-containing complex [GO:0032991]; site of double-…		Cytoplasm {ECO:0000269|PubMed:10777491, ECO:0000269|PubMed:11673459, ECO:0000269|PubMed:18593899}. Nucleus {ECO:0000269|PubMed:10777491, ECO:0000269|PubMed:11673459, ECO:0000269|PubMed:18593899}. Note=Primarily cytoplasmic (PubMed:10777491, PubMed:11673459). Translocates to the nucleus following UV irradiation and subsequently accumulates at sites of DNA damage (PubMed:10777491, PubMed:11673459).…	Acetylation;Alternative splicing;Biological rhythms;Cytoplasm;DNA damage;DNA repair;DNA-binding;Host-virus interaction;Isopeptide bond;Nucleus;Phosphoprotein;Reference proteome;Repeat;Ubl conjugation;Ubl conjugation pathway	119890000	116200000	118810000	105630000	115132500	6.52163e+06	0.0566445	120070000	132450000	135100000	143760000	132845000	9.79079e+06	0.0737009	130110000	143190000	135320000	149420000	139510000	8.51795e+06	0.0610562	0.0126474	0.062	0.644	0.012	1.15384	1.05017	1.21173
2324	3397	Q9NY61	AATF_HUMAN	19	6	6	FALSE		Protein AATF OS=Homo sapiens OX=9606 GN=AATF PE=1 SV=1	Protein AATF (Apoptosis-antagonizing transcription factor) (Rb-binding protein Che-1)	AATF CHE1 DED HSPC277	May function as a general inhibitor of the histone deacetylase HDAC1. Binding to the pocket region of RB1 may displace HDAC1 from RB1/E2F complexes, leading to activation of E2F target genes and cell cycle progression. Conversely, displacement of HDAC1 from SP1 bound to the CDKN1A promoter leads to increased expression of this CDK inhibitor and blocks cell cycle progression. Also antagonizes PAWR…			Ubiquitously expressed. Expressed at high levels in brain, heart, kidney, placenta and thymus. {ECO:0000269|PubMed:10783144, ECO:0000269|PubMed:11027528}.	cytoplasm [GO:0005737]; Golgi apparatus [GO:0005794]; nucleolus [GO:0005730]; nucleoplasm [GO:0005654]; nucleus [GO:0005634]; transcription regulator complex [GO:0005667]; leucine zipper domain binding [GO:0043522]; protein kinase binding [GO:0019901]; RNA binding [GO:0003723]; tau protein binding [GO:0048156]; cell adhesion [GO:0007155]; cellular response to DNA damage stimulus [GO:0006974]; emb…		Nucleus, nucleolus {ECO:0000269|PubMed:12429849}.	Acetylation;Nucleus;Phosphoprotein;Reference proteome	10877000	11526000	13316000	11807000	11881500	1.03259e+06	0.0869076	7547600	11128000	11539000	9367200	9895450	1.82683e+06	0.184613	15668000	15229000	13335000	16896000	15282000	1.47734e+06	0.096672	0.0127057	0.273	0.026	0.024	0.832845	1.54435	1.2862
3443	3843	Q8N0X7	SPART_HUMAN	3	2	2	FALSE		Spartin OS=Homo sapiens OX=9606 GN=SPART PE=1 SV=1	Spartin (Spastic paraplegia 20 protein) (Trans-activated by hepatitis C virus core protein 1)	SPART KIAA0610 SPG20 TAHCCP1	May be implicated in endosomal trafficking, or microtubule dynamics, or both. Participates in cytokinesis (PubMed:20719964). {ECO:0000269|PubMed:20719964}.			Ubiquitously expressed, with highest levels of expression detected in adipose tissue.	cytoplasm [GO:0005737]; cytosol [GO:0005829]; lipid droplet [GO:0005811]; midbody [GO:0030496]; mitochondrial outer membrane [GO:0005741]; plasma membrane [GO:0005886]; synapse [GO:0045202]; ubiquitin protein ligase binding [GO:0031625]; abscission [GO:0009838]; adipose tissue development [GO:0060612]; cell division [GO:0051301]; lipid droplet organization [GO:0034389]; negative regulation of BMP…	Spastic paraplegia 20, autosomal recessive (SPG20) [MIM:275900]: A form of spastic paraplegia, a neurodegenerative disorder characterized by a slow, gradual, progressive weakness and spasticity of the lower limbs. Rate of progression and the severity of symptoms are quite variable. Initial symptoms may include difficulty with balance, weakness and stiffness in the legs, muscle spasms, and draggin…	Cytoplasm {ECO:0000269|PubMed:19580544}. Midbody {ECO:0000269|PubMed:20719964}. Note=Transiently associated with endosomes (PubMed:19580544). Colocalized with IST1 to the ends of Flemming bodies during cytokinesis (PubMed:20719964). {ECO:0000269|PubMed:19580544, ECO:0000269|PubMed:20719964}.	Acetylation;Cytoplasm;Disease variant;Hereditary spastic paraplegia;Isopeptide bond;Neurodegeneration;Phosphoprotein;Reference proteome;Ubl conjugation	8685000	8787500	6967700	7248100	7922075	947996	0.119665	7248800	8488200	5693000	6574800	7001200	1.17837e+06	0.16831	11377000	10876000	9563500	9441000	10314375	961109	0.0931815	0.013213	0.507	0.021	0.029	0.883758	1.47323	1.30198
3068	7867	O43318-2	M3K7_HUMAN	8	3	3	FALSE		Isoform 1A of Mitogen-activated protein kinase kinase kinase 7 OS=Homo sapiens OX=9606 GN=MAP3K7	Mitogen-activated protein kinase kinase kinase 7 (EC 2.7.11.25) (Transforming growth factor-beta-activated kinase 1) (TGF-beta-activated kinase 1)	MAP3K7 TAK1	Serine/threonine kinase which acts as an essential component of the MAP kinase signal transduction pathway. Plays an important role in the cascades of cellular responses evoked by changes in the environment. Mediates signal transduction of TRAF6, various cytokines including interleukin-1 (IL-1), transforming growth factor-beta (TGFB), TGFB-related factors like BMP2 and BMP4, toll-like receptors (…		Reaction=ATP + L-seryl-[protein] = ADP + H(+) + O-phospho-L-seryl-[protein]; Xref=Rhea:RHEA:17989, Rhea:RHEA-COMP:9863, Rhea:RHEA-COMP:11604, ChEBI:CHEBI:15378, ChEBI:CHEBI:29999, ChEBI:CHEBI:30616, ChEBI:CHEBI:83421, ChEBI:CHEBI:456216; EC=2.7.11.25; Evidence={ECO:0000269|PubMed:10094049, ECO:0000269|PubMed:10838074, ECO:0000269|PubMed:12589052}; Reaction=ATP + L-threonyl-[protein] = ADP + H(+) …	Isoform 1A is the most abundant in ovary, skeletal muscle, spleen and blood mononuclear cells. Isoform 1B is highly expressed in brain, kidney and small intestine. Isoform 1C is the major form in prostate. Isoform 1D is the less abundant form. {ECO:0000269|PubMed:11118615}.	ATAC complex [GO:0140672]; cytosol [GO:0005829]; endosome membrane [GO:0010008]; nucleus [GO:0005634]; plasma membrane [GO:0005886]; ATP binding [GO:0005524]; identical protein binding [GO:0042802]; magnesium ion binding [GO:0000287]; MAP kinase activity [GO:0004707]; MAP kinase kinase kinase activity [GO:0004709]; MAP kinase kinase kinase kinase activity [GO:0008349]; protein kinase activity [GO…	Frontometaphyseal dysplasia 2 (FMD2) [MIM:617137]: A form of frontometaphyseal dysplasia, a progressive sclerosing skeletal dysplasia affecting the long bones and skull. Characteristic features include supraorbital hyperostosis, cranial hyperostosis, undermodeling of the small bones, flared metaphyses, and digital anomalies. Extra-skeletal manifestations include hearing loss, cardiac malformation…	Cytoplasm {ECO:0000269|PubMed:12242293}. Cell membrane {ECO:0000269|PubMed:12242293}; Peripheral membrane protein {ECO:0000269|PubMed:12242293}; Cytoplasmic side {ECO:0000269|PubMed:12242293}. Note=Although the majority of MAP3K7/TAK1 is found in the cytosol, when complexed with TAB1/MAP3K7IP1 and TAB2/MAP3K7IP2, it is also localized at the cell membrane.	ATP-binding;Acetylation;Alternative splicing;Apoptosis;Cell membrane;Cytoplasm;Disease variant;Host-virus interaction;Isopeptide bond;Kinase;Magnesium;Membrane;Metal-binding;Nucleotide-binding;Phosphoprotein;Reference proteome;Serine/threonine-protein kinase;Stress response;Transcription;Transcription regulation;Transferase;Ubl conjugation	7155100	7259400	8236500	7663700	7578675	490345	0.0647007	7068600	6990600	7805500	8463000	7581925	692687	0.0913603	8945600	8803900	8497100	9453000	8924900	398736	0.0446768	0.0132434	1	0.064	0.024	1.00043	1.17713	1.17763
3068	7872	O43318	M3K7_HUMAN	8	3	3	FALSE		Mitogen-activated protein kinase kinase kinase 7 OS=Homo sapiens OX=9606 GN=MAP3K7 PE=1 SV=1	Mitogen-activated protein kinase kinase kinase 7 (EC 2.7.11.25) (Transforming growth factor-beta-activated kinase 1) (TGF-beta-activated kinase 1)	MAP3K7 TAK1	Serine/threonine kinase which acts as an essential component of the MAP kinase signal transduction pathway. Plays an important role in the cascades of cellular responses evoked by changes in the environment. Mediates signal transduction of TRAF6, various cytokines including interleukin-1 (IL-1), transforming growth factor-beta (TGFB), TGFB-related factors like BMP2 and BMP4, toll-like receptors (…		Reaction=ATP + L-seryl-[protein] = ADP + H(+) + O-phospho-L-seryl-[protein]; Xref=Rhea:RHEA:17989, Rhea:RHEA-COMP:9863, Rhea:RHEA-COMP:11604, ChEBI:CHEBI:15378, ChEBI:CHEBI:29999, ChEBI:CHEBI:30616, ChEBI:CHEBI:83421, ChEBI:CHEBI:456216; EC=2.7.11.25; Evidence={ECO:0000269|PubMed:10094049, ECO:0000269|PubMed:10838074, ECO:0000269|PubMed:12589052}; Reaction=ATP + L-threonyl-[protein] = ADP + H(+) …	Isoform 1A is the most abundant in ovary, skeletal muscle, spleen and blood mononuclear cells. Isoform 1B is highly expressed in brain, kidney and small intestine. Isoform 1C is the major form in prostate. Isoform 1D is the less abundant form. {ECO:0000269|PubMed:11118615}.	ATAC complex [GO:0140672]; cytosol [GO:0005829]; endosome membrane [GO:0010008]; nucleus [GO:0005634]; plasma membrane [GO:0005886]; ATP binding [GO:0005524]; identical protein binding [GO:0042802]; magnesium ion binding [GO:0000287]; MAP kinase activity [GO:0004707]; MAP kinase kinase kinase activity [GO:0004709]; MAP kinase kinase kinase kinase activity [GO:0008349]; protein kinase activity [GO…	Frontometaphyseal dysplasia 2 (FMD2) [MIM:617137]: A form of frontometaphyseal dysplasia, a progressive sclerosing skeletal dysplasia affecting the long bones and skull. Characteristic features include supraorbital hyperostosis, cranial hyperostosis, undermodeling of the small bones, flared metaphyses, and digital anomalies. Extra-skeletal manifestations include hearing loss, cardiac malformation…	Cytoplasm {ECO:0000269|PubMed:12242293}. Cell membrane {ECO:0000269|PubMed:12242293}; Peripheral membrane protein {ECO:0000269|PubMed:12242293}; Cytoplasmic side {ECO:0000269|PubMed:12242293}. Note=Although the majority of MAP3K7/TAK1 is found in the cytosol, when complexed with TAB1/MAP3K7IP1 and TAB2/MAP3K7IP2, it is also localized at the cell membrane.	ATP-binding;Acetylation;Alternative splicing;Apoptosis;Cell membrane;Cytoplasm;Disease variant;Host-virus interaction;Isopeptide bond;Kinase;Magnesium;Membrane;Metal-binding;Nucleotide-binding;Phosphoprotein;Reference proteome;Serine/threonine-protein kinase;Stress response;Transcription;Transcription regulation;Transferase;Ubl conjugation	7155100	7259400	8236500	7663700	7578675	490345	0.0647007	7068600	6990600	7805500	8463000	7581925	692687	0.0913603	8945600	8803900	8497100	9453000	8924900	398736	0.0446768	0.0132434	1	0.064	0.024	1.00043	1.17713	1.17763
[truncated: 4,749 more rows]

## Sheet: 1 peptide and deleted
Protein Group	Protein ID	Accession	Uniprot_ID	Coverage (%)	# Peptides	# Unique	Distinct Proteoforms Detected	PTM	Description	Protein names	Gene names	Function	Pathway	Catalytic activity	Tissue specificity	Gene ontology	Involvement in disease	Subcellular location	Keywords	Untreated_control_N1 Area	Untreated_control_N2 Area	Untreated_control_N3 Area	Untreated_control_N4 Area	Untreated_control Avg_area	Untreated_control SD	Untreated_control CV	DMSO_N1 Area	DMSO_N2 Area	DMSO_N3 Area	DMSO_N4 Area	DMSO Avg_area	DMSO_SD	DMSO_CV	MEL23_N1 Area	MEL23_N2 Area	MEL23_N3 Area	MEL23_N4 Area	MEL23 avg_area	MEL23 SD	MEL23 CV	ANOVA p value	Posthoc p value DMSO/Untreated_control	Posthoc p value MEL23/DMSO	Posthoc p value MEL23/Untreated_control	Abundance_ratio DMSO/Untreated_control	Abundance_ratio MEL23/DMSO	Abundance_ratio MEL23/Untreated_control
[truncated: 1,206 more rows]
