# Supplementary material for: Analysis of p53-Independent Functions of the Mdm2-MdmX Complex Using Data-Independent Acquisition-Based Profiling
Source: Proteomes. 2025 May 22;13(2):18. doi: 10.3390/proteomes13020018 (PMC12196705; doi:10.3390/proteomes13020018)
Supplement: Supplementary file 1 [file proteomes-13-00018-s001.zip › Table S2.xlsx]

## Sheet: 2 peptides
Protein Group	Protein ID	Accession	Uniprot_ID	Coverage (%)	#Peptides	#Unique	Distinct Proteoforms Detected	PTM	Description	Protein names	Gene names	Function	Pathway	Catalytic activity	Tissue specificity	Gene ontology	Involvement in disease	Subcellular location	Keywords	Untreated_control_N1 Area	Untreated_control_N2 Area	Untreated_control_N3 Area	Untreated_control_N4 Area	Untreated_control Avg_area	Untreated_control SD	Untreated_control CV	Transfection_control_N1 Area	Transfection_control_N2 Area	Transfection_control_N3 Area	Transfection_control_N4 Area	Transfection_control Avg_area	Transfection_control SD	Transfection_control CV	siRNA_control_N1 Area	siRNA_control_N2 Area	siRNA_control_N3 Area	siRNA_control_N4 Area	siRNA_control Avg_area	siRNA_control SD	siRNA_control CV	Mdm2_siRNA1_N1 Area	Mdm2_siRNA1_N2 Area	Mdm2_siRNA1_N3 Area	Mdm2_siRNA1_N4 Area	Mdm2_siRNA1 Avg_area	Mdm2_siRNA1 SD	Mdm2_siRNA1 CV	Mdm2_siRNA2_N1 Area	Mdm2_siRNA2_N2 Area
276	485	Q00341	VIGLN_HUMAN	44	46	46	FALSE	Carbamidomethylation; Acetylation (N-term)	Vigilin OS=Homo sapiens OX=9606 GN=HDLBP PE=1 SV=2	Vigilin (High density lipoprotein-binding protein) (HDL-binding protein)	HDLBP HBP VGL	Appears to play a role in cell sterol metabolism. It may function to protect cells from over-accumulation of cholesterol.				cytoplasm [GO:0005737]; cytosol [GO:0005829]; high-density lipoprotein particle [GO:0034364]; nucleus [GO:0005634]; plasma membrane [GO:0005886]; polysome [GO:0005844]; cadherin binding [GO:0045296]; lipid binding [GO:0008289]; mRNA binding [GO:0003729]; RNA binding [GO:0003723]; cholesterol metabolic process [GO:0008203]; lipid transport [GO:0006869]		Cytoplasm {ECO:0000269|PubMed:8605996}. Nucleus {ECO:0000269|PubMed:8605996}.	Acetylation;Alternative splicing;Cholesterol metabolism;Cytoplasm;Direct protein sequencing;HDL;Lipid metabolism;Lipid transport;Nucleus;Phosphoprotein;RNA-binding;Reference proteome;Repeat;Steroid metabolism;Sterol metabolism;Transport	170130000	163020000	156670000	140670000	157622500	1.2568e+07	0.0797349	159830000	144520000	154070000	162470000	155222500	7.95041e+06	0.0512194	144450000	148700000	142140000	150690000	146495000	3.89906e+06	0.0266157	100200000	101680000	98611000	100250000	100185250	1.25392e+06	0.012516	154520000	151160000
1281	1998	P30520	PURA2_HUMAN	28	10	10	FALSE	Carbamidomethylation; Acetylation (N-term)	Adenylosuccinate synthetase isozyme 2 OS=Homo sapiens OX=9606 GN=ADSS2 PE=1 SV=3	Adenylosuccinate synthetase isozyme 2 (AMPSase 2) (AdSS 2) (EC 6.3.4.4) (Adenylosuccinate synthetase, acidic isozyme) (Adenylosuccinate synthetase, liver isozyme) (L-type adenylosuccinate synthetase) (IMP--aspartate ligase 2)	ADSS2 ADSS	Plays an important role in the de novo pathway and in the salvage pathway of purine nucleotide biosynthesis. Catalyzes the first committed step in the biosynthesis of AMP from IMP. {ECO:0000250|UniProtKB:P46664}.	Purine metabolism; AMP biosynthesis via de novo pathway; AMP from IMP: step 1/2. {ECO:0000255|HAMAP-Rule:MF_03127}.	Reaction=GTP + IMP + L-aspartate = GDP + 2 H(+) + N(6)-(1,2-dicarboxyethyl)-AMP + phosphate; Xref=Rhea:RHEA:15753, ChEBI:CHEBI:15378, ChEBI:CHEBI:29991, ChEBI:CHEBI:37565, ChEBI:CHEBI:43474, ChEBI:CHEBI:57567, ChEBI:CHEBI:58053, ChEBI:CHEBI:58189; EC=6.3.4.4; Evidence={ECO:0000255|HAMAP-Rule:MF_03127};		cytoplasm [GO:0005737]; cytosol [GO:0005829]; extracellular exosome [GO:0070062]; mitochondrion [GO:0005739]; adenylosuccinate synthase activity [GO:0004019]; GTP binding [GO:0005525]; magnesium ion binding [GO:0000287]; phosphate ion binding [GO:0042301]; 'de novo' AMP biosynthetic process [GO:0044208]; AMP biosynthetic process [GO:0006167]; aspartate metabolic process [GO:0006531]; cellular res…		Cytoplasm {ECO:0000255|HAMAP-Rule:MF_03127}. Mitochondrion {ECO:0000250|UniProtKB:A4Z6H1}. Note=Partially associated with particulate fractions.	Cytoplasm;GTP-binding;Ligase;Magnesium;Metal-binding;Mitochondrion;Nucleotide-binding;Purine biosynthesis;Reference proteome	55011000	56920000	51134000	54834000	54474750	2.41912e+06	0.0444082	52713000	49951000	56181000	59408000	54563250	4.11441e+06	0.0754062	53743000	55939000	51407000	62576000	55916250	4.81003e+06	0.086022	31947000	32519000	31650000	35269000	32846250	1.65494e+06	0.0503844	56777000	51591000
3442	8034	P07108	ACBP_HUMAN	34	2	2	FALSE		Acyl-CoA-binding protein OS=Homo sapiens OX=9606 GN=DBI PE=1 SV=2	Acyl-CoA-binding protein (ACBP) (Diazepam-binding inhibitor) (DBI) (Endozepine) (EP)	DBI	Binds medium- and long-chain acyl-CoA esters with very high affinity and may function as an intracellular carrier of acyl-CoA esters. It is also able to displace diazepam from the benzodiazepine (BZD) recognition site located on the GABA type A receptor. It is therefore possible that this protein also acts as a neuropeptide to modulate the action of the GABA receptor.			Isoform 1 is ubiquitous, with a moderate expression level. Isoform 2 is ubiquitous with high level in liver and adipose tissue. Isoform 3 is ubiquitous with strong expression in adipose tissue and heart. {ECO:0000269|PubMed:16055366, ECO:0000269|PubMed:21698759}.	endoplasmic reticulum lumen [GO:0005788]; extracellular exosome [GO:0070062]; Golgi apparatus [GO:0005794]; perinuclear endoplasmic reticulum [GO:0097038]; protein-lipid complex [GO:0032994]; benzodiazepine receptor binding [GO:0030156]; identical protein binding [GO:0042802]; lipid binding [GO:0008289]; long-chain fatty acyl-CoA binding [GO:0036042]; negative regulation of protein lipidation [GO…		Endoplasmic reticulum {ECO:0000269|PubMed:17953517, ECO:0000269|PubMed:21698759}. Golgi apparatus {ECO:0000269|PubMed:17953517, ECO:0000269|PubMed:21698759}. Note=Golgi localization is dependent on ligand binding (PubMed:17953517). {ECO:0000269|PubMed:17953517}.	Acetylation;Alternative promoter usage;Alternative splicing;Direct protein sequencing;Endoplasmic reticulum;Golgi apparatus;Hydroxylation;Lipid-binding;Phosphoprotein;Reference proteome;Transport	8172500	8588000	8244700	7732000	8184300	351822	0.0429874	18696000	17044000	15757000	16903000	17100000	1.21007e+06	0.0707643	22803000	12485000	12748000	7887600	13980900	6.29062e+06	0.449943	17876000	9779500	11149000	15042000	13461625	3.69191e+06	0.274254	19044000	12032000
3442	8035	P07108-3	ACBP_HUMAN	34	2	2	FALSE		Isoform 3 of Acyl-CoA-binding protein OS=Homo sapiens OX=9606 GN=DBI	Acyl-CoA-binding protein (ACBP) (Diazepam-binding inhibitor) (DBI) (Endozepine) (EP)	DBI	Binds medium- and long-chain acyl-CoA esters with very high affinity and may function as an intracellular carrier of acyl-CoA esters. It is also able to displace diazepam from the benzodiazepine (BZD) recognition site located on the GABA type A receptor. It is therefore possible that this protein also acts as a neuropeptide to modulate the action of the GABA receptor.			Isoform 1 is ubiquitous, with a moderate expression level. Isoform 2 is ubiquitous with high level in liver and adipose tissue. Isoform 3 is ubiquitous with strong expression in adipose tissue and heart. {ECO:0000269|PubMed:16055366, ECO:0000269|PubMed:21698759}.	endoplasmic reticulum lumen [GO:0005788]; extracellular exosome [GO:0070062]; Golgi apparatus [GO:0005794]; perinuclear endoplasmic reticulum [GO:0097038]; protein-lipid complex [GO:0032994]; benzodiazepine receptor binding [GO:0030156]; identical protein binding [GO:0042802]; lipid binding [GO:0008289]; long-chain fatty acyl-CoA binding [GO:0036042]; negative regulation of protein lipidation [GO…		Endoplasmic reticulum {ECO:0000269|PubMed:17953517, ECO:0000269|PubMed:21698759}. Golgi apparatus {ECO:0000269|PubMed:17953517, ECO:0000269|PubMed:21698759}. Note=Golgi localization is dependent on ligand binding (PubMed:17953517). {ECO:0000269|PubMed:17953517}.	Acetylation;Alternative promoter usage;Alternative splicing;Direct protein sequencing;Endoplasmic reticulum;Golgi apparatus;Hydroxylation;Lipid-binding;Phosphoprotein;Reference proteome;Transport	8172500	8588000	8244700	7732000	8184300	351822	0.0429874	18696000	17044000	15757000	16903000	17100000	1.21007e+06	0.0707643	22803000	12485000	12748000	7887600	13980900	6.29062e+06	0.449943	17876000	9779500	11149000	15042000	13461625	3.69191e+06	0.274254	19044000	12032000
3442	8039	P07108-2	ACBP_HUMAN	29	2	2	FALSE		Isoform 2 of Acyl-CoA-binding protein OS=Homo sapiens OX=9606 GN=DBI	Acyl-CoA-binding protein (ACBP) (Diazepam-binding inhibitor) (DBI) (Endozepine) (EP)	DBI	Binds medium- and long-chain acyl-CoA esters with very high affinity and may function as an intracellular carrier of acyl-CoA esters. It is also able to displace diazepam from the benzodiazepine (BZD) recognition site located on the GABA type A receptor. It is therefore possible that this protein also acts as a neuropeptide to modulate the action of the GABA receptor.			Isoform 1 is ubiquitous, with a moderate expression level. Isoform 2 is ubiquitous with high level in liver and adipose tissue. Isoform 3 is ubiquitous with strong expression in adipose tissue and heart. {ECO:0000269|PubMed:16055366, ECO:0000269|PubMed:21698759}.	endoplasmic reticulum lumen [GO:0005788]; extracellular exosome [GO:0070062]; Golgi apparatus [GO:0005794]; perinuclear endoplasmic reticulum [GO:0097038]; protein-lipid complex [GO:0032994]; benzodiazepine receptor binding [GO:0030156]; identical protein binding [GO:0042802]; lipid binding [GO:0008289]; long-chain fatty acyl-CoA binding [GO:0036042]; negative regulation of protein lipidation [GO…		Endoplasmic reticulum {ECO:0000269|PubMed:17953517, ECO:0000269|PubMed:21698759}. Golgi apparatus {ECO:0000269|PubMed:17953517, ECO:0000269|PubMed:21698759}. Note=Golgi localization is dependent on ligand binding (PubMed:17953517). {ECO:0000269|PubMed:17953517}.	Acetylation;Alternative promoter usage;Alternative splicing;Direct protein sequencing;Endoplasmic reticulum;Golgi apparatus;Hydroxylation;Lipid-binding;Phosphoprotein;Reference proteome;Transport	8172500	8588000	8244700	7732000	8184300	351822	0.0429874	18696000	17044000	15757000	16903000	17100000	1.21007e+06	0.0707643	22803000	12485000	12748000	7887600	13980900	6.29062e+06	0.449943	17876000	9779500	11149000	15042000	13461625	3.69191e+06	0.274254	19044000	12032000
3442	8064	P07108-4	ACBP_HUMAN	23	2	2	FALSE		Isoform 4 of Acyl-CoA-binding protein OS=Homo sapiens OX=9606 GN=DBI	Acyl-CoA-binding protein (ACBP) (Diazepam-binding inhibitor) (DBI) (Endozepine) (EP)	DBI	Binds medium- and long-chain acyl-CoA esters with very high affinity and may function as an intracellular carrier of acyl-CoA esters. It is also able to displace diazepam from the benzodiazepine (BZD) recognition site located on the GABA type A receptor. It is therefore possible that this protein also acts as a neuropeptide to modulate the action of the GABA receptor.			Isoform 1 is ubiquitous, with a moderate expression level. Isoform 2 is ubiquitous with high level in liver and adipose tissue. Isoform 3 is ubiquitous with strong expression in adipose tissue and heart. {ECO:0000269|PubMed:16055366, ECO:0000269|PubMed:21698759}.	endoplasmic reticulum lumen [GO:0005788]; extracellular exosome [GO:0070062]; Golgi apparatus [GO:0005794]; perinuclear endoplasmic reticulum [GO:0097038]; protein-lipid complex [GO:0032994]; benzodiazepine receptor binding [GO:0030156]; identical protein binding [GO:0042802]; lipid binding [GO:0008289]; long-chain fatty acyl-CoA binding [GO:0036042]; negative regulation of protein lipidation [GO…		Endoplasmic reticulum {ECO:0000269|PubMed:17953517, ECO:0000269|PubMed:21698759}. Golgi apparatus {ECO:0000269|PubMed:17953517, ECO:0000269|PubMed:21698759}. Note=Golgi localization is dependent on ligand binding (PubMed:17953517). {ECO:0000269|PubMed:17953517}.	Acetylation;Alternative promoter usage;Alternative splicing;Direct protein sequencing;Endoplasmic reticulum;Golgi apparatus;Hydroxylation;Lipid-binding;Phosphoprotein;Reference proteome;Transport	8172500	8588000	8244700	7732000	8184300	351822	0.0429874	18696000	17044000	15757000	16903000	17100000	1.21007e+06	0.0707643	22803000	12485000	12748000	7887600	13980900	6.29062e+06	0.449943	17876000	9779500	11149000	15042000	13461625	3.69191e+06	0.274254	19044000	12032000
3442	8076	P07108-5	ACBP_HUMAN	20	2	2	FALSE		Isoform 5 of Acyl-CoA-binding protein OS=Homo sapiens OX=9606 GN=DBI	Acyl-CoA-binding protein (ACBP) (Diazepam-binding inhibitor) (DBI) (Endozepine) (EP)	DBI	Binds medium- and long-chain acyl-CoA esters with very high affinity and may function as an intracellular carrier of acyl-CoA esters. It is also able to displace diazepam from the benzodiazepine (BZD) recognition site located on the GABA type A receptor. It is therefore possible that this protein also acts as a neuropeptide to modulate the action of the GABA receptor.			Isoform 1 is ubiquitous, with a moderate expression level. Isoform 2 is ubiquitous with high level in liver and adipose tissue. Isoform 3 is ubiquitous with strong expression in adipose tissue and heart. {ECO:0000269|PubMed:16055366, ECO:0000269|PubMed:21698759}.	endoplasmic reticulum lumen [GO:0005788]; extracellular exosome [GO:0070062]; Golgi apparatus [GO:0005794]; perinuclear endoplasmic reticulum [GO:0097038]; protein-lipid complex [GO:0032994]; benzodiazepine receptor binding [GO:0030156]; identical protein binding [GO:0042802]; lipid binding [GO:0008289]; long-chain fatty acyl-CoA binding [GO:0036042]; negative regulation of protein lipidation [GO…		Endoplasmic reticulum {ECO:0000269|PubMed:17953517, ECO:0000269|PubMed:21698759}. Golgi apparatus {ECO:0000269|PubMed:17953517, ECO:0000269|PubMed:21698759}. Note=Golgi localization is dependent on ligand binding (PubMed:17953517). {ECO:0000269|PubMed:17953517}.	Acetylation;Alternative promoter usage;Alternative splicing;Direct protein sequencing;Endoplasmic reticulum;Golgi apparatus;Hydroxylation;Lipid-binding;Phosphoprotein;Reference proteome;Transport	8172500	8588000	8244700	7732000	8184300	351822	0.0429874	18696000	17044000	15757000	16903000	17100000	1.21007e+06	0.0707643	22803000	12485000	12748000	7887600	13980900	6.29062e+06	0.449943	17876000	9779500	11149000	15042000	13461625	3.69191e+06	0.274254	19044000	12032000
2226	3872	P14384	CBPM_HUMAN	21	7	7	FALSE	Carbamidomethylation	Carboxypeptidase M OS=Homo sapiens OX=9606 GN=CPM PE=1 SV=2	Carboxypeptidase M (CPM) (EC 3.4.17.12)	CPM	Specifically removes C-terminal basic residues (Arg or Lys) from peptides and proteins. It is believed to play important roles in the control of peptide hormone and growth factor activity at the cell surface, and in the membrane-localized degradation of extracellular proteins. {ECO:0000269|PubMed:12457462}.		Reaction=Cleavage of C-terminal arginine or lysine residues from polypeptides.; EC=3.4.17.12; Evidence={ECO:0000269|PubMed:12457462};		anchored component of membrane [GO:0031225]; cell surface [GO:0009986]; extracellular exosome [GO:0070062]; extracellular region [GO:0005576]; extracellular space [GO:0005615]; plasma membrane [GO:0005886]; carboxypeptidase activity [GO:0004180]; metallocarboxypeptidase activity [GO:0004181]; zinc ion binding [GO:0008270]; anatomical structure morphogenesis [GO:0009653]; peptide metabolic process…		Cell membrane {ECO:0000269|PubMed:12457462}; Lipid-anchor, GPI-anchor {ECO:0000269|PubMed:12457462}.	Carboxypeptidase;Cell membrane;Direct protein sequencing;Disulfide bond;GPI-anchor;Glycoprotein;Hydrolase;Lipoprotein;Membrane;Metal-binding;Metalloprotease;Protease;Reference proteome;Signal;Zinc	48603000	58256000	50257000	50800000	51979000	4.28771e+06	0.0824893	41721000	50218000	52199000	52056000	49048500	4.96758e+06	0.101279	49097000	49852000	47324000	52145000	49604500	1.9978e+06	0.0402746	37052000	36631000	35266000	39393000	37085500	1.71686e+06	0.0462947	57320000	59713000
327	658	O75534	CSDE1_HUMAN	36	26	26	FALSE	Carbamidomethylation	Cold shock domain-containing protein E1 OS=Homo sapiens OX=9606 GN=CSDE1 PE=1 SV=2	Cold shock domain-containing protein E1 (N-ras upstream gene protein) (Protein UNR)	CSDE1 D1S155E KIAA0885 NRU UNR	RNA-binding protein involved in translationally coupled mRNA turnover (PubMed:11051545, PubMed:15314026). Implicated with other RNA-binding proteins in the cytoplasmic deadenylation/translational and decay interplay of the FOS mRNA mediated by the major coding-region determinant of instability (mCRD) domain (PubMed:11051545, PubMed:15314026). Required for efficient formation of stress granules (P…				CRD-mediated mRNA stability complex [GO:0070937]; cytoplasmic stress granule [GO:0010494]; cytosol [GO:0005829]; Golgi apparatus [GO:0005794]; mCRD-mediated mRNA stability complex [GO:0106002]; P-body [GO:0000932]; plasma membrane [GO:0005886]; RNA binding [GO:0003723]; RNA stem-loop binding [GO:0035613]; CRD-mediated mRNA stabilization [GO:0070934]; IRES-dependent viral translational initiation …		Cytoplasm. Cytoplasm, Stress granule {ECO:0000305|PubMed:29395067}. Cytoplasm, P-body {ECO:0000269|PubMed:32354837}.	Acetylation;Alternative splicing;Cytoplasm;Isopeptide bond;Phosphoprotein;RNA-binding;Reference proteome;Repeat;Ubl conjugation	95512000	104490000	89592000	89904000	94874500	6.96359e+06	0.073398	99018000	84549000	85248000	101910000	92681250	9.06846e+06	0.0978457	92280000	79813000	78552000	90494000	85284750	7.10258e+06	0.0832807	58564000	59968000	53842000	59727000	58025250	2.85541e+06	0.0492097	85375000	85690000
327	691	O75534-4	CSDE1_HUMAN	34	26	26	FALSE	Carbamidomethylation	Isoform 4 of Cold shock domain-containing protein E1 OS=Homo sapiens OX=9606 GN=CSDE1	Cold shock domain-containing protein E1 (N-ras upstream gene protein) (Protein UNR)	CSDE1 D1S155E KIAA0885 NRU UNR	RNA-binding protein involved in translationally coupled mRNA turnover (PubMed:11051545, PubMed:15314026). Implicated with other RNA-binding proteins in the cytoplasmic deadenylation/translational and decay interplay of the FOS mRNA mediated by the major coding-region determinant of instability (mCRD) domain (PubMed:11051545, PubMed:15314026). Required for efficient formation of stress granules (P…				CRD-mediated mRNA stability complex [GO:0070937]; cytoplasmic stress granule [GO:0010494]; cytosol [GO:0005829]; Golgi apparatus [GO:0005794]; mCRD-mediated mRNA stability complex [GO:0106002]; P-body [GO:0000932]; plasma membrane [GO:0005886]; RNA binding [GO:0003723]; RNA stem-loop binding [GO:0035613]; CRD-mediated mRNA stabilization [GO:0070934]; IRES-dependent viral translational initiation …		Cytoplasm. Cytoplasm, Stress granule {ECO:0000305|PubMed:29395067}. Cytoplasm, P-body {ECO:0000269|PubMed:32354837}.	Acetylation;Alternative splicing;Cytoplasm;Isopeptide bond;Phosphoprotein;RNA-binding;Reference proteome;Repeat;Ubl conjugation	95512000	104490000	89592000	89904000	94874500	6.96359e+06	0.073398	99018000	84549000	85248000	101910000	92681250	9.06846e+06	0.0978457	92280000	79813000	78552000	90494000	85284750	7.10258e+06	0.0832807	58564000	59968000	53842000	59727000	58025250	2.85541e+06	0.0492097	85375000	85690000
2561	2803	Q01581	HMCS1_HUMAN	10	3	3	FALSE	Carbamidomethylation	Hydroxymethylglutaryl-CoA synthase cytoplasmic OS=Homo sapiens OX=9606 GN=HMGCS1 PE=1 SV=2	Hydroxymethylglutaryl-CoA synthase, cytoplasmic (HMG-CoA synthase) (EC 2.3.3.10) (3-hydroxy-3-methylglutaryl coenzyme A synthase)	HMGCS1 HMGCS	Catalyzes the condensation of acetyl-CoA with acetoacetyl-CoA to form HMG-CoA, which is converted by HMG-CoA reductase (HMGCR) into mevalonate, a precursor for cholesterol synthesis. {ECO:0000269|PubMed:7913309}.	Metabolic intermediate biosynthesis; (R)-mevalonate biosynthesis; (R)-mevalonate from acetyl-CoA: step 2/3.	Reaction=acetoacetyl-CoA + acetyl-CoA + H2O = (3S)-hydroxy-3-methylglutaryl-CoA + CoA + H(+); Xref=Rhea:RHEA:10188, ChEBI:CHEBI:15377, ChEBI:CHEBI:15378, ChEBI:CHEBI:43074, ChEBI:CHEBI:57286, ChEBI:CHEBI:57287, ChEBI:CHEBI:57288; EC=2.3.3.10; Evidence={ECO:0000269|PubMed:7913309};PhysiologicalDirection=left-to-right; Xref=Rhea:RHEA:10189; Evidence={ECO:0000305|PubMed:7913309};		cytoplasm [GO:0005737]; cytosol [GO:0005829]; hydroxymethylglutaryl-CoA synthase activity [GO:0004421]; protein homodimerization activity [GO:0042803]; acetyl-CoA metabolic process [GO:0006084]; cholesterol biosynthetic process [GO:0006695]; farnesyl diphosphate biosynthetic process, mevalonate pathway [GO:0010142]; lipid metabolic process [GO:0006629]		Cytoplasm {ECO:0000305|PubMed:1358203}.	Acetylation;Cholesterol biosynthesis;Cholesterol metabolism;Cytoplasm;Lipid biosynthesis;Lipid metabolism;Phosphoprotein;Reference proteome;Steroid biosynthesis;Steroid metabolism;Sterol biosynthesis;Sterol metabolism;Transferase	22802000	19502000	16801000	16195000	18825000	3.01598e+06	0.160211	20269000	20249000	21634000	20184000	20584000	700940	0.0340527	24649000	20559000	24642000	26439000	24072250	2.49009e+06	0.103442	26327000	29426000	29135000	26316000	27801000	1.71251e+06	0.0615989	30205000	28439000
1135	2958	O43681	GET3_HUMAN	29	7	7	FALSE	Carbamidomethylation	ATPase GET3 OS=Homo sapiens OX=9606 GN=GET3 PE=1 SV=2	ATPase GET3 (EC 3.6.-.-) (Arsenical pump-driving ATPase) (Arsenite-stimulated ATPase) (Guided entry of tail-anchored proteins factor 3, ATPase) (Transmembrane domain recognition complex 40 kDa ATPase subunit) (hARSA-I) (hASNA-I)	GET3 ARSA ASNA1 TRC40	ATPase required for the post-translational delivery of tail-anchored (TA) proteins to the endoplasmic reticulum. Recognizes and selectively binds the transmembrane domain of TA proteins in the cytosol. This complex then targets to the endoplasmic reticulum by membrane-bound receptors GET1/WRB and CAMLG/GET2, where the tail-anchored protein is released for insertion. This process is regulated by A…			Expressed in the epithelial cells of the liver, kidney, and stomach wall, in the adrenal medulla, in the islet cells of the pancreas, in the red pulp of the spleen, and in cardiac and skeletal muscle. {ECO:0000269|PubMed:9774623}.	cytoplasm [GO:0005737]; extracellular exosome [GO:0070062]; GET complex [GO:0043529]; nucleolus [GO:0005730]; nucleoplasm [GO:0005654]; arsenite transmembrane transporter activity [GO:0015105]; ATP binding [GO:0005524]; ATP hydrolysis activity [GO:0016887]; metal ion binding [GO:0046872]; posttranslational protein targeting to endoplasmic reticulum membrane [GO:0006620]; tail-anchored membrane pr…		Cytoplasm {ECO:0000269|PubMed:17382883, ECO:0000269|PubMed:21444755, ECO:0000269|PubMed:9736449}. Endoplasmic reticulum {ECO:0000269|PubMed:17382883, ECO:0000269|PubMed:21444755}. Nucleus, nucleolus {ECO:0000269|PubMed:21444755, ECO:0000269|PubMed:9736449}.	ATP-binding;Acetylation;Cytoplasm;Endoplasmic reticulum;Hydrolase;Metal-binding;Nucleotide-binding;Nucleus;Reference proteome;Transport;Zinc	86830000	94435000	88319000	84618000	88550500	4.20736e+06	0.0475137	92423000	93845000	94435000	94246000	93737250	910045	0.00970847	98989000	103770000	98914000	105630000	101825750	3.40479e+06	0.0334375	52062000	61850000	56427000	57645000	56996000	4.02702e+06	0.0706544	100700000	97485000
1743	3691	Q8TC12	RDH11_HUMAN	24	7	7	FALSE	Carbamidomethylation	Retinol dehydrogenase 11 OS=Homo sapiens OX=9606 GN=RDH11 PE=1 SV=2	Retinol dehydrogenase 11 (EC 1.1.1.300) (Androgen-regulated short-chain dehydrogenase/reductase 1) (HCV core-binding protein HCBP12) (Prostate short-chain dehydrogenase/reductase 1) (Retinal reductase 1) (RalR1) (Short chain dehydrogenase/reductase family 7C member 1)	RDH11 ARSDR1 PSDR1 SDR7C1 CGI-82	Retinol dehydrogenase with a clear preference for NADP. Displays high activity towards 9-cis, 11-cis and all-trans-retinol, and to a lesser extent on 13-cis-retinol (PubMed:12226107, PubMed:12036956, PubMed:29410696). Exhibits a low reductive activity towards unsaturated medium-chain aldehydes such as cis -6-nonenal and no activity toward nonanal or 4-hydroxy-nonenal (PubMed:15865448). Has no deh…	Cofactor metabolism; retinol metabolism. {ECO:0000269|PubMed:12036956, ECO:0000269|PubMed:12226107}.	Reaction=all-trans-retinol + NADP(+) = all-trans-retinal + H(+) + NADPH; Xref=Rhea:RHEA:25033, ChEBI:CHEBI:15378, ChEBI:CHEBI:17336, ChEBI:CHEBI:17898, ChEBI:CHEBI:57783, ChEBI:CHEBI:58349; EC=1.1.1.300; Evidence={ECO:0000269|PubMed:12036956, ECO:0000269|PubMed:12226107, ECO:0000269|PubMed:29410696}; Reaction=11-cis-retinol + NADP(+) = 11-cis-retinal + H(+) + NADPH; Xref=Rhea:RHEA:54912, ChEBI:CH…	Predominantly expressed in the epithelial cells of prostate, in both basal and luminal secretory cell populations. Expressed at low levels in spleen, thymus, testis, ovary, small intestine, colon, peripherical blood leukocytes, kidney, adrenal gland and fetal liver. Not detected in prostatic fibromuscular stromal cells, endothelial cells, or infiltrating lymphocytes. {ECO:0000269|PubMed:11245473}.	endoplasmic reticulum membrane [GO:0005789]; integral component of membrane [GO:0016021]; 11-cis-retinol dehydrogenase activity [GO:0102354]; NAD-retinol dehydrogenase activity [GO:0004745]; NADP-retinol dehydrogenase activity [GO:0052650]; oxidoreductase activity, acting on the CH-OH group of donors, NAD or NADP as acceptor [GO:0016616]; cellular detoxification of aldehyde [GO:0110095]; retinal …	Retinal dystrophy, juvenile cataracts, and short stature syndrome (RDJCSS) [MIM:616108]: A disorder characterized by retinal dystrophy resulting in progressive decrease in visual acuity and difficulties with night vision in the first decade of life, development of juvenile cataracts, facial dysmorphism, psychomotor developmental delays, learning disabilities and short stature. Ophthalmological fi…	Endoplasmic reticulum membrane {ECO:0000269|PubMed:12036956}; Single-pass type II membrane protein {ECO:0000269|PubMed:12036956}.	Acetylation;Alternative splicing;Cataract;Dwarfism;Endoplasmic reticulum;Lipid metabolism;Membrane;NADP;Oxidoreductase;Reference proteome;Signal-anchor;Transmembrane;Transmembrane helix	36544000	35670000	33907000	33836000	34989250	1.33939e+06	0.0382801	35811000	33385000	34105000	40832000	36033250	3.35702e+06	0.0931645	37598000	23060000	30816000	32772000	31061500	6.04803e+06	0.194711	21816000	22464000	21822000	19686000	21447000	1.21274e+06	0.0565458	26599000	36263000
1129	3544	Q6ZN17	LN28B_HUMAN	36	7	7	FALSE	Carbamidomethylation	Protein lin-28 homolog B OS=Homo sapiens OX=9606 GN=LIN28B PE=1 SV=1	Protein lin-28 homolog B (Lin-28B)	LIN28B CSDD2	Suppressor of microRNA (miRNA) biogenesis, including that of let-7 and possibly of miR107, miR-143 and miR-200c. Binds primary let-7 transcripts (pri-let-7), including pri-let-7g and pri-let-7a-1, and sequester them in the nucleolus, away from the microprocessor complex, hence preventing their processing into mature miRNA (PubMed:22118463). Does not act on pri-miR21 (PubMed:22118463). The repress…			Expressed at high levels in the placenta and, at mucher lower, in testis and fetal liver (PubMed:16971064). Isoform 1 is only detected in placenta and in moderately and poorly differentiated hepatocellular carcinoma cells (at protein level). Isoform 2 is detected in fetal liver, non-tumor liver tissues, as well as well-differentiated tumor tissues (at protein level). Tends to be up-regulated in t…	cytosol [GO:0005829]; nucleolus [GO:0005730]; nucleoplasm [GO:0005654]; RNA binding [GO:0003723]; sequence-specific double-stranded DNA binding [GO:1990837]; zinc ion binding [GO:0008270]; miRNA catabolic process [GO:0010587]; negative regulation of pre-miRNA processing [GO:2000632]; negative regulation of primary miRNA processing [GO:2000635]; positive regulation of miRNA catabolic process [GO:2…		Nucleus. Nucleus, nucleolus {ECO:0000269|PubMed:22118463}. Cytoplasm {ECO:0000269|PubMed:16971064}. Note=Predominantly nucleolar (PubMed:22118463). In Huh7 cells, predominantly cytoplasmic, with only a subset of cells exhibiting strong nuclear staining; however, the specificity of the polyclonal antibody used in these experiments has not been not documented (PubMed:16971064). {ECO:0000269|PubMed:…	Alternative splicing;Cytoplasm;Metal-binding;Nucleus;Phosphoprotein;RNA-binding;RNA-mediated gene silencing;Reference proteome;Repeat;Zinc;Zinc-finger	49702000	45006000	50629000	55858000	50298750	4.44911e+06	0.0884536	52293000	38084000	45819000	46486000	45670500	5.8338e+06	0.127737	64946000	48310000	61849000	61217000	59080500	7.3629e+06	0.124625	75376000	78274000	74663000	64842000	73288750	5.84367e+06	0.0797349	33354000	37320000
1137	3149	Q9NUQ9	CYRIB_HUMAN	31	7	7	FALSE		CYFIP-related Rac1 interactor B OS=Homo sapiens OX=9606 GN=CYRIB PE=1 SV=1	CYFIP-related Rac1 interactor B (L1)	CYRIB CYRI FAM49B BM-009	Negatively regulates RAC1 signaling and RAC1-driven cytoskeletal remodeling (PubMed:31285585, PubMed:30250061). Regulates chemotaxis, cell migration and epithelial polarization by controlling the polarity, plasticity, duration and extent of protrusions. Limits Rac1 mediated activation of the Scar/WAVE complex, focuses protrusion signals and regulates pseudopod complexity by inhibiting Scar/WAVE-i…				cilium [GO:0005929]; extracellular exosome [GO:0070062]; extracellular region [GO:0005576]; membrane [GO:0016020]; mitochondrion [GO:0005739]; platelet alpha granule lumen [GO:0031093]; MHC class Ib protein binding, via antigen binding groove [GO:0023030]; small GTPase binding [GO:0031267]; cellular response to molecule of bacterial origin [GO:0071219]; negative regulation of actin filament polym…		Membrane {ECO:0000305}; Lipid-anchor {ECO:0000305}. Mitochondrion {ECO:0000269|PubMed:29059164}.	Alternative splicing;Isopeptide bond;Lipoprotein;Membrane;Mitochondrion;Myristate;Reference proteome;Ubl conjugation	31223000	33415000	37967000	35320000	34481250	2.86397e+06	0.0830589	33699000	32232000	31158000	31994000	32270750	1.0577e+06	0.0327759	22951000	22874000	20692000	22726000	22310750	1.0832e+06	0.0485505	32817000	39429000	33657000	32879000	34695500	3.17873e+06	0.0916179	31040000	34227000
702	1818	Q96CS3	FAF2_HUMAN	39	12	12	FALSE	Carbamidomethylation; Acetylation (N-term)	FAS-associated factor 2 OS=Homo sapiens OX=9606 GN=FAF2 PE=1 SV=2	FAS-associated factor 2 (Protein ETEA) (UBX domain-containing protein 3B) (UBX domain-containing protein 8)	FAF2 ETEA KIAA0887 UBXD8 UBXN3B	Plays an important role in endoplasmic reticulum-associated degradation (ERAD) that mediates ubiquitin-dependent degradation of misfolded endoplasmic reticulum proteins (PubMed:18711132, PubMed:24215460). By controlling the steady-state expression of the IGF1R receptor, indirectly regulates the insulin-like growth factor receptor signaling pathway (PubMed:26692333). Involved in inhibition of lipi…			Broadly expressed, with highest levels in brain. {ECO:0000269|PubMed:12372427}.	azurophil granule lumen [GO:0035578]; endoplasmic reticulum [GO:0005783]; extracellular region [GO:0005576]; lipid droplet [GO:0005811]; VCP-NPL4-UFD1 AAA ATPase complex [GO:0034098]; lipase binding [GO:0035473]; lipase inhibitor activity [GO:0055102]; ubiquitin binding [GO:0043130]; ubiquitin protein ligase binding [GO:0031625]; lipid droplet organization [GO:0034389]; response to unfolded prote…		Cytoplasm {ECO:0000269|PubMed:12372427}. Lipid droplet {ECO:0000269|PubMed:19773358, ECO:0000269|PubMed:23297223}. Endoplasmic reticulum {ECO:0000269|PubMed:18711132, ECO:0000269|PubMed:23297223}.	Acetylation;Coiled coil;Cytoplasm;Endoplasmic reticulum;Lipid droplet;Reference proteome;Unfolded protein response	82603000	81236000	77778000	78466000	80020750	2.27977e+06	0.0284897	79265000	76586000	74236000	83519000	78401500	3.98254e+06	0.0507967	87612000	75304000	75842000	85763000	81130250	6.46494e+06	0.0796859	83758000	87503000	82086000	79597000	83236000	3.31886e+06	0.039873	59078000	63663000
1852	3527	Q9GZZ1	NAA50_HUMAN	54	9	9	FALSE	Carbamidomethylation	N-alpha-acetyltransferase 50 OS=Homo sapiens OX=9606 GN=NAA50 PE=1 SV=1	N-alpha-acetyltransferase 50 (hNaa50p) (EC 2.3.1.258) (N-acetyltransferase 13) (N-acetyltransferase 5) (hNAT5) (N-acetyltransferase san homolog) (hSAN) (N-epsilon-acetyltransferase 50) (EC 2.3.1.-) (NatE catalytic subunit)	NAA50 MAK3 NAT13 NAT5	N-alpha-acetyltransferase that acetylates the N-terminus of proteins that retain their initiating methionine (PubMed:19744929, PubMed:22311970, PubMed:21900231, PubMed:27484799). Has a broad substrate specificity: able to acetylate the initiator methionine of most peptides, except for those with a proline in second position (PubMed:27484799). Also displays N-epsilon-acetyltransferase activity by …		Reaction=acetyl-CoA + N-terminal L-methionyl-L-alanyl-[protein] = CoA + H(+) + N-terminal N(alpha)-acetyl-L-methionyl-L-alanyl-[protein]; Xref=Rhea:RHEA:50564, Rhea:RHEA-COMP:12726, Rhea:RHEA-COMP:12727, ChEBI:CHEBI:15378, ChEBI:CHEBI:57287, ChEBI:CHEBI:57288, ChEBI:CHEBI:133398, ChEBI:CHEBI:133399; EC=2.3.1.258; Evidence={ECO:0000269|PubMed:19744929, ECO:0000269|PubMed:21900231, ECO:0000269|PubM…		cytoplasm [GO:0005737]; cytosol [GO:0005829]; extracellular exosome [GO:0070062]; NatA complex [GO:0031415]; nucleus [GO:0005634]; H4 histone acetyltransferase activity [GO:0010485]; N-acetyltransferase activity [GO:0008080]; peptide alpha-N-acetyltransferase activity [GO:0004596]; peptidyl-lysine acetyltransferase activity [GO:0052858]; establishment of mitotic sister chromatid cohesion [GO:0034…		Cytoplasm {ECO:0000269|PubMed:16507339, ECO:0000269|PubMed:17502424, ECO:0000269|PubMed:25732826, ECO:0000269|PubMed:27422821}. Nucleus {ECO:0000269|PubMed:25732826}. Note=Localizes to the cytoplasm in interphase cells (PubMed:17502424). {ECO:0000269|PubMed:17502424}.	Acetylation;Acyltransferase;Alternative splicing;Cytoplasm;Nucleus;Phosphoprotein;Reference proteome;Transferase	77799000	79433000	76197000	76904000	77583250	1.39657e+06	0.0180009	74480000	78368000	80463000	78425000	77934000	2.50036e+06	0.032083	74411000	70097000	70292000	73316000	72029000	2.16642e+06	0.030077	63310000	60561000	62682000	64754000	62826750	1.74188e+06	0.0277251	84093000	74493000
829	2679	Q04917	1433F_HUMAN	54	15	12	FALSE	Carbamidomethylation; Acetylation (N-term)	14-3-3 protein eta OS=Homo sapiens OX=9606 GN=YWHAH PE=1 SV=4	14-3-3 protein eta (Protein AS1)	YWHAH YWHA1	Adapter protein implicated in the regulation of a large spectrum of both general and specialized signaling pathways. Binds to a large number of partners, usually by recognition of a phosphoserine or phosphothreonine motif. Binding generally results in the modulation of the activity of the binding partner. Negatively regulates the kinase activity of PDPK1. {ECO:0000269|PubMed:12177059}.			Expressed mainly in the brain and present in other tissues albeit at lower levels.	cytoplasm [GO:0005737]; cytosol [GO:0005829]; extracellular exosome [GO:0070062]; intercalated disc [GO:0014704]; plasma membrane [GO:0005886]; actin binding [GO:0003779]; enzyme binding [GO:0019899]; glucocorticoid receptor binding [GO:0035259]; identical protein binding [GO:0042802]; insulin-like growth factor receptor binding [GO:0005159]; protein domain specific binding [GO:0019904]; protein …			Acetylation;Direct protein sequencing;Phosphoprotein;Reference proteome	207390000	196420000	200040000	187610000	197865000	8.22008e+06	0.0415439	191990000	220030000	225180000	183470000	205167500	2.05412e+07	0.100119	200540000	221730000	214740000	206640000	210912500	9.26483e+06	0.0439274	150630000	151790000	143020000	138600000	146010000	6.28758e+06	0.0430627	248050000	205700000
1238	4621	O75340	PDCD6_HUMAN	54	8	8	FALSE	Acetylation (N-term)	Programmed cell death protein 6 OS=Homo sapiens OX=9606 GN=PDCD6 PE=1 SV=1	Programmed cell death protein 6 (Apoptosis-linked gene 2 protein homolog) (ALG-2)	PDCD6 ALG2	Calcium sensor that plays a key role in processes such as endoplasmic reticulum (ER)-Golgi vesicular transport, endosomal biogenesis or membrane repair. Acts as an adapter that bridges unrelated proteins or stabilizes weak protein-protein complexes in response to calcium: calcium-binding triggers exposure of apolar surface, promoting interaction with different sets of proteins thanks to 3 differe…				COPII vesicle coat [GO:0030127]; Cul3-RING ubiquitin ligase complex [GO:0031463]; cytoplasm [GO:0005737]; cytoplasmic vesicle [GO:0031410]; cytosol [GO:0005829]; endoplasmic reticulum [GO:0005783]; endoplasmic reticulum exit site [GO:0070971]; endoplasmic reticulum membrane [GO:0005789]; endosome [GO:0005768]; extracellular exosome [GO:0070062]; nucleoplasm [GO:0005654]; nucleus [GO:0005634]; cal…		Endoplasmic reticulum membrane {ECO:0000269|PubMed:16957052, ECO:0000269|PubMed:27813252}; Peripheral membrane protein {ECO:0000269|PubMed:16957052}. Cytoplasmic vesicle, COPII-coated vesicle membrane {ECO:0000269|PubMed:27716508}. Cytoplasm {ECO:0000269|PubMed:27716508, ECO:0000269|PubMed:27784779}. Nucleus {ECO:0000269|PubMed:17045351, ECO:0000269|PubMed:21122810, ECO:0000269|PubMed:27784779}. …	Acetylation;Alternative splicing;Angiogenesis;Apoptosis;Calcium;Cytoplasm;Cytoplasmic vesicle;Endoplasmic reticulum;Endosome;Magnesium;Membrane;Metal-binding;Nucleus;Reference proteome;Repeat	94340000	92925000	85316000	84269000	89212500	5.15412e+06	0.0577735	87856000	100400000	86028000	92902000	91796500	6.43028e+06	0.0700493	65319000	69596000	67196000	63900000	66502750	2.46471e+06	0.0370618	89280000	93258000	96172000	83992000	90675500	5.27565e+06	0.0581816	84045000	92777000
2055	1880	Q14527	HLTF_HUMAN	3	2	2	FALSE		Helicase-like transcription factor OS=Homo sapiens OX=9606 GN=HLTF PE=1 SV=2	Helicase-like transcription factor (EC 2.3.2.27) (EC 3.6.4.-) (DNA-binding protein/plasminogen activator inhibitor 1 regulator) (HIP116) (RING finger protein 80) (RING-type E3 ubiquitin transferase HLTF) (SWI/SNF-related matrix-associated actin-dependent regulator of chromatin subfamily A member 3) (Sucrose nonfermenting protein 2-like 3)	HLTF HIP116A RNF80 SMARCA3 SNF2L3 ZBU1	Has both helicase and E3 ubiquitin ligase activities. Possesses intrinsic ATP-dependent nucleosome-remodeling activity; This activity may be required for transcriptional activation or repression of specific target promoters (By similarity). These may include the SERPINE1 and HIV-1 promoters and the SV40 enhancer, to which this protein can bind directly. Plays a role in error-free postreplication …	Protein modification; protein ubiquitination.	Reaction=S-ubiquitinyl-[E2 ubiquitin-conjugating enzyme]-L-cysteine + [acceptor protein]-L-lysine = [E2 ubiquitin-conjugating enzyme]-L-cysteine + N(6)-ubiquitinyl-[acceptor protein]-L-lysine.; EC=2.3.2.27;	Expressed in brain, heart, kidney, liver, lung, pancreas, placenta and skeletal muscle. {ECO:0000269|PubMed:8672239, ECO:0000269|PubMed:9126292}.	cytoplasm [GO:0005737]; membrane [GO:0016020]; nucleolus [GO:0005730]; nucleoplasm [GO:0005654]; nucleus [GO:0005634]; RNA polymerase II transcription regulator complex [GO:0090575]; ATP binding [GO:0005524]; ATP-dependent activity, acting on DNA [GO:0008094]; DNA binding [GO:0003677]; helicase activity [GO:0004386]; hydrolase activity, acting on acid anhydrides, in phosphorus-containing anhydrid…		Cytoplasm {ECO:0000250}. Nucleus {ECO:0000269|PubMed:8672239}. Nucleus, nucleolus {ECO:0000250}. Nucleus, nucleoplasm {ECO:0000250}. Note=Nuclear localization is stimulated by progesterone. {ECO:0000250}.	ATP-binding;Activator;Alternative initiation;Chromatin regulator;Cytoplasm;DNA-binding;Helicase;Hydrolase;Isopeptide bond;Metal-binding;Methylation;Multifunctional enzyme;Nucleotide-binding;Nucleus;Phosphoprotein;Reference proteome;Transcription;Transferase;Ubl conjugation;Ubl conjugation pathway;Zinc;Zinc-finger	13303000	16140000	12110000	11126000	13169750	2.17103e+06	0.16485	17296000	11114000	13760000	16492000	14665500	2.81002e+06	0.191608	11778000	10248000	10240000	12003000	11067250	955040	0.0862943	11732000	9719000	10140000	10311000	10475500	873824	0.083416	4547700	5911100
1627	2283	O60934	NBN_HUMAN	10	5	5	FALSE		Nibrin OS=Homo sapiens OX=9606 GN=NBN PE=1 SV=1	Nibrin (Cell cycle regulatory protein p95) (Nijmegen breakage syndrome protein 1)	NBN NBS NBS1 P95	Component of the MRE11-RAD50-NBN (MRN complex) which plays a critical role in the cellular response to DNA damage and the maintenance of chromosome integrity. The complex is involved in double-strand break (DSB) repair, DNA recombination, maintenance of telomere integrity, cell cycle checkpoint control and meiosis. The complex possesses single-strand endonuclease activity and double-strand-specif…			Ubiquitous (PubMed:9590180). Expressed at high levels in testis (PubMed:9590180). {ECO:0000269|PubMed:9590180}.	BRCA1-C complex [GO:0070533]; chromosome, telomeric region [GO:0000781]; cytosol [GO:0005829]; Mre11 complex [GO:0030870]; nuclear inclusion body [GO:0042405]; nucleolus [GO:0005730]; nucleoplasm [GO:0005654]; nucleus [GO:0005634]; PML body [GO:0016605]; replication fork [GO:0005657]; site of double-strand break [GO:0035861]; damaged DNA binding [GO:0003684]; DNA-binding transcription factor bind…	Nijmegen breakage syndrome (NBS) [MIM:251260]: A disorder characterized by chromosomal instability, radiation sensitivity, microcephaly, growth retardation, immunodeficiency and predisposition to cancer, particularly to lymphoid malignancies. {ECO:0000269|PubMed:9590180}. Note=The disease is caused by variants affecting the gene represented in this entry.; Breast cancer (BC) [MIM:114480]: A commo…	Nucleus {ECO:0000269|PubMed:10783165, ECO:0000269|PubMed:26215093}. Nucleus, PML body {ECO:0000269|PubMed:12470659, ECO:0000269|PubMed:15916964}. Chromosome, telomere {ECO:0000269|PubMed:10888888}. Chromosome {ECO:0000269|PubMed:26215093, ECO:0000269|PubMed:26438602}. Note=Localizes to discrete nuclear foci after treatment with genotoxic agents (PubMed:26438602, PubMed:10783165, PubMed:26215093).…	Cell cycle;Chromosome;DNA damage;DNA repair;Direct protein sequencing;Disease variant;Host-virus interaction;Isopeptide bond;Meiosis;Nucleus;Phosphoprotein;Reference proteome;Telomere;Ubl conjugation	13475000	13201000	12036000	13946000	13164500	812813	0.0617428	14136000	12003000	11020000	13455000	12653500	1.40614e+06	0.111126	15245000	11915000	12425000	13934000	13379750	1.51034e+06	0.112883	9320900	9272800	8939700	8558000	9022850	353227	0.0391481	12045000	13333000
4138	6550	Q29980	MICB_HUMAN	9	2	2	FALSE		MHC class I polypeptide-related sequence B OS=Homo sapiens OX=9606 GN=MICB PE=1 SV=2	MHC class I polypeptide-related sequence B (MIC-B)	MICB PERB11.2	Seems to have no role in antigen presentation. Acts as a stress-induced self-antigen that is recognized by gamma delta T cells. Ligand for the KLRK1/NKG2D receptor. Binding to KLRK1 leads to cell lysis. {ECO:0000269|PubMed:11491531, ECO:0000269|PubMed:11777960, ECO:0000269|PubMed:9497295}.			Widely expressed with the exception of the central nervous system where it is absent. Expressed in many, but not all, epithelial tumors of lung, breast, kidney, ovary, prostate and colon. In hepatocellular carcinomas, expressed in tumor cells but not in surrounding non-cancerous tissue. {ECO:0000269|PubMed:10359807, ECO:0000269|PubMed:12569559, ECO:0000269|PubMed:17565371}.	cell surface [GO:0009986]; external side of plasma membrane [GO:0009897]; extracellular space [GO:0005615]; integral component of membrane [GO:0016021]; plasma membrane [GO:0005886]; natural killer cell lectin-like receptor binding [GO:0046703]; adaptive immune response [GO:0002250]; cytolysis [GO:0019835]; gamma-delta T cell activation [GO:0046629]; immune response-activating cell surface recept…	Rheumatoid arthritis (RA) [MIM:180300]: An inflammatory disease with autoimmune features and a complex genetic component. It primarily affects the joints and is characterized by inflammatory changes in the synovial membranes and articular structures, widespread fibrinoid degeneration of the collagen fibers in mesenchymal tissues, and by atrophy and rarefaction of bony structures. {ECO:0000269|Pub…	Cell membrane {ECO:0000250|UniProtKB:Q29983}; Single-pass type I membrane protein {ECO:0000250|UniProtKB:Q29983}. Note=Binding to human cytomegalovirus glycoprotein UL16 causes sequestration in the endoplasmic reticulum. {ECO:0000250|UniProtKB:Q29983, ECO:0000269|PubMed:12782710}.	Adaptive immunity;Alternative splicing;Cell membrane;Cytolysis;Disulfide bond;Glycoprotein;Host-virus interaction;Immunity;Immunoglobulin domain;Membrane;Reference proteome;Signal;Transmembrane;Transmembrane helix	9744900	11123000	10495000	11181000	10635975	670357	0.0630273	7894000	9884900	10100000	9303600	9295625	993123	0.106838	12682000	13698000	15268000	14190000	13959500	1.07482e+06	0.0769953	13049000	12087000	13069000	14900000	13276250	1.17551e+06	0.0885424	7617100	7857100
2130	5335	P00491	PNPH_HUMAN	30	6	6	FALSE		Purine nucleoside phosphorylase OS=Homo sapiens OX=9606 GN=PNP PE=1 SV=2	Purine nucleoside phosphorylase (PNP) (EC 2.4.2.1) (Inosine phosphorylase) (Inosine-guanosine phosphorylase)	PNP NP	Catalyzes the phosphorolytic breakdown of the N-glycosidic bond in the beta-(deoxy)ribonucleoside molecules, with the formation of the corresponding free purine bases and pentose-1-phosphate (PubMed:9305964, PubMed:23438750). Preferentially acts on 6-oxopurine nucleosides including inosine and guanosine (PubMed:9305964). {ECO:0000269|PubMed:23438750, ECO:0000269|PubMed:9305964}.	Purine metabolism; purine nucleoside salvage. {ECO:0000269|PubMed:9305964}.	Reaction=inosine + phosphate = alpha-D-ribose 1-phosphate + hypoxanthine; Xref=Rhea:RHEA:27646, ChEBI:CHEBI:17368, ChEBI:CHEBI:17596, ChEBI:CHEBI:43474, ChEBI:CHEBI:57720; EC=2.4.2.1; Evidence={ECO:0000269|PubMed:23438750, ECO:0000269|PubMed:9305964}; Reaction=guanosine + phosphate = alpha-D-ribose 1-phosphate + guanine; Xref=Rhea:RHEA:13233, ChEBI:CHEBI:16235, ChEBI:CHEBI:16750, ChEBI:CHEBI:4347…	Expressed in red blood cells; overexpressed in red blood cells (cytoplasm) of patients with hereditary non-spherocytic hemolytic anemia of unknown etiology. {ECO:0000269|PubMed:22509282}.	cytoplasm [GO:0005737]; cytosol [GO:0005829]; extracellular exosome [GO:0070062]; extracellular region [GO:0005576]; ficolin-1-rich granule lumen [GO:1904813]; nucleus [GO:0005634]; secretory granule lumen [GO:0034774]; guanosine phosphorylase activity [GO:0047975]; identical protein binding [GO:0042802]; nucleoside binding [GO:0001882]; phosphate ion binding [GO:0042301]; purine nucleobase bindi…	Purine nucleoside phosphorylase deficiency (PNPD) [MIM:613179]: A disorder that interrupts both the catabolism of inosine into hypoxanthine and guanosine into guanine, and leads to the accumulation of guanosine, inosine, and their deoxified by-products. The main clinical presentation is recurrent infections due to severe T-cell immunodeficiency. Some patients also have neurologic impairment. {ECO…	Cytoplasm {ECO:0000269|PubMed:22509282}.	Acetylation;Cytoplasm;Direct protein sequencing;Disease variant;Glycosyltransferase;Phosphoprotein;Purine salvage;Reference proteome;Transferase	25179000	25628000	19998000	22823000	23407000	2.58426e+06	0.110405	21254000	24237000	18009000	24262000	21940500	2.97721e+06	0.135694	26828000	24801000	20051000	29285000	25241250	3.91587e+06	0.155138	25991000	23701000	23087000	19963000	23185500	2.48534e+06	0.107194	14313000	14021000
683	4739	P68402	PA1B2_HUMAN	54	6	6	FALSE	Carbamidomethylation; Acetylation (N-term)	Platelet-activating factor acetylhydrolase IB subunit beta OS=Homo sapiens OX=9606 GN=PAFAH1B2 PE=1 SV=1	Platelet-activating factor acetylhydrolase IB subunit alpha2 (EC 3.1.1.47) (PAF acetylhydrolase 30 kDa subunit) (PAF-AH 30 kDa subunit) (PAF-AH subunit beta) (PAFAH subunit beta)	PAFAH1B2 PAFAHB	Alpha2 catalytic subunit of the cytosolic type I platelet-activating factor (PAF) acetylhydrolase (PAF-AH (I)) heterotetrameric enzyme that catalyzes the hydrolyze of the acetyl group at the sn-2 position of PAF and its analogs and modulates the action of PAF. The activity and substrate specificity of PAF-AH (I) are affected by its subunit composition. The alpha2/alpha2 homodimer (PAFAH1B2/PAFAH1…		Reaction=a 1-O-alkyl-2-acetyl-sn-glycero-3-phosphocholine + H2O = 1-O-alkyl-sn-glycero-3-phosphocholine + acetate + H(+); Xref=Rhea:RHEA:17777, ChEBI:CHEBI:15377, ChEBI:CHEBI:15378, ChEBI:CHEBI:30089, ChEBI:CHEBI:30909, ChEBI:CHEBI:36707; EC=3.1.1.47; Evidence={ECO:0000250|UniProtKB:P68401};PhysiologicalDirection=left-to-right; Xref=Rhea:RHEA:17778; Evidence={ECO:0000250|UniProtKB:P68401}; Reacti…	Ubiquitous. {ECO:0000269|PubMed:9144386}.	1-alkyl-2-acetylglycerophosphocholine esterase complex [GO:0008247]; cytoplasm [GO:0005737]; cytosol [GO:0005829]; extracellular exosome [GO:0070062]; extracellular region [GO:0005576]; fibrillar center [GO:0001650]; ficolin-1-rich granule lumen [GO:1904813]; nucleolus [GO:0005730]; plasma membrane [GO:0005886]; secretory granule lumen [GO:0034774]; 1-alkyl-2-acetylglycerophosphocholine esterase …		Cytoplasm.	Acetylation;Alternative splicing;Cytoplasm;Direct protein sequencing;Hydrolase;Lipid degradation;Lipid metabolism;Phosphoprotein;Reference proteome	100650000	108530000	103520000	98873000	102893250	4.21744e+06	0.0409885	111490000	149510000	121270000	106460000	122182500	1.9228e+07	0.157371	118250000	147790000	144470000	127740000	134562500	1.39734e+07	0.103843	141600000	141880000	149770000	139760000	143252500	4.44559e+06	0.0310333	168200000	138440000
1448	4986	O95292	VAPB_HUMAN	46	11	10	FALSE	Carbamidomethylation; Acetylation (N-term)	Vesicle-associated membrane protein-associated protein B/C OS=Homo sapiens OX=9606 GN=VAPB PE=1 SV=3	Vesicle-associated membrane protein-associated protein B/C (VAMP-B/VAMP-C) (VAMP-associated protein B/C) (VAP-B/VAP-C)	VAPB UNQ484/PRO983	Participates in the endoplasmic reticulum unfolded protein response (UPR) by inducing ERN1/IRE1 activity. Involved in cellular calcium homeostasis regulation. {ECO:0000269|PubMed:16891305, ECO:0000269|PubMed:20940299, ECO:0000269|PubMed:22131369}.			Ubiquitous. Isoform 1 predominates.	cytoplasm [GO:0005737]; endoplasmic reticulum [GO:0005783]; endoplasmic reticulum membrane [GO:0005789]; Golgi apparatus [GO:0005794]; integral component of membrane [GO:0016021]; plasma membrane [GO:0005886]; beta-tubulin binding [GO:0048487]; cadherin binding [GO:0045296]; enzyme binding [GO:0019899]; FFAT motif binding [GO:0033149]; microtubule binding [GO:0008017]; protein heterodimerization …	Amyotrophic lateral sclerosis 8 (ALS8) [MIM:608627]: A neurodegenerative disorder affecting upper motor neurons in the brain and lower motor neurons in the brain stem and spinal cord, resulting in fatal paralysis. Sensory abnormalities are absent. The pathologic hallmarks of the disease include pallor of the corticospinal tract due to loss of motor neurons, presence of ubiquitin-positive inclusio…	Endoplasmic reticulum membrane {ECO:0000250}; Single-pass type IV membrane protein {ECO:0000250}. Note=Present in mitochondria-associated membranes that are endoplasmic reticulum membrane regions closely apposed to the outer mitochondrial membrane. {ECO:0000269|PubMed:22131369}.	Acetylation;Alternative splicing;Amyotrophic lateral sclerosis;Coiled coil;Direct protein sequencing;Disease variant;Endoplasmic reticulum;Host-virus interaction;Isopeptide bond;Membrane;Neurodegeneration;Phosphoprotein;Reference proteome;Transmembrane;Transmembrane helix;Ubl conjugation;Unfolded protein response	62645000	65050000	56515000	68913000	63280750	5.19718e+06	0.0821289	61416000	63574000	60025000	63246000	62065250	1.65878e+06	0.0267264	68119000	61224000	55773000	54327000	59860750	6.25538e+06	0.104499	62111000	63973000	65074000	63455000	63653250	1.22999e+06	0.0193232	48660000	48017000
1254	1464	Q7Z739	YTHD3_HUMAN	27	14	6	FALSE	Carbamidomethylation; Acetylation (N-term)	YTH domain-containing family protein 3 OS=Homo sapiens OX=9606 GN=YTHDF3 PE=1 SV=1	YTH domain-containing family protein 3 (DF3)	YTHDF3	Specifically recognizes and binds N6-methyladenosine (m6A)-containing RNAs, and regulates their stability (PubMed:28106072, PubMed:28106076, PubMed:28281539, PubMed:32492408). M6A is a modification present at internal sites of mRNAs and some non-coding RNAs and plays a role in mRNA stability and processing (PubMed:22575960, PubMed:24284625, PubMed:28106072, PubMed:28281539, PubMed:32492408). Acts…				cytoplasm [GO:0005737]; cytoplasmic stress granule [GO:0010494]; cytosol [GO:0005829]; P-body [GO:0000932]; mRNA binding [GO:0003729]; N6-methyladenosine-containing RNA binding [GO:1990247]; ribosome binding [GO:0043022]; RNA binding [GO:0003723]; mRNA destabilization [GO:0061157]; negative regulation of type I interferon-mediated signaling pathway [GO:0060339]; organelle assembly [GO:0070925]; p…		Cytoplasm, cytosol {ECO:0000269|PubMed:32492408, ECO:0000305|PubMed:28106072}. Cytoplasm, P-body {ECO:0000269|PubMed:32492408}. Cytoplasm, Stress granule {ECO:0000269|PubMed:32451507}.	Acetylation;Cytoplasm;Direct protein sequencing;Host-virus interaction;Phosphoprotein;RNA-binding;Reference proteome	39453000	40274000	39019000	41740000	40121500	1.19794e+06	0.0298579	39863000	35971000	38662000	43540000	39509000	3.14161e+06	0.0795163	30995000	28628000	31001000	31146000	30442500	1.21168e+06	0.0398022	39527000	39906000	37109000	39365000	38976750	1.26564e+06	0.0324716	39504000	39059000
594	1332	P12955	PEPD_HUMAN	49	18	18	FALSE	Carbamidomethylation; Acetylation (N-term)	Xaa-Pro dipeptidase OS=Homo sapiens OX=9606 GN=PEPD PE=1 SV=3	Xaa-Pro dipeptidase (X-Pro dipeptidase) (EC 3.4.13.9) (Imidodipeptidase) (Peptidase D) (Proline dipeptidase) (Prolidase)	PEPD PRD	Splits dipeptides with a prolyl or hydroxyprolyl residue in the C-terminal position. Plays an important role in collagen metabolism because the high level of iminoacids in collagen.		Reaction=Hydrolysis of Xaa-|-Pro dipeptides. Also acts on aminoacyl-hydroxyproline analogs. No action on Pro-|-Pro.; EC=3.4.13.9;		extracellular exosome [GO:0070062]; manganese ion binding [GO:0030145]; metalloaminopeptidase activity [GO:0070006]; metallocarboxypeptidase activity [GO:0004181]; peptidase activity [GO:0008233]; proline dipeptidase activity [GO:0102009]; cellular amino acid metabolic process [GO:0006520]; collagen catabolic process [GO:0030574]; proteolysis [GO:0006508]	Prolidase deficiency (PD) [MIM:170100]: A multisystem disorder associated with massive iminodipeptiduria and lack of or reduced prolidase activity in erythrocytes, leukocytes, or cultured fibroblasts. Clinical features include skin ulcers, developmental delay, recurrent infections, and a characteristic facies. {ECO:0000269|PubMed:12384772, ECO:0000269|PubMed:2365824, ECO:0000269|PubMed:8198124, E…		Acetylation;Alternative splicing;Collagen degradation;Dipeptidase;Direct protein sequencing;Disease variant;Hydrolase;Manganese;Metal-binding;Metalloprotease;Phosphoprotein;Protease;Reference proteome	74395000	80164000	79520000	76439000	77629500	2.70043e+06	0.0347861	85588000	83441000	92592000	86479000	87025000	3.92427e+06	0.0450936	84944000	89909000	87106000	90574000	88133250	2.60366e+06	0.0295423	84695000	82474000	81343000	87622000	84033500	2.76802e+06	0.0329394	66034000	68395000
1856	4519	Q9BY42	RTF2_HUMAN	23	4	4	FALSE		Replication termination factor 2 OS=Homo sapiens OX=9606 GN=RTF2 PE=1 SV=3	Replication termination factor 2 (RTF2) (Replication termination factor 2 domain-containing protein 1)	RTF2 C20orf43 RTFDC1 AD-007 CDA05 HSPC164 HSPC169	Replication termination factor which is a component of the elongating replisome (Probable). Required for ATR pathway signaling upon DNA damage and has a positive activity during DNA replication. Might function to facilitate fork pausing at replication fork barriers like the rDNA. May be globally required to stimulate ATR signaling after the fork stalls or encounters a lesion (Probable). Interacts…				nucleus [GO:0005634]; replication fork [GO:0005657]; DNA binding [GO:0003677]; cellular response to hydroxyurea [GO:0072711]; mitotic DNA replication termination [GO:1902979]; regulation of DNA stability [GO:0097752]		Chromosome {ECO:0000269|PubMed:29290612}. Note=Localizes at the replication fork. {ECO:0000269|PubMed:29290612}.	Chromosome;Phosphoprotein;Reference proteome	19796000	20245000	20759000	20226000	20256500	393967	0.0194489	20695000	14315000	17537000	19738000	18071250	2.83178e+06	0.156701	17186000	12161000	17259000	17029000	15908750	2.50034e+06	0.157168	17588000	19456000	20733000	17337000	18778500	1.60979e+06	0.0857253	15625000	16672000
2840	3600	Q9UNN5	FAF1_HUMAN	13	6	6	FALSE		FAS-associated factor 1 OS=Homo sapiens OX=9606 GN=FAF1 PE=1 SV=2	FAS-associated factor 1 (hFAF1) (UBX domain-containing protein 12) (UBX domain-containing protein 3A)	FAF1 UBXD12 UBXN3A CGI-03	Ubiquitin-binding protein (PubMed:19722279). Required for the progression of DNA replication forks by targeting DNA replication licensing factor CDT1 for degradation (PubMed:26842564). Potentiates but cannot initiate FAS-induced apoptosis (By similarity). {ECO:0000250|UniProtKB:P54731, ECO:0000269|PubMed:19722279, ECO:0000269|PubMed:26842564}.			Most abundant in testis, slightly less abundant in skeletal muscle and heart, followed by prostate, thymus, ovary, small intestine, and colon. Not detected in the peripheral blood leukocytes. {ECO:0000269|PubMed:10462485}.	CD95 death-inducing signaling complex [GO:0031265]; cytosol [GO:0005829]; nuclear envelope [GO:0005635]; nucleoplasm [GO:0005654]; nucleus [GO:0005634]; perinuclear region of cytoplasm [GO:0048471]; VCP-NPL4-UFD1 AAA ATPase complex [GO:0034098]; heat shock protein binding [GO:0031072]; NF-kappaB binding [GO:0051059]; protein domain specific binding [GO:0019904]; protein kinase binding [GO:0019901…		Nucleus {ECO:0000269|PubMed:26842564}.	Alternative splicing;Apoptosis;Nucleus;Phosphoprotein;Reference proteome	20262000	20771000	20181000	19861000	20268750	376944	0.0185973	20818000	20394000	17902000	19639000	19688250	1.2868e+06	0.0653586	15512000	16324000	16750000	16025000	16152750	520549	0.0322267	18153000	22003000	20144000	17688000	19497000	1.98137e+06	0.101624	20928000	21260000
204	91	P26599	PTBP1_HUMAN	54	18	16	FALSE	Acetylation (N-term)	Polypyrimidine tract-binding protein 1 OS=Homo sapiens OX=9606 GN=PTBP1 PE=1 SV=1	Polypyrimidine tract-binding protein 1 (PTB) (57 kDa RNA-binding protein PPTB-1) (Heterogeneous nuclear ribonucleoprotein I) (hnRNP I)	PTBP1 PTB	Plays a role in pre-mRNA splicing and in the regulation of alternative splicing events. Activates exon skipping of its own pre-mRNA during muscle cell differentiation. Binds to the polypyrimidine tract of introns. May promote RNA looping when bound to two separate polypyrimidine tracts in the same pre-mRNA. May promote the binding of U2 snRNP to pre-mRNA. Cooperates with RAVER1 to modulate switch…				extracellular exosome [GO:0070062]; membrane [GO:0016020]; nucleolus [GO:0005730]; nucleoplasm [GO:0005654]; nucleus [GO:0005634]; mRNA binding [GO:0003729]; poly-pyrimidine tract binding [GO:0008187]; pre-mRNA binding [GO:0036002]; RNA binding [GO:0003723]; IRES-dependent viral translational initiation [GO:0075522]; mRNA processing [GO:0006397]; negative regulation of mRNA splicing, via spliceos…		Nucleus.	Acetylation;Activator;Alternative splicing;Direct protein sequencing;Isopeptide bond;Nucleus;Phosphoprotein;RNA-binding;Reference proteome;Repeat;Repressor;Ubl conjugation;mRNA processing;mRNA splicing	672520000	570010000	703680000	638150000	646090000	5.7348e+07	0.0887616	704090000	711750000	741150000	709190000	716545000	1.67095e+07	0.0233195	675050000	731000000	668350000	723880000	699570000	3.24281e+07	0.0463543	689490000	640840000	706910000	719750000	689247500	3.45722e+07	0.0501593	581430000	533850000
21	308	Q14315	FLNC_HUMAN	46	98	88	FALSE	Carbamidomethylation	Filamin-C OS=Homo sapiens OX=9606 GN=FLNC PE=1 SV=3	Filamin-C (FLN-C) (FLNc) (ABP-280-like protein) (ABP-L) (Actin-binding-like protein) (Filamin-2) (Gamma-filamin)	FLNC ABPL FLN2	Muscle-specific filamin, which plays a central role in sarcomere assembly and organization (PubMed:34405687). Critical for normal myogenesis, it probably functions as a large actin-cross-linking protein with structural functions at the Z lines in muscle cells. May be involved in reorganizing the actin cytoskeleton in response to signaling events (By similarity). {ECO:0000250|UniProtKB:Q8VHX6, ECO…			Highly expressed in striated muscles. Weakly expressed in thyroid, fetal brain, fetal lung, retina, spinal cord and bone marrow. Not expressed in testis, pancreas, adrenal gland, placenta, liver and kidney. {ECO:0000269|PubMed:11038172, ECO:0000269|PubMed:7689010, ECO:0000269|PubMed:9791010}.	costamere [GO:0043034]; cytoplasm [GO:0005737]; cytoskeleton [GO:0005856]; cytosol [GO:0005829]; focal adhesion [GO:0005925]; plasma membrane [GO:0005886]; sarcolemma [GO:0042383]; Z disc [GO:0030018]; actin filament binding [GO:0051015]; ankyrin binding [GO:0030506]; cytoskeletal protein binding [GO:0008092]; identical protein binding [GO:0042802]; sarcomere organization [GO:0045214]	Myopathy, myofibrillar, 5 (MFM5) [MIM:609524]: A form of myofibrillar myopathy, a group of chronic neuromuscular disorders characterized at ultrastructural level by disintegration of the sarcomeric Z disk and myofibrils, and replacement of the normal myofibrillar markings by small dense granules, or larger hyaline masses, or amorphous material. MFM5 is characterized by onset in adulthood, clinica…	Cytoplasm {ECO:0000269|PubMed:11038172, ECO:0000269|PubMed:25351925}. Membrane {ECO:0000269|PubMed:11038172}; Peripheral membrane protein {ECO:0000269|PubMed:11038172}. Cytoplasm, cytoskeleton {ECO:0000269|PubMed:11038172}. Cytoplasm, myofibril, sarcomere, Z line {ECO:0000269|PubMed:11038172}. Note=A small amount localizes at membranes. In striated muscle cells, it predominantly localizes in myof…	Actin-binding;Alternative splicing;Cardiomyopathy;Cytoplasm;Cytoskeleton;Direct protein sequencing;Disease variant;Membrane;Methylation;Myofibrillar myopathy;Phosphoprotein;Reference proteome;Repeat;Ubl conjugation	312460000	321890000	307750000	311160000	313315000	6.05186e+06	0.0193156	297060000	281380000	280440000	304660000	290885000	1.19349e+07	0.0410296	302960000	287290000	281420000	294760000	291607500	9.33173e+06	0.032001	278220000	272680000	273350000	278390000	275660000	3.06719e+06	0.0111267	271580000	280490000
2602	3192	Q13126-4	MTAP_HUMAN	39	8	8	FALSE	Carbamidomethylation; Acetylation (N-term)	Isoform 4 of S-methyl-5'-thioadenosine phosphorylase OS=Homo sapiens OX=9606 GN=MTAP	S-methyl-5'-thioadenosine phosphorylase (EC 2.4.2.28) (5'-methylthioadenosine phosphorylase) (MTA phosphorylase) (MTAP) (MTAPase)	MTAP MSAP	Catalyzes the reversible phosphorylation of S-methyl-5'-thioadenosine (MTA) to adenine and 5-methylthioribose-1-phosphate. Involved in the breakdown of MTA, a major by-product of polyamine biosynthesis. Responsible for the first step in the methionine salvage pathway after MTA has been generated from S-adenosylmethionine. Has broad substrate specificity with 6-aminopurine nucleosides as preferred…	Amino-acid biosynthesis; L-methionine biosynthesis via salvage pathway; S-methyl-5-thio-alpha-D-ribose 1-phosphate from S-methyl-5'-thioadenosine (phosphorylase route): step 1/1. {ECO:0000255|HAMAP-Rule:MF_03155}.	Reaction=phosphate + S-methyl-5'-thioadenosine = adenine + S-methyl-5-thio-alpha-D-ribose 1-phosphate; Xref=Rhea:RHEA:11852, ChEBI:CHEBI:16708, ChEBI:CHEBI:17509, ChEBI:CHEBI:43474, ChEBI:CHEBI:58533; EC=2.4.2.28; Evidence={ECO:0000255|HAMAP-Rule:MF_03155};	Ubiquitously expressed.	cytosol [GO:0005829]; extracellular exosome [GO:0070062]; nucleoplasm [GO:0005654]; 1,4-alpha-oligoglucan phosphorylase activity [GO:0004645]; S-methyl-5-thioadenosine phosphorylase activity [GO:0017061]; L-methionine salvage from methylthioadenosine [GO:0019509]; nucleobase-containing compound metabolic process [GO:0006139]; purine ribonucleoside salvage [GO:0006166]; response to testosterone [G…	Diaphyseal medullary stenosis with malignant fibrous histiocytoma (DMSMFH) [MIM:112250]: An autosomal dominant bone dysplasia characterized by pathologic fractures due to abnormal cortical growth and diaphyseal medullary stenosis. The fractures heal poorly, and there is progressive bowing of the lower extremities. Some patients show a limb-girdle myopathy, with muscle weakness and atrophy. Approx…	Cytoplasm. Nucleus {ECO:0000255|HAMAP-Rule:MF_03155}.	Acetylation;Alternative splicing;Cytoplasm;Glycosyltransferase;Nucleus;Purine salvage;Reference proteome;Transferase	58733000	61429000	58066000	65978000	61051500	3.59173e+06	0.0588311	70877000	64842000	61122000	71822000	67165750	5.07874e+06	0.075615	56082000	52696000	54020000	51748000	53636500	1.87781e+06	0.0350099	64541000	70598000	69172000	65818000	67532250	2.82688e+06	0.0418598	71207000	69682000
2602	3193	Q13126	MTAP_HUMAN	39	8	8	FALSE	Carbamidomethylation; Acetylation (N-term)	S-methyl-5'-thioadenosine phosphorylase OS=Homo sapiens OX=9606 GN=MTAP PE=1 SV=2	S-methyl-5'-thioadenosine phosphorylase (EC 2.4.2.28) (5'-methylthioadenosine phosphorylase) (MTA phosphorylase) (MTAP) (MTAPase)	MTAP MSAP	Catalyzes the reversible phosphorylation of S-methyl-5'-thioadenosine (MTA) to adenine and 5-methylthioribose-1-phosphate. Involved in the breakdown of MTA, a major by-product of polyamine biosynthesis. Responsible for the first step in the methionine salvage pathway after MTA has been generated from S-adenosylmethionine. Has broad substrate specificity with 6-aminopurine nucleosides as preferred…	Amino-acid biosynthesis; L-methionine biosynthesis via salvage pathway; S-methyl-5-thio-alpha-D-ribose 1-phosphate from S-methyl-5'-thioadenosine (phosphorylase route): step 1/1. {ECO:0000255|HAMAP-Rule:MF_03155}.	Reaction=phosphate + S-methyl-5'-thioadenosine = adenine + S-methyl-5-thio-alpha-D-ribose 1-phosphate; Xref=Rhea:RHEA:11852, ChEBI:CHEBI:16708, ChEBI:CHEBI:17509, ChEBI:CHEBI:43474, ChEBI:CHEBI:58533; EC=2.4.2.28; Evidence={ECO:0000255|HAMAP-Rule:MF_03155};	Ubiquitously expressed.	cytosol [GO:0005829]; extracellular exosome [GO:0070062]; nucleoplasm [GO:0005654]; 1,4-alpha-oligoglucan phosphorylase activity [GO:0004645]; S-methyl-5-thioadenosine phosphorylase activity [GO:0017061]; L-methionine salvage from methylthioadenosine [GO:0019509]; nucleobase-containing compound metabolic process [GO:0006139]; purine ribonucleoside salvage [GO:0006166]; response to testosterone [G…	Diaphyseal medullary stenosis with malignant fibrous histiocytoma (DMSMFH) [MIM:112250]: An autosomal dominant bone dysplasia characterized by pathologic fractures due to abnormal cortical growth and diaphyseal medullary stenosis. The fractures heal poorly, and there is progressive bowing of the lower extremities. Some patients show a limb-girdle myopathy, with muscle weakness and atrophy. Approx…	Cytoplasm. Nucleus {ECO:0000255|HAMAP-Rule:MF_03155}.	Acetylation;Alternative splicing;Cytoplasm;Glycosyltransferase;Nucleus;Purine salvage;Reference proteome;Transferase	58733000	61429000	58066000	65978000	61051500	3.59173e+06	0.0588311	70877000	64842000	61122000	71822000	67165750	5.07874e+06	0.075615	56082000	52696000	54020000	51748000	53636500	1.87781e+06	0.0350099	64541000	70598000	69172000	65818000	67532250	2.82688e+06	0.0418598	71207000	69682000
2602	3201	Q13126-3	MTAP_HUMAN	33	8	8	FALSE	Carbamidomethylation; Acetylation (N-term)	Isoform 3 of S-methyl-5'-thioadenosine phosphorylase OS=Homo sapiens OX=9606 GN=MTAP	S-methyl-5'-thioadenosine phosphorylase (EC 2.4.2.28) (5'-methylthioadenosine phosphorylase) (MTA phosphorylase) (MTAP) (MTAPase)	MTAP MSAP	Catalyzes the reversible phosphorylation of S-methyl-5'-thioadenosine (MTA) to adenine and 5-methylthioribose-1-phosphate. Involved in the breakdown of MTA, a major by-product of polyamine biosynthesis. Responsible for the first step in the methionine salvage pathway after MTA has been generated from S-adenosylmethionine. Has broad substrate specificity with 6-aminopurine nucleosides as preferred…	Amino-acid biosynthesis; L-methionine biosynthesis via salvage pathway; S-methyl-5-thio-alpha-D-ribose 1-phosphate from S-methyl-5'-thioadenosine (phosphorylase route): step 1/1. {ECO:0000255|HAMAP-Rule:MF_03155}.	Reaction=phosphate + S-methyl-5'-thioadenosine = adenine + S-methyl-5-thio-alpha-D-ribose 1-phosphate; Xref=Rhea:RHEA:11852, ChEBI:CHEBI:16708, ChEBI:CHEBI:17509, ChEBI:CHEBI:43474, ChEBI:CHEBI:58533; EC=2.4.2.28; Evidence={ECO:0000255|HAMAP-Rule:MF_03155};	Ubiquitously expressed.	cytosol [GO:0005829]; extracellular exosome [GO:0070062]; nucleoplasm [GO:0005654]; 1,4-alpha-oligoglucan phosphorylase activity [GO:0004645]; S-methyl-5-thioadenosine phosphorylase activity [GO:0017061]; L-methionine salvage from methylthioadenosine [GO:0019509]; nucleobase-containing compound metabolic process [GO:0006139]; purine ribonucleoside salvage [GO:0006166]; response to testosterone [G…	Diaphyseal medullary stenosis with malignant fibrous histiocytoma (DMSMFH) [MIM:112250]: An autosomal dominant bone dysplasia characterized by pathologic fractures due to abnormal cortical growth and diaphyseal medullary stenosis. The fractures heal poorly, and there is progressive bowing of the lower extremities. Some patients show a limb-girdle myopathy, with muscle weakness and atrophy. Approx…	Cytoplasm. Nucleus {ECO:0000255|HAMAP-Rule:MF_03155}.	Acetylation;Alternative splicing;Cytoplasm;Glycosyltransferase;Nucleus;Purine salvage;Reference proteome;Transferase	58733000	61429000	58066000	65978000	61051500	3.59173e+06	0.0588311	70877000	64842000	61122000	71822000	67165750	5.07874e+06	0.075615	56082000	52696000	54020000	51748000	53636500	1.87781e+06	0.0350099	64541000	70598000	69172000	65818000	67532250	2.82688e+06	0.0418598	71207000	69682000
2602	3202	Q13126-2	MTAP_HUMAN	32	8	8	FALSE	Carbamidomethylation; Acetylation (N-term)	Isoform 2 of S-methyl-5'-thioadenosine phosphorylase OS=Homo sapiens OX=9606 GN=MTAP	S-methyl-5'-thioadenosine phosphorylase (EC 2.4.2.28) (5'-methylthioadenosine phosphorylase) (MTA phosphorylase) (MTAP) (MTAPase)	MTAP MSAP	Catalyzes the reversible phosphorylation of S-methyl-5'-thioadenosine (MTA) to adenine and 5-methylthioribose-1-phosphate. Involved in the breakdown of MTA, a major by-product of polyamine biosynthesis. Responsible for the first step in the methionine salvage pathway after MTA has been generated from S-adenosylmethionine. Has broad substrate specificity with 6-aminopurine nucleosides as preferred…	Amino-acid biosynthesis; L-methionine biosynthesis via salvage pathway; S-methyl-5-thio-alpha-D-ribose 1-phosphate from S-methyl-5'-thioadenosine (phosphorylase route): step 1/1. {ECO:0000255|HAMAP-Rule:MF_03155}.	Reaction=phosphate + S-methyl-5'-thioadenosine = adenine + S-methyl-5-thio-alpha-D-ribose 1-phosphate; Xref=Rhea:RHEA:11852, ChEBI:CHEBI:16708, ChEBI:CHEBI:17509, ChEBI:CHEBI:43474, ChEBI:CHEBI:58533; EC=2.4.2.28; Evidence={ECO:0000255|HAMAP-Rule:MF_03155};	Ubiquitously expressed.	cytosol [GO:0005829]; extracellular exosome [GO:0070062]; nucleoplasm [GO:0005654]; 1,4-alpha-oligoglucan phosphorylase activity [GO:0004645]; S-methyl-5-thioadenosine phosphorylase activity [GO:0017061]; L-methionine salvage from methylthioadenosine [GO:0019509]; nucleobase-containing compound metabolic process [GO:0006139]; purine ribonucleoside salvage [GO:0006166]; response to testosterone [G…	Diaphyseal medullary stenosis with malignant fibrous histiocytoma (DMSMFH) [MIM:112250]: An autosomal dominant bone dysplasia characterized by pathologic fractures due to abnormal cortical growth and diaphyseal medullary stenosis. The fractures heal poorly, and there is progressive bowing of the lower extremities. Some patients show a limb-girdle myopathy, with muscle weakness and atrophy. Approx…	Cytoplasm. Nucleus {ECO:0000255|HAMAP-Rule:MF_03155}.	Acetylation;Alternative splicing;Cytoplasm;Glycosyltransferase;Nucleus;Purine salvage;Reference proteome;Transferase	58733000	61429000	58066000	65978000	61051500	3.59173e+06	0.0588311	70877000	64842000	61122000	71822000	67165750	5.07874e+06	0.075615	56082000	52696000	54020000	51748000	53636500	1.87781e+06	0.0350099	64541000	70598000	69172000	65818000	67532250	2.82688e+06	0.0418598	71207000	69682000
816	2019	Q86TG7	PEG10_HUMAN	25	12	12	FALSE	Carbamidomethylation	Retrotransposon-derived protein PEG10 OS=Homo sapiens OX=9606 GN=PEG10 PE=1 SV=2	Retrotransposon-derived protein PEG10 (Embryonal carcinoma differentiation-regulated protein) (Mammalian retrotransposon-derived protein 2) (Myelin expression factor 3-like protein 1) (MEF3-like protein 1) (Paternally expressed gene 10 protein) (Retrotransposon gag domain-containing protein 3) (Retrotransposon-derived gag-like polyprotein) (Ty3/Gypsy-like protein)	PEG10 EDR KIAA1051e MAR2 MART2 MEF3L1 RGAG3	Retrotransposon-derived protein that binds its own mRNA and self-assembles into virion-like capsids (PubMed:34413232). Forms virion-like extracellular vesicles that encapsulate their own mRNA and are released from cells, enabling intercellular transfer of PEG10 mRNA (PubMed:34413232). Binds its own mRNA in the 5'-UTR region, in the region near the boundary between the nucleocapsid (NC) and protea…			Expressed in the cytotrophoblast layer but not in the overlying syncytiotrophoblast of the placenta. Expressed in prostate and breast carcinomas but not in normal breast and prostate epithelial cells. Expressed in the Hep-G2 cell line (at protein level). Expressed in brain, liver, spleen, kidney, thymus, lung, ovary, testis, reactive lymph node, skeletal muscle, adipose tissue and placenta. Expre…	cytoplasm [GO:0005737]; cytosol [GO:0005829]; extracellular vesicle [GO:1903561]; nucleoplasm [GO:0005654]; DNA binding [GO:0003677]; mRNA binding [GO:0003729]; RNA binding [GO:0003723]; zinc ion binding [GO:0008270]; apoptotic process [GO:0006915]; cell differentiation [GO:0030154]; mRNA transport [GO:0051028]; negative regulation of transforming growth factor beta receptor signaling pathway [GO…		Extracellular vesicle membrane {ECO:0000269|PubMed:34413232}. Cytoplasm {ECO:0000269|PubMed:12810624, ECO:0000269|PubMed:15611116, ECO:0000269|PubMed:16423995, ECO:0000269|PubMed:17621626}. Nucleus {ECO:0000269|PubMed:12810624}. Note=Forms virion-like extracellular vesicles that are released from cells (PubMed:34413232). Detected predominantly in the cytoplasm of breast and prostate carcinomas, i…	Alternative initiation;Apoptosis;Coiled coil;Cytoplasm;DNA-binding;Differentiation;Isopeptide bond;Membrane;Metal-binding;Methylation;Nucleus;Phosphoprotein;RNA-binding;Reference proteome;Ribosomal frameshifting;Transport;Transposable element;Ubl conjugation;Zinc;Zinc-finger	79363000	80510000	66515000	59476000	71466000	1.0205e+07	0.142796	86468000	83219000	85144000	83415000	84561500	1.5374e+06	0.0181809	99064000	113580000	96658000	92711000	100503250	9.10271e+06	0.0905713	69996000	64676000	69228000	67149000	67762250	2.38321e+06	0.0351702	89615000	95595000
1950	3905	Q9H9B1	EHMT1_HUMAN	3	3	3	FALSE	Carbamidomethylation	Histone-lysine N-methyltransferase EHMT1 OS=Homo sapiens OX=9606 GN=EHMT1 PE=1 SV=4	Histone-lysine N-methyltransferase EHMT1 (EC 2.1.1.-) (EC 2.1.1.367) (Euchromatic histone-lysine N-methyltransferase 1) (Eu-HMTase1) (G9a-like protein 1) (GLP) (GLP1) (Histone H3-K9 methyltransferase 5) (H3-K9-HMTase 5) (Lysine N-methyltransferase 1D)	EHMT1 EUHMTASE1 GLP KIAA1876 KMT1D	Histone methyltransferase that specifically mono- and dimethylates 'Lys-9' of histone H3 (H3K9me1 and H3K9me2, respectively) in euchromatin. H3K9me represents a specific tag for epigenetic transcriptional repression by recruiting HP1 proteins to methylated histones. Also weakly methylates 'Lys-27' of histone H3 (H3K27me). Also required for DNA methylation, the histone methyltransferase activity i…		Reaction=N(6)-methyl-L-lysyl(9)-[histone H3] + S-adenosyl-L-methionine = H(+) + N(6),N(6)-dimethyl-L-lysyl(9)-[histone H3] + S-adenosyl-L-homocysteine; Xref=Rhea:RHEA:60284, Rhea:RHEA-COMP:15541, Rhea:RHEA-COMP:15542, ChEBI:CHEBI:15378, ChEBI:CHEBI:57856, ChEBI:CHEBI:59789, ChEBI:CHEBI:61929, ChEBI:CHEBI:61976; Evidence={ECO:0000269|PubMed:12004135}; Reaction=L-lysyl(9)-[histone H3] + S-adenosyl-…	Widely expressed. {ECO:0000269|PubMed:11347906}.	chromosome [GO:0005694]; nuclear body [GO:0016604]; nucleoplasm [GO:0005654]; nucleus [GO:0005634]; C2H2 zinc finger domain binding [GO:0070742]; histone methyltransferase activity (H3-K27 specific) [GO:0046976]; histone methyltransferase activity (H3-K9 specific) [GO:0046974]; histone-lysine N-methyltransferase activity [GO:0018024]; methyltransferase activity [GO:0008168]; p53 binding [GO:00020…	Kleefstra syndrome 1 (KLEFS1) [MIM:610253]: A form of Kleefstra syndrome, an autosomal dominant disease characterized by variable mental retardation, psychomotor developmental delay, seizures, behavioral abnormalities, and facial dysmorphisms. KLEFS1 patients additionally manifest brachy(micro)cephaly, congenital heart defects, and urogenital defects. {ECO:0000269|PubMed:16826528, ECO:0000269|Pub…	Nucleus. Chromosome. Note=Associates with euchromatic regions.	ANK repeat;Acetylation;Alternative splicing;Chromatin regulator;Chromosome;Disease variant;Isopeptide bond;Mental retardation;Metal-binding;Methyltransferase;Nucleus;Phosphoprotein;Reference proteome;Repeat;S-adenosyl-L-methionine;Transferase;Ubl conjugation;Zinc	4522400	4351300	4410400	4584800	4467225	105729	0.0236677	4117200	3858600	3585900	2826600	3597075	557579	0.155009	3103400	2800500	3152100	3162400	3054600	171343	0.0560935	4062500	5339100	4628000	3843600	4468300	668012	0.1495	2961900	4166000
2158	1388	Q6XZF7	DNMBP_HUMAN	4	4	4	FALSE		Dynamin-binding protein OS=Homo sapiens OX=9606 GN=DNMBP PE=1 SV=1	Dynamin-binding protein (Scaffold protein Tuba)	DNMBP ARHGEF36 KIAA1010 TUBA	Plays a critical role as a guanine nucleotide exchange factor (GEF) for CDC42 in several intracellular processes associated with the actin and microtubule cytoskeleton. Regulates the structure of apical junctions through F-actin organization in epithelial cells (PubMed:19767742, PubMed:17015620). Participates in the normal lumenogenesis of epithelial cell cysts by regulating spindle orientation (…			Detected in heart, brain, lung, liver, skeletal muscle, kidney and pancreas. {ECO:0000269|PubMed:14506234}.	cell-cell junction [GO:0005911]; cytoskeleton [GO:0005856]; cytosol [GO:0005829]; Golgi apparatus [GO:0005794]; Golgi stack [GO:0005795]; presynapse [GO:0098793]; synapse [GO:0045202]; guanyl-nucleotide exchange factor activity [GO:0005085]; aging [GO:0007568]; intracellular signal transduction [GO:0035556]; regulation of cell shape [GO:0008360]; regulation of small GTPase mediated signal transdu…	Cataract 48 (CTRCT48) [MIM:618415]: A form of cataract, an opacification of the crystalline lens of the eye that frequently results in visual impairment or blindness. Opacities vary in morphology, are often confined to a portion of the lens, and may be static or progressive. In general, the more posteriorly located and dense an opacity, the greater the impact on visual function. CTRCT48 is an aut…	Cytoplasm {ECO:0000269|PubMed:17015620}. Golgi apparatus, Golgi stack {ECO:0000250|UniProtKB:Q6TXD4}. Cytoplasm, cytoskeleton {ECO:0000250|UniProtKB:Q6TXD4}. Cell junction, synapse {ECO:0000250|UniProtKB:M0R4F8}. Cell junction {ECO:0000269|PubMed:17015620}. Note=Localizes to the apical junction, colocalizes with TJP1. {ECO:0000269|PubMed:17015620}.	Acetylation;Alternative splicing;Cataract;Cell junction;Coiled coil;Cytoplasm;Cytoskeleton;Disease variant;Golgi apparatus;Guanine-nucleotide releasing factor;Phosphoprotein;Reference proteome;Repeat;SH3 domain;Synapse	11935000	11151000	11662000	12114000	11715500	419724	0.0358264	12547000	8185700	7857500	13009000	10399800	2.75584e+06	0.264989	10085000	8237300	7130400	10163000	8903925	1.47986e+06	0.166203	8954400	8967700	8975200	8365900	8815800	300057	0.0340362	7635700	7909700
982	1654	Q15050	RRS1_HUMAN	37	10	10	FALSE	Carbamidomethylation; Acetylation (N-term)	Ribosome biogenesis regulatory protein homolog OS=Homo sapiens OX=9606 GN=RRS1 PE=1 SV=2	Ribosome biogenesis regulatory protein homolog	RRS1 KIAA0112 RRR	Involved in ribosomal large subunit assembly. May regulate the localization of the 5S RNP/5S ribonucleoprotein particle to the nucleolus. {ECO:0000269|PubMed:24120868}.				condensed nuclear chromosome [GO:0000794]; endoplasmic reticulum [GO:0005783]; nucleolus [GO:0005730]; nucleoplasm [GO:0005654]; preribosome, large subunit precursor [GO:0030687]; 5S rRNA binding [GO:0008097]; RNA binding [GO:0003723]; endonucleolytic cleavage in ITS1 to separate SSU-rRNA from 5.8S rRNA and LSU-rRNA from tricistronic rRNA transcript (SSU-rRNA, 5.8S rRNA, LSU-rRNA) [GO:0000447]; h…		Nucleus, nucleolus {ECO:0000269|PubMed:12429849, ECO:0000269|Ref.3}.	Acetylation;Citrullination;Direct protein sequencing;Isopeptide bond;Nucleus;Phosphoprotein;Reference proteome;Ribosome biogenesis;Ubl conjugation	87518000	81835000	75446000	76397000	80299000	5.57526e+06	0.0694312	78199000	72513000	67311000	85745000	75942000	7.90454e+06	0.104086	62544000	51491000	56244000	54436000	56178750	4.67379e+06	0.0831949	53944000	54117000	53691000	47978000	52432500	2.97481e+06	0.0567361	64993000	68939000
3326	6798	Q9Y448-2	SKAP_HUMAN	9	2	2	FALSE	Carbamidomethylation	Isoform 2 of Small kinetochore-associated protein OS=Homo sapiens OX=9606 GN=KNSTRN	Small kinetochore-associated protein (SKAP) (Kinetochore-localized astrin-binding protein) (Kinastrin) (Kinetochore-localized astrin/SPAG5-binding protein) (TRAF4-associated factor 1)	KNSTRN C15orf23 SKAP TRAF4AF1 HSD11	Essential component of the mitotic spindle required for faithful chromosome segregation and progression into anaphase (PubMed:19667759). Promotes the metaphase-to-anaphase transition and is required for chromosome alignment, normal timing of sister chromatid segregation, and maintenance of spindle pole architecture (PubMed:19667759, PubMed:22110139). The astrin (SPAG5)-kinastrin (SKAP) complex pr…			Widely expressed, including in skin. {ECO:0000269|PubMed:25194279}.	centriolar satellite [GO:0034451]; cytoplasm [GO:0005737]; kinetochore [GO:0000776]; microtubule organizing center [GO:0005815]; microtubule plus-end [GO:0035371]; mitotic spindle [GO:0072686]; nucleus [GO:0005634]; plasma membrane [GO:0005886]; ruffle [GO:0001726]; spindle pole [GO:0000922]; microtubule plus-end binding [GO:0051010]; protein homodimerization activity [GO:0042803]; cell division …	Roifman-Chitayat syndrome (ROCHIS) [MIM:613328]: An autosomal recessive digenic disorder characterized by global developmental delay, variable neurologic features such as seizures and ataxia, optic atrophy, dysmorphic facial features, distal skeletal anomalies, and recurrent invasive infections due to combined immunodeficiency. {ECO:0000269|PubMed:29180244}. Note=The disease is caused by variants…	Nucleus {ECO:0000269|PubMed:24718257}. Chromosome, centromere, kinetochore {ECO:0000269|PubMed:19667759, ECO:0000269|PubMed:21402792, ECO:0000269|PubMed:22110139, ECO:0000269|PubMed:23035123}. Cytoplasm, cytoskeleton, spindle pole {ECO:0000269|PubMed:19667759}. Cytoplasm, cytoskeleton, microtubule organizing center {ECO:0000269|PubMed:29180244}. Note=Colocalizes with microtubules around centrosom…	Alternative splicing;Cell cycle;Cell division;Centromere;Chromosome;Coiled coil;Cytoplasm;Cytoskeleton;Disease variant;Kinetochore;Microtubule;Mitosis;Nucleus;Phosphoprotein;Reference proteome	9714000	10854000	10057000	9058400	9920850	747421	0.0753384	7352300	8480100	9090200	8868600	8447800	772639	0.0914604	5993700	6503500	9238500	7102400	7209525	1.42652e+06	0.197867	4507900	8110000	8872500	6537900	7007075	1.92892e+06	0.275282	4356200	3649200
3326	6802	Q9Y448	SKAP_HUMAN	8	2	2	FALSE	Carbamidomethylation	Small kinetochore-associated protein OS=Homo sapiens OX=9606 GN=KNSTRN PE=1 SV=2	Small kinetochore-associated protein (SKAP) (Kinetochore-localized astrin-binding protein) (Kinastrin) (Kinetochore-localized astrin/SPAG5-binding protein) (TRAF4-associated factor 1)	KNSTRN C15orf23 SKAP TRAF4AF1 HSD11	Essential component of the mitotic spindle required for faithful chromosome segregation and progression into anaphase (PubMed:19667759). Promotes the metaphase-to-anaphase transition and is required for chromosome alignment, normal timing of sister chromatid segregation, and maintenance of spindle pole architecture (PubMed:19667759, PubMed:22110139). The astrin (SPAG5)-kinastrin (SKAP) complex pr…			Widely expressed, including in skin. {ECO:0000269|PubMed:25194279}.	centriolar satellite [GO:0034451]; cytoplasm [GO:0005737]; kinetochore [GO:0000776]; microtubule organizing center [GO:0005815]; microtubule plus-end [GO:0035371]; mitotic spindle [GO:0072686]; nucleus [GO:0005634]; plasma membrane [GO:0005886]; ruffle [GO:0001726]; spindle pole [GO:0000922]; microtubule plus-end binding [GO:0051010]; protein homodimerization activity [GO:0042803]; cell division …	Roifman-Chitayat syndrome (ROCHIS) [MIM:613328]: An autosomal recessive digenic disorder characterized by global developmental delay, variable neurologic features such as seizures and ataxia, optic atrophy, dysmorphic facial features, distal skeletal anomalies, and recurrent invasive infections due to combined immunodeficiency. {ECO:0000269|PubMed:29180244}. Note=The disease is caused by variants…	Nucleus {ECO:0000269|PubMed:24718257}. Chromosome, centromere, kinetochore {ECO:0000269|PubMed:19667759, ECO:0000269|PubMed:21402792, ECO:0000269|PubMed:22110139, ECO:0000269|PubMed:23035123}. Cytoplasm, cytoskeleton, spindle pole {ECO:0000269|PubMed:19667759}. Cytoplasm, cytoskeleton, microtubule organizing center {ECO:0000269|PubMed:29180244}. Note=Colocalizes with microtubules around centrosom…	Alternative splicing;Cell cycle;Cell division;Centromere;Chromosome;Coiled coil;Cytoplasm;Cytoskeleton;Disease variant;Kinetochore;Microtubule;Mitosis;Nucleus;Phosphoprotein;Reference proteome	9714000	10854000	10057000	9058400	9920850	747421	0.0753384	7352300	8480100	9090200	8868600	8447800	772639	0.0914604	5993700	6503500	9238500	7102400	7209525	1.42652e+06	0.197867	4507900	8110000	8872500	6537900	7007075	1.92892e+06	0.275282	4356200	3649200
1034	405	Q16401-2	PSMD5_HUMAN	37	12	12	FALSE	Carbamidomethylation; Acetylation (N-term)	Isoform 2 of 26S proteasome non-ATPase regulatory subunit 5 OS=Homo sapiens OX=9606 GN=PSMD5	26S proteasome non-ATPase regulatory subunit 5 (26S protease subunit S5 basic) (26S proteasome subunit S5B)	PSMD5 KIAA0072	Acts as a chaperone during the assembly of the 26S proteasome, specifically of the base subcomplex of the PA700/19S regulatory complex (RC). In the initial step of the base subcomplex assembly is part of an intermediate PSMD5:PSMC2:PSMC1:PSMD2 module which probably assembles with a PSMD10:PSMC4:PSMC5:PAAF1 module followed by dissociation of PSMD5. {ECO:0000269|PubMed:19412159, ECO:0000269|PubMed:…				cytosol [GO:0005829]; nucleoplasm [GO:0005654]; proteasome accessory complex [GO:0022624]; proteasome complex [GO:0000502]; proteasome regulatory particle assembly [GO:0070682]			Acetylation;Alternative splicing;Chaperone;Direct protein sequencing;Reference proteome	82821000	84704000	72979000	74331000	78708750	5.91181e+06	0.0751099	88673000	79478000	81542000	93336000	85757250	6.40667e+06	0.0747071	86449000	80229000	78791000	84341000	82452500	3.55382e+06	0.0431015	85155000	78572000	79910000	74300000	79484250	4.4739e+06	0.0562866	66277000	68614000
1034	500	Q16401	PSMD5_HUMAN	34	12	12	FALSE	Carbamidomethylation; Acetylation (N-term)	26S proteasome non-ATPase regulatory subunit 5 OS=Homo sapiens OX=9606 GN=PSMD5 PE=1 SV=3	26S proteasome non-ATPase regulatory subunit 5 (26S protease subunit S5 basic) (26S proteasome subunit S5B)	PSMD5 KIAA0072	Acts as a chaperone during the assembly of the 26S proteasome, specifically of the base subcomplex of the PA700/19S regulatory complex (RC). In the initial step of the base subcomplex assembly is part of an intermediate PSMD5:PSMC2:PSMC1:PSMD2 module which probably assembles with a PSMD10:PSMC4:PSMC5:PAAF1 module followed by dissociation of PSMD5. {ECO:0000269|PubMed:19412159, ECO:0000269|PubMed:…				cytosol [GO:0005829]; nucleoplasm [GO:0005654]; proteasome accessory complex [GO:0022624]; proteasome complex [GO:0000502]; proteasome regulatory particle assembly [GO:0070682]			Acetylation;Alternative splicing;Chaperone;Direct protein sequencing;Reference proteome	82821000	84704000	72979000	74331000	78708750	5.91181e+06	0.0751099	88673000	79478000	81542000	93336000	85757250	6.40667e+06	0.0747071	86449000	80229000	78791000	84341000	82452500	3.55382e+06	0.0431015	85155000	78572000	79910000	74300000	79484250	4.4739e+06	0.0562866	66277000	68614000
3285	3767	Q9Y5K5-2	UCHL5_HUMAN	23	6	6	FALSE		Isoform 2 of Ubiquitin carboxyl-terminal hydrolase isozyme L5 OS=Homo sapiens OX=9606 GN=UCHL5	Ubiquitin carboxyl-terminal hydrolase isozyme L5 (UCH-L5) (EC 3.4.19.12) (Ubiquitin C-terminal hydrolase UCH37) (Ubiquitin thioesterase L5)	UCHL5 UCH37 AD-019 CGI-70	Protease that specifically cleaves 'Lys-48'-linked polyubiquitin chains. Deubiquitinating enzyme associated with the 19S regulatory subunit of the 26S proteasome. Putative regulatory component of the INO80 complex; however is inactive in the INO80 complex and is activated by a transient interaction of the INO80 complex with the proteasome via ADRM1. {ECO:0000269|PubMed:16906146, ECO:0000269|PubMe…		Reaction=Thiol-dependent hydrolysis of ester, thioester, amide, peptide and isopeptide bonds formed by the C-terminal Gly of ubiquitin (a 76-residue protein attached to proteins as an intracellular targeting signal).; EC=3.4.19.12;		cytoplasm [GO:0005737]; cytosol [GO:0005829]; cytosolic proteasome complex [GO:0031597]; Ino80 complex [GO:0031011]; nucleolus [GO:0005730]; nucleoplasm [GO:0005654]; nucleus [GO:0005634]; endopeptidase inhibitor activity [GO:0004866]; proteasome binding [GO:0070628]; RNA binding [GO:0003723]; thiol-dependent deubiquitinase [GO:0004843]; chromatin remodeling [GO:0006338]; DNA recombination [GO:00…		Cytoplasm {ECO:0000269|PubMed:18922472}. Nucleus {ECO:0000269|PubMed:18922472}. Note=Associates with the proteasome 19S subunit in the cytoplasm. Associates with the INO80 complex in the nucleus.	Acetylation;Alternative splicing;Cytoplasm;DNA damage;DNA recombination;DNA repair;Hydrolase;Nucleus;Protease;Proteasome;Reference proteome;Thiol protease;Transcription;Transcription regulation;Ubl conjugation pathway	20104000	19697000	18297000	18606000	19176000	862200	0.0449624	17900000	21491000	20526000	21818000	20433750	1.77598e+06	0.0869141	20038000	21457000	21777000	20396000	20917000	831722	0.0397629	14838000	15188000	13369000	14879000	14568500	814784	0.0559278	22218000	22847000
3285	3768	Q9Y5K5-4	UCHL5_HUMAN	22	6	6	FALSE		Isoform 4 of Ubiquitin carboxyl-terminal hydrolase isozyme L5 OS=Homo sapiens OX=9606 GN=UCHL5	Ubiquitin carboxyl-terminal hydrolase isozyme L5 (UCH-L5) (EC 3.4.19.12) (Ubiquitin C-terminal hydrolase UCH37) (Ubiquitin thioesterase L5)	UCHL5 UCH37 AD-019 CGI-70	Protease that specifically cleaves 'Lys-48'-linked polyubiquitin chains. Deubiquitinating enzyme associated with the 19S regulatory subunit of the 26S proteasome. Putative regulatory component of the INO80 complex; however is inactive in the INO80 complex and is activated by a transient interaction of the INO80 complex with the proteasome via ADRM1. {ECO:0000269|PubMed:16906146, ECO:0000269|PubMe…		Reaction=Thiol-dependent hydrolysis of ester, thioester, amide, peptide and isopeptide bonds formed by the C-terminal Gly of ubiquitin (a 76-residue protein attached to proteins as an intracellular targeting signal).; EC=3.4.19.12;		cytoplasm [GO:0005737]; cytosol [GO:0005829]; cytosolic proteasome complex [GO:0031597]; Ino80 complex [GO:0031011]; nucleolus [GO:0005730]; nucleoplasm [GO:0005654]; nucleus [GO:0005634]; endopeptidase inhibitor activity [GO:0004866]; proteasome binding [GO:0070628]; RNA binding [GO:0003723]; thiol-dependent deubiquitinase [GO:0004843]; chromatin remodeling [GO:0006338]; DNA recombination [GO:00…		Cytoplasm {ECO:0000269|PubMed:18922472}. Nucleus {ECO:0000269|PubMed:18922472}. Note=Associates with the proteasome 19S subunit in the cytoplasm. Associates with the INO80 complex in the nucleus.	Acetylation;Alternative splicing;Cytoplasm;DNA damage;DNA recombination;DNA repair;Hydrolase;Nucleus;Protease;Proteasome;Reference proteome;Thiol protease;Transcription;Transcription regulation;Ubl conjugation pathway	20104000	19697000	18297000	18606000	19176000	862200	0.0449624	17900000	21491000	20526000	21818000	20433750	1.77598e+06	0.0869141	20038000	21457000	21777000	20396000	20917000	831722	0.0397629	14838000	15188000	13369000	14879000	14568500	814784	0.0559278	22218000	22847000
3285	3769	Q9Y5K5-3	UCHL5_HUMAN	22	6	6	FALSE		Isoform 3 of Ubiquitin carboxyl-terminal hydrolase isozyme L5 OS=Homo sapiens OX=9606 GN=UCHL5	Ubiquitin carboxyl-terminal hydrolase isozyme L5 (UCH-L5) (EC 3.4.19.12) (Ubiquitin C-terminal hydrolase UCH37) (Ubiquitin thioesterase L5)	UCHL5 UCH37 AD-019 CGI-70	Protease that specifically cleaves 'Lys-48'-linked polyubiquitin chains. Deubiquitinating enzyme associated with the 19S regulatory subunit of the 26S proteasome. Putative regulatory component of the INO80 complex; however is inactive in the INO80 complex and is activated by a transient interaction of the INO80 complex with the proteasome via ADRM1. {ECO:0000269|PubMed:16906146, ECO:0000269|PubMe…		Reaction=Thiol-dependent hydrolysis of ester, thioester, amide, peptide and isopeptide bonds formed by the C-terminal Gly of ubiquitin (a 76-residue protein attached to proteins as an intracellular targeting signal).; EC=3.4.19.12;		cytoplasm [GO:0005737]; cytosol [GO:0005829]; cytosolic proteasome complex [GO:0031597]; Ino80 complex [GO:0031011]; nucleolus [GO:0005730]; nucleoplasm [GO:0005654]; nucleus [GO:0005634]; endopeptidase inhibitor activity [GO:0004866]; proteasome binding [GO:0070628]; RNA binding [GO:0003723]; thiol-dependent deubiquitinase [GO:0004843]; chromatin remodeling [GO:0006338]; DNA recombination [GO:00…		Cytoplasm {ECO:0000269|PubMed:18922472}. Nucleus {ECO:0000269|PubMed:18922472}. Note=Associates with the proteasome 19S subunit in the cytoplasm. Associates with the INO80 complex in the nucleus.	Acetylation;Alternative splicing;Cytoplasm;DNA damage;DNA recombination;DNA repair;Hydrolase;Nucleus;Protease;Proteasome;Reference proteome;Thiol protease;Transcription;Transcription regulation;Ubl conjugation pathway	20104000	19697000	18297000	18606000	19176000	862200	0.0449624	17900000	21491000	20526000	21818000	20433750	1.77598e+06	0.0869141	20038000	21457000	21777000	20396000	20917000	831722	0.0397629	14838000	15188000	13369000	14879000	14568500	814784	0.0559278	22218000	22847000
3285	3770	Q9Y5K5	UCHL5_HUMAN	22	6	6	FALSE		Ubiquitin carboxyl-terminal hydrolase isozyme L5 OS=Homo sapiens OX=9606 GN=UCHL5 PE=1 SV=3	Ubiquitin carboxyl-terminal hydrolase isozyme L5 (UCH-L5) (EC 3.4.19.12) (Ubiquitin C-terminal hydrolase UCH37) (Ubiquitin thioesterase L5)	UCHL5 UCH37 AD-019 CGI-70	Protease that specifically cleaves 'Lys-48'-linked polyubiquitin chains. Deubiquitinating enzyme associated with the 19S regulatory subunit of the 26S proteasome. Putative regulatory component of the INO80 complex; however is inactive in the INO80 complex and is activated by a transient interaction of the INO80 complex with the proteasome via ADRM1. {ECO:0000269|PubMed:16906146, ECO:0000269|PubMe…		Reaction=Thiol-dependent hydrolysis of ester, thioester, amide, peptide and isopeptide bonds formed by the C-terminal Gly of ubiquitin (a 76-residue protein attached to proteins as an intracellular targeting signal).; EC=3.4.19.12;		cytoplasm [GO:0005737]; cytosol [GO:0005829]; cytosolic proteasome complex [GO:0031597]; Ino80 complex [GO:0031011]; nucleolus [GO:0005730]; nucleoplasm [GO:0005654]; nucleus [GO:0005634]; endopeptidase inhibitor activity [GO:0004866]; proteasome binding [GO:0070628]; RNA binding [GO:0003723]; thiol-dependent deubiquitinase [GO:0004843]; chromatin remodeling [GO:0006338]; DNA recombination [GO:00…		Cytoplasm {ECO:0000269|PubMed:18922472}. Nucleus {ECO:0000269|PubMed:18922472}. Note=Associates with the proteasome 19S subunit in the cytoplasm. Associates with the INO80 complex in the nucleus.	Acetylation;Alternative splicing;Cytoplasm;DNA damage;DNA recombination;DNA repair;Hydrolase;Nucleus;Protease;Proteasome;Reference proteome;Thiol protease;Transcription;Transcription regulation;Ubl conjugation pathway	20104000	19697000	18297000	18606000	19176000	862200	0.0449624	17900000	21491000	20526000	21818000	20433750	1.77598e+06	0.0869141	20038000	21457000	21777000	20396000	20917000	831722	0.0397629	14838000	15188000	13369000	14879000	14568500	814784	0.0559278	22218000	22847000
3175	5173	O15270	SPTC2_HUMAN	6	2	2	FALSE	Carbamidomethylation	Serine palmitoyltransferase 2 OS=Homo sapiens OX=9606 GN=SPTLC2 PE=1 SV=1	Serine palmitoyltransferase 2 (EC 2.3.1.50) (Long chain base biosynthesis protein 2) (LCB 2) (Long chain base biosynthesis protein 2a) (LCB2a) (Serine-palmitoyl-CoA transferase 2) (SPT 2)	SPTLC2 KIAA0526 LCB2	Serine palmitoyltransferase (SPT). The heterodimer formed with LCB1/SPTLC1 constitutes the catalytic core. The composition of the serine palmitoyltransferase (SPT) complex determines the substrate preference. The SPTLC1-SPTLC2-SPTSSA complex shows a strong preference for C16-CoA substrate, while the SPTLC1-SPTLC2-SPTSSB complex displays a preference for C18-CoA substrate. Plays an important role …	Lipid metabolism; sphingolipid metabolism.	Reaction=H(+) + hexadecanoyl-CoA + L-serine = 3-oxosphinganine + CO2 + CoA; Xref=Rhea:RHEA:14761, ChEBI:CHEBI:15378, ChEBI:CHEBI:16526, ChEBI:CHEBI:33384, ChEBI:CHEBI:57287, ChEBI:CHEBI:57379, ChEBI:CHEBI:58299; EC=2.3.1.50; Evidence={ECO:0000269|PubMed:19416851}; Reaction=H(+) + L-serine + octadecanoyl-CoA = 3-oxoeicosasphinganine + CO2 + CoA; Xref=Rhea:RHEA:33683, ChEBI:CHEBI:15378, ChEBI:CHEBI…	Widely expressed. {ECO:0000269|PubMed:17023427}.	endoplasmic reticulum membrane [GO:0005789]; integral component of membrane [GO:0016021]; serine C-palmitoyltransferase complex [GO:0017059]; pyridoxal phosphate binding [GO:0030170]; serine C-palmitoyltransferase activity [GO:0004758]; adipose tissue development [GO:0060612]; ceramide biosynthetic process [GO:0046513]; positive regulation of lipophagy [GO:1904504]; sphinganine biosynthetic proce…	Neuropathy, hereditary sensory and autonomic, 1C (HSAN1C) [MIM:613640]: A form of hereditary sensory and autonomic neuropathy, a genetically and clinically heterogeneous group of disorders characterized by degeneration of dorsal root and autonomic ganglion cells, and by prominent sensory abnormalities with a variable degree of motor and autonomic dysfunction. The neurological phenotype is often c…	Endoplasmic reticulum membrane {ECO:0000250|UniProtKB:P97363}; Single-pass membrane protein {ECO:0000250|UniProtKB:P97363}.	Acyltransferase;Disease variant;Endoplasmic reticulum;Lipid metabolism;Membrane;Neurodegeneration;Neuropathy;Pyridoxal phosphate;Reference proteome;Sphingolipid metabolism;Transferase;Transmembrane;Transmembrane helix	4516200	4856400	5681200	4735300	4947275	509138	0.102913	3478500	2618900	3836100	4187600	3530275	673026	0.190644	2568900	1937900	2274900	2080400	2215525	273090	0.123262	3997200	4684600	4375900	2514800	3893125	960922	0.246825	2586800	3387800
1767	3043	P14635	CCNB1_HUMAN	23	8	8	FALSE		G2/mitotic-specific cyclin-B1 OS=Homo sapiens OX=9606 GN=CCNB1 PE=1 SV=1	G2/mitotic-specific cyclin-B1	CCNB1 CCNB	Essential for the control of the cell cycle at the G2/M (mitosis) transition. {ECO:0000269|PubMed:17495531, ECO:0000269|PubMed:17495533}.				centrosome [GO:0005813]; cyclin B1-CDK1 complex [GO:0097125]; cyclin-dependent protein kinase holoenzyme complex [GO:0000307]; cytoplasm [GO:0005737]; cytosol [GO:0005829]; membrane [GO:0016020]; mitochondrial matrix [GO:0005759]; nucleoplasm [GO:0005654]; nucleus [GO:0005634]; outer kinetochore [GO:0000940]; spindle pole [GO:0000922]; cyclin-dependent protein serine/threonine kinase activator ac…		Cytoplasm. Nucleus. Cytoplasm, cytoskeleton, microtubule organizing center, centrosome.	Acetylation;Alternative splicing;Cell cycle;Cell division;Cyclin;Cytoplasm;Cytoskeleton;Mitosis;Nucleus;Phosphoprotein;Reference proteome;Ubl conjugation	68009000	68754000	61577000	69944000	67071000	3.74836e+06	0.0558864	63175000	46610000	46599000	66245000	55657250	1.05281e+07	0.189159	45458000	27377000	31675000	42501000	36752750	8.61224e+06	0.234329	59089000	51654000	53267000	52118000	54032000	3.43883e+06	0.0636444	30161000	35848000
252	1956	Q13501	SQSTM_HUMAN	37	10	10	FALSE	Carbamidomethylation	Sequestosome-1 OS=Homo sapiens OX=9606 GN=SQSTM1 PE=1 SV=1	Sequestosome-1 (EBI3-associated protein of 60 kDa) (EBIAP) (p60) (Phosphotyrosine-independent ligand for the Lck SH2 domain of 62 kDa) (Ubiquitin-binding protein p62)	SQSTM1 ORCA OSIL	Autophagy receptor required for selective macroautophagy (aggrephagy). Functions as a bridge between polyubiquitinated cargo and autophagosomes. Interacts directly with both the cargo to become degraded and an autophagy modifier of the MAP1 LC3 family (PubMed:16286508, PubMed:20168092, PubMed:24128730, PubMed:28404643, PubMed:22622177). Along with WDFY3, involved in the formation and autophagic d…			Ubiquitously expressed. {ECO:0000269|PubMed:8650207}.	aggresome [GO:0016235]; amphisome [GO:0044753]; autolysosome [GO:0044754]; autophagosome [GO:0005776]; cytoplasm [GO:0005737]; cytosol [GO:0005829]; endoplasmic reticulum [GO:0005783]; extracellular exosome [GO:0070062]; inclusion body [GO:0016234]; intracellular membrane-bounded organelle [GO:0043231]; late endosome [GO:0005770]; Lewy body [GO:0097413]; mitochondrion [GO:0005739]; nucleoplasm [G…	Paget disease of bone 3 (PDB3) [MIM:167250]: A disorder of bone remodeling characterized by increased bone turnover affecting one or more sites throughout the skeleton, primarily the axial skeleton. Osteoclastic overactivity followed by compensatory osteoblastic activity leads to a structurally disorganized mosaic of bone (woven bone), which is mechanically weaker, larger, less compact, more vasc…	Cytoplasm, cytosol {ECO:0000269|PubMed:20168092, ECO:0000269|PubMed:22792322}. Late endosome. Lysosome. Cytoplasmic vesicle, autophagosome. Nucleus. Endoplasmic reticulum. Nucleus, PML body {ECO:0000269|PubMed:20168092}. Cytoplasm, myofibril, sarcomere {ECO:0000250}. Note=In cardiac muscle, localizes to the sarcomeric band (By similarity). Commonly found in inclusion bodies containing polyubiquit…	Acetylation;Alternative splicing;Amyotrophic lateral sclerosis;Apoptosis;Autophagy;Cytoplasm;Cytoplasmic vesicle;Differentiation;Direct protein sequencing;Disease variant;Endoplasmic reticulum;Endosome;Immunity;Isopeptide bond;Lysosome;Metal-binding;Neurodegeneration;Nucleus;Phosphoprotein;Reference proteome;Ubl conjugation;Zinc;Zinc-finger	72886000	68524000	76911000	75021000	73335500	3.60452e+06	0.0491511	90150000	95018000	99867000	105310000	97586250	6.50005e+06	0.0666082	117820000	110710000	116900000	137890000	120830000	1.18034e+07	0.0976863	94357000	88340000	95898000	121950000	100136250	1.49036e+07	0.148833	114990000	90826000
1492	3502	O75521-2	ECI2_HUMAN	20	4	4	FALSE	Carbamidomethylation	Isoform 2 of Enoyl-CoA delta isomerase 2 OS=Homo sapiens OX=9606 GN=ECI2	Enoyl-CoA delta isomerase 2 (EC 5.3.3.8) (DRS-1) (Delta(3),delta(2)-enoyl-CoA isomerase) (D3,D2-enoyl-CoA isomerase) (Diazepam-binding inhibitor-related protein 1) (DBI-related protein 1) (Dodecenoyl-CoA isomerase) (Hepatocellular carcinoma-associated antigen 88) (Peroxisomal 3,2-trans-enoyl-CoA isomerase) (pECI) (Renal carcinoma antigen NY-REN-1)	ECI2 DRS1 HCA88 PECI	Able to isomerize both 3-cis and 3-trans double bonds into the 2-trans form in a range of enoyl-CoA species. Has a preference for 3-trans substrates. {ECO:0000269|PubMed:10419495}.	Lipid metabolism; fatty acid beta-oxidation. {ECO:0000269|PubMed:10419495}.	Reaction=a (3Z)-enoyl-CoA = a 4-saturated (2E)-enoyl-CoA; Xref=Rhea:RHEA:45900, ChEBI:CHEBI:85097, ChEBI:CHEBI:85489; EC=5.3.3.8; Evidence={ECO:0000305|PubMed:10419495};PhysiologicalDirection=left-to-right; Xref=Rhea:RHEA:45901; Evidence={ECO:0000305|PubMed:10419495}; Reaction=(3Z)-octenoyl-CoA = (2E)-octenoyl-CoA; Xref=Rhea:RHEA:46044, ChEBI:CHEBI:62242, ChEBI:CHEBI:85640; Evidence={ECO:0000269|…	Abundant in heart, skeletal muscle and liver. Expressed in CD34(+) T-cells and CD34(+) bone marrow cells. {ECO:0000269|PubMed:10419495, ECO:0000269|PubMed:15217832}.	cytosol [GO:0005829]; intracellular membrane-bounded organelle [GO:0043231]; membrane [GO:0016020]; mitochondrion [GO:0005739]; peroxisomal matrix [GO:0005782]; peroxisome [GO:0005777]; dodecenoyl-CoA delta-isomerase activity [GO:0004165]; fatty-acyl-CoA binding [GO:0000062]; fatty acid beta-oxidation [GO:0006635]; fatty acid catabolic process [GO:0009062]		[Isoform 1]: Mitochondrion {ECO:0000250|UniProtKB:Q5XIC0}.; [Isoform 2]: Peroxisome matrix {ECO:0000269|PubMed:10419495}.	Acetylation;Alternative splicing;Isomerase;Mitochondrion;Peroxisome;Phosphoprotein;Reference proteome;Transit peptide	27961000	28834000	24962000	22432000	26047250	2.92553e+06	0.112316	26423000	34045000	29691000	31716000	30468750	3.23101e+06	0.106043	33017000	35321000	31485000	32595000	33104500	1.61275e+06	0.048717	23894000	25779000	24039000	24791000	24625750	863525	0.0350659	33110000	31769000
1492	3504	O75521	ECI2_HUMAN	18	4	4	FALSE	Carbamidomethylation	Enoyl-CoA delta isomerase 2 OS=Homo sapiens OX=9606 GN=ECI2 PE=1 SV=4	Enoyl-CoA delta isomerase 2 (EC 5.3.3.8) (DRS-1) (Delta(3),delta(2)-enoyl-CoA isomerase) (D3,D2-enoyl-CoA isomerase) (Diazepam-binding inhibitor-related protein 1) (DBI-related protein 1) (Dodecenoyl-CoA isomerase) (Hepatocellular carcinoma-associated antigen 88) (Peroxisomal 3,2-trans-enoyl-CoA isomerase) (pECI) (Renal carcinoma antigen NY-REN-1)	ECI2 DRS1 HCA88 PECI	Able to isomerize both 3-cis and 3-trans double bonds into the 2-trans form in a range of enoyl-CoA species. Has a preference for 3-trans substrates. {ECO:0000269|PubMed:10419495}.	Lipid metabolism; fatty acid beta-oxidation. {ECO:0000269|PubMed:10419495}.	Reaction=a (3Z)-enoyl-CoA = a 4-saturated (2E)-enoyl-CoA; Xref=Rhea:RHEA:45900, ChEBI:CHEBI:85097, ChEBI:CHEBI:85489; EC=5.3.3.8; Evidence={ECO:0000305|PubMed:10419495};PhysiologicalDirection=left-to-right; Xref=Rhea:RHEA:45901; Evidence={ECO:0000305|PubMed:10419495}; Reaction=(3Z)-octenoyl-CoA = (2E)-octenoyl-CoA; Xref=Rhea:RHEA:46044, ChEBI:CHEBI:62242, ChEBI:CHEBI:85640; Evidence={ECO:0000269|…	Abundant in heart, skeletal muscle and liver. Expressed in CD34(+) T-cells and CD34(+) bone marrow cells. {ECO:0000269|PubMed:10419495, ECO:0000269|PubMed:15217832}.	cytosol [GO:0005829]; intracellular membrane-bounded organelle [GO:0043231]; membrane [GO:0016020]; mitochondrion [GO:0005739]; peroxisomal matrix [GO:0005782]; peroxisome [GO:0005777]; dodecenoyl-CoA delta-isomerase activity [GO:0004165]; fatty-acyl-CoA binding [GO:0000062]; fatty acid beta-oxidation [GO:0006635]; fatty acid catabolic process [GO:0009062]		[Isoform 1]: Mitochondrion {ECO:0000250|UniProtKB:Q5XIC0}.; [Isoform 2]: Peroxisome matrix {ECO:0000269|PubMed:10419495}.	Acetylation;Alternative splicing;Isomerase;Mitochondrion;Peroxisome;Phosphoprotein;Reference proteome;Transit peptide	27961000	28834000	24962000	22432000	26047250	2.92553e+06	0.112316	26423000	34045000	29691000	31716000	30468750	3.23101e+06	0.106043	33017000	35321000	31485000	32595000	33104500	1.61275e+06	0.048717	23894000	25779000	24039000	24791000	24625750	863525	0.0350659	33110000	31769000
1757	4392	P29353-2	SHC1_HUMAN	10	3	3	FALSE		Isoform p52Shc of SHC-transforming protein 1 OS=Homo sapiens OX=9606 GN=SHC1	SHC-transforming protein 1 (SHC-transforming protein 3) (SHC-transforming protein A) (Src homology 2 domain-containing-transforming protein C1) (SH2 domain protein C1)	SHC1 SHC SHCA	Signaling adapter that couples activated growth factor receptors to signaling pathways. Participates in a signaling cascade initiated by activated KIT and KITLG/SCF. Isoform p46Shc and isoform p52Shc, once phosphorylated, couple activated receptor tyrosine kinases to Ras via the recruitment of the GRB2/SOS complex and are implicated in the cytoplasmic propagation of mitogenic signals. Isoform p46…			Widely expressed. Expressed in neural stem cells but absent in mature neurons.	cytosol [GO:0005829]; mitochondrial matrix [GO:0005759]; plasma membrane [GO:0005886]; Shc-EGFR complex [GO:0070435]; ephrin receptor binding [GO:0046875]; epidermal growth factor binding [GO:0048408]; epidermal growth factor receptor binding [GO:0005154]; insulin receptor binding [GO:0005158]; insulin-like growth factor receptor binding [GO:0005159]; neurotrophin TRKA receptor binding [GO:000516…		Cytoplasm.; [Isoform p46Shc]: Mitochondrion matrix {ECO:0000269|PubMed:14573619}. Note=Localized to the mitochondria matrix. Targeting of isoform p46Shc to mitochondria is mediated by its first 32 amino acids, which behave as a bona fide mitochondrial targeting sequence. Isoform p52Shc and isoform p66Shc, that contain the same sequence but more internally located, display a different subcellular …	Acetylation;Alternative promoter usage;Alternative splicing;Angiogenesis;Cytoplasm;Growth regulation;Host-virus interaction;Mitochondrion;Phosphoprotein;Reference proteome;SH2 domain	10072000	10368000	10615000	10513000	10392000	236182	0.0227273	10470000	10160000	9917400	10607000	10288600	310168	0.0301467	10096000	7950100	10252000	8753100	9262800	1.10389e+06	0.119174	5183300	6198500	5742000	4755800	5469900	631658	0.115479	10218000	10544000
1757	4393	P29353-7	SHC1_HUMAN	9	3	3	FALSE		Isoform 7 of SHC-transforming protein 1 OS=Homo sapiens OX=9606 GN=SHC1	SHC-transforming protein 1 (SHC-transforming protein 3) (SHC-transforming protein A) (Src homology 2 domain-containing-transforming protein C1) (SH2 domain protein C1)	SHC1 SHC SHCA	Signaling adapter that couples activated growth factor receptors to signaling pathways. Participates in a signaling cascade initiated by activated KIT and KITLG/SCF. Isoform p46Shc and isoform p52Shc, once phosphorylated, couple activated receptor tyrosine kinases to Ras via the recruitment of the GRB2/SOS complex and are implicated in the cytoplasmic propagation of mitogenic signals. Isoform p46…			Widely expressed. Expressed in neural stem cells but absent in mature neurons.	cytosol [GO:0005829]; mitochondrial matrix [GO:0005759]; plasma membrane [GO:0005886]; Shc-EGFR complex [GO:0070435]; ephrin receptor binding [GO:0046875]; epidermal growth factor binding [GO:0048408]; epidermal growth factor receptor binding [GO:0005154]; insulin receptor binding [GO:0005158]; insulin-like growth factor receptor binding [GO:0005159]; neurotrophin TRKA receptor binding [GO:000516…		Cytoplasm.; [Isoform p46Shc]: Mitochondrion matrix {ECO:0000269|PubMed:14573619}. Note=Localized to the mitochondria matrix. Targeting of isoform p46Shc to mitochondria is mediated by its first 32 amino acids, which behave as a bona fide mitochondrial targeting sequence. Isoform p52Shc and isoform p66Shc, that contain the same sequence but more internally located, display a different subcellular …	Acetylation;Alternative promoter usage;Alternative splicing;Angiogenesis;Cytoplasm;Growth regulation;Host-virus interaction;Mitochondrion;Phosphoprotein;Reference proteome;SH2 domain	10072000	10368000	10615000	10513000	10392000	236182	0.0227273	10470000	10160000	9917400	10607000	10288600	310168	0.0301467	10096000	7950100	10252000	8753100	9262800	1.10389e+06	0.119174	5183300	6198500	5742000	4755800	5469900	631658	0.115479	10218000	10544000
1757	4403	P29353	SHC1_HUMAN	8	3	3	FALSE		SHC-transforming protein 1 OS=Homo sapiens OX=9606 GN=SHC1 PE=1 SV=4	SHC-transforming protein 1 (SHC-transforming protein 3) (SHC-transforming protein A) (Src homology 2 domain-containing-transforming protein C1) (SH2 domain protein C1)	SHC1 SHC SHCA	Signaling adapter that couples activated growth factor receptors to signaling pathways. Participates in a signaling cascade initiated by activated KIT and KITLG/SCF. Isoform p46Shc and isoform p52Shc, once phosphorylated, couple activated receptor tyrosine kinases to Ras via the recruitment of the GRB2/SOS complex and are implicated in the cytoplasmic propagation of mitogenic signals. Isoform p46…			Widely expressed. Expressed in neural stem cells but absent in mature neurons.	cytosol [GO:0005829]; mitochondrial matrix [GO:0005759]; plasma membrane [GO:0005886]; Shc-EGFR complex [GO:0070435]; ephrin receptor binding [GO:0046875]; epidermal growth factor binding [GO:0048408]; epidermal growth factor receptor binding [GO:0005154]; insulin receptor binding [GO:0005158]; insulin-like growth factor receptor binding [GO:0005159]; neurotrophin TRKA receptor binding [GO:000516…		Cytoplasm.; [Isoform p46Shc]: Mitochondrion matrix {ECO:0000269|PubMed:14573619}. Note=Localized to the mitochondria matrix. Targeting of isoform p46Shc to mitochondria is mediated by its first 32 amino acids, which behave as a bona fide mitochondrial targeting sequence. Isoform p52Shc and isoform p66Shc, that contain the same sequence but more internally located, display a different subcellular …	Acetylation;Alternative promoter usage;Alternative splicing;Angiogenesis;Cytoplasm;Growth regulation;Host-virus interaction;Mitochondrion;Phosphoprotein;Reference proteome;SH2 domain	10072000	10368000	10615000	10513000	10392000	236182	0.0227273	10470000	10160000	9917400	10607000	10288600	310168	0.0301467	10096000	7950100	10252000	8753100	9262800	1.10389e+06	0.119174	5183300	6198500	5742000	4755800	5469900	631658	0.115479	10218000	10544000
1757	4404	P29353-6	SHC1_HUMAN	8	3	3	FALSE		Isoform 6 of SHC-transforming protein 1 OS=Homo sapiens OX=9606 GN=SHC1	SHC-transforming protein 1 (SHC-transforming protein 3) (SHC-transforming protein A) (Src homology 2 domain-containing-transforming protein C1) (SH2 domain protein C1)	SHC1 SHC SHCA	Signaling adapter that couples activated growth factor receptors to signaling pathways. Participates in a signaling cascade initiated by activated KIT and KITLG/SCF. Isoform p46Shc and isoform p52Shc, once phosphorylated, couple activated receptor tyrosine kinases to Ras via the recruitment of the GRB2/SOS complex and are implicated in the cytoplasmic propagation of mitogenic signals. Isoform p46…			Widely expressed. Expressed in neural stem cells but absent in mature neurons.	cytosol [GO:0005829]; mitochondrial matrix [GO:0005759]; plasma membrane [GO:0005886]; Shc-EGFR complex [GO:0070435]; ephrin receptor binding [GO:0046875]; epidermal growth factor binding [GO:0048408]; epidermal growth factor receptor binding [GO:0005154]; insulin receptor binding [GO:0005158]; insulin-like growth factor receptor binding [GO:0005159]; neurotrophin TRKA receptor binding [GO:000516…		Cytoplasm.; [Isoform p46Shc]: Mitochondrion matrix {ECO:0000269|PubMed:14573619}. Note=Localized to the mitochondria matrix. Targeting of isoform p46Shc to mitochondria is mediated by its first 32 amino acids, which behave as a bona fide mitochondrial targeting sequence. Isoform p52Shc and isoform p66Shc, that contain the same sequence but more internally located, display a different subcellular …	Acetylation;Alternative promoter usage;Alternative splicing;Angiogenesis;Cytoplasm;Growth regulation;Host-virus interaction;Mitochondrion;Phosphoprotein;Reference proteome;SH2 domain	10072000	10368000	10615000	10513000	10392000	236182	0.0227273	10470000	10160000	9917400	10607000	10288600	310168	0.0301467	10096000	7950100	10252000	8753100	9262800	1.10389e+06	0.119174	5183300	6198500	5742000	4755800	5469900	631658	0.115479	10218000	10544000
2415	7849	Q9Y6W5	WASF2_HUMAN	12	4	4	FALSE		Wiskott-Aldrich syndrome protein family member 2 OS=Homo sapiens OX=9606 GN=WASF2 PE=1 SV=3	Wiskott-Aldrich syndrome protein family member 2 (WASP family protein member 2) (Protein WAVE-2) (Verprolin homology domain-containing protein 2)	WASF2 WAVE2	Downstream effector molecule involved in the transmission of signals from tyrosine kinase receptors and small GTPases to the actin cytoskeleton. Promotes formation of actin filaments. Part of the WAVE complex that regulates lamellipodia formation. The WAVE complex regulates actin filament reorganization via its interaction with the Arp2/3 complex. {ECO:0000269|PubMed:10381382, ECO:0000269|PubMed:…			Expressed in all tissues with strongest expression in placenta, lung, and peripheral blood leukocytes, but not in skeletal muscle. {ECO:0000269|PubMed:10381382}.	actin cytoskeleton [GO:0015629]; basolateral plasma membrane [GO:0016323]; cell-cell junction [GO:0005911]; cytosol [GO:0005829]; early endosome [GO:0005769]; extracellular exosome [GO:0070062]; lamellipodium [GO:0030027]; protein-containing complex [GO:0032991]; ruffle [GO:0001726]; SCAR complex [GO:0031209]; synapse [GO:0045202]; actin binding [GO:0003779]; Arp2/3 complex binding [GO:0071933]; …		Cytoplasm, cytoskeleton {ECO:0000250}. Cell projection, lamellipodium {ECO:0000250}. Basolateral cell membrane {ECO:0000269|PubMed:30250061}. Note=At the interface between the lamellipodial actin meshwork and the membrane. {ECO:0000250}.	Actin-binding;Alternative splicing;Cell membrane;Cell projection;Cytoplasm;Cytoskeleton;Host-virus interaction;Membrane;Phosphoprotein;Reference proteome	13719000	16900000	16819000	15781000	15804750	1.4809e+06	0.0936997	18208000	17029000	20450000	17612000	18324750	1.49636e+06	0.081658	14728000	18358000	21857000	20410000	18838250	3.09344e+06	0.16421	18008000	17582000	20843000	18182000	18653750	1.4811e+06	0.0793998	13243000	13419000
1949	4760	Q9H3N1	TMX1_HUMAN	29	10	10	FALSE	Carbamidomethylation	Thioredoxin-related transmembrane protein 1 OS=Homo sapiens OX=9606 GN=TMX1 PE=1 SV=1	Thioredoxin-related transmembrane protein 1 (Thioredoxin domain-containing protein 1) (Transmembrane Trx-related protein)	TMX1 TMX TXNDC TXNDC1 PSEC0085 UNQ235/PRO268	May participate in various redox reactions through the reversible oxidation of its active center dithiol to a disulfide and catalyze dithiol-disulfide exchange reactions.			Ubiquitous. Highly expressed in kidney, liver, placenta and lung.	endoplasmic reticulum membrane [GO:0005789]; integral component of membrane [GO:0016021]; disulfide oxidoreductase activity [GO:0015036]; response to endoplasmic reticulum stress [GO:0034976]		Membrane {ECO:0000305}; Single-pass type I membrane protein {ECO:0000305}. Endoplasmic reticulum membrane {ECO:0000305}; Single-pass type I membrane protein {ECO:0000305}. Note=Predominantly found in the endoplasmic reticulum. {ECO:0000269|PubMed:11152479}.	Disulfide bond;Electron transport;Endoplasmic reticulum;Membrane;Phosphoprotein;Redox-active center;Reference proteome;Signal;Transmembrane;Transmembrane helix;Transport	76194000	86454000	79564000	76975000	79796750	4.66602e+06	0.0584738	87064000	76247000	82928000	81882000	82030250	4.45767e+06	0.0543418	79463000	62728000	70855000	73782000	71707000	6.9716e+06	0.0972234	60826000	59615000	57323000	52776000	57635000	3.55012e+06	0.0615966	85347000	80576000
2008	3791	Q96CN7	ISOC1_HUMAN	39	7	7	FALSE		Isochorismatase domain-containing protein 1 OS=Homo sapiens OX=9606 GN=ISOC1 PE=1 SV=3	Isochorismatase domain-containing protein 1	ISOC1 CGI-111					cytoplasm [GO:0005737]; peroxisome [GO:0005777]			Phosphoprotein;Reference proteome	40725000	41042000	41319000	39993000	40769750	571880	0.0140271	46290000	42162000	41536000	40444000	42608000	2.55526e+06	0.0599715	35149000	32879000	31517000	31947000	32873000	1.62033e+06	0.0492907	43848000	45032000	42686000	43118000	43671000	1.02627e+06	0.0235	44031000	41242000
2113	7035	Q8N5M4	TTC9C_HUMAN	18	2	2	FALSE		Tetratricopeptide repeat protein 9C OS=Homo sapiens OX=9606 GN=TTC9C PE=1 SV=1	Tetratricopeptide repeat protein 9C (TPR repeat protein 9C)	TTC9C								Alternative splicing;Reference proteome;Repeat;TPR repeat	13997000	14080000	13420000	11697000	13298500	1.10728e+06	0.0832635	13533000	18348000	17397000	12792000	15517500	2.7635e+06	0.178089	14746000	18173000	17284000	14996000	16299750	1.69231e+06	0.103824	9639500	10682000	9617100	10061000	9999900	498470	0.0498475	18029000	14232000
1837	3071	P21283	VATC1_HUMAN	20	7	7	FALSE	Carbamidomethylation	V-type proton ATPase subunit C 1 OS=Homo sapiens OX=9606 GN=ATP6V1C1 PE=1 SV=4	V-type proton ATPase subunit C 1 (V-ATPase subunit C 1) (Vacuolar proton pump subunit C 1)	ATP6V1C1 ATP6C ATP6D VATC	Subunit of the V1 complex of vacuolar(H+)-ATPase (V-ATPase), a multisubunit enzyme composed of a peripheral complex (V1) that hydrolyzes ATP and a membrane integral complex (V0) that translocates protons (PubMed:33065002). V-ATPase is responsible for acidifying and maintaining the pH of intracellular compartments and in some cell types, is targeted to the plasma membrane, where it is responsible …			Ubiquitous. {ECO:0000269|PubMed:12384298}.	apical part of cell [GO:0045177]; cytoplasmic vesicle [GO:0031410]; cytosol [GO:0005829]; extracellular exosome [GO:0070062]; lysosomal membrane [GO:0005765]; plasma membrane [GO:0005886]; proton-transporting two-sector ATPase complex [GO:0016469]; vacuolar proton-transporting V-type ATPase, V1 domain [GO:0000221]; proton-transporting ATPase activity, rotational mechanism [GO:0046961]; transporte…		Cytoplasmic vesicle, secretory vesicle, synaptic vesicle membrane {ECO:0000250|UniProtKB:Q5FVI6}; Peripheral membrane protein {ECO:0000305}. Cytoplasmic vesicle, clathrin-coated vesicle membrane {ECO:0000250|UniProtKB:Q5FVI6}; Peripheral membrane protein {ECO:0000305}.	Acetylation;Cell junction;Cytoplasmic vesicle;Direct protein sequencing;Hydrogen ion transport;Ion transport;Membrane;Reference proteome;Synapse;Transport	29791000	30346000	26410000	24976000	27880750	2.60302e+06	0.0933627	30366000	26782000	27247000	34465000	29715000	3.544e+06	0.119266	31908000	27192000	27000000	34206000	30076500	3.56802e+06	0.118632	11922000	14637000	14546000	16392000	14374250	1.84241e+06	0.128174	25383000	32464000
1988	6796	O00767	ACOD_HUMAN	13	4	4	FALSE		Acyl-CoA desaturase OS=Homo sapiens OX=9606 GN=SCD PE=1 SV=2	Stearoyl-CoA desaturase (hSCD1) (EC 1.14.19.1) (Acyl-CoA desaturase) (Delta(9)-desaturase) (Delta-9 desaturase) (Fatty acid desaturase)	SCD FADS5 SCD1 SCDOS	Stearoyl-CoA desaturase that utilizes O(2) and electrons from reduced cytochrome b5 to introduce the first double bond into saturated fatty acyl-CoA substrates (PubMed:15907797, PubMed:18765284). Catalyzes the insertion of a cis double bond at the delta-9 position into fatty acyl-CoA substrates including palmitoyl-CoA and stearoyl-CoA (PubMed:15907797, PubMed:18765284). Gives rise to a mixture of…		Reaction=2 Fe(II)-[cytochrome b5] + 2 H(+) + O2 + octadecanoyl-CoA = (9Z)-octadecenoyl-CoA + 2 Fe(III)-[cytochrome b5] + 2 H2O; Xref=Rhea:RHEA:19721, Rhea:RHEA-COMP:10438, Rhea:RHEA-COMP:10439, ChEBI:CHEBI:15377, ChEBI:CHEBI:15378, ChEBI:CHEBI:15379, ChEBI:CHEBI:29033, ChEBI:CHEBI:29034, ChEBI:CHEBI:57387, ChEBI:CHEBI:57394; EC=1.14.19.1; Evidence={ECO:0000269|PubMed:15610069, ECO:0000269|PubMed:…	Detected in fetal liver, lung and brain. Highly expressed in adult adipose tissue, and at lower levels in adult brain and lung. {ECO:0000269|PubMed:15907797}.	endoplasmic reticulum [GO:0005783]; endoplasmic reticulum membrane [GO:0005789]; integral component of endoplasmic reticulum membrane [GO:0030176]; integral component of membrane [GO:0016021]; membrane [GO:0016020]; nucleolus [GO:0005730]; iron ion binding [GO:0005506]; oxidoreductase activity [GO:0016491]; palmitoyl-CoA 9-desaturase activity [GO:0032896]; stearoyl-CoA 9-desaturase activity [GO:0…		Endoplasmic reticulum membrane {ECO:0000269|PubMed:15907797}; Multi-pass membrane protein {ECO:0000269|PubMed:18765284, ECO:0000305}.	Direct protein sequencing;Endoplasmic reticulum;Fatty acid biosynthesis;Fatty acid metabolism;Iron;Lipid biosynthesis;Lipid metabolism;Membrane;Metal-binding;Oxidoreductase;Phosphoprotein;Reference proteome;Transmembrane;Transmembrane helix	8336300	9014300	9375200	7518800	8561150	817532	0.0954932	16299000	17015000	14745000	13439000	15374500	1.60087e+06	0.104125	18290000	15639000	18818000	13108000	16463750	2.63432e+06	0.160007	16143000	20542000	17361000	10314000	16090000	4.27398e+06	0.26563	13721000	21370000
1358	1210	O75330-2	HMMR_HUMAN	25	13	13	FALSE	Carbamidomethylation	Isoform 2 of Hyaluronan mediated motility receptor OS=Homo sapiens OX=9606 GN=HMMR	Hyaluronan mediated motility receptor (Intracellular hyaluronic acid-binding protein) (Receptor for hyaluronan-mediated motility) (CD antigen CD168)	HMMR IHABP RHAMM	Receptor for hyaluronic acid (HA) (By similarity). Involved in cell motility (By similarity). When hyaluronan binds to HMMR, the phosphorylation of a number of proteins, including PTK2/FAK1 occurs. May also be involved in cellular transformation and metastasis formation, and in regulating extracellular-regulated kinase (ERK) activity. May act as a regulator of adipogenisis (By similarity). {ECO:0…			Expressed in testis (PubMed:22965910). Expressed in the breast (PubMed:8890751). {ECO:0000269|PubMed:22965910, ECO:0000269|PubMed:8890751}.	cell surface [GO:0009986]; centrosome [GO:0005813]; cytosol [GO:0005829]; membrane [GO:0016020]; microtubule cytoskeleton [GO:0015630]; plasma membrane [GO:0005886]; spindle [GO:0005819]; hyaluronic acid binding [GO:0005540]		Cell surface {ECO:0000250|UniProtKB:Q00547}. Cytoplasm {ECO:0000250|UniProtKB:Q00547}. Cytoplasm, cytoskeleton, spindle {ECO:0000250|UniProtKB:Q00547}.	Alternative splicing;Cytoplasm;Cytoskeleton;Glycoprotein;Hyaluronic acid;Phosphoprotein;Reference proteome;Repeat	26383000	26024000	24810000	25278000	25623750	711429	0.0277644	20900000	15322000	20358000	21173000	19438250	2.76499e+06	0.142245	21048000	19169000	21295000	21872000	20846000	1.1701e+06	0.0561307	23121000	21563000	22425000	23064000	22543250	725683	0.0321907	20865000	20002000
1358	1215	O75330	HMMR_HUMAN	24	13	13	FALSE	Carbamidomethylation	Hyaluronan mediated motility receptor OS=Homo sapiens OX=9606 GN=HMMR PE=1 SV=2	Hyaluronan mediated motility receptor (Intracellular hyaluronic acid-binding protein) (Receptor for hyaluronan-mediated motility) (CD antigen CD168)	HMMR IHABP RHAMM	Receptor for hyaluronic acid (HA) (By similarity). Involved in cell motility (By similarity). When hyaluronan binds to HMMR, the phosphorylation of a number of proteins, including PTK2/FAK1 occurs. May also be involved in cellular transformation and metastasis formation, and in regulating extracellular-regulated kinase (ERK) activity. May act as a regulator of adipogenisis (By similarity). {ECO:0…			Expressed in testis (PubMed:22965910). Expressed in the breast (PubMed:8890751). {ECO:0000269|PubMed:22965910, ECO:0000269|PubMed:8890751}.	cell surface [GO:0009986]; centrosome [GO:0005813]; cytosol [GO:0005829]; membrane [GO:0016020]; microtubule cytoskeleton [GO:0015630]; plasma membrane [GO:0005886]; spindle [GO:0005819]; hyaluronic acid binding [GO:0005540]		Cell surface {ECO:0000250|UniProtKB:Q00547}. Cytoplasm {ECO:0000250|UniProtKB:Q00547}. Cytoplasm, cytoskeleton, spindle {ECO:0000250|UniProtKB:Q00547}.	Alternative splicing;Cytoplasm;Cytoskeleton;Glycoprotein;Hyaluronic acid;Phosphoprotein;Reference proteome;Repeat	26383000	26024000	24810000	25278000	25623750	711429	0.0277644	20900000	15322000	20358000	21173000	19438250	2.76499e+06	0.142245	21048000	19169000	21295000	21872000	20846000	1.1701e+06	0.0561307	23121000	21563000	22425000	23064000	22543250	725683	0.0321907	20865000	20002000
1358	1216	O75330-3	HMMR_HUMAN	24	13	13	FALSE	Carbamidomethylation	Isoform 3 of Hyaluronan mediated motility receptor OS=Homo sapiens OX=9606 GN=HMMR	Hyaluronan mediated motility receptor (Intracellular hyaluronic acid-binding protein) (Receptor for hyaluronan-mediated motility) (CD antigen CD168)	HMMR IHABP RHAMM	Receptor for hyaluronic acid (HA) (By similarity). Involved in cell motility (By similarity). When hyaluronan binds to HMMR, the phosphorylation of a number of proteins, including PTK2/FAK1 occurs. May also be involved in cellular transformation and metastasis formation, and in regulating extracellular-regulated kinase (ERK) activity. May act as a regulator of adipogenisis (By similarity). {ECO:0…			Expressed in testis (PubMed:22965910). Expressed in the breast (PubMed:8890751). {ECO:0000269|PubMed:22965910, ECO:0000269|PubMed:8890751}.	cell surface [GO:0009986]; centrosome [GO:0005813]; cytosol [GO:0005829]; membrane [GO:0016020]; microtubule cytoskeleton [GO:0015630]; plasma membrane [GO:0005886]; spindle [GO:0005819]; hyaluronic acid binding [GO:0005540]		Cell surface {ECO:0000250|UniProtKB:Q00547}. Cytoplasm {ECO:0000250|UniProtKB:Q00547}. Cytoplasm, cytoskeleton, spindle {ECO:0000250|UniProtKB:Q00547}.	Alternative splicing;Cytoplasm;Cytoskeleton;Glycoprotein;Hyaluronic acid;Phosphoprotein;Reference proteome;Repeat	26383000	26024000	24810000	25278000	25623750	711429	0.0277644	20900000	15322000	20358000	21173000	19438250	2.76499e+06	0.142245	21048000	19169000	21295000	21872000	20846000	1.1701e+06	0.0561307	23121000	21563000	22425000	23064000	22543250	725683	0.0321907	20865000	20002000
1369	1023	Q15154-5	PCM1_HUMAN	2	3	3	FALSE	Carbamidomethylation	Isoform 5 of Pericentriolar material 1 protein OS=Homo sapiens OX=9606 GN=PCM1	Pericentriolar material 1 protein (PCM-1) (hPCM-1)	PCM1	Required for centrosome assembly and function (PubMed:12403812, PubMed:15659651, PubMed:16943179). Essential for the correct localization of several centrosomal proteins including CEP250, CETN3, PCNT and NEK2 (PubMed:12403812, PubMed:15659651). Required to anchor microtubules to the centrosome (PubMed:12403812, PubMed:15659651). Also involved in cilium biogenesis by recruiting the BBSome, a cilia…			Expressed in blood, bone marrow, breast, lymph node, ovary and thyroid. {ECO:0000269|PubMed:10980597, ECO:0000269|PubMed:15184884, ECO:0000269|PubMed:16270321, ECO:0000269|PubMed:16424865}.	apical part of cell [GO:0045177]; centriolar satellite [GO:0034451]; centriole [GO:0005814]; centrosome [GO:0005813]; ciliary basal body [GO:0036064]; ciliary transition zone [GO:0035869]; cytoplasm [GO:0005737]; cytosol [GO:0005829]; membrane [GO:0016020]; nuclear membrane [GO:0031965]; pericentriolar material [GO:0000242]; protein-containing complex [GO:0032991]; identical protein binding [GO:0…	Note=A chromosomal aberration involving PCM1 is found in papillary thyroid carcinomas (PTCs) (PubMed:10980597). Translocation t(8;10)(p21.3;q11.2) with RET links the protein kinase domain of RET to the major portion of PCM1 (PubMed:10980597). {ECO:0000269|PubMed:10980597}.; Note=A chromosomal aberration involving PCM1 is found in a variety of hematological malignancies including atypical chronic …	Cytoplasm, cytoskeleton {ECO:0000250|UniProtKB:Q8AV28}. Cytoplasm, cytoskeleton, microtubule organizing center, centrosome {ECO:0000269|PubMed:14654843, ECO:0000269|PubMed:20719959, ECO:0000269|PubMed:30804208}. Cytoplasmic granule {ECO:0000269|PubMed:15107855}. Cytoplasm, cytoskeleton, microtubule organizing center, centrosome, centriolar satellite {ECO:0000269|PubMed:15107855, ECO:0000269|PubMe…	Acetylation;Alternative splicing;Cell projection;Chromosomal rearrangement;Cilium biogenesis/degradation;Coiled coil;Cytoplasm;Cytoskeleton;Phosphoprotein;Proto-oncogene;Reference proteome;Ubl conjugation	13997000	14562000	13788000	12852000	13799750	711407	0.0515522	6538100	14917000	12726000	10858000	11259775	3.55812e+06	0.316003	13702000	12761000	11170000	8824200	11614300	2.1335e+06	0.183696	8158000	8429600	7603300	6039000	7557475	1.06913e+06	0.141466	7800300	8053900
416	1333	P49023-3	PAXI_HUMAN	38	14	14	FALSE	Carbamidomethylation	Isoform Gamma of Paxillin OS=Homo sapiens OX=9606 GN=PXN	Paxillin	PXN	Cytoskeletal protein involved in actin-membrane attachment at sites of cell adhesion to the extracellular matrix (focal adhesion).				cell cortex [GO:0005938]; cell-cell junction [GO:0005911]; cytosol [GO:0005829]; focal adhesion [GO:0005925]; lamellipodium [GO:0030027]; microtubule associated complex [GO:0005875]; plasma membrane [GO:0005886]; stress fiber [GO:0001725]; beta-catenin binding [GO:0008013]; metal ion binding [GO:0046872]; neuropilin binding [GO:0038191]; protein phosphatase binding [GO:0019903]; transcription cor…		Cytoplasm, cytoskeleton {ECO:0000269|PubMed:20489202}. Cell junction, focal adhesion {ECO:0000269|PubMed:20489202, ECO:0000269|PubMed:23128389}. Cytoplasm, cell cortex {ECO:0000250|UniProtKB:Q8VI36}. Note=Colocalizes with integrins at the cell periphery. Colocalize with PXN to membrane ruffles and the leading edge of migrating cells (PubMed:23128389). {ECO:0000250, ECO:0000269|PubMed:23128389}.	Acetylation;Alternative splicing;Cell adhesion;Cell junction;Cytoplasm;Cytoskeleton;LIM domain;Metal-binding;Phosphoprotein;Reference proteome;Repeat;Zinc	112420000	114140000	116170000	119830000	115640000	3.18619e+06	0.0275527	103730000	116240000	108570000	106910000	108862500	5.3125e+06	0.0488001	99075000	108350000	102890000	99516000	102457750	4.28184e+06	0.0417912	85994000	98543000	97735000	94065000	94084250	5.73472e+06	0.060953	98692000	98051000
1175	4495	O00762	UBE2C_HUMAN	70	8	8	FALSE	Carbamidomethylation; Acetylation (N-term)	Ubiquitin-conjugating enzyme E2 C OS=Homo sapiens OX=9606 GN=UBE2C PE=1 SV=1	Ubiquitin-conjugating enzyme E2 C (EC 2.3.2.23) ((E3-independent) E2 ubiquitin-conjugating enzyme C) (EC 2.3.2.24) (E2 ubiquitin-conjugating enzyme C) (UbcH10) (Ubiquitin carrier protein C) (Ubiquitin-protein ligase C)	UBE2C UBCH10	Accepts ubiquitin from the E1 complex and catalyzes its covalent attachment to other proteins. In vitro catalyzes 'Lys-11'- and 'Lys-48'-linked polyubiquitination. Acts as an essential factor of the anaphase promoting complex/cyclosome (APC/C), a cell cycle-regulated ubiquitin ligase that controls progression through mitosis. Acts by initiating 'Lys-11'-linked polyubiquitin chains on APC/C substr…	Protein modification; protein ubiquitination. {ECO:0000255|PROSITE-ProRule:PRU00388, ECO:0000269|PubMed:18485873}.	Reaction=S-ubiquitinyl-[E1 ubiquitin-activating enzyme]-L-cysteine + [E2 ubiquitin-conjugating enzyme]-L-cysteine = [E1 ubiquitin-activating enzyme]-L-cysteine + S-ubiquitinyl-[E2 ubiquitin-conjugating enzyme]-L-cysteine.; EC=2.3.2.23; Evidence={ECO:0000255|PROSITE-ProRule:PRU00388, ECO:0000255|PROSITE-ProRule:PRU10133, ECO:0000269|PubMed:18485873, ECO:0000269|PubMed:20061386}; Reaction=S-ubiquit…		anaphase-promoting complex [GO:0005680]; cytosol [GO:0005829]; nucleoplasm [GO:0005654]; nucleus [GO:0005634]; plasma membrane [GO:0005886]; ubiquitin ligase complex [GO:0000151]; ATP binding [GO:0005524]; ubiquitin conjugating enzyme activity [GO:0061631]; ubiquitin protein ligase activity [GO:0061630]; ubiquitin-like protein ligase binding [GO:0044389]; ubiquitin-protein transferase activity [G…			ATP-binding;Acetylation;Alternative splicing;Cell cycle;Cell division;Mitosis;Nucleotide-binding;Phosphoprotein;Reference proteome;Transferase;Ubl conjugation;Ubl conjugation pathway	56543000	51075000	58225000	61473000	56829000	4.34764e+06	0.0765039	36091000	43419000	53373000	43584000	44116750	7.09134e+06	0.16074	29279000	30625000	39310000	33810000	33256000	4.46081e+06	0.134136	30117000	33309000	37640000	29531000	32649250	3.71836e+06	0.113888	42917000	30861000
1400	3147	P30519	HMOX2_HUMAN	35	6	6	FALSE	Acetylation (N-term)	Heme oxygenase 2 OS=Homo sapiens OX=9606 GN=HMOX2 PE=1 SV=2	Heme oxygenase 2 (HO-2) (EC 1.14.14.18)	HMOX2 HO2	Heme oxygenase cleaves the heme ring at the alpha methene bridge to form biliverdin. Biliverdin is subsequently converted to bilirubin by biliverdin reductase. Under physiological conditions, the activity of heme oxygenase is highest in the spleen, where senescent erythrocytes are sequestrated and destroyed. Heme oxygenase 2 could be implicated in the production of carbon monoxide in brain where …		Reaction=heme b + 3 O2 + 3 reduced [NADPH--hemoprotein reductase] = biliverdin IXalpha + CO + Fe(2+) + H(+) + 3 H2O + 3 oxidized [NADPH--hemoprotein reductase]; Xref=Rhea:RHEA:21764, Rhea:RHEA-COMP:11964, Rhea:RHEA-COMP:11965, ChEBI:CHEBI:15377, ChEBI:CHEBI:15378, ChEBI:CHEBI:15379, ChEBI:CHEBI:17245, ChEBI:CHEBI:29033, ChEBI:CHEBI:57618, ChEBI:CHEBI:57991, ChEBI:CHEBI:58210, ChEBI:CHEBI:60344; E…		endoplasmic reticulum membrane [GO:0005789]; membrane [GO:0016020]; plasma membrane [GO:0005886]; specific granule membrane [GO:0035579]; heme binding [GO:0020037]; heme oxygenase (decyclizing) activity [GO:0004392]; metal ion binding [GO:0046872]; heme catabolic process [GO:0042167]; heme oxidation [GO:0006788]; iron ion homeostasis [GO:0055072]; response to hypoxia [GO:0001666]; response to oxi…		Microsome. Endoplasmic reticulum.	Acetylation;Alternative splicing;Direct protein sequencing;Endoplasmic reticulum;Heme;Iron;Metal-binding;Microsome;Oxidoreductase;Phosphoprotein;Reference proteome;Repeat	41314000	40772000	38329000	41356000	40442750	1.43404e+06	0.0354586	38558000	40393000	41606000	40350000	40226750	1.25564e+06	0.031214	38467000	35717000	41870000	36038000	38023000	2.84338e+06	0.0747805	35076000	36484000	37714000	33482000	35689000	1.82385e+06	0.0511039	30817000	26874000
414	184	Q16881-4	TRXR1_HUMAN	58	26	25	FALSE	Carbamidomethylation; Acetylation (N-term)	Isoform 4 of Thioredoxin reductase 1 cytoplasmic OS=Homo sapiens OX=9606 GN=TXNRD1	Thioredoxin reductase 1, cytoplasmic (TR) (EC 1.8.1.9) (Gene associated with retinoic and interferon-induced mortality 12 protein) (GRIM-12) (Gene associated with retinoic and IFN-induced mortality 12 protein) (KM-102-derived reductase-like factor) (Peroxidase TXNRD1) (EC 1.11.1.2) (Thioredoxin reductase TR1)	TXNRD1 GRIM12 KDRF	Reduces disulfideprotein thioredoxin (Trx) to its dithiol-containing form (PubMed:8577704). Homodimeric flavoprotein involved in the regulation of cellular redox reactions, growth and differentiation. Contains a selenocysteine residue at the C-terminal active site that is essential for catalysis (Probable). Also has reductase activity on hydrogen peroxide (H2O2) (PubMed:10849437). {ECO:0000269|Pu…		Reaction=[thioredoxin]-dithiol + NADP(+) = [thioredoxin]-disulfide + H(+) + NADPH; Xref=Rhea:RHEA:20345, Rhea:RHEA-COMP:10698, Rhea:RHEA-COMP:10700, ChEBI:CHEBI:15378, ChEBI:CHEBI:29950, ChEBI:CHEBI:50058, ChEBI:CHEBI:57783, ChEBI:CHEBI:58349; EC=1.8.1.9; Evidence={ECO:0000269|PubMed:8577704};PhysiologicalDirection=right-to-left; Xref=Rhea:RHEA:20347; Evidence={ECO:0000305|PubMed:8577704}; Reacti…	[Isoform 1]: Expressed predominantly in Leydig cells (at protein level). Also expressed in ovary, spleen, heart, liver, kidney and pancreas and in a number of cancer cell lines. {ECO:0000269|PubMed:18042542}.; [Isoform 4]: Widely expressed with highest levels in kidney, testis, uterus, ovary, prostate, placenta and fetal liver. {ECO:0000269|PubMed:8999974}.	cytoplasm [GO:0005737]; cytosol [GO:0005829]; extracellular exosome [GO:0070062]; fibrillar center [GO:0001650]; mitochondrion [GO:0005739]; nucleoplasm [GO:0005654]; flavin adenine dinucleotide binding [GO:0050660]; glutathione oxidoreductase activity [GO:0097573]; thioredoxin-disulfide reductase activity [GO:0004791]; cell population proliferation [GO:0008283]; cell redox homeostasis [GO:004545…		[Isoform 1]: Cytoplasm {ECO:0000269|PubMed:18042542}.; [Isoform 4]: Cytoplasm {ECO:0000269|PubMed:15199063}. Nucleus {ECO:0000269|PubMed:15199063}.; [Isoform 5]: Cytoplasm {ECO:0000269|PubMed:15199063}.	Acetylation;Alternative splicing;Cytoplasm;Direct protein sequencing;Disulfide bond;Electron transport;FAD;Flavoprotein;NADP;Nucleus;Oxidoreductase;Phosphoprotein;Redox-active center;Reference proteome;Selenocysteine;Transport;Ubl conjugation	137030000	135660000	149660000	138200000	140137500	6.43264e+06	0.0459023	210180000	151190000	161150000	170990000	173377500	2.58323e+07	0.148994	180250000	161190000	167800000	181640000	172720000	9.88963e+06	0.0572582	186650000	185990000	178370000	171580000	180647500	7.11756e+06	0.0394003	181470000	182840000
414	267	Q16881-3	TRXR1_HUMAN	54	26	25	FALSE	Carbamidomethylation; Acetylation (N-term)	Isoform 3 of Thioredoxin reductase 1 cytoplasmic OS=Homo sapiens OX=9606 GN=TXNRD1	Thioredoxin reductase 1, cytoplasmic (TR) (EC 1.8.1.9) (Gene associated with retinoic and interferon-induced mortality 12 protein) (GRIM-12) (Gene associated with retinoic and IFN-induced mortality 12 protein) (KM-102-derived reductase-like factor) (Peroxidase TXNRD1) (EC 1.11.1.2) (Thioredoxin reductase TR1)	TXNRD1 GRIM12 KDRF	Reduces disulfideprotein thioredoxin (Trx) to its dithiol-containing form (PubMed:8577704). Homodimeric flavoprotein involved in the regulation of cellular redox reactions, growth and differentiation. Contains a selenocysteine residue at the C-terminal active site that is essential for catalysis (Probable). Also has reductase activity on hydrogen peroxide (H2O2) (PubMed:10849437). {ECO:0000269|Pu…		Reaction=[thioredoxin]-dithiol + NADP(+) = [thioredoxin]-disulfide + H(+) + NADPH; Xref=Rhea:RHEA:20345, Rhea:RHEA-COMP:10698, Rhea:RHEA-COMP:10700, ChEBI:CHEBI:15378, ChEBI:CHEBI:29950, ChEBI:CHEBI:50058, ChEBI:CHEBI:57783, ChEBI:CHEBI:58349; EC=1.8.1.9; Evidence={ECO:0000269|PubMed:8577704};PhysiologicalDirection=right-to-left; Xref=Rhea:RHEA:20347; Evidence={ECO:0000305|PubMed:8577704}; Reacti…	[Isoform 1]: Expressed predominantly in Leydig cells (at protein level). Also expressed in ovary, spleen, heart, liver, kidney and pancreas and in a number of cancer cell lines. {ECO:0000269|PubMed:18042542}.; [Isoform 4]: Widely expressed with highest levels in kidney, testis, uterus, ovary, prostate, placenta and fetal liver. {ECO:0000269|PubMed:8999974}.	cytoplasm [GO:0005737]; cytosol [GO:0005829]; extracellular exosome [GO:0070062]; fibrillar center [GO:0001650]; mitochondrion [GO:0005739]; nucleoplasm [GO:0005654]; flavin adenine dinucleotide binding [GO:0050660]; glutathione oxidoreductase activity [GO:0097573]; thioredoxin-disulfide reductase activity [GO:0004791]; cell population proliferation [GO:0008283]; cell redox homeostasis [GO:004545…		[Isoform 1]: Cytoplasm {ECO:0000269|PubMed:18042542}.; [Isoform 4]: Cytoplasm {ECO:0000269|PubMed:15199063}. Nucleus {ECO:0000269|PubMed:15199063}.; [Isoform 5]: Cytoplasm {ECO:0000269|PubMed:15199063}.	Acetylation;Alternative splicing;Cytoplasm;Direct protein sequencing;Disulfide bond;Electron transport;FAD;Flavoprotein;NADP;Nucleus;Oxidoreductase;Phosphoprotein;Redox-active center;Reference proteome;Selenocysteine;Transport;Ubl conjugation	137030000	135660000	149660000	138200000	140137500	6.43264e+06	0.0459023	210180000	151190000	161150000	170990000	173377500	2.58323e+07	0.148994	180250000	161190000	167800000	181640000	172720000	9.88963e+06	0.0572582	186650000	185990000	178370000	171580000	180647500	7.11756e+06	0.0394003	181470000	182840000
414	377	Q16881	TRXR1_HUMAN	50	26	25	FALSE	Carbamidomethylation; Acetylation (N-term)	Thioredoxin reductase 1 cytoplasmic OS=Homo sapiens OX=9606 GN=TXNRD1 PE=1 SV=3	Thioredoxin reductase 1, cytoplasmic (TR) (EC 1.8.1.9) (Gene associated with retinoic and interferon-induced mortality 12 protein) (GRIM-12) (Gene associated with retinoic and IFN-induced mortality 12 protein) (KM-102-derived reductase-like factor) (Peroxidase TXNRD1) (EC 1.11.1.2) (Thioredoxin reductase TR1)	TXNRD1 GRIM12 KDRF	Reduces disulfideprotein thioredoxin (Trx) to its dithiol-containing form (PubMed:8577704). Homodimeric flavoprotein involved in the regulation of cellular redox reactions, growth and differentiation. Contains a selenocysteine residue at the C-terminal active site that is essential for catalysis (Probable). Also has reductase activity on hydrogen peroxide (H2O2) (PubMed:10849437). {ECO:0000269|Pu…		Reaction=[thioredoxin]-dithiol + NADP(+) = [thioredoxin]-disulfide + H(+) + NADPH; Xref=Rhea:RHEA:20345, Rhea:RHEA-COMP:10698, Rhea:RHEA-COMP:10700, ChEBI:CHEBI:15378, ChEBI:CHEBI:29950, ChEBI:CHEBI:50058, ChEBI:CHEBI:57783, ChEBI:CHEBI:58349; EC=1.8.1.9; Evidence={ECO:0000269|PubMed:8577704};PhysiologicalDirection=right-to-left; Xref=Rhea:RHEA:20347; Evidence={ECO:0000305|PubMed:8577704}; Reacti…	[Isoform 1]: Expressed predominantly in Leydig cells (at protein level). Also expressed in ovary, spleen, heart, liver, kidney and pancreas and in a number of cancer cell lines. {ECO:0000269|PubMed:18042542}.; [Isoform 4]: Widely expressed with highest levels in kidney, testis, uterus, ovary, prostate, placenta and fetal liver. {ECO:0000269|PubMed:8999974}.	cytoplasm [GO:0005737]; cytosol [GO:0005829]; extracellular exosome [GO:0070062]; fibrillar center [GO:0001650]; mitochondrion [GO:0005739]; nucleoplasm [GO:0005654]; flavin adenine dinucleotide binding [GO:0050660]; glutathione oxidoreductase activity [GO:0097573]; thioredoxin-disulfide reductase activity [GO:0004791]; cell population proliferation [GO:0008283]; cell redox homeostasis [GO:004545…		[Isoform 1]: Cytoplasm {ECO:0000269|PubMed:18042542}.; [Isoform 4]: Cytoplasm {ECO:0000269|PubMed:15199063}. Nucleus {ECO:0000269|PubMed:15199063}.; [Isoform 5]: Cytoplasm {ECO:0000269|PubMed:15199063}.	Acetylation;Alternative splicing;Cytoplasm;Direct protein sequencing;Disulfide bond;Electron transport;FAD;Flavoprotein;NADP;Nucleus;Oxidoreductase;Phosphoprotein;Redox-active center;Reference proteome;Selenocysteine;Transport;Ubl conjugation	137030000	135660000	149660000	138200000	140137500	6.43264e+06	0.0459023	210180000	151190000	161150000	170990000	173377500	2.58323e+07	0.148994	180250000	161190000	167800000	181640000	172720000	9.88963e+06	0.0572582	186650000	185990000	178370000	171580000	180647500	7.11756e+06	0.0394003	181470000	182840000
2306	2085	P35611-2	ADDA_HUMAN	22	7	7	FALSE	Carbamidomethylation	Isoform 2 of Alpha-adducin OS=Homo sapiens OX=9606 GN=ADD1	Alpha-adducin (Erythrocyte adducin subunit alpha)	ADD1 ADDA	Membrane-cytoskeleton-associated protein that promotes the assembly of the spectrin-actin network. Binds to calmodulin.			Expressed in all tissues. Found in much higher levels in reticulocytes than the beta subunit.	adherens junction [GO:0005912]; cytoplasm [GO:0005737]; cytoskeleton [GO:0005856]; cytosol [GO:0005829]; F-actin capping protein complex [GO:0008290]; focal adhesion [GO:0005925]; nuclear body [GO:0016604]; nucleoplasm [GO:0005654]; nucleus [GO:0005634]; plasma membrane [GO:0005886]; postsynaptic density [GO:0014069]; actin binding [GO:0003779]; actin filament binding [GO:0051015]; cadherin bindi…		Cytoplasm, cytoskeleton. Cell membrane; Peripheral membrane protein; Cytoplasmic side.	Acetylation;Actin-binding;Alternative splicing;Calmodulin-binding;Cell membrane;Cytoplasm;Cytoskeleton;Direct protein sequencing;Membrane;Phosphoprotein;Reference proteome	15460000	12621000	12378000	11323000	12945500	1.76848e+06	0.13661	10854000	12113000	11030000	13446000	11860750	1.19448e+06	0.100709	15739000	16716000	13758000	16917000	15782500	1.44442e+06	0.09152	18694000	18436000	18371000	16983000	18121000	771384	0.0425685	14514000	14643000
2306	2087	P35611-6	ADDA_HUMAN	21	7	7	FALSE	Carbamidomethylation	Isoform 6 of Alpha-adducin OS=Homo sapiens OX=9606 GN=ADD1	Alpha-adducin (Erythrocyte adducin subunit alpha)	ADD1 ADDA	Membrane-cytoskeleton-associated protein that promotes the assembly of the spectrin-actin network. Binds to calmodulin.			Expressed in all tissues. Found in much higher levels in reticulocytes than the beta subunit.	adherens junction [GO:0005912]; cytoplasm [GO:0005737]; cytoskeleton [GO:0005856]; cytosol [GO:0005829]; F-actin capping protein complex [GO:0008290]; focal adhesion [GO:0005925]; nuclear body [GO:0016604]; nucleoplasm [GO:0005654]; nucleus [GO:0005634]; plasma membrane [GO:0005886]; postsynaptic density [GO:0014069]; actin binding [GO:0003779]; actin filament binding [GO:0051015]; cadherin bindi…		Cytoplasm, cytoskeleton. Cell membrane; Peripheral membrane protein; Cytoplasmic side.	Acetylation;Actin-binding;Alternative splicing;Calmodulin-binding;Cell membrane;Cytoplasm;Cytoskeleton;Direct protein sequencing;Membrane;Phosphoprotein;Reference proteome	15460000	12621000	12378000	11323000	12945500	1.76848e+06	0.13661	10854000	12113000	11030000	13446000	11860750	1.19448e+06	0.100709	15739000	16716000	13758000	16917000	15782500	1.44442e+06	0.09152	18694000	18436000	18371000	16983000	18121000	771384	0.0425685	14514000	14643000
2306	2095	P35611	ADDA_HUMAN	19	7	7	FALSE	Carbamidomethylation	Alpha-adducin OS=Homo sapiens OX=9606 GN=ADD1 PE=1 SV=2	Alpha-adducin (Erythrocyte adducin subunit alpha)	ADD1 ADDA	Membrane-cytoskeleton-associated protein that promotes the assembly of the spectrin-actin network. Binds to calmodulin.			Expressed in all tissues. Found in much higher levels in reticulocytes than the beta subunit.	adherens junction [GO:0005912]; cytoplasm [GO:0005737]; cytoskeleton [GO:0005856]; cytosol [GO:0005829]; F-actin capping protein complex [GO:0008290]; focal adhesion [GO:0005925]; nuclear body [GO:0016604]; nucleoplasm [GO:0005654]; nucleus [GO:0005634]; plasma membrane [GO:0005886]; postsynaptic density [GO:0014069]; actin binding [GO:0003779]; actin filament binding [GO:0051015]; cadherin bindi…		Cytoplasm, cytoskeleton. Cell membrane; Peripheral membrane protein; Cytoplasmic side.	Acetylation;Actin-binding;Alternative splicing;Calmodulin-binding;Cell membrane;Cytoplasm;Cytoskeleton;Direct protein sequencing;Membrane;Phosphoprotein;Reference proteome	15460000	12621000	12378000	11323000	12945500	1.76848e+06	0.13661	10854000	12113000	11030000	13446000	11860750	1.19448e+06	0.100709	15739000	16716000	13758000	16917000	15782500	1.44442e+06	0.09152	18694000	18436000	18371000	16983000	18121000	771384	0.0425685	14514000	14643000
2306	2099	P35611-3	ADDA_HUMAN	18	7	7	FALSE	Carbamidomethylation	Isoform 3 of Alpha-adducin OS=Homo sapiens OX=9606 GN=ADD1	Alpha-adducin (Erythrocyte adducin subunit alpha)	ADD1 ADDA	Membrane-cytoskeleton-associated protein that promotes the assembly of the spectrin-actin network. Binds to calmodulin.			Expressed in all tissues. Found in much higher levels in reticulocytes than the beta subunit.	adherens junction [GO:0005912]; cytoplasm [GO:0005737]; cytoskeleton [GO:0005856]; cytosol [GO:0005829]; F-actin capping protein complex [GO:0008290]; focal adhesion [GO:0005925]; nuclear body [GO:0016604]; nucleoplasm [GO:0005654]; nucleus [GO:0005634]; plasma membrane [GO:0005886]; postsynaptic density [GO:0014069]; actin binding [GO:0003779]; actin filament binding [GO:0051015]; cadherin bindi…		Cytoplasm, cytoskeleton. Cell membrane; Peripheral membrane protein; Cytoplasmic side.	Acetylation;Actin-binding;Alternative splicing;Calmodulin-binding;Cell membrane;Cytoplasm;Cytoskeleton;Direct protein sequencing;Membrane;Phosphoprotein;Reference proteome	15460000	12621000	12378000	11323000	12945500	1.76848e+06	0.13661	10854000	12113000	11030000	13446000	11860750	1.19448e+06	0.100709	15739000	16716000	13758000	16917000	15782500	1.44442e+06	0.09152	18694000	18436000	18371000	16983000	18121000	771384	0.0425685	14514000	14643000
2342	4907	Q9UDY4	DNJB4_HUMAN	14	3	3	FALSE		DnaJ homolog subfamily B member 4 OS=Homo sapiens OX=9606 GN=DNAJB4 PE=1 SV=1	DnaJ homolog subfamily B member 4 (Heat shock 40 kDa protein 1 homolog) (HSP40 homolog) (Heat shock protein 40 homolog) (Human liver DnaJ-like protein)	DNAJB4 DNAJW HLJ1	Probable chaperone. Stimulates ATP hydrolysis and the folding of unfolded proteins mediated by HSPA1A/B (in vitro) (PubMed:24318877). {ECO:0000269|PubMed:24318877}.			Expressed in heart, pancreas and skeletal muscle, and to a lesser extent in brain, placenta and liver. {ECO:0000269|PubMed:9546042}.	cytosol [GO:0005829]; nucleoplasm [GO:0005654]; plasma membrane [GO:0005886]; ATPase activator activity [GO:0001671]; chaperone binding [GO:0051087]; unfolded protein binding [GO:0051082]; chaperone cofactor-dependent protein refolding [GO:0051085]; response to heat [GO:0009408]; response to unfolded protein [GO:0006986]		Cytoplasm {ECO:0000269|PubMed:18837411}. Cell membrane {ECO:0000269|PubMed:16542645}. Note=Cytoplasmic according to PubMed:18837411 and membrane-associated according to PubMed:16542645.	Cell membrane;Chaperone;Cytoplasm;Direct protein sequencing;Membrane;Phosphoprotein;Reference proteome;Stress response	6217800	7499900	6866200	6961200	6886275	525805	0.0763554	7171000	7594600	7704400	8153200	7655800	403545	0.052711	10277000	9515400	10320000	9508300	9905175	454521	0.0458872	10067000	8181100	10103000	9471300	9455600	897688	0.0949372	7882300	9092100
1640	383	P21281	VATB2_HUMAN	34	14	14	FALSE	Carbamidomethylation	V-type proton ATPase subunit B brain isoform OS=Homo sapiens OX=9606 GN=ATP6V1B2 PE=1 SV=3	V-type proton ATPase subunit B, brain isoform (V-ATPase subunit B 2) (Endomembrane proton pump 58 kDa subunit) (HO57) (Vacuolar proton pump subunit B 2)	ATP6V1B2 ATP6B2 VPP3	Non-catalytic subunit of the V1 complex of vacuolar(H+)-ATPase (V-ATPase), a multisubunit enzyme composed of a peripheral complex (V1) that hydrolyzes ATP and a membrane integral complex (V0) that translocates protons (PubMed:33065002). V-ATPase is responsible for acidifying and maintaining the pH of intracellular compartments and in some cell types, is targeted to the plasma membrane, where it i…			Kidney; localizes to early distal nephron, encompassing thick ascending limbs and distal convoluted tubules (at protein level). {ECO:0000269|PubMed:29993276}.	apical plasma membrane [GO:0016324]; cytosol [GO:0005829]; extracellular exosome [GO:0070062]; integral component of membrane [GO:0016021]; intracellular membrane-bounded organelle [GO:0043231]; lysosomal membrane [GO:0005765]; melanosome [GO:0042470]; microvillus [GO:0005902]; plasma membrane [GO:0005886]; ruffle [GO:0001726]; vacuolar proton-transporting V-type ATPase, V1 domain [GO:0000221]; A…	Zimmermann-Laband syndrome 2 (ZLS2) [MIM:616455]: A form of Zimmermann-Laband syndrome, a rare developmental disorder characterized by facial dysmorphism with bulbous nose and thick floppy ears, gingival enlargement, hypoplasia or aplasia of terminal phalanges and nails, hypertrichosis, joint hyperextensibility, and hepatosplenomegaly. Some patients manifest intellectual disability with or withou…	Apical cell membrane {ECO:0000269|PubMed:29993276}. Melanosome {ECO:0000269|PubMed:12643545}. Cytoplasm {ECO:0000250|UniProtKB:P62814}. Cytoplasmic vesicle, secretory vesicle, synaptic vesicle membrane {ECO:0000250|UniProtKB:P62815}; Peripheral membrane protein {ECO:0000305}. Cytoplasmic vesicle, clathrin-coated vesicle membrane {ECO:0000250|UniProtKB:P62815}; Peripheral membrane protein {ECO:000…	ATP-binding;Cell junction;Cell membrane;Cytoplasm;Cytoplasmic vesicle;Deafness;Disease variant;Hydrogen ion transport;Ion transport;Membrane;Nucleotide-binding;Reference proteome;Synapse;Transport	41732000	40972000	37919000	36558000	39295250	2.45872e+06	0.0625703	40776000	42452000	44768000	41623000	42404750	1.71767e+06	0.0405065	44315000	45740000	44254000	41823000	44033000	1.62546e+06	0.0369145	34642000	32992000	30613000	31175000	32355500	1.83149e+06	0.0566053	63088000	45169000
2848	6485	P43357	MAGA3_HUMAN	13	3	2	FALSE	Carbamidomethylation	Melanoma-associated antigen 3 OS=Homo sapiens OX=9606 GN=MAGEA3 PE=1 SV=1	Melanoma-associated antigen 3 (Antigen MZ2-D) (Cancer/testis antigen 1.3) (CT1.3) (MAGE-3 antigen)	MAGEA3 MAGE3	Activator of ubiquitin ligase activity of RING-type zinc finger-containing E3 ubiquitin-protein ligases that acts as a as repressor of autophagy (PubMed:20864041, PubMed:31267705). May enhance ubiquitin ligase activity of TRIM28 and stimulate p53/TP53 ubiquitination by TRIM28. Proposed to act through recruitment and/or stabilization of the Ubl-conjugating enzyme (E2) at the E3:substrate complex (…			Expressed in many tumors of several types, such as melanoma, head and neck squamous cell carcinoma, lung carcinoma and breast carcinoma, but not in normal tissues except for testes and placenta. Never expressed in kidney tumors, Leukemias and lymphomas. {ECO:0000269|PubMed:8113684}.	endoplasmic reticulum [GO:0005783]; nucleus [GO:0005634]; caspase binding [GO:0089720]; histone deacetylase binding [GO:0042826]; negative regulation of autophagy [GO:0010507]; negative regulation of cysteine-type endopeptidase activity involved in apoptotic process [GO:0043154]; negative regulation of endoplasmic reticulum stress-induced intrinsic apoptotic signaling pathway [GO:1902236]; negati…			Reference proteome;Tumor antigen;Ubl conjugation;Ubl conjugation pathway	8676900	9557600	10399000	11175000	9952125	1.07656e+06	0.108174	9638400	6976100	7428400	10079000	8530475	1.55521e+06	0.182313	3344700	2277100	3670100	3678100	3242500	662075	0.204187	3450100	4031700	5033600	6560800	4769050	1.36182e+06	0.285554	7915100	5396900
533	1138	Q9Y3I0	RTCB_HUMAN	53	20	20	FALSE	Carbamidomethylation	RNA-splicing ligase RtcB homolog OS=Homo sapiens OX=9606 GN=RTCB PE=1 SV=1	Interferon-inducible double-stranded RNA-dependent protein kinase activator A (PKR-associated protein X) (PKR-associating protein X) (Protein activator of the interferon-induced protein kinase) (Protein kinase, interferon-inducible double-stranded RNA-dependent activator)	PRKRA PACT RAX HSD-14 HSD14	Activates EIF2AK2/PKR in the absence of double-stranded RNA (dsRNA), leading to phosphorylation of EIF2S1/EFI2-alpha and inhibition of translation and induction of apoptosis. Required for siRNA production by DICER1 and for subsequent siRNA-mediated post-transcriptional gene silencing. Does not seem to be required for processing of pre-miRNA to miRNA by DICER1. Promotes UBC9-p53/TP53 association a…				cytoplasm [GO:0005737]; cytosol [GO:0005829]; membrane [GO:0016020]; nucleoplasm [GO:0005654]; perinuclear region of cytoplasm [GO:0048471]; RISC-loading complex [GO:0070578]; double-stranded RNA binding [GO:0003725]; enzyme activator activity [GO:0008047]; enzyme binding [GO:0019899]; identical protein binding [GO:0042802]; pre-miRNA binding [GO:0070883]; protein homodimerization activity [GO:00…	Dystonia 16 (DYT16) [MIM:612067]: An early-onset dystonia-parkinsonism disorder. Dystonia is defined by the presence of sustained involuntary muscle contraction, often leading to abnormal postures. DYT16 patients have progressive, generalized dystonia with axial muscle involvement, oro-mandibular (sardonic smile) and laryngeal dystonia and, in some cases, parkinsonian features. {ECO:0000269|PubMe…	Cytoplasm, perinuclear region. Cytoplasm.	Alternative splicing;Cytoplasm;Disease variant;Dystonia;Host-virus interaction;Parkinsonism;Phosphoprotein;RNA-binding;RNA-mediated gene silencing;Reference proteome;Repeat	113300000	111060000	107160000	101660000	108295000	5.09924e+06	0.0470866	123840000	124160000	101430000	122010000	117860000	1.09942e+07	0.0932819	104900000	111690000	105880000	112190000	108665000	3.80822e+06	0.0350455	138140000	129820000	134470000	129540000	132992500	4.10951e+06	0.0309003	120990000	122690000
2688	5301	O75569	PRKRA_HUMAN	15	3	3	FALSE		Interferon-inducible double-stranded RNA-dependent protein kinase activator A OS=Homo sapiens OX=9606 GN=PRKRA PE=1 SV=1	RNA-splicing ligase RtcB homolog (EC 6.5.1.8) (3'-phosphate/5'-hydroxy nucleic acid ligase)	RTCB C22orf28 HSPC117	Catalytic subunit of the tRNA-splicing ligase complex that acts by directly joining spliced tRNA halves to mature-sized tRNAs by incorporating the precursor-derived splice junction phosphate into the mature tRNA as a canonical 3',5'-phosphodiester. May act as an RNA ligase with broad substrate specificity, and may function toward other RNAs. {ECO:0000255|HAMAP-Rule:MF_03144, ECO:0000269|PubMed:21…		Reaction=a 3'-end 3'-phospho-ribonucleotide-RNA + a 5'-end dephospho-ribonucleoside-RNA + GTP = a ribonucleotidyl-ribonucleotide-RNA + diphosphate + GMP; Xref=Rhea:RHEA:68076, Rhea:RHEA-COMP:10463, Rhea:RHEA-COMP:13936, Rhea:RHEA-COMP:17355, ChEBI:CHEBI:33019, ChEBI:CHEBI:37565, ChEBI:CHEBI:58115, ChEBI:CHEBI:83062, ChEBI:CHEBI:138284, ChEBI:CHEBI:173118; EC=6.5.1.8; Evidence={ECO:0000255|HAMAP-R…		cytoplasm [GO:0005737]; cytosol [GO:0005829]; endoplasmic reticulum membrane [GO:0005789]; intracellular membrane-bounded organelle [GO:0043231]; nuclear envelope [GO:0005635]; nucleoplasm [GO:0005654]; nucleus [GO:0005634]; tRNA-splicing ligase complex [GO:0072669]; GTP binding [GO:0005525]; metal ion binding [GO:0046872]; RNA binding [GO:0003723]; RNA ligase (ATP) activity [GO:0003972]; vinculi…		Nucleus {ECO:0000269|PubMed:24608264}. Cytoplasm {ECO:0000255|HAMAP-Rule:MF_03144, ECO:0000269|PubMed:24608264}. Note=Enters into the nucleus in case of active transcription while it accumulates in cytosol when transcription level is low. {ECO:0000269|PubMed:24608264}.	Cytoplasm;Direct protein sequencing;GTP-binding;Isopeptide bond;Ligase;Manganese;Metal-binding;Nucleotide-binding;Nucleus;Phosphoprotein;Reference proteome;Ubl conjugation;tRNA processing	10924000	9967400	12658000	11200000	11187350	1.11364e+06	0.0995448	10614000	10974000	10609000	12672000	11217250	984775	0.0877911	12110000	14741000	11598000	12345000	12698500	1.39693e+06	0.110007	7671300	8408300	8157100	8632100	8217200	412424	0.0501903	10552000	11808000
2187	3865	Q9NSK0	KLC4_HUMAN	4	3	1	FALSE	Carbamidomethylation	Kinesin light chain 4 OS=Homo sapiens OX=9606 GN=KLC4 PE=1 SV=3	Kinesin light chain 4 (KLC 4) (Kinesin-like protein 8)	KLC4 KNSL8	Kinesin is a microtubule-associated force-producing protein that may play a role in organelle transport. The light chain may function in coupling of cargo to the heavy chain or in the modulation of its ATPase activity (By similarity). {ECO:0000250}.				cytoplasm [GO:0005737]; kinesin complex [GO:0005871]; microtubule [GO:0005874]		Cytoplasm, cytoskeleton {ECO:0000305}.	Acetylation;Alternative splicing;Coiled coil;Cytoplasm;Cytoskeleton;Microtubule;Motor protein;Phosphoprotein;Reference proteome;Repeat;TPR repeat	1238100	1341800	1160800	1343600	1271075	88524.6	0.0696455	1692600	1826500	1906600	1139500	1641300	345986	0.2108	1709400	2169900	2087400	1856600	1955825	211117	0.107943	1895100	1958700	1786500	1939500	1894950	77050.2	0.0406608	1974400	1437700
2187	3868	Q9NSK0-3	KLC4_HUMAN	4	3	1	FALSE	Carbamidomethylation	Isoform 3 of Kinesin light chain 4 OS=Homo sapiens OX=9606 GN=KLC4	Kinesin light chain 4 (KLC 4) (Kinesin-like protein 8)	KLC4 KNSL8	Kinesin is a microtubule-associated force-producing protein that may play a role in organelle transport. The light chain may function in coupling of cargo to the heavy chain or in the modulation of its ATPase activity (By similarity). {ECO:0000250}.				cytoplasm [GO:0005737]; kinesin complex [GO:0005871]; microtubule [GO:0005874]		Cytoplasm, cytoskeleton {ECO:0000305}.	Acetylation;Alternative splicing;Coiled coil;Cytoplasm;Cytoskeleton;Microtubule;Motor protein;Phosphoprotein;Reference proteome;Repeat;TPR repeat	1238100	1341800	1160800	1343600	1271075	88524.6	0.0696455	1692600	1826500	1906600	1139500	1641300	345986	0.2108	1709400	2169900	2087400	1856600	1955825	211117	0.107943	1895100	1958700	1786500	1939500	1894950	77050.2	0.0406608	1974400	1437700
417	1573	Q9ULV4	COR1C_HUMAN	44	23	21	FALSE	Carbamidomethylation	Coronin-1C OS=Homo sapiens OX=9606 GN=CORO1C PE=1 SV=1	Coronin-1C (Coronin-3) (hCRNN4)	CORO1C CRN2 CRNN4	Plays a role in directed cell migration by regulating the activation and subcellular location of RAC1 (PubMed:25074804, PubMed:25925950). Increases the presence of activated RAC1 at the leading edge of migrating cells (PubMed:25074804, PubMed:25925950). Required for normal organization of the cytoskeleton, including the actin cytoskeleton, microtubules and the vimentin intermediate filaments (By …			Ubiquitous. {ECO:0000269|PubMed:10828594}.	actin cytoskeleton [GO:0015629]; cell cortex [GO:0005938]; endosome membrane [GO:0010008]; flotillin complex [GO:0016600]; focal adhesion [GO:0005925]; lamellipodium [GO:0030027]; lateral plasma membrane [GO:0016328]; ruffle membrane [GO:0032587]; sarcolemma [GO:0042383]; sarcomere [GO:0030017]; synapse [GO:0045202]; actin filament binding [GO:0051015]; small GTPase binding [GO:0031267]; actin fi…		Cell membrane {ECO:0000269|PubMed:12377779, ECO:0000269|PubMed:19651142, ECO:0000269|PubMed:25074804, ECO:0000269|PubMed:25925950}; Peripheral membrane protein {ECO:0000269|PubMed:19651142, ECO:0000269|PubMed:25074804, ECO:0000269|PubMed:25925950}; Cytoplasmic side {ECO:0000269|PubMed:19651142, ECO:0000269|PubMed:25074804, ECO:0000269|PubMed:25925950}. Cell projection, lamellipodium {ECO:0000269|…	Acetylation;Actin-binding;Alternative splicing;Cell junction;Cell membrane;Cell projection;Coiled coil;Cytoplasm;Cytoskeleton;Endosome;Membrane;Reference proteome;Repeat;Synapse;WD repeat	170410000	174280000	144740000	148660000	159522500	1.4976e+07	0.0938799	157420000	160830000	152660000	168830000	159935000	6.81109e+06	0.0425866	169380000	154520000	141520000	148000000	153355000	1.1929e+07	0.0777867	127660000	130300000	120820000	121000000	124945000	4.78281e+06	0.0382793	146090000	166350000
417	1574	Q9ULV4-2	COR1C_HUMAN	43	23	21	FALSE	Carbamidomethylation	Isoform 2 of Coronin-1C OS=Homo sapiens OX=9606 GN=CORO1C	Coronin-1C (Coronin-3) (hCRNN4)	CORO1C CRN2 CRNN4	Plays a role in directed cell migration by regulating the activation and subcellular location of RAC1 (PubMed:25074804, PubMed:25925950). Increases the presence of activated RAC1 at the leading edge of migrating cells (PubMed:25074804, PubMed:25925950). Required for normal organization of the cytoskeleton, including the actin cytoskeleton, microtubules and the vimentin intermediate filaments (By …			Ubiquitous. {ECO:0000269|PubMed:10828594}.	actin cytoskeleton [GO:0015629]; cell cortex [GO:0005938]; endosome membrane [GO:0010008]; flotillin complex [GO:0016600]; focal adhesion [GO:0005925]; lamellipodium [GO:0030027]; lateral plasma membrane [GO:0016328]; ruffle membrane [GO:0032587]; sarcolemma [GO:0042383]; sarcomere [GO:0030017]; synapse [GO:0045202]; actin filament binding [GO:0051015]; small GTPase binding [GO:0031267]; actin fi…		Cell membrane {ECO:0000269|PubMed:12377779, ECO:0000269|PubMed:19651142, ECO:0000269|PubMed:25074804, ECO:0000269|PubMed:25925950}; Peripheral membrane protein {ECO:0000269|PubMed:19651142, ECO:0000269|PubMed:25074804, ECO:0000269|PubMed:25925950}; Cytoplasmic side {ECO:0000269|PubMed:19651142, ECO:0000269|PubMed:25074804, ECO:0000269|PubMed:25925950}. Cell projection, lamellipodium {ECO:0000269|…	Acetylation;Actin-binding;Alternative splicing;Cell junction;Cell membrane;Cell projection;Coiled coil;Cytoplasm;Cytoskeleton;Endosome;Membrane;Reference proteome;Repeat;Synapse;WD repeat	170410000	174280000	144740000	148660000	159522500	1.4976e+07	0.0938799	157420000	160830000	152660000	168830000	159935000	6.81109e+06	0.0425866	169380000	154520000	141520000	148000000	153355000	1.1929e+07	0.0777867	127660000	130300000	120820000	121000000	124945000	4.78281e+06	0.0382793	146090000	166350000
417	1584	Q9ULV4-3	COR1C_HUMAN	39	23	21	FALSE	Carbamidomethylation	Isoform 3 of Coronin-1C OS=Homo sapiens OX=9606 GN=CORO1C	Coronin-1C (Coronin-3) (hCRNN4)	CORO1C CRN2 CRNN4	Plays a role in directed cell migration by regulating the activation and subcellular location of RAC1 (PubMed:25074804, PubMed:25925950). Increases the presence of activated RAC1 at the leading edge of migrating cells (PubMed:25074804, PubMed:25925950). Required for normal organization of the cytoskeleton, including the actin cytoskeleton, microtubules and the vimentin intermediate filaments (By …			Ubiquitous. {ECO:0000269|PubMed:10828594}.	actin cytoskeleton [GO:0015629]; cell cortex [GO:0005938]; endosome membrane [GO:0010008]; flotillin complex [GO:0016600]; focal adhesion [GO:0005925]; lamellipodium [GO:0030027]; lateral plasma membrane [GO:0016328]; ruffle membrane [GO:0032587]; sarcolemma [GO:0042383]; sarcomere [GO:0030017]; synapse [GO:0045202]; actin filament binding [GO:0051015]; small GTPase binding [GO:0031267]; actin fi…		Cell membrane {ECO:0000269|PubMed:12377779, ECO:0000269|PubMed:19651142, ECO:0000269|PubMed:25074804, ECO:0000269|PubMed:25925950}; Peripheral membrane protein {ECO:0000269|PubMed:19651142, ECO:0000269|PubMed:25074804, ECO:0000269|PubMed:25925950}; Cytoplasmic side {ECO:0000269|PubMed:19651142, ECO:0000269|PubMed:25074804, ECO:0000269|PubMed:25925950}. Cell projection, lamellipodium {ECO:0000269|…	Acetylation;Actin-binding;Alternative splicing;Cell junction;Cell membrane;Cell projection;Coiled coil;Cytoplasm;Cytoskeleton;Endosome;Membrane;Reference proteome;Repeat;Synapse;WD repeat	170410000	174280000	144740000	148660000	159522500	1.4976e+07	0.0938799	157420000	160830000	152660000	168830000	159935000	6.81109e+06	0.0425866	169380000	154520000	141520000	148000000	153355000	1.1929e+07	0.0777867	127660000	130300000	120820000	121000000	124945000	4.78281e+06	0.0382793	146090000	166350000
1765	2857	O00505	IMA4_HUMAN	17	8	3	FALSE	Carbamidomethylation; Acetylation (N-term)	Importin subunit alpha-4 OS=Homo sapiens OX=9606 GN=KPNA3 PE=1 SV=2	Importin subunit alpha-4 (Importin alpha Q2) (Qip2) (Karyopherin subunit alpha-3) (SRP1-gamma)	KPNA3 QIP2	Functions in nuclear protein import as an adapter protein for nuclear receptor KPNB1. Binds specifically and directly to substrates containing either a simple or bipartite NLS motif. Docking of the importin/substrate complex to the nuclear pore complex (NPC) is mediated by KPNB1 through binding to nucleoporin FxFG repeats and the complex is subsequently translocated through the pore by an energy …			Ubiquitous. Highest levels in heart and skeletal muscle.	cytosol [GO:0005829]; host cell [GO:0043657]; NLS-dependent protein nuclear import complex [GO:0042564]; nuclear pore [GO:0005643]; nucleoplasm [GO:0005654]; nucleus [GO:0005634]; nuclear import signal receptor activity [GO:0061608]; nuclear localization sequence binding [GO:0008139]; protein C-terminus binding [GO:0008022]; NLS-bearing protein import into nucleus [GO:0006607]; protein-containing…		Cytoplasm {ECO:0000250}. Nucleus {ECO:0000250}.	Acetylation;Cytoplasm;Host-virus interaction;Nucleus;Phosphoprotein;Protein transport;Reference proteome;Repeat;Transport;Viral penetration into host nucleus;Virus entry into host cell	31947000	33829000	32378000	35114000	33317000	1.44337e+06	0.0433224	30824000	33730000	33161000	32461000	32544000	1.25865e+06	0.0386752	31273000	34966000	37808000	37831000	35469500	3.10427e+06	0.0875193	28923000	29866000	28368000	28305000	28865500	722489	0.0250295	36834000	35091000
836	3497	Q99536	VAT1_HUMAN	20	5	5	FALSE	Carbamidomethylation	Synaptic vesicle membrane protein VAT-1 homolog OS=Homo sapiens OX=9606 GN=VAT1 PE=1 SV=2	Synaptic vesicle membrane protein VAT-1 homolog (EC 1.-.-.-)	VAT1	Possesses ATPase activity (By similarity). Plays a part in calcium-regulated keratinocyte activation in epidermal repair mechanisms. Has no effect on cell proliferation. Negatively regulates mitochondrial fusion in cooperation with mitofusin proteins (MFN1-2). {ECO:0000250, ECO:0000269|PubMed:12898150, ECO:0000269|PubMed:17105775, ECO:0000269|PubMed:19508442}.			Expressed in brain. Also expressed in glioblastoma cells. {ECO:0000269|PubMed:19508442}.	azurophil granule lumen [GO:0035578]; extracellular exosome [GO:0070062]; extracellular region [GO:0005576]; integral component of membrane [GO:0016021]; mitochondrial outer membrane [GO:0005741]; oxidoreductase activity [GO:0016491]; zinc ion binding [GO:0008270]; negative regulation of mitochondrial fusion [GO:0010637]		Cytoplasm. Mitochondrion outer membrane; Peripheral membrane protein. Note=The majority is localized in the cytoplasm and a small amount is associated with mitochondria. {ECO:0000250}.	Acetylation;Alternative splicing;Cytoplasm;Direct protein sequencing;Membrane;Mitochondrion;Mitochondrion outer membrane;Oxidoreductase;Phosphoprotein;Reference proteome	74179000	78755000	66080000	63042000	70514000	7.23043e+06	0.102539	86181000	88380000	83492000	86530000	86145750	2.0152e+06	0.023393	84558000	86778000	76197000	80583000	82029000	4.65661e+06	0.0567678	86040000	86598000	84577000	82828000	85010750	1.68634e+06	0.0198368	66774000	73320000
1197	3154	Q13685	AAMP_HUMAN	9	3	3	FALSE	Carbamidomethylation	Angio-associated migratory cell protein OS=Homo sapiens OX=9606 GN=AAMP PE=1 SV=2	Angio-associated migratory cell protein	AAMP	Plays a role in angiogenesis and cell migration. In smooth muscle cell migration, may act through the RhoA pathway. {ECO:0000269|PubMed:10329261, ECO:0000269|PubMed:18634987}.			Expressed in metastatic melanoma, liver, skin, kidney, heart, lung, lymph node, skeletal muscle and brain, and also in A2058 melanoma cells and activated T-cells (at protein level). Expressed in blood vessels. Strongly expressed in endothelial cells, cytotrophoblasts, and poorly differentiated. colon adenocarcinoma cells found in lymphatics. {ECO:0000269|PubMed:10329261, ECO:0000269|PubMed:774351…	cell surface [GO:0009986]; cytosol [GO:0005829]; intercellular bridge [GO:0045171]; microtubule cytoskeleton [GO:0015630]; plasma membrane [GO:0005886]; heparin binding [GO:0008201]; angiogenesis [GO:0001525]; cell differentiation [GO:0030154]; positive regulation of endothelial cell migration [GO:0010595]; smooth muscle cell migration [GO:0014909]		Cell membrane. Cytoplasm.	Angiogenesis;Cell membrane;Cytoplasm;Developmental protein;Differentiation;Direct protein sequencing;Membrane;Phosphoprotein;Reference proteome;Repeat;WD repeat	16909000	17219000	17308000	17483000	17229750	240316	0.0139477	12029000	16255000	16086000	15970000	15085000	2.04069e+06	0.135279	14179000	15951000	16434000	14742000	15326500	1.04482e+06	0.0681709	13448000	19244000	14959000	15390000	15760250	2.46726e+06	0.156549	10033000	9877200
3356	9657	Q15041-2	AR6P1_HUMAN	14	3	3	FALSE	Carbamidomethylation	Isoform 2 of ADP-ribosylation factor-like protein 6-interacting protein 1 OS=Homo sapiens OX=9606 GN=ARL6IP1	ADP-ribosylation factor-like protein 6-interacting protein 1 (ARL-6-interacting protein 1) (Aip-1) (Apoptotic regulator in the membrane of the endoplasmic reticulum)	ARL6IP1 ARL6IP ARMER KIAA0069	Positively regulates SLC1A1/EAAC1-mediated glutamate transport by increasing its affinity for glutamate in a PKC activity-dependent manner. Promotes the catalytic efficiency of SLC1A1/EAAC1 probably by reducing its interaction with ARL6IP5, a negative regulator of SLC1A1/EAAC1-mediated glutamate transport (By similarity). Plays a role in the formation and stabilization of endoplasmic reticulum tu…			Expressed in all hematopoietic cell lineages, but the highest level of expression is found in early myeloid progenitor cells. Expressed in brain, bone marrow, thymus and lung. Expressed at low level in liver, kidney and spleen. Not detected in heart. {ECO:0000269|PubMed:10995579}.	cytosol [GO:0005829]; endoplasmic reticulum membrane [GO:0005789]; integral component of endoplasmic reticulum membrane [GO:0030176]; integral component of membrane [GO:0016021]; membrane [GO:0016020]; Sec61 translocon complex [GO:0005784]; identical protein binding [GO:0042802]; apoptotic process [GO:0006915]; cotranslational protein targeting to membrane [GO:0006613]; endoplasmic reticulum tubu…	Spastic paraplegia 61, autosomal recessive (SPG61) [MIM:615685]: A complicated form of spastic paraplegia with polysensory and motor neuropathy. Spastic paraplegia is a neurodegenerative disorder characterized by a slow, gradual, progressive weakness and spasticity of the lower limbs. Rate of progression and the severity of symptoms are quite variable. Initial symptoms may include difficulty with…	Endomembrane system {ECO:0000269|PubMed:10995579}; Multi-pass membrane protein {ECO:0000269|PubMed:10995579}. Endoplasmic reticulum membrane {ECO:0000269|PubMed:12754298, ECO:0000269|PubMed:24076029, ECO:0000269|PubMed:24262037}; Multi-pass membrane protein {ECO:0000269|PubMed:24076029}. Endoplasmic reticulum {ECO:0000250|UniProtKB:Q9JKW0}. Note=Predominantly localized to intracytoplasmic membran…	Alternative splicing;Apoptosis;Disease variant;Endoplasmic reticulum;Hereditary spastic paraplegia;Membrane;Neurodegeneration;Reference proteome;Transmembrane;Transmembrane helix	88492000	97823000	86593000	86865000	89943250	5.31966e+06	0.0591446	98520000	82510000	84212000	101290000	91633000	9.64346e+06	0.10524	92658000	77170000	79540000	85392000	83690000	6.90543e+06	0.082512	95774000	93662000	94717000	93475000	94407000	1.06277e+06	0.0112573	67165000	72963000
3356	9682	Q15041	AR6P1_HUMAN	12	3	3	FALSE	Carbamidomethylation	ADP-ribosylation factor-like protein 6-interacting protein 1 OS=Homo sapiens OX=9606 GN=ARL6IP1 PE=1 SV=2	ADP-ribosylation factor-like protein 6-interacting protein 1 (ARL-6-interacting protein 1) (Aip-1) (Apoptotic regulator in the membrane of the endoplasmic reticulum)	ARL6IP1 ARL6IP ARMER KIAA0069	Positively regulates SLC1A1/EAAC1-mediated glutamate transport by increasing its affinity for glutamate in a PKC activity-dependent manner. Promotes the catalytic efficiency of SLC1A1/EAAC1 probably by reducing its interaction with ARL6IP5, a negative regulator of SLC1A1/EAAC1-mediated glutamate transport (By similarity). Plays a role in the formation and stabilization of endoplasmic reticulum tu…			Expressed in all hematopoietic cell lineages, but the highest level of expression is found in early myeloid progenitor cells. Expressed in brain, bone marrow, thymus and lung. Expressed at low level in liver, kidney and spleen. Not detected in heart. {ECO:0000269|PubMed:10995579}.	cytosol [GO:0005829]; endoplasmic reticulum membrane [GO:0005789]; integral component of endoplasmic reticulum membrane [GO:0030176]; integral component of membrane [GO:0016021]; membrane [GO:0016020]; Sec61 translocon complex [GO:0005784]; identical protein binding [GO:0042802]; apoptotic process [GO:0006915]; cotranslational protein targeting to membrane [GO:0006613]; endoplasmic reticulum tubu…	Spastic paraplegia 61, autosomal recessive (SPG61) [MIM:615685]: A complicated form of spastic paraplegia with polysensory and motor neuropathy. Spastic paraplegia is a neurodegenerative disorder characterized by a slow, gradual, progressive weakness and spasticity of the lower limbs. Rate of progression and the severity of symptoms are quite variable. Initial symptoms may include difficulty with…	Endomembrane system {ECO:0000269|PubMed:10995579}; Multi-pass membrane protein {ECO:0000269|PubMed:10995579}. Endoplasmic reticulum membrane {ECO:0000269|PubMed:12754298, ECO:0000269|PubMed:24076029, ECO:0000269|PubMed:24262037}; Multi-pass membrane protein {ECO:0000269|PubMed:24076029}. Endoplasmic reticulum {ECO:0000250|UniProtKB:Q9JKW0}. Note=Predominantly localized to intracytoplasmic membran…	Alternative splicing;Apoptosis;Disease variant;Endoplasmic reticulum;Hereditary spastic paraplegia;Membrane;Neurodegeneration;Reference proteome;Transmembrane;Transmembrane helix	88492000	97823000	86593000	86865000	89943250	5.31966e+06	0.0591446	98520000	82510000	84212000	101290000	91633000	9.64346e+06	0.10524	92658000	77170000	79540000	85392000	83690000	6.90543e+06	0.082512	95774000	93662000	94717000	93475000	94407000	1.06277e+06	0.0112573	67165000	72963000
2997	6043	Q16850	CP51A_HUMAN	7	4	4	FALSE		Lanosterol 14-alpha demethylase OS=Homo sapiens OX=9606 GN=CYP51A1 PE=1 SV=3	Lanosterol 14-alpha demethylase (LDM) (EC 1.14.14.154) (CYPLI) (Cytochrome P450 51A1) (Cytochrome P450-14DM) (Cytochrome P45014DM) (Cytochrome P450LI) (Sterol 14-alpha demethylase)	CYP51A1 CYP51	A cytochrome P450 monooxygenase involved in sterol biosynthesis. Catalyzes 14-alpha demethylation of lanosterol and 24,25-dihydrolanosterol likely through sequential oxidative conversion of 14-alpha methyl group to hydroxymethyl, then to carboxylaldehyde, followed by the formation of the delta 14,15 double bond in the sterol core and concomitant release of formic acid (PubMed:20149798, PubMed:861…	Steroid biosynthesis; zymosterol biosynthesis; zymosterol from lanosterol: step 1/6. {ECO:0000305|PubMed:8619637}.	Reaction=a 14alpha-methyl steroid + 3 O2 + 3 reduced [NADPH--hemoprotein reductase] = a Delta(14) steroid + formate + 4 H(+) + 4 H2O + 3 oxidized [NADPH--hemoprotein reductase]; Xref=Rhea:RHEA:54028, Rhea:RHEA-COMP:11964, Rhea:RHEA-COMP:11965, ChEBI:CHEBI:15377, ChEBI:CHEBI:15378, ChEBI:CHEBI:15379, ChEBI:CHEBI:15740, ChEBI:CHEBI:57618, ChEBI:CHEBI:58210, ChEBI:CHEBI:138029, ChEBI:CHEBI:138031; E…	Ubiquitously expressed with highest levels in testis, ovary, adrenal, prostate, liver, kidney and lung. {ECO:0000269|PubMed:8619637}.	endoplasmic reticulum [GO:0005783]; endoplasmic reticulum membrane [GO:0005789]; integral component of membrane [GO:0016021]; membrane [GO:0016020]; heme binding [GO:0020037]; iron ion binding [GO:0005506]; monooxygenase activity [GO:0004497]; oxidoreductase activity [GO:0016491]; sterol 14-demethylase activity [GO:0008398]; cholesterol biosynthetic process [GO:0006695]; negative regulation of am…		Endoplasmic reticulum membrane {ECO:0000250|UniProtKB:Q64654}; Single-pass membrane protein {ECO:0000255}. Microsome membrane {ECO:0000250|UniProtKB:Q64654}; Single-pass membrane protein {ECO:0000255}.	Alternative splicing;Cholesterol biosynthesis;Cholesterol metabolism;Endoplasmic reticulum;Heme;Iron;Lipid biosynthesis;Lipid metabolism;Membrane;Metal-binding;Microsome;Monooxygenase;Oxidoreductase;Reference proteome;Steroid biosynthesis;Steroid metabolism;Sterol biosynthesis;Sterol metabolism;Transmembrane;Transmembrane helix	12847000	14664000	12605000	13590000	13426500	925351	0.0689197	12233000	8084800	7764800	12215000	10074400	2.48559e+06	0.246723	10774000	5694400	7942400	9026700	8359375	2.12538e+06	0.254251	9052900	7841100	7528000	8307200	8182300	662840	0.081009	9347500	10406000
705	3332	O95232	LC7L3_HUMAN	27	10	10	FALSE	Carbamidomethylation	Luc7-like protein 3 OS=Homo sapiens OX=9606 GN=LUC7L3 PE=1 SV=2	Luc7-like protein 3 (Cisplatin resistance-associated-overexpressed protein) (Luc7A) (Okadaic acid-inducible phosphoprotein OA48-18) (cAMP regulatory element-associated protein 1) (CRE-associated protein 1) (CREAP-1)	LUC7L3 CREAP1 CROP O48	Binds cAMP regulatory element DNA sequence. May play a role in RNA splicing. {ECO:0000269|PubMed:16462885}.			Widely expressed. Highest levels in heart, brain, pancreas, thymus, ovary, small intestine and peripheral blood leukocytes, as well as cerebellum, putamen and pituitary gland. Lowest levels in lung, liver and kidney. Also expressed in fetal tissues, including brain, heart, kidney, thymus and lung. {ECO:0000269|PubMed:10631324, ECO:0000269|PubMed:16462885}.	nuclear speck [GO:0016607]; nucleoplasm [GO:0005654]; nucleus [GO:0005634]; U1 snRNP [GO:0005685]; U2-type prespliceosome [GO:0071004]; DNA binding [GO:0003677]; mRNA binding [GO:0003729]; RNA binding [GO:0003723]; mRNA splice site selection [GO:0006376]; RNA splicing [GO:0008380]		Nucleus speckle {ECO:0000269|PubMed:10631324, ECO:0000269|PubMed:12565863}. Note=The subnuclear localization is affected by cisplatin.	Acetylation;Alternative splicing;Coiled coil;DNA-binding;Isopeptide bond;Nucleus;Phosphoprotein;Reference proteome;Ubl conjugation;mRNA processing;mRNA splicing	66294000	64442000	69688000	68614000	67259500	2.3525e+06	0.0349765	59270000	56305000	55639000	67870000	59771000	5.62528e+06	0.0941139	57057000	52688000	53578000	53590000	54228250	1.93256e+06	0.0356375	58222000	57209000	57514000	53269000	56553500	2.2304e+06	0.0394388	55062000	59969000
2194	3623	P04818	TYSY_HUMAN	25	5	5	FALSE		Thymidylate synthase OS=Homo sapiens OX=9606 GN=TYMS PE=1 SV=3	Abasic site processing protein HMCES (Embryonic stem cell-specific 5-hydroxymethylcytosine-binding protein) (ES cell-specific 5hmC-binding protein) (Peptidase HMCES) (EC 3.4.-.-) (SRAP domain-containing protein 1)	HMCES C3orf37 DC12 SRAPD1	Sensor of abasic sites in single-stranded DNA (ssDNA) required to preserve genome integrity by promoting error-free repair of abasic sites (PubMed:30554877, PubMed:31235915, PubMed:31235913). Acts as an enzyme that recognizes and binds abasic sites in ssDNA at replication forks and chemically modifies the lesion by forming a covalent cross-link with DNA: forms a stable thiazolidine linkage betwee…				replication fork [GO:0005657]; peptidase activity [GO:0008233]; single-stranded DNA binding [GO:0003697]; cellular response to DNA damage stimulus [GO:0006974]; double-strand break repair via alternative nonhomologous end joining [GO:0097681]; positive regulation of isotype switching [GO:0045830]; protein-DNA covalent cross-linking [GO:0018142]		Chromosome {ECO:0000269|PubMed:30554877}. Note=Recruited to chromatin following DNA damage (PubMed:30554877). Localizes to replication forks (PubMed:30554877). {ECO:0000269|PubMed:30554877}.	Autocatalytic cleavage;Chromosome;Covalent protein-DNA linkage;DNA damage;DNA-binding;Hydrolase;Isopeptide bond;Phosphoprotein;Protease;Reference proteome;Ubl conjugation	82666000	75161000	74546000	90277000	80662500	7.39664e+06	0.0916986	60826000	52287000	61713000	71774000	61650000	7.97588e+06	0.129374	44441000	41670000	44576000	51370000	45514250	4.12716e+06	0.0906783	63160000	53259000	58927000	57561000	58226750	4.0804e+06	0.0700778	50120000	52995000
3079	4657	Q96FZ2	HMCES_HUMAN	9	2	2	FALSE		Abasic site processing protein HMCES OS=Homo sapiens OX=9606 GN=HMCES PE=1 SV=1	Thymidylate synthase (TS) (TSase) (EC 2.1.1.45)	TYMS TS OK/SW-cl.29	Catalyzes the reductive methylation of 2'-deoxyuridine 5'-monophosphate (dUMP) to thymidine 5'-monophosphate (dTMP), using the cosubstrate, 5,10- methylenetetrahydrofolate (CH2H4folate) as a 1-carbon donor and reductant and contributes to the de novo mitochondrial thymidylate biosynthesis pathway. {ECO:0000269|PubMed:11278511, ECO:0000269|PubMed:21876188}.	Pyrimidine metabolism; dTTP biosynthesis. {ECO:0000305|PubMed:11278511}.	Reaction=(6R)-5,10-methylene-5,6,7,8-tetrahydrofolate + dUMP = 7,8-dihydrofolate + dTMP; Xref=Rhea:RHEA:12104, ChEBI:CHEBI:15636, ChEBI:CHEBI:57451, ChEBI:CHEBI:63528, ChEBI:CHEBI:246422; EC=2.1.1.45; Evidence={ECO:0000269|PubMed:11278511};PhysiologicalDirection=left-to-right; Xref=Rhea:RHEA:12105; Evidence={ECO:0000305|PubMed:11278511};		cytoplasm [GO:0005737]; cytosol [GO:0005829]; mitochondrial inner membrane [GO:0005743]; mitochondrial matrix [GO:0005759]; mitochondrion [GO:0005739]; nucleolus [GO:0005730]; nucleus [GO:0005634]; folic acid binding [GO:0005542]; protein homodimerization activity [GO:0042803]; sequence-specific mRNA binding [GO:1990825]; thymidylate synthase activity [GO:0004799]; translation repressor activity,…		Nucleus {ECO:0000269|PubMed:21876188}. Cytoplasm {ECO:0000269|PubMed:21876188}. Mitochondrion {ECO:0000269|PubMed:21876188}. Mitochondrion matrix {ECO:0000269|PubMed:21876188}. Mitochondrion inner membrane {ECO:0000269|PubMed:21876188}.	Alternative splicing;Cytoplasm;Direct protein sequencing;Isopeptide bond;Membrane;Methyltransferase;Mitochondrion;Mitochondrion inner membrane;Nucleotide biosynthesis;Nucleus;Phosphoprotein;Reference proteome;Transferase;Ubl conjugation	4242200	3723100	3910800	3827900	3926000	224355	0.057146	3871300	4472500	4157100	3913400	4103575	276338	0.0673409	4785700	2879900	4917800	2442000	3756350	1.27857e+06	0.340375	3859800	5597000	5140000	3855200	4613000	892105	0.193389	2771100	2342500
2065	4280	P42126	ECI1_HUMAN	17	4	4	FALSE	Carbamidomethylation	Enoyl-CoA delta isomerase 1 mitochondrial OS=Homo sapiens OX=9606 GN=ECI1 PE=1 SV=1	Enoyl-CoA delta isomerase 1, mitochondrial (EC 5.3.3.8) (3,2-trans-enoyl-CoA isomerase) (Delta(3),Delta(2)-enoyl-CoA isomerase) (D3,D2-enoyl-CoA isomerase) (Dodecenoyl-CoA isomerase)	ECI1 DCI	Able to isomerize both 3-cis and 3-trans double bonds into the 2-trans form in a range of enoyl-CoA species. {ECO:0000269|PubMed:7818490}.	Lipid metabolism; fatty acid beta-oxidation. {ECO:0000269|PubMed:7818490}.	Reaction=a (3Z)-enoyl-CoA = a 4-saturated (2E)-enoyl-CoA; Xref=Rhea:RHEA:45900, ChEBI:CHEBI:85097, ChEBI:CHEBI:85489; EC=5.3.3.8; Evidence={ECO:0000269|PubMed:7818490};PhysiologicalDirection=left-to-right; Xref=Rhea:RHEA:45901; Evidence={ECO:0000305|PubMed:7818490}; Reaction=a (3E)-enoyl-CoA = a 4-saturated (2E)-enoyl-CoA; Xref=Rhea:RHEA:45228, ChEBI:CHEBI:58521, ChEBI:CHEBI:85097; EC=5.3.3.8; Ev…	Expressed in liver (at protein level). {ECO:0000269|PubMed:7818490}.	mitochondrial matrix [GO:0005759]; mitochondrion [GO:0005739]; dodecenoyl-CoA delta-isomerase activity [GO:0004165]; enoyl-CoA hydratase activity [GO:0004300]; intramolecular oxidoreductase activity, transposing C=C bonds [GO:0016863]; fatty acid beta-oxidation [GO:0006635]		Mitochondrion matrix {ECO:0000250|UniProtKB:P23965}.	Acetylation;Alternative splicing;Direct protein sequencing;Fatty acid metabolism;Isomerase;Lipid metabolism;Mitochondrion;Reference proteome;Transit peptide	24737000	26024000	24421000	24167000	24837250	824808	0.0332085	22908000	30450000	32628000	29575000	28890250	4.18966e+06	0.14502	30397000	33014000	33542000	31318000	32067750	1.46314e+06	0.0456265	28308000	31912000	28645000	32012000	30219250	2.01746e+06	0.0667609	27771000	31195000
993	2848	Q00534	CDK6_HUMAN	39	9	8	FALSE	Carbamidomethylation; Acetylation (N-term)	Cyclin-dependent kinase 6 OS=Homo sapiens OX=9606 GN=CDK6 PE=1 SV=1	Cyclin-dependent kinase 6 (EC 2.7.11.22) (Cell division protein kinase 6) (Serine/threonine-protein kinase PLSTIRE)	CDK6 CDKN6	Serine/threonine-protein kinase involved in the control of the cell cycle and differentiation; promotes G1/S transition. Phosphorylates pRB/RB1 and NPM1. Interacts with D-type G1 cyclins during interphase at G1 to form a pRB/RB1 kinase and controls the entrance into the cell cycle. Involved in initiation and maintenance of cell cycle exit during cell differentiation; prevents cell proliferation a…		Reaction=ATP + L-seryl-[protein] = ADP + H(+) + O-phospho-L-seryl-[protein]; Xref=Rhea:RHEA:17989, Rhea:RHEA-COMP:9863, Rhea:RHEA-COMP:11604, ChEBI:CHEBI:15378, ChEBI:CHEBI:29999, ChEBI:CHEBI:30616, ChEBI:CHEBI:83421, ChEBI:CHEBI:456216; EC=2.7.11.22; Reaction=ATP + L-threonyl-[protein] = ADP + H(+) + O-phospho-L-threonyl-[protein]; Xref=Rhea:RHEA:46608, Rhea:RHEA-COMP:11060, Rhea:RHEA-COMP:11605…	Expressed ubiquitously. Accumulates in squamous cell carcinomas, proliferating hematopoietic progenitor cells, beta-cells of pancreatic islets of Langerhans, and neuroblastomas. Reduced levels in differentiating cells. {ECO:0000269|PubMed:20668294, ECO:0000269|PubMed:8114739}.	centrosome [GO:0005813]; cyclin D2-CDK6 complex [GO:0097132]; cyclin-dependent protein kinase holoenzyme complex [GO:0000307]; cytoplasm [GO:0005737]; cytosol [GO:0005829]; mediator complex [GO:0016592]; nucleoplasm [GO:0005654]; nucleus [GO:0005634]; ruffle [GO:0001726]; ATP binding [GO:0005524]; cyclin binding [GO:0030332]; cyclin-dependent protein serine/threonine kinase activity [GO:0004693];…	Microcephaly 12, primary, autosomal recessive (MCPH12) [MIM:616080]: A form of microcephaly, a disease defined as a head circumference more than 3 standard deviations below the age-related mean. Brain weight is markedly reduced and the cerebral cortex is disproportionately small. {ECO:0000269|PubMed:23918663}. Note=The disease is caused by variants affecting the gene represented in this entry.	Cytoplasm. Nucleus. Cell projection, ruffle. Cytoplasm, cytoskeleton, microtubule organizing center, centrosome {ECO:0000269|PubMed:23918663}. Note=Localized to the ruffling edge of spreading fibroblasts. Kinase activity only in nucleus. Localized to the cytosol of neurons and showed prominent staining around either side of the nucleus (By similarity). Present in the cytosol and in the nucleus in…	ATP-binding;Acetylation;Cell cycle;Cell division;Cell projection;Cytoplasm;Cytoskeleton;Differentiation;Disease variant;Kinase;Nucleotide-binding;Nucleus;Phosphoprotein;Primary microcephaly;Reference proteome;Serine/threonine-protein kinase;Transferase	66420000	69033000	65458000	67885000	67199000	1.57819e+06	0.0234854	61599000	51422000	57443000	66081000	59136250	6.23622e+06	0.105455	89191000	73215000	88264000	95211000	86470250	9.3581e+06	0.108223	85361000	74310000	85521000	84230000	82355500	5.39436e+06	0.0655009	85522000	82002000
1354	2138	Q99829	CPNE1_HUMAN	18	9	9	FALSE	Carbamidomethylation; Acetylation (N-term)	Copine-1 OS=Homo sapiens OX=9606 GN=CPNE1 PE=1 SV=1	Copine-1 (Chromobindin 17) (Copine I)	CPNE1 CPN1	Calcium-dependent phospholipid-binding protein that plays a role in calcium-mediated intracellular processes (PubMed:14674885). Involved in the TNF-alpha receptor signaling pathway in a calcium-dependent manner (PubMed:14674885). Exhibits calcium-dependent phospholipid binding properties (PubMed:9430674, PubMed:19539605). Plays a role in neuronal progenitor cell differentiation; induces neurite o…			Expressed in neutrophils (at protein level) (PubMed:12949241). Widely expressed. Expressed in the brain. Expressed in neutrophil precursors from bone marrow and peripheral blood (PubMed:12949241). {ECO:0000269|PubMed:12949241}.	azurophil granule membrane [GO:0035577]; cytoplasm [GO:0005737]; cytosol [GO:0005829]; extracellular exosome [GO:0070062]; membrane [GO:0016020]; nuclear membrane [GO:0031965]; nucleoplasm [GO:0005654]; nucleus [GO:0005634]; plasma membrane [GO:0005886]; calcium ion binding [GO:0005509]; calcium-dependent phospholipid binding [GO:0005544]; endopeptidase activity [GO:0004175]; identical protein bi…		Nucleus {ECO:0000269|PubMed:18212740, ECO:0000269|PubMed:21087455}. Cytoplasm {ECO:0000269|PubMed:12949241, ECO:0000269|PubMed:18212740, ECO:0000269|PubMed:21087455, ECO:0000269|PubMed:25450385}. Cell membrane {ECO:0000269|PubMed:21087455, ECO:0000269|PubMed:25450385}. Note=Translocates to the cell membrane in a calcium-dependent manner (PubMed:21087455, PubMed:25450385). {ECO:0000269|PubMed:2108…	Acetylation;Calcium;Cell membrane;Cytoplasm;Differentiation;Membrane;Metal-binding;Nucleus;Reference proteome;Repeat;Repressor;Transcription;Transcription regulation	118430000	107820000	103580000	89173000	104750750	1.21186e+07	0.11569	114110000	119640000	113680000	115520000	115737500	2.71777e+06	0.0234822	109500000	110620000	102240000	102630000	106247500	4.42884e+06	0.0416842	116770000	112050000	111360000	110830000	112752500	2.72451e+06	0.0241636	87540000	83544000
2890	4375	Q13077	TRAF1_HUMAN	8	2	2	FALSE	Carbamidomethylation	TNF receptor-associated factor 1 OS=Homo sapiens OX=9606 GN=TRAF1 PE=1 SV=1	TNF receptor-associated factor 1 (Epstein-Barr virus-induced protein 6)	TRAF1 EBI6	Adapter molecule that regulates the activation of NF-kappa-B and JNK. Plays a role in the regulation of cell survival and apoptosis. The heterotrimer formed by TRAF1 and TRAF2 is part of a E3 ubiquitin-protein ligase complex that promotes ubiquitination of target proteins, such as MAP3K14. The TRAF1/TRAF2 complex recruits the antiapoptotic E3 protein-ubiquitin ligases BIRC2 and BIRC3 to TNFRSF1B/…				cytoplasm [GO:0005737]; cytoplasmic side of plasma membrane [GO:0009898]; cytosol [GO:0005829]; identical protein binding [GO:0042802]; thioesterase binding [GO:0031996]; tumor necrosis factor receptor binding [GO:0005164]; ubiquitin protein ligase binding [GO:0031625]; zinc ion binding [GO:0008270]; apoptotic process [GO:0006915]; positive regulation of JNK cascade [GO:0046330]; positive regulat…			Alternative splicing;Apoptosis;Coiled coil;Isopeptide bond;Phosphoprotein;Reference proteome;Ubl conjugation	6951800	7548900	7132400	7695800	7332225	348228	0.0474928	5793500	5125400	26403000	4801800	10530925	1.05894e+07	1.00556	5428100	5124500	5387600	6283600	5555950	503425	0.0906101	3644600	4436600	4502900	4705800	4322475	466201	0.107855	5016100	6496600
4901	9566	O14733	MP2K7_HUMAN	5	2	2	FALSE	Carbamidomethylation	Dual specificity mitogen-activated protein kinase kinase 7 OS=Homo sapiens OX=9606 GN=MAP2K7 PE=1 SV=2	Dual specificity mitogen-activated protein kinase kinase 7 (MAP kinase kinase 7) (MAPKK 7) (EC 2.7.12.2) (JNK-activating kinase 2) (MAPK/ERK kinase 7) (MEK 7) (Stress-activated protein kinase kinase 4) (SAPK kinase 4) (SAPKK-4) (SAPKK4) (c-Jun N-terminal kinase kinase 2) (JNK kinase 2) (JNKK 2)	MAP2K7 JNKK2 MEK7 MKK7 PRKMK7 SKK4	Dual specificity protein kinase which acts as an essential component of the MAP kinase signal transduction pathway. Essential component of the stress-activated protein kinase/c-Jun N-terminal kinase (SAP/JNK) signaling pathway. With MAP2K4/MKK4, is the one of the only known kinase to directly activate the stress-activated protein kinase/c-Jun N-terminal kinases MAPK8/JNK1, MAPK9/JNK2 and MAPK10/J…		Reaction=ATP + L-seryl-[protein] = ADP + H(+) + O-phospho-L-seryl-[protein]; Xref=Rhea:RHEA:17989, Rhea:RHEA-COMP:9863, Rhea:RHEA-COMP:11604, ChEBI:CHEBI:15378, ChEBI:CHEBI:29999, ChEBI:CHEBI:30616, ChEBI:CHEBI:83421, ChEBI:CHEBI:456216; EC=2.7.12.2; Reaction=ATP + L-threonyl-[protein] = ADP + H(+) + O-phospho-L-threonyl-[protein]; Xref=Rhea:RHEA:46608, Rhea:RHEA-COMP:11060, Rhea:RHEA-COMP:11605,…	Ubiquitous; with highest level of expression in skeletal muscle. Isoform 3 is found at low levels in placenta, fetal liver, and skeletal muscle. {ECO:0000269|PubMed:16442502, ECO:0000269|PubMed:9372971, ECO:0000269|PubMed:9535930}.	cytoplasm [GO:0005737]; cytosol [GO:0005829]; nucleus [GO:0005634]; ATP binding [GO:0005524]; enzyme binding [GO:0019899]; JUN kinase kinase activity [GO:0008545]; magnesium ion binding [GO:0000287]; MAP kinase kinase activity [GO:0004708]; mitogen-activated protein kinase kinase kinase binding [GO:0031435]; protein C-terminus binding [GO:0008022]; protein kinase binding [GO:0019901]; protein pho…		Nucleus. Cytoplasm {ECO:0000250}.	ATP-binding;Acetylation;Alternative splicing;Apoptosis;Coiled coil;Cytoplasm;Kinase;Magnesium;Metal-binding;Nucleotide-binding;Nucleus;Phosphoprotein;Reference proteome;Serine/threonine-protein kinase;Stress response;Transferase;Tyrosine-protein kinase	3033700	3472900	3314500	4003400	3456125	407550	0.117921	2981700	2438200	2242100	3970200	2908050	774131	0.266203	3188400	1946700	2262600	2283600	2420325	534737	0.220936	2565300	3104000	3059400	2631800	2840125	280856	0.0988885	1923000	1810400
4901	9571	O14733-4	MP2K7_HUMAN	5	2	2	FALSE	Carbamidomethylation	Isoform 4 of Dual specificity mitogen-activated protein kinase kinase 7 OS=Homo sapiens OX=9606 GN=MAP2K7	Dual specificity mitogen-activated protein kinase kinase 7 (MAP kinase kinase 7) (MAPKK 7) (EC 2.7.12.2) (JNK-activating kinase 2) (MAPK/ERK kinase 7) (MEK 7) (Stress-activated protein kinase kinase 4) (SAPK kinase 4) (SAPKK-4) (SAPKK4) (c-Jun N-terminal kinase kinase 2) (JNK kinase 2) (JNKK 2)	MAP2K7 JNKK2 MEK7 MKK7 PRKMK7 SKK4	Dual specificity protein kinase which acts as an essential component of the MAP kinase signal transduction pathway. Essential component of the stress-activated protein kinase/c-Jun N-terminal kinase (SAP/JNK) signaling pathway. With MAP2K4/MKK4, is the one of the only known kinase to directly activate the stress-activated protein kinase/c-Jun N-terminal kinases MAPK8/JNK1, MAPK9/JNK2 and MAPK10/J…		Reaction=ATP + L-seryl-[protein] = ADP + H(+) + O-phospho-L-seryl-[protein]; Xref=Rhea:RHEA:17989, Rhea:RHEA-COMP:9863, Rhea:RHEA-COMP:11604, ChEBI:CHEBI:15378, ChEBI:CHEBI:29999, ChEBI:CHEBI:30616, ChEBI:CHEBI:83421, ChEBI:CHEBI:456216; EC=2.7.12.2; Reaction=ATP + L-threonyl-[protein] = ADP + H(+) + O-phospho-L-threonyl-[protein]; Xref=Rhea:RHEA:46608, Rhea:RHEA-COMP:11060, Rhea:RHEA-COMP:11605,…	Ubiquitous; with highest level of expression in skeletal muscle. Isoform 3 is found at low levels in placenta, fetal liver, and skeletal muscle. {ECO:0000269|PubMed:16442502, ECO:0000269|PubMed:9372971, ECO:0000269|PubMed:9535930}.	cytoplasm [GO:0005737]; cytosol [GO:0005829]; nucleus [GO:0005634]; ATP binding [GO:0005524]; enzyme binding [GO:0019899]; JUN kinase kinase activity [GO:0008545]; magnesium ion binding [GO:0000287]; MAP kinase kinase activity [GO:0004708]; mitogen-activated protein kinase kinase kinase binding [GO:0031435]; protein C-terminus binding [GO:0008022]; protein kinase binding [GO:0019901]; protein pho…		Nucleus. Cytoplasm {ECO:0000250}.	ATP-binding;Acetylation;Alternative splicing;Apoptosis;Coiled coil;Cytoplasm;Kinase;Magnesium;Metal-binding;Nucleotide-binding;Nucleus;Phosphoprotein;Reference proteome;Serine/threonine-protein kinase;Stress response;Transferase;Tyrosine-protein kinase	3033700	3472900	3314500	4003400	3456125	407550	0.117921	2981700	2438200	2242100	3970200	2908050	774131	0.266203	3188400	1946700	2262600	2283600	2420325	534737	0.220936	2565300	3104000	3059400	2631800	2840125	280856	0.0988885	1923000	1810400
4901	9574	O14733-3	MP2K7_HUMAN	5	2	2	FALSE	Carbamidomethylation	Isoform 3 of Dual specificity mitogen-activated protein kinase kinase 7 OS=Homo sapiens OX=9606 GN=MAP2K7	Dual specificity mitogen-activated protein kinase kinase 7 (MAP kinase kinase 7) (MAPKK 7) (EC 2.7.12.2) (JNK-activating kinase 2) (MAPK/ERK kinase 7) (MEK 7) (Stress-activated protein kinase kinase 4) (SAPK kinase 4) (SAPKK-4) (SAPKK4) (c-Jun N-terminal kinase kinase 2) (JNK kinase 2) (JNKK 2)	MAP2K7 JNKK2 MEK7 MKK7 PRKMK7 SKK4	Dual specificity protein kinase which acts as an essential component of the MAP kinase signal transduction pathway. Essential component of the stress-activated protein kinase/c-Jun N-terminal kinase (SAP/JNK) signaling pathway. With MAP2K4/MKK4, is the one of the only known kinase to directly activate the stress-activated protein kinase/c-Jun N-terminal kinases MAPK8/JNK1, MAPK9/JNK2 and MAPK10/J…		Reaction=ATP + L-seryl-[protein] = ADP + H(+) + O-phospho-L-seryl-[protein]; Xref=Rhea:RHEA:17989, Rhea:RHEA-COMP:9863, Rhea:RHEA-COMP:11604, ChEBI:CHEBI:15378, ChEBI:CHEBI:29999, ChEBI:CHEBI:30616, ChEBI:CHEBI:83421, ChEBI:CHEBI:456216; EC=2.7.12.2; Reaction=ATP + L-threonyl-[protein] = ADP + H(+) + O-phospho-L-threonyl-[protein]; Xref=Rhea:RHEA:46608, Rhea:RHEA-COMP:11060, Rhea:RHEA-COMP:11605,…	Ubiquitous; with highest level of expression in skeletal muscle. Isoform 3 is found at low levels in placenta, fetal liver, and skeletal muscle. {ECO:0000269|PubMed:16442502, ECO:0000269|PubMed:9372971, ECO:0000269|PubMed:9535930}.	cytoplasm [GO:0005737]; cytosol [GO:0005829]; nucleus [GO:0005634]; ATP binding [GO:0005524]; enzyme binding [GO:0019899]; JUN kinase kinase activity [GO:0008545]; magnesium ion binding [GO:0000287]; MAP kinase kinase activity [GO:0004708]; mitogen-activated protein kinase kinase kinase binding [GO:0031435]; protein C-terminus binding [GO:0008022]; protein kinase binding [GO:0019901]; protein pho…		Nucleus. Cytoplasm {ECO:0000250}.	ATP-binding;Acetylation;Alternative splicing;Apoptosis;Coiled coil;Cytoplasm;Kinase;Magnesium;Metal-binding;Nucleotide-binding;Nucleus;Phosphoprotein;Reference proteome;Serine/threonine-protein kinase;Stress response;Transferase;Tyrosine-protein kinase	3033700	3472900	3314500	4003400	3456125	407550	0.117921	2981700	2438200	2242100	3970200	2908050	774131	0.266203	3188400	1946700	2262600	2283600	2420325	534737	0.220936	2565300	3104000	3059400	2631800	2840125	280856	0.0988885	1923000	1810400
444	1812	P23193	TCEA1_HUMAN	60	20	20	FALSE	Carbamidomethylation; Acetylation (N-term)	Transcription elongation factor A protein 1 OS=Homo sapiens OX=9606 GN=TCEA1 PE=1 SV=2	Transcription elongation factor A protein 1 (Transcription elongation factor S-II protein 1) (Transcription elongation factor TFIIS.o)	TCEA1 GTF2S TFIIS	Necessary for efficient RNA polymerase II transcription elongation past template-encoded arresting sites. The arresting sites in DNA have the property of trapping a certain fraction of elongating RNA polymerases that pass through, resulting in locked ternary complexes. Cleavage of the nascent transcript by S-II allows the resumption of elongation from the new 3'-terminus.				nucleolus [GO:0005730]; nucleoplasm [GO:0005654]; nucleus [GO:0005634]; transcription factor TFIID complex [GO:0005669]; DNA binding [GO:0003677]; zinc ion binding [GO:0008270]; positive regulation of transcription by RNA polymerase II [GO:0045944]; transcription by RNA polymerase II [GO:0006366]; transcription, DNA-templated [GO:0006351]	Note=A chromosomal aberration involving TCEA1 may be a cause of salivary gland pleiomorphic adenomas (PA) [181030]. Pleiomorphic adenomas are the most common benign epithelial tumors of the salivary gland. Translocation t(3;8)(p21;q12) with PLAG1. {ECO:0000269|PubMed:10029085}.	Nucleus.	Acetylation;Alternative splicing;Chromosomal rearrangement;DNA-binding;Direct protein sequencing;Isopeptide bond;Metal-binding;Nucleus;Phosphoprotein;Reference proteome;Transcription;Transcription regulation;Ubl conjugation;Zinc;Zinc-finger	118490000	123850000	118760000	113960000	118765000	4.04231e+06	0.0340362	122920000	135300000	146460000	131410000	134022500	9.77094e+06	0.0729053	137680000	139250000	133490000	135180000	136400000	2.56368e+06	0.0187953	131290000	129850000	127990000	133430000	130640000	2.29878e+06	0.0175963	122380000	118980000
28	73	P06733	ENOA_HUMAN	74	39	33	FALSE	Carbamidomethylation	Alpha-enolase OS=Homo sapiens OX=9606 GN=ENO1 PE=1 SV=2	Alpha-enolase (EC 4.2.1.11) (2-phospho-D-glycerate hydro-lyase) (C-myc promoter-binding protein) (Enolase 1) (MBP-1) (MPB-1) (Non-neural enolase) (NNE) (Phosphopyruvate hydratase) (Plasminogen-binding protein)	ENO1 ENO1L1 MBPB1 MPB1	Glycolytic enzyme the catalyzes the conversion of 2-phosphoglycerate to phosphoenolpyruvate (PubMed:29775581, PubMed:1369209). In addition to glycolysis, involved in various processes such as growth control, hypoxia tolerance and allergic responses (PubMed:2005901, PubMed:10802057, PubMed:12666133, PubMed:29775581). May also function in the intravascular and pericellular fibrinolytic system due t…	Carbohydrate degradation; glycolysis; pyruvate from D-glyceraldehyde 3-phosphate: step 4/5. {ECO:0000305|PubMed:1369209}.	Reaction=(2R)-2-phosphoglycerate = H2O + phosphoenolpyruvate; Xref=Rhea:RHEA:10164, ChEBI:CHEBI:15377, ChEBI:CHEBI:58289, ChEBI:CHEBI:58702; EC=4.2.1.11; Evidence={ECO:0000269|PubMed:1369209, ECO:0000269|PubMed:29775581};	The alpha/alpha homodimer is expressed in embryo and in most adult tissues. The alpha/beta heterodimer and the beta/beta homodimer are found in striated muscle, and the alpha/gamma heterodimer and the gamma/gamma homodimer in neurons.	cell cortex [GO:0005938]; cell surface [GO:0009986]; cytoplasm [GO:0005737]; cytosol [GO:0005829]; extracellular exosome [GO:0070062]; extracellular space [GO:0005615]; M band [GO:0031430]; membrane [GO:0016020]; nuclear outer membrane [GO:0005640]; nucleus [GO:0005634]; phosphopyruvate hydratase complex [GO:0000015]; plasma membrane [GO:0005886]; cadherin binding [GO:0045296]; DNA-binding transc…		Cytoplasm {ECO:0000269|PubMed:10802057}. Cell membrane {ECO:0000269|PubMed:10802057}. Cytoplasm, myofibril, sarcomere, M line {ECO:0000269|PubMed:10802057}. Note=Can translocate to the plasma membrane in either the homodimeric (alpha/alpha) or heterodimeric (alpha/gamma) form. ENO1 is localized to the M line.; [Isoform MBP-1]: Nucleus.	Acetylation;Alternative initiation;Cell membrane;Cytoplasm;DNA-binding;Direct protein sequencing;Glycolysis;Hydroxylation;Isopeptide bond;Lyase;Magnesium;Membrane;Metal-binding;Nucleus;Phosphoprotein;Plasminogen activation;Reference proteome;Repressor;Transcription;Transcription regulation;Ubl conjugation	4523600000	4761800000	4711100000	4354900000	4587850000	1.86049e+08	0.0405526	5070700000	4946200000	4958800000	4939600000	4978825000	6.17657e+07	0.0124057	4709400000	4601600000	4689800000	4595300000	4649025000	5.90007e+07	0.012691	4561300000	4645300000	4712700000	4531800000	4612775000	8.21574e+07	0.0178108	5001700000	4685000000
1865	4553	Q15022	SUZ12_HUMAN	8	2	2	FALSE		Polycomb protein SUZ12 OS=Homo sapiens OX=9606 GN=SUZ12 PE=1 SV=3	Polycomb protein SUZ12 (Chromatin precipitated E2F target 9 protein) (ChET 9 protein) (Joined to JAZF1 protein) (Suppressor of zeste 12 protein homolog)	SUZ12 CHET9 JJAZ1 KIAA0160	Polycomb group (PcG) protein. Component of the PRC2 complex, which methylates 'Lys-9' (H3K9me) and 'Lys-27' (H3K27me) of histone H3, leading to transcriptional repression of the affected target gene (PubMed:15225548, PubMed:15231737, PubMed:15385962, PubMed:16618801, PubMed:17344414, PubMed:18285464, PubMed:28229514, PubMed:29499137, PubMed:31959557). The PRC2 complex may also serve as a recruiti…			Overexpressed in breast and colon cancer. {ECO:0000269|PubMed:15231737, ECO:0000269|PubMed:15684044}.	chromatin silencing complex [GO:0005677]; ESC/E(Z) complex [GO:0035098]; nuclear body [GO:0016604]; nucleolus [GO:0005730]; nucleoplasm [GO:0005654]; nucleus [GO:0005634]; protein-DNA complex [GO:0032993]; sex chromatin [GO:0001739]; chromatin DNA binding [GO:0031490]; enzyme activator activity [GO:0008047]; histone methyltransferase activity [GO:0042054]; metal ion binding [GO:0046872]; methylat…	Note=A chromosomal aberration involving SUZ12 may be a cause of endometrial stromal tumors. Translocation t(7;17)(p15;q21) with JAZF1. The translocation generates the JAZF1-SUZ12 oncogene consisting of the N-terminus part of JAZF1 and the C-terminus part of SUZ12. It is frequently found in all cases of endometrial stromal tumors, except in endometrial stromal sarcomas, where it is rarer. {ECO:000…	Nucleus {ECO:0000269|PubMed:15231737, ECO:0000269|PubMed:29499137, ECO:0000269|PubMed:31959557}. Note=Localizes to chromatin as part of the PRC2 complex. {ECO:0000269|PubMed:29499137, ECO:0000269|PubMed:31959557}.	Chromatin regulator;Chromosomal rearrangement;Disease variant;Isopeptide bond;Mental retardation;Metal-binding;Nucleus;Phosphoprotein;Proto-oncogene;Reference proteome;Repressor;Transcription;Transcription regulation;Ubl conjugation;Zinc;Zinc-finger	5446700	6619800	5876600	6066000	6002275	486435	0.0810417	6411300	5064700	4420400	6424700	5580275	1.00246e+06	0.179644	5509400	3372300	4391000	5207000	4619925	956521	0.207043	2717500	3368700	2836600	2349100	2817975	421736	0.149659	3605000	5464600
331	254	P17844	DDX5_HUMAN	61	39	26	FALSE	Carbamidomethylation	Probable ATP-dependent RNA helicase DDX5 OS=Homo sapiens OX=9606 GN=DDX5 PE=1 SV=1	Probable ATP-dependent RNA helicase DDX5 (EC 3.6.4.13) (DEAD box protein 5) (RNA helicase p68)	DDX5 G17P1 HELR HLR1	Involved in the alternative regulation of pre-mRNA splicing; its RNA helicase activity is necessary for increasing tau exon 10 inclusion and occurs in a RBM4-dependent manner. Binds to the tau pre-mRNA in the stem-loop region downstream of exon 10. The rate of ATP hydrolysis is highly stimulated by single-stranded RNA. Involved in transcriptional regulation; the function is independent of the RNA…		Reaction=ATP + H2O = ADP + H(+) + phosphate; Xref=Rhea:RHEA:13065, ChEBI:CHEBI:15377, ChEBI:CHEBI:15378, ChEBI:CHEBI:30616, ChEBI:CHEBI:43474, ChEBI:CHEBI:456216; EC=3.6.4.13;		catalytic step 2 spliceosome [GO:0071013]; cytosol [GO:0005829]; extracellular exosome [GO:0070062]; membrane [GO:0016020]; nucleolus [GO:0005730]; nucleoplasm [GO:0005654]; nucleus [GO:0005634]; ribonucleoprotein complex [GO:1990904]; androgen receptor binding [GO:0050681]; ATP binding [GO:0005524]; ATP hydrolysis activity [GO:0016887]; MH2 domain binding [GO:0035500]; mRNA 3'-UTR binding [GO:00…		Nucleus {ECO:0000269|PubMed:22034099}. Nucleus, nucleolus {ECO:0000269|PubMed:10837141, ECO:0000269|PubMed:1996094}. Cytoplasm {ECO:0000269|PubMed:22034099}. Note=During the G0 phase, predominantly located in the nucleus. Cytoplasmic levels increase during the G1/S phase. During the M phase, located at the vicinity of the condensed chromosomes. At G1, localizes in the cytoplasm. {ECO:0000269|PubM…	ATP-binding;Acetylation;Alternative splicing;Biological rhythms;Cytoplasm;Helicase;Hydrolase;Isopeptide bond;Nucleotide-binding;Nucleus;Phosphoprotein;RNA-binding;Reference proteome;Spliceosome;Transcription;Transcription regulation;Ubl conjugation;mRNA processing;mRNA splicing	234140000	258730000	238960000	256200000	247007500	1.22781e+07	0.0497073	250850000	176360000	194420000	264890000	221630000	4.28758e+07	0.193456	217290000	154310000	183970000	213620000	192297500	2.9392e+07	0.152847	197040000	184120000	183040000	187390000	187897500	6.3694e+06	0.0338983	189860000	215890000
1722	3252	Q86XZ4	SPAS2_HUMAN	5	2	2	FALSE		Spermatogenesis-associated serine-rich protein 2 OS=Homo sapiens OX=9606 GN=SPATS2 PE=1 SV=1	Spermatogenesis-associated serine-rich protein 2 (Serine-rich spermatocytes and round spermatid 59 kDa protein) (p59scr)	SPATS2 SCR59 SPATA10 Nbla00526					cytoplasm [GO:0005737]; cytosol [GO:0005829]; RNA binding [GO:0003723]		Cytoplasm {ECO:0000250}.	Cytoplasm;Phosphoprotein;Reference proteome	4029100	4003600	4347400	3782400	4040625	232590	0.0575629	3163900	3060300	2872900	3625800	3180725	320226	0.100677	3605400	2395400	6848900	2678100	3881950	2.04437e+06	0.526635	2960600	4333800	3367200	2540400	3300500	767125	0.232427	2882800	2918700
1556	2818	P15586	GNS_HUMAN	23	8	8	FALSE	Carbamidomethylation	N-acetylglucosamine-6-sulfatase OS=Homo sapiens OX=9606 GN=GNS PE=1 SV=3	N-acetylglucosamine-6-sulfatase (EC 3.1.6.14) (Glucosamine-6-sulfatase) (G6S)	GNS			Reaction=Hydrolysis of the 6-sulfate groups of the N-acetyl-D-glucosamine 6-sulfate units of heparan sulfate and keratan sulfate.; EC=3.1.6.14;		azurophil granule lumen [GO:0035578]; extracellular exosome [GO:0070062]; extracellular region [GO:0005576]; ficolin-1-rich granule lumen [GO:1904813]; lysosomal lumen [GO:0043202]; glycosaminoglycan binding [GO:0005539]; metal ion binding [GO:0046872]; N-acetylglucosamine-6-sulfatase activity [GO:0008449]; sulfate binding [GO:0043199]; sulfuric ester hydrolase activity [GO:0008484]; glycosaminog…	Mucopolysaccharidosis 3D (MPS3D) [MIM:252940]: A form of mucopolysaccharidosis type 3, an autosomal recessive lysosomal storage disease due to impaired degradation of heparan sulfate. MPS3 is characterized by severe central nervous system degeneration, but only mild somatic disease. Onset of clinical features usually occurs between 2 and 6 years; severe neurologic degeneration occurs in most pati…	Lysosome.	Alternative splicing;Calcium;Direct protein sequencing;Disease variant;Glycoprotein;Hydrolase;Lysosome;Metal-binding;Mucopolysaccharidosis;Phosphoprotein;Reference proteome;Signal	32136000	36856000	31655000	32207000	33213500	2.44068e+06	0.0734846	33782000	52314000	48851000	40797000	43936000	8.31274e+06	0.189201	51306000	54396000	53507000	42940000	50537250	5.22872e+06	0.103463	48817000	58927000	56193000	47772000	52927250	5.48127e+06	0.103562	49969000	49388000
249	131	Q16658	FSCN1_HUMAN	59	26	26	FALSE	Carbamidomethylation	Fascin OS=Homo sapiens OX=9606 GN=FSCN1 PE=1 SV=3	Fascin (55 kDa actin-bundling protein) (Singed-like protein) (p55)	FSCN1 FAN1 HSN SNL	Actin-binding protein that contains 2 major actin binding sites (PubMed:21685497, PubMed:23184945). Organizes filamentous actin into parallel bundles (PubMed:20393565, PubMed:21685497, PubMed:23184945). Plays a role in the organization of actin filament bundles and the formation of microspikes, membrane ruffles, and stress fibers (PubMed:22155786). Important for the formation of a diverse set of …			Ubiquitous.	actin cytoskeleton [GO:0015629]; cell cortex [GO:0005938]; cell projection membrane [GO:0031253]; cell-cell junction [GO:0005911]; cytoplasm [GO:0005737]; cytoskeleton [GO:0005856]; cytosol [GO:0005829]; extracellular exosome [GO:0070062]; filopodium [GO:0030175]; growth cone [GO:0030426]; lamellipodium [GO:0030027]; microspike [GO:0044393]; microvillus [GO:0005902]; podosome [GO:0002102]; ruffle…		Cytoplasm, cytosol {ECO:0000269|PubMed:21706053, ECO:0000269|PubMed:9571235}. Cytoplasm, cell cortex {ECO:0000269|PubMed:21685497}. Cytoplasm, cytoskeleton {ECO:0000269|PubMed:21685497, ECO:0000269|PubMed:3525578, ECO:0000269|PubMed:9571235}. Cytoplasm, cytoskeleton, stress fiber {ECO:0000269|PubMed:21706053}. Cell projection, filopodium {ECO:0000269|PubMed:20137952, ECO:0000269|PubMed:21685497, …	Acetylation;Actin-binding;Cell junction;Cell projection;Cytoplasm;Cytoskeleton;Direct protein sequencing;Isopeptide bond;Phosphoprotein;Reference proteome;Ubl conjugation	265110000	284910000	277230000	250120000	269342500	1.51875e+07	0.0563872	314510000	288970000	275070000	286190000	291185000	1.66694e+07	0.0572467	291950000	273750000	256940000	272870000	273877500	1.43123e+07	0.052258	278200000	272290000	282510000	266910000	274977500	6.81739e+06	0.0247925	210410000	230220000
1455	578	P15170-2	ERF3A_HUMAN	37	17	7	FALSE	Carbamidomethylation	Isoform 2 of Eukaryotic peptide chain release factor GTP-binding subunit ERF3A OS=Homo sapiens OX=9606 GN=GSPT1	Eukaryotic peptide chain release factor GTP-binding subunit ERF3A (Eukaryotic peptide chain release factor subunit 3a) (eRF3a) (G1 to S phase transition protein 1 homolog)	GSPT1 ERF3A	Involved in translation termination in response to the termination codons UAA, UAG and UGA (By similarity). Stimulates the activity of ETF1 (By similarity). Involved in regulation of mammalian cell growth (PubMed:2511002). Component of the transient SURF complex which recruits UPF1 to stalled ribosomes in the context of nonsense-mediated decay (NMD) of mRNAs containing premature stop codons (PubM…				cytosol [GO:0005829]; translation release factor complex [GO:0018444]; GTP binding [GO:0005525]; GTPase activity [GO:0003924]; RNA binding [GO:0003723]; translation release factor activity [GO:0003747]; cytoplasmic translational termination [GO:0002184]; G1/S transition of mitotic cell cycle [GO:0000082]; nuclear-transcribed mRNA catabolic process, nonsense-mediated decay [GO:0000184]; protein me…			Alternative splicing;GTP-binding;Nonsense-mediated mRNA decay;Nucleotide-binding;Protein biosynthesis;Reference proteome	59485000	65207000	55332000	56516000	59135000	4.40884e+06	0.0745555	55871000	59807000	62153000	59796000	59406750	2.60481e+06	0.0438471	58923000	64098000	57372000	59868000	60065250	2.87868e+06	0.0479258	47928000	47590000	47907000	51366000	48697750	1.78554e+06	0.0366658	53860000	55883000
1455	582	P15170-3	ERF3A_HUMAN	37	17	7	FALSE	Carbamidomethylation	Isoform 3 of Eukaryotic peptide chain release factor GTP-binding subunit ERF3A OS=Homo sapiens OX=9606 GN=GSPT1	Eukaryotic peptide chain release factor GTP-binding subunit ERF3A (Eukaryotic peptide chain release factor subunit 3a) (eRF3a) (G1 to S phase transition protein 1 homolog)	GSPT1 ERF3A	Involved in translation termination in response to the termination codons UAA, UAG and UGA (By similarity). Stimulates the activity of ETF1 (By similarity). Involved in regulation of mammalian cell growth (PubMed:2511002). Component of the transient SURF complex which recruits UPF1 to stalled ribosomes in the context of nonsense-mediated decay (NMD) of mRNAs containing premature stop codons (PubM…				cytosol [GO:0005829]; translation release factor complex [GO:0018444]; GTP binding [GO:0005525]; GTPase activity [GO:0003924]; RNA binding [GO:0003723]; translation release factor activity [GO:0003747]; cytoplasmic translational termination [GO:0002184]; G1/S transition of mitotic cell cycle [GO:0000082]; nuclear-transcribed mRNA catabolic process, nonsense-mediated decay [GO:0000184]; protein me…			Alternative splicing;GTP-binding;Nonsense-mediated mRNA decay;Nucleotide-binding;Protein biosynthesis;Reference proteome	59485000	65207000	55332000	56516000	59135000	4.40884e+06	0.0745555	55871000	59807000	62153000	59796000	59406750	2.60481e+06	0.0438471	58923000	64098000	57372000	59868000	60065250	2.87868e+06	0.0479258	47928000	47590000	47907000	51366000	48697750	1.78554e+06	0.0366658	53860000	55883000
2138	3208	Q9P289	STK26_HUMAN	15	5	2	FALSE	Carbamidomethylation	Serine/threonine-protein kinase 26 OS=Homo sapiens OX=9606 GN=STK26 PE=1 SV=2	Serine/threonine-protein kinase 26 (EC 2.7.11.1) (MST3 and SOK1-related kinase) (Mammalian STE20-like protein kinase 4) (MST-4) (STE20-like kinase MST4) (Serine/threonine-protein kinase MASK)	STK26 MASK MST4	Serine/threonine-protein kinase that acts as a mediator of cell growth (PubMed:11641781, PubMed:17360971). Modulates apoptosis (PubMed:11641781, PubMed:17360971). In association with STK24 negatively regulates Golgi reorientation in polarized cell migration upon RHO activation (PubMed:27807006). Phosphorylates ATG4B at 'Ser-383', thereby increasing autophagic flux (PubMed:29232556). {ECO:0000269|…		Reaction=ATP + L-seryl-[protein] = ADP + H(+) + O-phospho-L-seryl-[protein]; Xref=Rhea:RHEA:17989, Rhea:RHEA-COMP:9863, Rhea:RHEA-COMP:11604, ChEBI:CHEBI:15378, ChEBI:CHEBI:29999, ChEBI:CHEBI:30616, ChEBI:CHEBI:83421, ChEBI:CHEBI:456216; EC=2.7.11.1; Evidence={ECO:0000269|PubMed:11641781, ECO:0000269|PubMed:29232556}; Reaction=ATP + L-threonyl-[protein] = ADP + H(+) + O-phospho-L-threonyl-[protei…		apical plasma membrane [GO:0016324]; cell periphery [GO:0071944]; cytoplasm [GO:0005737]; cytosol [GO:0005829]; extracellular exosome [GO:0070062]; Golgi apparatus [GO:0005794]; Golgi-associated vesicle [GO:0005798]; membrane [GO:0016020]; perinuclear region of cytoplasm [GO:0048471]; vesicle membrane [GO:0012506]; ATP binding [GO:0005524]; identical protein binding [GO:0042802]; magnesium ion bi…		Cytoplasm {ECO:0000269|PubMed:17360971, ECO:0000269|PubMed:27807006}. Golgi apparatus {ECO:0000269|PubMed:15037601, ECO:0000269|PubMed:27807006}. Note=Colocalized with RIPOR1 in the Golgi of serum-starved cells and relocated to cytoplasmic punctae, probably vesicular compartments, along with RIPOR1 upon serum stimulation in a Rho- and PDCD10-dependent manner (PubMed:27807006). {ECO:0000269|PubMed…	ATP-binding;Acetylation;Alternative splicing;Apoptosis;Cytoplasm;Golgi apparatus;Kinase;Magnesium;Metal-binding;Nucleotide-binding;Phosphoprotein;Reference proteome;Serine/threonine-protein kinase;Transferase	8870900	7940200	8362400	9179300	8588200	547786	0.0637836	8411300	9494700	8814100	8254500	8743650	553403	0.063292	8174600	10751000	9793400	10579000	9824500	1.17627e+06	0.119728	4558300	5859600	5622400	5646100	5421600	585335	0.107964	11908000	10286000
2256	5659	P11279	LAMP1_HUMAN	8	3	3	FALSE		Lysosome-associated membrane glycoprotein 1 OS=Homo sapiens OX=9606 GN=LAMP1 PE=1 SV=3	Lysosome-associated membrane glycoprotein 1 (LAMP-1) (Lysosome-associated membrane protein 1) (CD107 antigen-like family member A) (CD antigen CD107a)	LAMP1	Lysosomal membrane glycoprotein which plays an important role in lysosome biogenesis, autophagy, and cholesterol homeostasis (By similarity). Plays also an important role in NK-cells cytotoxicity (PubMed:23632890, PubMed:2022921). Mechanistically, participates in cytotoxic granule movement to the cell surface and perforin trafficking to the lytic granule (PubMed:23632890). In addition, protects N…				autolysosome [GO:0044754]; autophagosome membrane [GO:0000421]; azurophil granule membrane [GO:0035577]; cytolytic granule membrane [GO:0101004]; cytoplasm [GO:0005737]; cytosol [GO:0005829]; endosome membrane [GO:0010008]; external side of plasma membrane [GO:0009897]; extracellular exosome [GO:0070062]; ficolin-1-rich granule membrane [GO:0101003]; integral component of plasma membrane [GO:0005…		Cell membrane {ECO:0000269|PubMed:2022921, ECO:0000269|PubMed:23847195}; Single-pass type I membrane protein {ECO:0000255}. Endosome membrane; Single-pass type I membrane protein {ECO:0000255}. Lysosome membrane {ECO:0000269|PubMed:16176980, ECO:0000269|PubMed:17897319}; Single-pass type I membrane protein {ECO:0000255}. Late endosome membrane {ECO:0000269|PubMed:16176980}; Single-pass type I mem…	Alternative splicing;Cell membrane;Direct protein sequencing;Disulfide bond;Endosome;Glycoprotein;Host cell receptor for virus entry;Host-virus interaction;Lysosome;Membrane;Receptor;Reference proteome;Signal;Transmembrane;Transmembrane helix	36637000	39784000	35671000	35456000	36887000	1.99846e+06	0.0541779	35108000	53632000	46453000	39354000	43636750	8.14285e+06	0.186605	43462000	58201000	46980000	47799000	49110500	6.34565e+06	0.129212	41713000	46315000	42851000	48075000	44738500	2.96276e+06	0.066224	48176000	49638000
627	1528	Q9Y383	LC7L2_HUMAN	44	17	12	FALSE	Carbamidomethylation	Putative RNA-binding protein Luc7-like 2 OS=Homo sapiens OX=9606 GN=LUC7L2 PE=1 SV=2	Putative RNA-binding protein Luc7-like 2	LUC7L2 CGI-59 CGI-74	May bind to RNA via its Arg/Ser-rich domain.				nuclear speck [GO:0016607]; U1 snRNP [GO:0005685]; U2-type prespliceosome [GO:0071004]; enzyme binding [GO:0019899]; mRNA binding [GO:0003729]; RNA binding [GO:0003723]; mRNA splice site selection [GO:0006376]		Nucleus speckle {ECO:0000250|UniProtKB:Q7TNC4}. Nucleus, nucleoplasm {ECO:0000250|UniProtKB:Q7TNC4}. Note=Colocalizes with SCNM1 and SNRNP70 in nuclear speckles. {ECO:0000250|UniProtKB:Q7TNC4}.	Alternative splicing;Coiled coil;Hydroxylation;Nucleus;Phosphoprotein;Reference proteome	90240000	92166000	90549000	92983000	91484500	1.30816e+06	0.0142993	97244000	86469000	77158000	87155000	87006500	8.20793e+06	0.094337	75261000	82692000	80239000	78414000	79151500	3.13037e+06	0.0395491	99688000	106420000	103940000	97130000	101794500	4.17106e+06	0.0409753	96449000	94712000
1478	2734	Q9H6F5	CCD86_HUMAN	18	5	5	FALSE		Coiled-coil domain-containing protein 86 OS=Homo sapiens OX=9606 GN=CCDC86 PE=1 SV=1	Coiled-coil domain-containing protein 86 (Cytokine-induced protein with coiled-coil domain)	CCDC86 CYCLON					chromosome [GO:0005694]; nucleolus [GO:0005730]; nucleoplasm [GO:0005654]; nucleus [GO:0005634]; RNA binding [GO:0003723]		Nucleus {ECO:0000250}.	Alternative splicing;Citrullination;Coiled coil;Host-virus interaction;Nucleus;Phosphoprotein;Reference proteome	59265000	62088000	61724000	62951000	61507000	1.58075e+06	0.0257004	63476000	41147000	43544000	68801000	54242000	1.39422e+07	0.257038	55567000	34561000	44713000	42161000	44250500	8.68964e+06	0.196374	51954000	52838000	56669000	43095000	51139000	5.73985e+06	0.11224	31063000	38819000
2161	6041	Q96GA3	LTV1_HUMAN	11	4	4	FALSE		Protein LTV1 homolog OS=Homo sapiens OX=9606 GN=LTV1 PE=1 SV=1	Protein LTV1 homolog	LTV1 C6orf93					cytosol [GO:0005829]; nucleoplasm [GO:0005654]; nucleus [GO:0005634]; preribosome, small subunit precursor [GO:0030688]; ribosomal small subunit biogenesis [GO:0042274]; ribosomal small subunit export from nucleus [GO:0000056]			Coiled coil;Phosphoprotein;Reference proteome	30181000	30551000	31685000	34360000	31694250	1.88885e+06	0.059596	25223000	20354000	24045000	28834000	24614000	3.49527e+06	0.142003	21416000	13984000	18045000	20996000	18610250	3.42956e+06	0.184284	18279000	21717000	18304000	12695000	17748750	3.73617e+06	0.210503	20028000	20399000
1714	1600	Q8TAT6	NPL4_HUMAN	23	10	10	FALSE	Carbamidomethylation	Nuclear protein localization protein 4 homolog OS=Homo sapiens OX=9606 GN=NPLOC4 PE=1 SV=3	Nuclear protein localization protein 4 homolog (Protein NPL4)	NPLOC4 KIAA1499 NPL4	The ternary complex containing UFD1, VCP and NPLOC4 binds ubiquitinated proteins and is necessary for the export of misfolded proteins from the ER to the cytoplasm, where they are degraded by the proteasome. The NPLOC4-UFD1-VCP complex regulates spindle disassembly at the end of mitosis and is necessary for the formation of a closed nuclear envelope (By similarity). Acts as a negative regulator o…	Protein degradation; proteasomal ubiquitin-dependent pathway.		Expressed at highest levels in brain, heart, skeletal muscle, kidney and fetal liver. {ECO:0000269|PubMed:11574150}.	cytosol [GO:0005829]; endoplasmic reticulum [GO:0005783]; nuclear outer membrane-endoplasmic reticulum membrane network [GO:0042175]; nucleoplasm [GO:0005654]; nucleus [GO:0005634]; UFD1-NPL4 complex [GO:0036501]; VCP-NPL4-UFD1 AAA ATPase complex [GO:0034098]; ATPase binding [GO:0051117]; K48-linked polyubiquitin modification-dependent protein binding [GO:0036435]; K63-linked polyubiquitin modifi…		Cytoplasm, cytosol {ECO:0000250|UniProtKB:Q9ES54}. Endoplasmic reticulum {ECO:0000250|UniProtKB:Q9ES54}. Nucleus {ECO:0000250|UniProtKB:Q9ES54}. Note=Associated with the endoplasmic reticulum and nuclear. {ECO:0000250|UniProtKB:Q9ES54}.	Acetylation;Alternative splicing;Chaperone;Cytoplasm;Direct protein sequencing;Endoplasmic reticulum;Metal-binding;Nucleus;Reference proteome;Ubl conjugation pathway;Zinc;Zinc-finger	22041000	23402000	22709000	21441000	22398250	846175	0.0377786	24068000	27798000	24357000	25994000	25554250	1.71951e+06	0.0672886	24856000	23441000	22371000	24716000	23846000	1.17142e+06	0.0491242	16523000	16778000	16885000	19754000	17485000	1.52027e+06	0.086947	27917000	25224000
1714	1601	Q8TAT6-2	NPL4_HUMAN	22	10	10	FALSE	Carbamidomethylation	Isoform 2 of Nuclear protein localization protein 4 homolog OS=Homo sapiens OX=9606 GN=NPLOC4	Nuclear protein localization protein 4 homolog (Protein NPL4)	NPLOC4 KIAA1499 NPL4	The ternary complex containing UFD1, VCP and NPLOC4 binds ubiquitinated proteins and is necessary for the export of misfolded proteins from the ER to the cytoplasm, where they are degraded by the proteasome. The NPLOC4-UFD1-VCP complex regulates spindle disassembly at the end of mitosis and is necessary for the formation of a closed nuclear envelope (By similarity). Acts as a negative regulator o…	Protein degradation; proteasomal ubiquitin-dependent pathway.		Expressed at highest levels in brain, heart, skeletal muscle, kidney and fetal liver. {ECO:0000269|PubMed:11574150}.	cytosol [GO:0005829]; endoplasmic reticulum [GO:0005783]; nuclear outer membrane-endoplasmic reticulum membrane network [GO:0042175]; nucleoplasm [GO:0005654]; nucleus [GO:0005634]; UFD1-NPL4 complex [GO:0036501]; VCP-NPL4-UFD1 AAA ATPase complex [GO:0034098]; ATPase binding [GO:0051117]; K48-linked polyubiquitin modification-dependent protein binding [GO:0036435]; K63-linked polyubiquitin modifi…		Cytoplasm, cytosol {ECO:0000250|UniProtKB:Q9ES54}. Endoplasmic reticulum {ECO:0000250|UniProtKB:Q9ES54}. Nucleus {ECO:0000250|UniProtKB:Q9ES54}. Note=Associated with the endoplasmic reticulum and nuclear. {ECO:0000250|UniProtKB:Q9ES54}.	Acetylation;Alternative splicing;Chaperone;Cytoplasm;Direct protein sequencing;Endoplasmic reticulum;Metal-binding;Nucleus;Reference proteome;Ubl conjugation pathway;Zinc;Zinc-finger	22041000	23402000	22709000	21441000	22398250	846175	0.0377786	24068000	27798000	24357000	25994000	25554250	1.71951e+06	0.0672886	24856000	23441000	22371000	24716000	23846000	1.17142e+06	0.0491242	16523000	16778000	16885000	19754000	17485000	1.52027e+06	0.086947	27917000	25224000
1693	4260	O95747	OXSR1_HUMAN	20	7	6	FALSE		Serine/threonine-protein kinase OSR1 OS=Homo sapiens OX=9606 GN=OXSR1 PE=1 SV=1	Serine/threonine-protein kinase OSR1 (EC 2.7.11.1) (Oxidative stress-responsive 1 protein)	OXSR1 KIAA1101 OSR1	Phosphorylates RELL1, RELL2 and RELT (PubMed:16389068, PubMed:28688764). Phosphorylates PAK1 (PubMed:14707132). Phosphorylates PLSCR1 in the presence of RELT (PubMed:22052202). {ECO:0000269|PubMed:14707132, ECO:0000269|PubMed:16389068, ECO:0000269|PubMed:22052202, ECO:0000269|PubMed:28688764}.		Reaction=ATP + L-seryl-[protein] = ADP + H(+) + O-phospho-L-seryl-[protein]; Xref=Rhea:RHEA:17989, Rhea:RHEA-COMP:9863, Rhea:RHEA-COMP:11604, ChEBI:CHEBI:15378, ChEBI:CHEBI:29999, ChEBI:CHEBI:30616, ChEBI:CHEBI:83421, ChEBI:CHEBI:456216; EC=2.7.11.1; Evidence={ECO:0000269|PubMed:14707132}; Reaction=ATP + L-threonyl-[protein] = ADP + H(+) + O-phospho-L-threonyl-[protein]; Xref=Rhea:RHEA:46608, Rhe…	Ubiquitously expressed in all tissue examined. {ECO:0000269|PubMed:10083736}.	cytosol [GO:0005829]; extracellular exosome [GO:0070062]; ATP binding [GO:0005524]; identical protein binding [GO:0042802]; magnesium ion binding [GO:0000287]; protein kinase binding [GO:0019901]; protein serine kinase activity [GO:0106310]; protein serine/threonine kinase activity [GO:0004674]; protein serine/threonine/tyrosine kinase activity [GO:0004712]; cellular hypotonic response [GO:007147…		Cytoplasm {ECO:0000269|PubMed:22361696}.	ATP-binding;Acetylation;Cytoplasm;Kinase;Magnesium;Metal-binding;Nucleotide-binding;Phosphoprotein;Reference proteome;Serine/threonine-protein kinase;Transferase	25619000	27628000	24807000	24508000	25640500	1.40569e+06	0.0548231	27223000	24554000	25433000	23984000	25298500	1.41468e+06	0.0559196	26364000	23121000	24055000	23339000	24219750	1.48413e+06	0.0612777	19441000	20186000	18271000	17574000	18868000	1.16852e+06	0.0619312	23163000	25262000
1736	1989	P63092	GNAS2_HUMAN	30	9	6	FALSE	Carbamidomethylation	Guanine nucleotide-binding protein G(s) subunit alpha isoforms short OS=Homo sapiens OX=9606 GN=GNAS PE=1 SV=1	Guanine nucleotide-binding protein G(s) subunit alpha isoforms short (Adenylate cyclase-stimulating G alpha protein)	GNAS GNAS1 GSP	Guanine nucleotide-binding proteins (G proteins) function as transducers in numerous signaling pathways controlled by G protein-coupled receptors (GPCRs) (PubMed:17110384). Signaling involves the activation of adenylyl cyclases, resulting in increased levels of the signaling molecule cAMP (PubMed:26206488, PubMed:8702665). GNAS functions downstream of several GPCRs, including beta-adrenergic rece…				cytoplasm [GO:0005737]; cytosol [GO:0005829]; extracellular exosome [GO:0070062]; heterotrimeric G-protein complex [GO:0005834]; intrinsic component of membrane [GO:0031224]; membrane [GO:0016020]; plasma membrane [GO:0005886]; trans-Golgi network membrane [GO:0032588]; adenylate cyclase activator activity [GO:0010856]; G-protein beta/gamma-subunit complex binding [GO:0031683]; GTP binding [GO:00…	Albright hereditary osteodystrophy (AHO) [MIM:103580]: A disorder characterized by short stature, obesity, round facies, brachydactyly and subcutaneous calcification. It is often associated with pseudohypoparathyoidism, hypocalcemia and elevated PTH levels. {ECO:0000269|PubMed:11450852, ECO:0000269|PubMed:11600516, ECO:0000269|PubMed:12624854, ECO:0000269|PubMed:15817905, ECO:0000269|PubMed:75233…	Cell membrane {ECO:0000250|UniProtKB:P63094}; Lipid-anchor {ECO:0000250|UniProtKB:P63094}.	ADP-ribosylation;Alternative splicing;Cell membrane;Cushing syndrome;Direct protein sequencing;Disease variant;Dwarfism;GTP-binding;Isopeptide bond;Lipoprotein;Magnesium;Membrane;Metal-binding;Nucleotide-binding;Obesity;Palmitate;Phosphoprotein;Proto-oncogene;Reference proteome;Transducer;Ubl conjugation	52541000	52254000	53408000	52293000	52624000	537899	0.0102216	48192000	48510000	47072000	48964000	48184500	806491	0.0167376	56316000	39977000	50406000	47109000	48452000	6.81395e+06	0.140633	48806000	61344000	53016000	41647000	51203250	8.22982e+06	0.160728	45559000	55541000
1736	1990	P63092-4	GNAS2_HUMAN	30	9	6	FALSE	Carbamidomethylation	Isoform 4 of Guanine nucleotide-binding protein G(s) subunit alpha isoforms short OS=Homo sapiens OX=9606 GN=GNAS	Guanine nucleotide-binding protein G(s) subunit alpha isoforms short (Adenylate cyclase-stimulating G alpha protein)	GNAS GNAS1 GSP	Guanine nucleotide-binding proteins (G proteins) function as transducers in numerous signaling pathways controlled by G protein-coupled receptors (GPCRs) (PubMed:17110384). Signaling involves the activation of adenylyl cyclases, resulting in increased levels of the signaling molecule cAMP (PubMed:26206488, PubMed:8702665). GNAS functions downstream of several GPCRs, including beta-adrenergic rece…				cytoplasm [GO:0005737]; cytosol [GO:0005829]; extracellular exosome [GO:0070062]; heterotrimeric G-protein complex [GO:0005834]; intrinsic component of membrane [GO:0031224]; membrane [GO:0016020]; plasma membrane [GO:0005886]; trans-Golgi network membrane [GO:0032588]; adenylate cyclase activator activity [GO:0010856]; G-protein beta/gamma-subunit complex binding [GO:0031683]; GTP binding [GO:00…	Albright hereditary osteodystrophy (AHO) [MIM:103580]: A disorder characterized by short stature, obesity, round facies, brachydactyly and subcutaneous calcification. It is often associated with pseudohypoparathyoidism, hypocalcemia and elevated PTH levels. {ECO:0000269|PubMed:11450852, ECO:0000269|PubMed:11600516, ECO:0000269|PubMed:12624854, ECO:0000269|PubMed:15817905, ECO:0000269|PubMed:75233…	Cell membrane {ECO:0000250|UniProtKB:P63094}; Lipid-anchor {ECO:0000250|UniProtKB:P63094}.	ADP-ribosylation;Alternative splicing;Cell membrane;Cushing syndrome;Direct protein sequencing;Disease variant;Dwarfism;GTP-binding;Isopeptide bond;Lipoprotein;Magnesium;Membrane;Metal-binding;Nucleotide-binding;Obesity;Palmitate;Phosphoprotein;Proto-oncogene;Reference proteome;Transducer;Ubl conjugation	52541000	52254000	53408000	52293000	52624000	537899	0.0102216	48192000	48510000	47072000	48964000	48184500	806491	0.0167376	56316000	39977000	50406000	47109000	48452000	6.81395e+06	0.140633	48806000	61344000	53016000	41647000	51203250	8.22982e+06	0.160728	45559000	55541000
452	3922	Q58FF6	H90B4_HUMAN	15	12	1	FALSE		Putative heat shock protein HSP 90-beta 4 OS=Homo sapiens OX=9606 GN=HSP90AB4P PE=5 SV=1	Putative heat shock protein HSP 90-beta 4	HSP90AB4P	Putative molecular chaperone that may promote the maturation, structural maintenance and proper regulation of specific target proteins. {ECO:0000250}.				cytosol [GO:0005829]; perinuclear region of cytoplasm [GO:0048471]; plasma membrane [GO:0005886]; protein-containing complex [GO:0032991]; ATP binding [GO:0005524]; ATP hydrolysis activity [GO:0016887]; disordered domain specific binding [GO:0097718]; unfolded protein binding [GO:0051082]; cellular response to heat [GO:0034605]; protein folding [GO:0006457]; protein stabilization [GO:0050821]		Cytoplasm {ECO:0000250}.	ATP-binding;Chaperone;Cytoplasm;Nucleotide-binding;Reference proteome;Stress response	10920000	11072000	11869000	11233000	11273500	417063	0.036995	8822100	9605800	11547000	12865000	10709975	1.83739e+06	0.171559	10768000	9880700	9540100	10198000	10096700	521972	0.0516973	10650000	8409800	25015000	10347000	13605450	7.67083e+06	0.563806	8711700	9050900
2264	2667	Q9H0H5	RGAP1_HUMAN	15	7	7	FALSE	Carbamidomethylation	Rac GTPase-activating protein 1 OS=Homo sapiens OX=9606 GN=RACGAP1 PE=1 SV=1	Rac GTPase-activating protein 1 (Male germ cell RacGap) (MgcRacGAP) (Protein CYK4 homolog) (CYK4) (HsCYK-4)	RACGAP1 KIAA1478 MGCRACGAP	Component of the centralspindlin complex that serves as a microtubule-dependent and Rho-mediated signaling required for the myosin contractile ring formation during the cell cycle cytokinesis. Required for proper attachment of the midbody to the cell membrane during cytokinesis. Plays key roles in controlling cell growth and differentiation of hematopoietic cells through mechanisms other than reg…			Highly expressed in testis, thymus and placenta. Expressed at lower levels in spleen and peripheral blood lymphocytes. In testis, expression is restricted to germ cells with the highest levels of expression found in spermatocytes. Expression is regulated in a cell cycle-dependent manner and peaks during G2/M phase. {ECO:0000269|PubMed:10979956, ECO:0000269|PubMed:11278976, ECO:0000269|PubMed:1259…	acrosomal vesicle [GO:0001669]; centralspindlin complex [GO:0097149]; cleavage furrow [GO:0032154]; cytosol [GO:0005829]; extracellular exosome [GO:0070062]; extrinsic component of cytoplasmic side of plasma membrane [GO:0031234]; Flemming body [GO:0090543]; microtubule [GO:0005874]; midbody [GO:0030496]; mitotic spindle [GO:0072686]; nucleoplasm [GO:0005654]; nucleus [GO:0005634]; spindle [GO:00…		Nucleus {ECO:0000269|PubMed:18445686}. Cytoplasm. Cytoplasm, cytoskeleton, spindle {ECO:0000269|PubMed:18445686}. Cytoplasmic vesicle, secretory vesicle, acrosome. Cleavage furrow. Midbody, Midbody ring {ECO:0000269|PubMed:16213214}. Cell membrane; Peripheral membrane protein; Cytoplasmic side. Note=Colocalizes with RND2 in Golgi-derived proacrosomal vesicles and the acrosome (By similarity). Dur…	Acetylation;Cell cycle;Cell division;Cell membrane;Coiled coil;Cytoplasm;Cytoplasmic vesicle;Cytoskeleton;Developmental protein;Differentiation;GTPase activation;Ion transport;Isopeptide bond;Lipid-binding;Membrane;Metal-binding;Microtubule;Nucleus;Phosphoprotein;Reference proteome;Spermatogenesis;Transport;Ubl conjugation;Zinc;Zinc-finger	17941000	19316000	17846000	20090000	18798250	1.09214e+06	0.0580982	24460000	18130000	19784000	26474000	22212000	3.90624e+06	0.175862	22199000	13764000	17520000	19780000	18315750	3.58587e+06	0.19578	24998000	24462000	25172000	23865000	24624250	589493	0.0239395	18409000	21717000
1520	2314	Q16836	HCDH_HUMAN	39	7	7	FALSE	Carbamidomethylation	Hydroxyacyl-coenzyme A dehydrogenase mitochondrial OS=Homo sapiens OX=9606 GN=HADH PE=1 SV=3	Hydroxyacyl-coenzyme A dehydrogenase, mitochondrial (HCDH) (EC 1.1.1.35) (Medium and short-chain L-3-hydroxyacyl-coenzyme A dehydrogenase) (Short-chain 3-hydroxyacyl-CoA dehydrogenase)	HADH HAD HAD1 HADHSC SCHAD	Mitochondrial fatty acid beta-oxidation enzyme that catalyzes the third step of the beta-oxidation cycle for medium and short-chain 3-hydroxy fatty acyl-CoAs (C4 to C10) (PubMed:10231530, PubMed:11489939, PubMed:16725361). Plays a role in the control of insulin secretion by inhibiting the activation of glutamate dehydrogenase 1 (GLUD1), an enzyme that has an important role in regulating amino aci…	Lipid metabolism; fatty acid beta-oxidation. {ECO:0000269|PubMed:11489939, ECO:0000269|PubMed:16725361}.	Reaction=a (3S)-3-hydroxyacyl-CoA + NAD(+) = a 3-oxoacyl-CoA + H(+) + NADH; Xref=Rhea:RHEA:22432, ChEBI:CHEBI:15378, ChEBI:CHEBI:57318, ChEBI:CHEBI:57540, ChEBI:CHEBI:57945, ChEBI:CHEBI:90726; EC=1.1.1.35; Evidence={ECO:0000269|PubMed:10231530, ECO:0000269|PubMed:11489939, ECO:0000269|PubMed:16725361}; Reaction=(3S)-3-hydroxybutanoyl-CoA + NAD(+) = acetoacetyl-CoA + H(+) + NADH; Xref=Rhea:RHEA:30…	Expressed in liver, kidney, pancreas, heart and skeletal muscle. {ECO:0000269|PubMed:8687463}.	cytoplasm [GO:0005737]; mitochondrial matrix [GO:0005759]; mitochondrion [GO:0005739]; nucleoplasm [GO:0005654]; 3-hydroxyacyl-CoA dehydrogenase activity [GO:0003857]; identical protein binding [GO:0042802]; NAD+ binding [GO:0070403]; transferase activity [GO:0016740]; fatty acid beta-oxidation [GO:0006635]; negative regulation of insulin secretion [GO:0046676]; positive regulation of cold-induce…	3-alpha-hydroxyacyl-CoA dehydrogenase deficiency (HADH deficiency) [MIM:231530]: An autosomal recessive, metabolic disorder with various clinical presentations including hypoglycemia, hepatoencephalopathy, myopathy or cardiomyopathy, and in some cases sudden death. {ECO:0000269|Ref.14}. Note=The disease is caused by variants affecting the gene represented in this entry.; Familial hyperinsulinemic…	Mitochondrion matrix {ECO:0000305|PubMed:8687463}.	Acetylation;Alternative splicing;Disease variant;Fatty acid metabolism;Hydroxylation;Lipid metabolism;Mitochondrion;NAD;Oxidoreductase;Reference proteome;Transferase;Transit peptide	30532000	25615000	25519000	23455000	26280250	3.00452e+06	0.114326	32481000	44124000	27151000	34422000	34544500	7.08763e+06	0.205174	35006000	44950000	38887000	36933000	38944000	4.30609e+06	0.110571	40384000	43375000	49815000	38933000	43126750	4.82716e+06	0.11193	40577000	44499000
228	202	Q14195-2	DPYL3_HUMAN	48	20	17	FALSE	Carbamidomethylation	Isoform LCRMP-4 of Dihydropyrimidinase-related protein 3 OS=Homo sapiens OX=9606 GN=DPYSL3	Dihydropyrimidinase-related protein 3 (DRP-3) (Collapsin response mediator protein 4) (CRMP-4) (Unc-33-like phosphoprotein 1) (ULIP-1)	DPYSL3 CRMP4 DRP3 ULIP ULIP1	Necessary for signaling by class 3 semaphorins and subsequent remodeling of the cytoskeleton. Plays a role in axon guidance, neuronal growth cone collapse and cell migration (By similarity). {ECO:0000250}.			Mainly expressed in heart and skeletal muscle. Also strongly expressed in fetal brain and spinal cord.	cell body [GO:0044297]; cytosol [GO:0005829]; exocytic vesicle [GO:0070382]; extracellular space [GO:0005615]; filamentous actin [GO:0031941]; growth cone [GO:0030426]; lamellipodium [GO:0030027]; synapse [GO:0045202]; chondroitin sulfate binding [GO:0035374]; filamin binding [GO:0031005]; hydrolase activity, acting on carbon-nitrogen (but not peptide) bonds [GO:0016810]; identical protein bindin…		Cytoplasm {ECO:0000250}. Cell projection, growth cone {ECO:0000250}. Note=Colocalizes with synaptic vesicle protein 2 in the central region of the growth cone. {ECO:0000250}.	Alternative splicing;Cell projection;Cytoplasm;Direct protein sequencing;Phosphoprotein;Reference proteome	74451000	80601000	77860000	74798000	76927500	2.8886e+06	0.0375496	75666000	84306000	87167000	79455000	81648500	5.10287e+06	0.062498	64752000	66459000	69369000	69351000	67482750	2.27694e+06	0.0337411	77841000	79168000	83227000	84019000	81063750	3.02176e+06	0.0372764	90977000	90223000
1123	4894	P61006	RAB8A_HUMAN	20	4	4	FALSE		Ras-related protein Rab-8A OS=Homo sapiens OX=9606 GN=RAB8A PE=1 SV=1	Ras-related protein Rab-8A (Oncogene c-mel)	RAB8A MEL RAB8	The small GTPases Rab are key regulators of intracellular membrane trafficking, from the formation of transport vesicles to their fusion with membranes. Rabs cycle between an inactive GDP-bound form and an active GTP-bound form that is able to recruit to membranes different sets of downstream effectors directly responsible for vesicle formation, movement, tethering and fusion. That Rab is involve…				centriole [GO:0005814]; centrosome [GO:0005813]; ciliary basal body [GO:0036064]; ciliary base [GO:0097546]; cilium [GO:0005929]; cytosol [GO:0005829]; dendritic spine [GO:0043197]; endosome [GO:0005768]; extracellular exosome [GO:0070062]; glutamatergic synapse [GO:0098978]; Golgi membrane [GO:0000139]; midbody [GO:0030496]; neuronal cell body [GO:0043025]; non-motile cilium [GO:0097730]; phagoc…		Cell membrane {ECO:0000269|PubMed:26824392, ECO:0000305|PubMed:12221131}; Lipid-anchor {ECO:0000305|PubMed:12221131}; Cytoplasmic side {ECO:0000305|PubMed:12221131}. Golgi apparatus {ECO:0000269|PubMed:15837803}. Recycling endosome membrane {ECO:0000269|PubMed:19864458}. Cell projection, cilium {ECO:0000269|PubMed:21844891, ECO:0000269|PubMed:29125462}. Cytoplasmic vesicle, phagosome {ECO:0000269…	Alternative splicing;Autophagy;Cell membrane;Cell projection;Cilium;Cilium biogenesis/degradation;Cytoplasm;Cytoplasmic vesicle;Cytoskeleton;Endosome;GTP-binding;Golgi apparatus;Lipoprotein;Membrane;Methylation;Nucleotide-binding;Phosphoprotein;Prenylation;Protein transport;Proto-oncogene;Reference proteome;Transport	40081000	41551000	42685000	43909000	42056500	1.63145e+06	0.0387919	48677000	38521000	40384000	46639000	43555250	4.86971e+06	0.111805	44420000	38391000	39238000	42461000	41127500	2.80935e+06	0.0683084	34994000	34674000	36501000	35421000	35397500	796770	0.0225092	35043000	41243000
1372	4201	Q92734-2	TFG_HUMAN	19	5	5	FALSE	Carbamidomethylation	Isoform 2 of Protein TFG OS=Homo sapiens OX=9606 GN=TFG	Protein TFG (TRK-fused gene protein)	TFG	Plays a role in the normal dynamic function of the endoplasmic reticulum (ER) and its associated microtubules (PubMed:23479643, PubMed:27813252). Required for secretory cargo traffic from the endoplasmic reticulum to the Golgi apparatus (PubMed:21478858). {ECO:0000269|PubMed:21478858, ECO:0000269|PubMed:23479643, ECO:0000269|PubMed:27813252}.			Ubiquitous.	cytoplasm [GO:0005737]; cytosol [GO:0005829]; endoplasmic reticulum exit site [GO:0070971]; intracellular membrane-bounded organelle [GO:0043231]; identical protein binding [GO:0042802]; COPII vesicle coating [GO:0048208]; endoplasmic reticulum to Golgi vesicle-mediated transport [GO:0006888]; positive regulation of I-kappaB kinase/NF-kappaB signaling [GO:0043123]	Note=A chromosomal aberration involving TFG is found in papillary thyroid carcinomas (PTCs). Translocation t(1;3)(q21;q11) with NTRK1. The TFG sequence is fused to the 3'-end of NTRK1 generating the TRKT3 (TRK-T3) fusion transcript. {ECO:0000269|PubMed:7565764}.; Neuropathy, hereditary motor and sensory, Okinawa type (HMSNO) [MIM:604484]: A neurodegenerative disorder characterized by young adult …	Endoplasmic reticulum {ECO:0000269|PubMed:27813252}. Note=Localizes to endoplasmic reticulum exit site (ERES), also known as transitional endoplasmic reticulum (tER) (PubMed:27813252, PubMed:21478858). {ECO:0000269|PubMed:21478858, ECO:0000269|PubMed:27813252}.	Acetylation;Alternative splicing;Chromosomal rearrangement;Coiled coil;Direct protein sequencing;Disease variant;ER-Golgi transport;Endoplasmic reticulum;Hereditary spastic paraplegia;Methylation;Neurodegeneration;Neuropathy;Phosphoprotein;Proto-oncogene;Reference proteome;Transport	58796000	62775000	56932000	54618000	58280250	3.44957e+06	0.0591894	54290000	71737000	61487000	66317000	63457750	7.40839e+06	0.116745	63650000	68586000	63801000	64241000	65069500	2.3577e+06	0.0362336	67884000	62129000	55850000	58334000	61049250	5.23719e+06	0.0857863	49223000	50164000
1372	4202	Q92734	TFG_HUMAN	18	5	5	FALSE	Carbamidomethylation	Protein TFG OS=Homo sapiens OX=9606 GN=TFG PE=1 SV=2	Protein TFG (TRK-fused gene protein)	TFG	Plays a role in the normal dynamic function of the endoplasmic reticulum (ER) and its associated microtubules (PubMed:23479643, PubMed:27813252). Required for secretory cargo traffic from the endoplasmic reticulum to the Golgi apparatus (PubMed:21478858). {ECO:0000269|PubMed:21478858, ECO:0000269|PubMed:23479643, ECO:0000269|PubMed:27813252}.			Ubiquitous.	cytoplasm [GO:0005737]; cytosol [GO:0005829]; endoplasmic reticulum exit site [GO:0070971]; intracellular membrane-bounded organelle [GO:0043231]; identical protein binding [GO:0042802]; COPII vesicle coating [GO:0048208]; endoplasmic reticulum to Golgi vesicle-mediated transport [GO:0006888]; positive regulation of I-kappaB kinase/NF-kappaB signaling [GO:0043123]	Note=A chromosomal aberration involving TFG is found in papillary thyroid carcinomas (PTCs). Translocation t(1;3)(q21;q11) with NTRK1. The TFG sequence is fused to the 3'-end of NTRK1 generating the TRKT3 (TRK-T3) fusion transcript. {ECO:0000269|PubMed:7565764}.; Neuropathy, hereditary motor and sensory, Okinawa type (HMSNO) [MIM:604484]: A neurodegenerative disorder characterized by young adult …	Endoplasmic reticulum {ECO:0000269|PubMed:27813252}. Note=Localizes to endoplasmic reticulum exit site (ERES), also known as transitional endoplasmic reticulum (tER) (PubMed:27813252, PubMed:21478858). {ECO:0000269|PubMed:21478858, ECO:0000269|PubMed:27813252}.	Acetylation;Alternative splicing;Chromosomal rearrangement;Coiled coil;Direct protein sequencing;Disease variant;ER-Golgi transport;Endoplasmic reticulum;Hereditary spastic paraplegia;Methylation;Neurodegeneration;Neuropathy;Phosphoprotein;Proto-oncogene;Reference proteome;Transport	58796000	62775000	56932000	54618000	58280250	3.44957e+06	0.0591894	54290000	71737000	61487000	66317000	63457750	7.40839e+06	0.116745	63650000	68586000	63801000	64241000	65069500	2.3577e+06	0.0362336	67884000	62129000	55850000	58334000	61049250	5.23719e+06	0.0857863	49223000	50164000
1423	1283	Q96T88	UHRF1_HUMAN	11	7	5	FALSE	Carbamidomethylation	E3 ubiquitin-protein ligase UHRF1 OS=Homo sapiens OX=9606 GN=UHRF1 PE=1 SV=1	E3 ubiquitin-protein ligase UHRF1 (EC 2.3.2.27) (Inverted CCAAT box-binding protein of 90 kDa) (Nuclear protein 95) (Nuclear zinc finger protein Np95) (HuNp95) (hNp95) (RING finger protein 106) (RING-type E3 ubiquitin transferase UHRF1) (Transcription factor ICBP90) (Ubiquitin-like PHD and RING finger domain-containing protein 1) (hUHRF1) (Ubiquitin-like-containing PHD and RING finger domains pro…	UHRF1 ICBP90 NP95 RNF106	Multidomain protein that acts as a key epigenetic regulator by bridging DNA methylation and chromatin modification. Specifically recognizes and binds hemimethylated DNA at replication forks via its YDG domain and recruits DNMT1 methyltransferase to ensure faithful propagation of the DNA methylation patterns through DNA replication. In addition to its role in maintenance of DNA methylation, also p…	Protein modification; protein ubiquitination.	Reaction=S-ubiquitinyl-[E2 ubiquitin-conjugating enzyme]-L-cysteine + [acceptor protein]-L-lysine = [E2 ubiquitin-conjugating enzyme]-L-cysteine + N(6)-ubiquitinyl-[acceptor protein]-L-lysine.; EC=2.3.2.27;	Expressed in thymus, bone marrow, testis, lung and heart. Overexpressed in breast cancer. {ECO:0000269|PubMed:10646863, ECO:0000269|PubMed:12838312, ECO:0000269|PubMed:15361834}.	chromatin [GO:0000785]; euchromatin [GO:0000791]; heterochromatin [GO:0000792]; nuclear matrix [GO:0016363]; nucleoplasm [GO:0005654]; nucleus [GO:0005634]; replication fork [GO:0005657]; cis-regulatory region sequence-specific DNA binding [GO:0000987]; hemi-methylated DNA-binding [GO:0044729]; histone binding [GO:0042393]; identical protein binding [GO:0042802]; methyl-CpG binding [GO:0008327]; …	Note=Defects in UHRF1 may be a cause of cancers. Overexpressed in many different forms of human cancers, including bladder, breast, cervical, colorectal and prostate cancers, as well as pancreatic adenocarcinomas, rhabdomyosarcomas and gliomas. Plays an important role in the correlation of histone modification and gene silencing in cancer progression. Expression is associated with a poor prognosi…	Nucleus {ECO:0000255|PROSITE-ProRule:PRU00358, ECO:0000269|PubMed:10646863, ECO:0000269|PubMed:17673620, ECO:0000269|PubMed:17967883, ECO:0000269|PubMed:19056828, ECO:0000269|PubMed:21777816, ECO:0000269|PubMed:30335751}. Note=Localizes to replication foci. Enriched in pericentric heterochromatin. Also localizes to euchromatic regions.	Acetylation;Alternative splicing;Cell cycle;Chromatin regulator;DNA damage;DNA repair;DNA-binding;Isopeptide bond;Metal-binding;Nucleus;Phosphoprotein;Reference proteome;Repeat;Repressor;Transcription;Transcription regulation;Transferase;Ubl conjugation;Ubl conjugation pathway;Zinc;Zinc-finger	34540000	34974000	38403000	41532000	37362250	3.27306e+06	0.0876035	36687000	21969000	25342000	35017000	29753750	7.20735e+06	0.242233	25118000	22780000	25451000	22507000	23964000	1.53488e+06	0.0640495	25496000	28687000	28742000	22213000	26284500	3.10967e+06	0.118308	18720000	25564000
1423	1284	Q96T88-2	UHRF1_HUMAN	11	7	5	FALSE	Carbamidomethylation	Isoform 2 of E3 ubiquitin-protein ligase UHRF1 OS=Homo sapiens OX=9606 GN=UHRF1	E3 ubiquitin-protein ligase UHRF1 (EC 2.3.2.27) (Inverted CCAAT box-binding protein of 90 kDa) (Nuclear protein 95) (Nuclear zinc finger protein Np95) (HuNp95) (hNp95) (RING finger protein 106) (RING-type E3 ubiquitin transferase UHRF1) (Transcription factor ICBP90) (Ubiquitin-like PHD and RING finger domain-containing protein 1) (hUHRF1) (Ubiquitin-like-containing PHD and RING finger domains pro…	UHRF1 ICBP90 NP95 RNF106	Multidomain protein that acts as a key epigenetic regulator by bridging DNA methylation and chromatin modification. Specifically recognizes and binds hemimethylated DNA at replication forks via its YDG domain and recruits DNMT1 methyltransferase to ensure faithful propagation of the DNA methylation patterns through DNA replication. In addition to its role in maintenance of DNA methylation, also p…	Protein modification; protein ubiquitination.	Reaction=S-ubiquitinyl-[E2 ubiquitin-conjugating enzyme]-L-cysteine + [acceptor protein]-L-lysine = [E2 ubiquitin-conjugating enzyme]-L-cysteine + N(6)-ubiquitinyl-[acceptor protein]-L-lysine.; EC=2.3.2.27;	Expressed in thymus, bone marrow, testis, lung and heart. Overexpressed in breast cancer. {ECO:0000269|PubMed:10646863, ECO:0000269|PubMed:12838312, ECO:0000269|PubMed:15361834}.	chromatin [GO:0000785]; euchromatin [GO:0000791]; heterochromatin [GO:0000792]; nuclear matrix [GO:0016363]; nucleoplasm [GO:0005654]; nucleus [GO:0005634]; replication fork [GO:0005657]; cis-regulatory region sequence-specific DNA binding [GO:0000987]; hemi-methylated DNA-binding [GO:0044729]; histone binding [GO:0042393]; identical protein binding [GO:0042802]; methyl-CpG binding [GO:0008327]; …	Note=Defects in UHRF1 may be a cause of cancers. Overexpressed in many different forms of human cancers, including bladder, breast, cervical, colorectal and prostate cancers, as well as pancreatic adenocarcinomas, rhabdomyosarcomas and gliomas. Plays an important role in the correlation of histone modification and gene silencing in cancer progression. Expression is associated with a poor prognosi…	Nucleus {ECO:0000255|PROSITE-ProRule:PRU00358, ECO:0000269|PubMed:10646863, ECO:0000269|PubMed:17673620, ECO:0000269|PubMed:17967883, ECO:0000269|PubMed:19056828, ECO:0000269|PubMed:21777816, ECO:0000269|PubMed:30335751}. Note=Localizes to replication foci. Enriched in pericentric heterochromatin. Also localizes to euchromatic regions.	Acetylation;Alternative splicing;Cell cycle;Chromatin regulator;DNA damage;DNA repair;DNA-binding;Isopeptide bond;Metal-binding;Nucleus;Phosphoprotein;Reference proteome;Repeat;Repressor;Transcription;Transcription regulation;Transferase;Ubl conjugation;Ubl conjugation pathway;Zinc;Zinc-finger	34540000	34974000	38403000	41532000	37362250	3.27306e+06	0.0876035	36687000	21969000	25342000	35017000	29753750	7.20735e+06	0.242233	25118000	22780000	25451000	22507000	23964000	1.53488e+06	0.0640495	25496000	28687000	28742000	22213000	26284500	3.10967e+06	0.118308	18720000	25564000
2272	4283	P84022	SMAD3_HUMAN	11	4	2	FALSE	Carbamidomethylation; Acetylation (N-term)	Mothers against decapentaplegic homolog 3 OS=Homo sapiens OX=9606 GN=SMAD3 PE=1 SV=1	Mothers against decapentaplegic homolog 3 (MAD homolog 3) (Mad3) (Mothers against DPP homolog 3) (hMAD-3) (JV15-2) (SMAD family member 3) (SMAD 3) (Smad3) (hSMAD3)	SMAD3 MADH3	Receptor-regulated SMAD (R-SMAD) that is an intracellular signal transducer and transcriptional modulator activated by TGF-beta (transforming growth factor) and activin type 1 receptor kinases. Binds the TRE element in the promoter region of many genes that are regulated by TGF-beta and, on formation of the SMAD3/SMAD4 complex, activates transcription. Also can form a SMAD3/SMAD4/JUN/FOS complex …				chromatin [GO:0000785]; cytoplasm [GO:0005737]; cytosol [GO:0005829]; heteromeric SMAD protein complex [GO:0071144]; nuclear inner membrane [GO:0005637]; nucleoplasm [GO:0005654]; nucleus [GO:0005634]; plasma membrane [GO:0005886]; receptor complex [GO:0043235]; SMAD protein complex [GO:0071141]; transcription regulator complex [GO:0005667]; beta-catenin binding [GO:0008013]; bHLH transcription f…	Colorectal cancer (CRC) [MIM:114500]: A complex disease characterized by malignant lesions arising from the inner wall of the large intestine (the colon) and the rectum. Genetic alterations are often associated with progression from premalignant lesion (adenoma) to invasive adenocarcinoma. Risk factors for cancer of the colon and rectum include colon polyps, long-standing ulcerative colitis, and …	Cytoplasm {ECO:0000269|PubMed:15799969, ECO:0000269|PubMed:16156666, ECO:0000269|PubMed:16751101, ECO:0000269|PubMed:17327236, ECO:0000269|PubMed:19218245, ECO:0000269|PubMed:19289081, ECO:0000269|PubMed:21145499, ECO:0000269|PubMed:22781750}. Nucleus {ECO:0000269|PubMed:15601644, ECO:0000269|PubMed:15799969, ECO:0000269|PubMed:16156666, ECO:0000269|PubMed:16751101, ECO:0000269|PubMed:19218245, E…	ADP-ribosylation;Acetylation;Alternative splicing;Aortic aneurysm;Cytoplasm;DNA-binding;Disease variant;Host-virus interaction;Isopeptide bond;Metal-binding;Nucleus;Phosphoprotein;Reference proteome;Transcription;Transcription regulation;Ubl conjugation;Zinc	8103600	8358800	8527100	7553200	8135675	425560	0.0523079	10683000	8692700	8390900	7266100	8758175	1.42249e+06	0.162418	7690000	6908300	5877400	6417800	6723375	769764	0.114491	10136000	9519500	10312000	10755000	10180625	511939	0.0502856	9075600	9423700
3177	7249	Q96G23	CERS2_HUMAN	11	3	3	FALSE		Ceramide synthase 2 OS=Homo sapiens OX=9606 GN=CERS2 PE=1 SV=1	Ceramide synthase 2 (CerS2) (LAG1 longevity assurance homolog 2) (SP260) (Sphingosine N-acyltransferase CERS2) (EC 2.3.1.24) (Tumor metastasis-suppressor gene 1 protein) (Very-long-chain ceramide synthase CERS2) (EC 2.3.1.297)	CERS2 LASS2 TMSG1	Ceramide synthase that catalyzes the transfer of the acyl chain from acyl-CoA to a sphingoid base, with high selectivity toward very-long-chain fatty acyl-CoA (chain length C22-C27) (PubMed:17977534, PubMed:18165233, PubMed:18541923, PubMed:19728861, PubMed:20937905, PubMed:22144673, PubMed:22661289, PubMed:26887952, PubMed:29632068). N-acylates sphinganine and sphingosine bases to form dihydroce…	Lipid metabolism; sphingolipid metabolism. {ECO:0000269|PubMed:17977534, ECO:0000269|PubMed:18165233, ECO:0000269|PubMed:18541923, ECO:0000269|PubMed:19728861, ECO:0000269|PubMed:20937905, ECO:0000269|PubMed:22144673, ECO:0000269|PubMed:22661289, ECO:0000269|PubMed:26887952, ECO:0000269|PubMed:29632068}.	Reaction=a sphingoid base + a very long-chain fatty acyl-CoA = an N-(very-long-chain fatty acyl)-sphingoid base + CoA + H(+); Xref=Rhea:RHEA:61480, ChEBI:CHEBI:15378, ChEBI:CHEBI:57287, ChEBI:CHEBI:84410, ChEBI:CHEBI:138261, ChEBI:CHEBI:144712; EC=2.3.1.297; Evidence={ECO:0000269|PubMed:12869556, ECO:0000269|PubMed:17977534, ECO:0000269|PubMed:18165233, ECO:0000269|PubMed:18541923, ECO:0000269|Pu…	Expressed in kidney, liver, brain, heart, placenta and lung. {ECO:0000269|PubMed:11543633}.	endoplasmic reticulum [GO:0005783]; endoplasmic reticulum membrane [GO:0005789]; integral component of membrane [GO:0016021]; membrane [GO:0016020]; DNA binding [GO:0003677]; N-acyltransferase activity [GO:0016410]; sphingosine N-acyltransferase activity [GO:0050291]; ceramide biosynthetic process [GO:0046513]; negative regulation of axon regeneration [GO:0048681]; negative regulation of Schwann …		Endoplasmic reticulum membrane {ECO:0000269|PubMed:18165233}; Multi-pass membrane protein {ECO:0000255}.	Acetylation;Endoplasmic reticulum;Glycoprotein;Lipid biosynthesis;Lipid metabolism;Membrane;Phosphoprotein;Reference proteome;Transferase;Transmembrane;Transmembrane helix	48406000	49039000	46666000	47359000	47867500	1.05902e+06	0.022124	56490000	39247000	36745000	52912000	46348500	9.80796e+06	0.211613	44959000	30778000	38225000	37360000	37830500	5.8003e+06	0.153323	46668000	45231000	45475000	35733000	43276750	5.06821e+06	0.117112	20249000	24481000
3272	7017	O00488	ZN593_HUMAN	28	2	2	FALSE		Zinc finger protein 593 OS=Homo sapiens OX=9606 GN=ZNF593 PE=1 SV=2	Zinc finger protein 593 (Zinc finger protein T86)	ZNF593 ZT86	Negatively modulates the DNA binding activity of Oct-2 and therefore its transcriptional regulatory activity. Could act either by binding to DNA octamer or by interacting with Oct-2. May also be a modulator of other octamer-binding proteins.			Ubiquitous. Detected in spleen, prostate, testis, small intestine, colon and to a minor level in thymus and peripheral blood leukocytes.	nucleolus [GO:0005730]; nucleoplasm [GO:0005654]; DNA binding [GO:0003677]; zinc ion binding [GO:0008270]; negative regulation of RNA polymerase II regulatory region sequence-specific DNA binding [GO:1903026]; positive regulation of transcription by RNA polymerase II [GO:0045944]		Nucleus, nucleolus {ECO:0000269|PubMed:12429849}.	DNA-binding;Metal-binding;Nucleus;Reference proteome;Transcription;Transcription regulation;Zinc;Zinc-finger	20787000	21485000	18917000	22719000	20977000	1.58874e+06	0.0757375	19725000	10532000	14430000	24442000	17282250	6.08085e+06	0.351855	15384000	8492200	11482000	15701000	12764800	3.43425e+06	0.26904	14827000	15969000	14282000	12420000	14374500	1.48052e+06	0.102996	10925000	13597000
2877	3906	Q9UNY4	TTF2_HUMAN	2	2	2	FALSE	Carbamidomethylation	Transcription termination factor 2 OS=Homo sapiens OX=9606 GN=TTF2 PE=1 SV=2	Transcription termination factor 2 (EC 3.6.4.-) (Lodestar homolog) (RNA polymerase II termination factor) (Transcription release factor 2) (F2) (HuF2)	TTF2	DsDNA-dependent ATPase which acts as a transcription termination factor by coupling ATP hydrolysis with removal of RNA polymerase II from the DNA template. May contribute to mitotic transcription repression. May also be involved in pre-mRNA splicing. {ECO:0000269|PubMed:10455150, ECO:0000269|PubMed:12927788, ECO:0000269|PubMed:15125840, ECO:0000269|PubMed:9748214}.				cytosol [GO:0005829]; spliceosomal complex [GO:0005681]; transcription elongation factor complex [GO:0008023]; ATP binding [GO:0005524]; ATP-dependent activity, acting on DNA [GO:0008094]; DNA binding [GO:0003677]; helicase activity [GO:0004386]; hydrolase activity [GO:0016787]; zinc ion binding [GO:0008270]; DNA-templated transcription, termination [GO:0006353]; mRNA processing [GO:0006397]; RNA…		Cytoplasm {ECO:0000269|PubMed:15125840}. Nucleus {ECO:0000269|PubMed:15125840}. Note=Cytoplasmic during interphase. Relocates to the nucleus as cells enter mitosis.	ATP-binding;Alternative splicing;Cytoplasm;DNA-binding;Helicase;Hydrolase;Isopeptide bond;Metal-binding;Nucleotide-binding;Nucleus;Phosphoprotein;Reference proteome;Spliceosome;Transcription;Transcription regulation;Transcription termination;Ubl conjugation;Zinc;Zinc-finger;mRNA processing;mRNA splicing	3342400	3569800	3216400	3546600	3418800	169250	0.0495056	3142100	2262700	1915400	3220700	2635225	647206	0.245598	2507100	1824900	1815900	2373600	2130375	362073	0.169957	2245200	2173600	1601700	2087300	2026950	290757	0.143446	1583800	2102100
735	220	Q9UBT2	SAE2_HUMAN	45	21	21	FALSE	Carbamidomethylation	SUMO-activating enzyme subunit 2 OS=Homo sapiens OX=9606 GN=UBA2 PE=1 SV=2	SUMO-activating enzyme subunit 2 (EC 2.3.2.-) (Anthracycline-associated resistance ARX) (Ubiquitin-like 1-activating enzyme E1B) (Ubiquitin-like modifier-activating enzyme 2)	UBA2 SAE2 UBLE1B HRIHFB2115	The heterodimer acts as an E1 ligase for SUMO1, SUMO2, SUMO3, and probably SUMO4. It mediates ATP-dependent activation of SUMO proteins followed by formation of a thioester bond between a SUMO protein and a conserved active site cysteine residue on UBA2/SAE2. {ECO:0000269|PubMed:11451954, ECO:0000269|PubMed:11481243, ECO:0000269|PubMed:15660128, ECO:0000269|PubMed:17643372, ECO:0000269|PubMed:194…	Protein modification; protein sumoylation.			cytoplasm [GO:0005737]; nucleoplasm [GO:0005654]; SUMO activating enzyme complex [GO:0031510]; ATP binding [GO:0005524]; magnesium ion binding [GO:0000287]; protein heterodimerization activity [GO:0046982]; small protein activating enzyme binding [GO:0044388]; SUMO activating enzyme activity [GO:0019948]; SUMO binding [GO:0032183]; transferase activity [GO:0016740]; ubiquitin-like protein conjuga…		Cytoplasm. Nucleus. Note=Shuttles between the cytoplasm and the nucleus, sumoylation is required either for nuclear translocation or nuclear retention.	ATP-binding;Acetylation;Alternative splicing;Cytoplasm;Isopeptide bond;Metal-binding;Nucleotide-binding;Nucleus;Phosphoprotein;Reference proteome;Transferase;Ubl conjugation;Ubl conjugation pathway;Zinc	92239000	92986000	89907000	86916000	90512000	2.73255e+06	0.0301899	95846000	89281000	89072000	100820000	93754750	5.66373e+06	0.0604101	91345000	86251000	82093000	92856000	88136250	4.92095e+06	0.0558334	95068000	95399000	90433000	96295000	94298750	2.62877e+06	0.0278771	78681000	83308000
1244	1477	Q96EA4	SPDLY_HUMAN	16	8	8	FALSE	Carbamidomethylation; Acetylation (N-term)	Protein Spindly OS=Homo sapiens OX=9606 GN=SPDL1 PE=1 SV=2	Protein Spindly (hSpindly) (Arsenite-related gene 1 protein) (Coiled-coil domain-containing protein 99) (Rhabdomyosarcoma antigen MU-RMS-40.4A) (Spindle apparatus coiled-coil domain-containing protein 1)	SPDL1 CCDC99	Required for the localization of dynein and dynactin to the mitotic kintochore. Dynein is believed to control the initial lateral interaction between the kinetochore and spindle microtubules and to facilitate the subsequent formation of end-on kinetochore-microtubule attachments mediated by the NDC80 complex. Also required for correct spindle orientation. Does not appear to be required for the re…				cytosol [GO:0005829]; microtubule organizing center [GO:0005815]; nucleus [GO:0005634]; outer kinetochore [GO:0000940]; spindle pole [GO:0000922]; enzyme binding [GO:0019899]; kinetochore binding [GO:0043515]; cell division [GO:0051301]; cell migration [GO:0016477]; establishment of mitotic spindle orientation [GO:0000132]; mitotic metaphase plate congression [GO:0007080]; mitotic spindle assembl…		Cytoplasm, cytoskeleton, microtubule organizing center, centrosome. Chromosome, centromere, kinetochore. Nucleus. Cytoplasm, cytoskeleton, spindle pole. Note=Localizes to the nucleus in interphase and to the kinetochore in early prometaphase. Relocalizes to the mitotic spindle pole before metaphase and is subsequently lost from the spindle poles after chromosome congression is completed. Removal …	Acetylation;Alternative splicing;Cell cycle;Cell division;Centromere;Chromosome;Coiled coil;Cytoplasm;Cytoskeleton;Kinetochore;Mitosis;Nucleus;Phosphoprotein;Reference proteome;Ubl conjugation	52132000	48549000	44203000	47485000	48092250	3.26717e+06	0.0679355	35434000	29426000	38189000	38961000	35502500	4.32462e+06	0.121812	36818000	37721000	37749000	38155000	37610750	564485	0.0150086	41412000	42561000	44569000	46770000	43828000	2.35562e+06	0.0537468	37626000	32263000
2210	4229	P36543-2	VATE1_HUMAN	22	4	4	FALSE	Acetylation (N-term)	Isoform 2 of V-type proton ATPase subunit E 1 OS=Homo sapiens OX=9606 GN=ATP6V1E1	V-type proton ATPase subunit E 1 (V-ATPase subunit E 1) (V-ATPase 31 kDa subunit) (p31) (Vacuolar proton pump subunit E 1)	ATP6V1E1 ATP6E ATP6E2	Subunit of the V1 complex of vacuolar(H+)-ATPase (V-ATPase), a multisubunit enzyme composed of a peripheral complex (V1) that hydrolyzes ATP and a membrane integral complex (V0) that translocates protons (PubMed:33065002, PubMed:32001091). V-ATPase is responsible for acidifying and maintaining the pH of intracellular compartments and in some cell types, is targeted to the plasma membrane, where i…			Kidney; localizes to early distal nephron, encompassing thick ascending limbs and distal convoluted tubules (at protein level) (PubMed:29993276). Ubiquitous (PubMed:12036578). High expression in the skin (PubMed:28065471). {ECO:0000269|PubMed:12036578, ECO:0000269|PubMed:28065471, ECO:0000269|PubMed:29993276}.	apical plasma membrane [GO:0016324]; cytosol [GO:0005829]; endosome [GO:0005768]; extracellular exosome [GO:0070062]; lysosomal membrane [GO:0005765]; microvillus [GO:0005902]; proton-transporting two-sector ATPase complex [GO:0016469]; vacuolar proton-transporting V-type ATPase, V1 domain [GO:0000221]; ATPase binding [GO:0051117]; hydrolase activity [GO:0016787]; proton-transporting ATPase activ…	Cutis laxa, autosomal recessive, 2C (ARCL2C) [MIM:617402]: A form of cutis laxa, a disorder characterized by an excessive congenital skin wrinkling, a large fontanelle with delayed closure, a typical facial appearance with downslanting palpebral fissures, and a general connective tissue weakness. Most ARCL2C patients exhibit severe hypotonia as well as cardiovascular involvement. {ECO:0000269|Pub…	Apical cell membrane {ECO:0000269|PubMed:29993276}; Peripheral membrane protein {ECO:0000305}. Cytoplasmic vesicle, secretory vesicle, synaptic vesicle membrane {ECO:0000250|UniProtKB:Q6PCU2}; Peripheral membrane protein {ECO:0000305}. Cytoplasmic vesicle, clathrin-coated vesicle membrane {ECO:0000250|UniProtKB:Q6PCU2}; Peripheral membrane protein {ECO:0000305}.	Acetylation;Alternative splicing;Cell junction;Cell membrane;Cytoplasmic vesicle;Direct protein sequencing;Disease variant;Hydrogen ion transport;Ion transport;Membrane;Phosphoprotein;Reference proteome;Synapse;Transport	18525000	18424000	20585000	17655000	18797250	1.25356e+06	0.0666884	17204000	23051000	24386000	18667000	20827000	3.43533e+06	0.164946	20942000	23892000	26000000	21425000	23064750	2.34484e+06	0.101664	16154000	16762000	16195000	15573000	16171000	485713	0.030036	24419000	19676000
2210	4183	P36543	VATE1_HUMAN	20	4	4	FALSE	Acetylation (N-term)	V-type proton ATPase subunit E 1 OS=Homo sapiens OX=9606 GN=ATP6V1E1 PE=1 SV=1	V-type proton ATPase subunit E 1 (V-ATPase subunit E 1) (V-ATPase 31 kDa subunit) (p31) (Vacuolar proton pump subunit E 1)	ATP6V1E1 ATP6E ATP6E2	Subunit of the V1 complex of vacuolar(H+)-ATPase (V-ATPase), a multisubunit enzyme composed of a peripheral complex (V1) that hydrolyzes ATP and a membrane integral complex (V0) that translocates protons (PubMed:33065002, PubMed:32001091). V-ATPase is responsible for acidifying and maintaining the pH of intracellular compartments and in some cell types, is targeted to the plasma membrane, where i…			Kidney; localizes to early distal nephron, encompassing thick ascending limbs and distal convoluted tubules (at protein level) (PubMed:29993276). Ubiquitous (PubMed:12036578). High expression in the skin (PubMed:28065471). {ECO:0000269|PubMed:12036578, ECO:0000269|PubMed:28065471, ECO:0000269|PubMed:29993276}.	apical plasma membrane [GO:0016324]; cytosol [GO:0005829]; endosome [GO:0005768]; extracellular exosome [GO:0070062]; lysosomal membrane [GO:0005765]; microvillus [GO:0005902]; proton-transporting two-sector ATPase complex [GO:0016469]; vacuolar proton-transporting V-type ATPase, V1 domain [GO:0000221]; ATPase binding [GO:0051117]; hydrolase activity [GO:0016787]; proton-transporting ATPase activ…	Cutis laxa, autosomal recessive, 2C (ARCL2C) [MIM:617402]: A form of cutis laxa, a disorder characterized by an excessive congenital skin wrinkling, a large fontanelle with delayed closure, a typical facial appearance with downslanting palpebral fissures, and a general connective tissue weakness. Most ARCL2C patients exhibit severe hypotonia as well as cardiovascular involvement. {ECO:0000269|Pub…	Apical cell membrane {ECO:0000269|PubMed:29993276}; Peripheral membrane protein {ECO:0000305}. Cytoplasmic vesicle, secretory vesicle, synaptic vesicle membrane {ECO:0000250|UniProtKB:Q6PCU2}; Peripheral membrane protein {ECO:0000305}. Cytoplasmic vesicle, clathrin-coated vesicle membrane {ECO:0000250|UniProtKB:Q6PCU2}; Peripheral membrane protein {ECO:0000305}.	Acetylation;Alternative splicing;Cell junction;Cell membrane;Cytoplasmic vesicle;Direct protein sequencing;Disease variant;Hydrogen ion transport;Ion transport;Membrane;Phosphoprotein;Reference proteome;Synapse;Transport	18525000	18424000	20585000	17655000	18797250	1.25356e+06	0.0666884	17204000	23051000	24386000	18667000	20827000	3.43533e+06	0.164946	20942000	23892000	26000000	21425000	23064750	2.34484e+06	0.101664	16154000	16762000	16195000	15573000	16171000	485713	0.030036	24419000	19676000
1038	2203	Q9NZL9	MAT2B_HUMAN	56	12	12	FALSE	Carbamidomethylation	Methionine adenosyltransferase 2 subunit beta OS=Homo sapiens OX=9606 GN=MAT2B PE=1 SV=1	Methionine adenosyltransferase 2 subunit beta (Methionine adenosyltransferase II beta) (MAT II beta) (Putative dTDP-4-keto-6-deoxy-D-glucose 4-reductase)	MAT2B TGR MSTP045 Nbla02999 UNQ2435/PRO4995	Regulatory subunit of S-adenosylmethionine synthetase 2, an enzyme that catalyzes the formation of S-adenosylmethionine from methionine and ATP. Regulates MAT2A catalytic activity by changing its kinetic properties, increasing its affinity for L-methionine (PubMed:10644686, PubMed:23189196, PubMed:25075345). Can bind NADP (in vitro) (PubMed:23189196, PubMed:23425511). {ECO:0000269|PubMed:10644686…	Amino-acid biosynthesis; S-adenosyl-L-methionine biosynthesis; S-adenosyl-L-methionine from L-methionine: step 1/1. {ECO:0000269|PubMed:10644686, ECO:0000269|PubMed:23189196, ECO:0000269|PubMed:25075345}.		Widely expressed. {ECO:0000269|PubMed:10644686, ECO:0000269|PubMed:11337507}.	cytosol [GO:0005829]; extracellular exosome [GO:0070062]; methionine adenosyltransferase complex [GO:0048269]; nucleus [GO:0005634]; enzyme binding [GO:0019899]; methionine adenosyltransferase regulator activity [GO:0048270]; one-carbon metabolic process [GO:0006730]; S-adenosylmethionine biosynthetic process [GO:0006556]			Alternative splicing;Direct protein sequencing;NADP;One-carbon metabolism;Phosphoprotein;Reference proteome	62813000	65359000	65178000	61244000	63648500	1.97862e+06	0.0310867	67308000	75719000	76484000	65724000	71308750	5.58059e+06	0.0782595	69182000	74319000	74647000	72126000	72568500	2.51983e+06	0.0347234	72512000	72861000	72604000	78108000	74021250	2.7285e+06	0.036861	65608000	58800000
2542	4063	Q15165	PON2_HUMAN	43	6	6	FALSE	Carbamidomethylation	Serum paraoxonase/arylesterase 2 OS=Homo sapiens OX=9606 GN=PON2 PE=1 SV=4	Serum paraoxonase/arylesterase 2 (PON 2) (EC 3.1.1.2) (EC 3.1.1.81) (Aromatic esterase 2) (A-esterase 2) (Serum aryldialkylphosphatase 2)	PON2	Capable of hydrolyzing lactones and a number of aromatic carboxylic acid esters. Has antioxidant activity. Is not associated with high density lipoprotein. Prevents LDL lipid peroxidation, reverses the oxidation of mildly oxidized LDL, and inhibits the ability of MM-LDL to induce monocyte chemotaxis. {ECO:0000269|PubMed:11579088, ECO:0000269|PubMed:15772423}.		Reaction=a phenyl acetate + H2O = a phenol + acetate + H(+); Xref=Rhea:RHEA:17309, ChEBI:CHEBI:15377, ChEBI:CHEBI:15378, ChEBI:CHEBI:30089, ChEBI:CHEBI:33853, ChEBI:CHEBI:140310; EC=3.1.1.2; Evidence={ECO:0000269|PubMed:15772423}; Reaction=an N-acyl-L-homoserine lactone + H2O = an N-acyl-L-homoserine + H(+); Xref=Rhea:RHEA:22576, ChEBI:CHEBI:15377, ChEBI:CHEBI:15378, ChEBI:CHEBI:55474, ChEBI:CHEB…	Widely expressed with highest expression in liver, lung, placenta, testis and heart. {ECO:0000269|PubMed:11579088}.	extracellular region [GO:0005576]; lysosome [GO:0005764]; mitochondrion [GO:0005739]; nucleus [GO:0005634]; plasma membrane [GO:0005886]; acyl-L-homoserine-lactone lactonohydrolase activity [GO:0102007]; arylesterase activity [GO:0004064]; identical protein binding [GO:0042802]; metal ion binding [GO:0046872]; aromatic compound catabolic process [GO:0019439]; response to oxidative stress [GO:0006…		Membrane {ECO:0000269|PubMed:11579088}; Peripheral membrane protein {ECO:0000269|PubMed:11579088}.	Alternative splicing;Calcium;Disulfide bond;Glycoprotein;Hydrolase;Membrane;Metal-binding;Reference proteome;Signal	30045000	36586000	35298000	27274000	32300750	4.38572e+06	0.135778	37212000	33596000	38566000	29056000	34607500	4.25423e+06	0.122928	26919000	43512000	30222000	32246000	33224750	7.20103e+06	0.216737	23562000	18635000	24013000	24157000	22591750	2.64998e+06	0.117299	39336000	38806000
2542	4064	Q15165-1	PON2_HUMAN	43	6	6	FALSE	Carbamidomethylation	Isoform 1 of Serum paraoxonase/arylesterase 2 OS=Homo sapiens OX=9606 GN=PON2	Serum paraoxonase/arylesterase 2 (PON 2) (EC 3.1.1.2) (EC 3.1.1.81) (Aromatic esterase 2) (A-esterase 2) (Serum aryldialkylphosphatase 2)	PON2	Capable of hydrolyzing lactones and a number of aromatic carboxylic acid esters. Has antioxidant activity. Is not associated with high density lipoprotein. Prevents LDL lipid peroxidation, reverses the oxidation of mildly oxidized LDL, and inhibits the ability of MM-LDL to induce monocyte chemotaxis. {ECO:0000269|PubMed:11579088, ECO:0000269|PubMed:15772423}.		Reaction=a phenyl acetate + H2O = a phenol + acetate + H(+); Xref=Rhea:RHEA:17309, ChEBI:CHEBI:15377, ChEBI:CHEBI:15378, ChEBI:CHEBI:30089, ChEBI:CHEBI:33853, ChEBI:CHEBI:140310; EC=3.1.1.2; Evidence={ECO:0000269|PubMed:15772423}; Reaction=an N-acyl-L-homoserine lactone + H2O = an N-acyl-L-homoserine + H(+); Xref=Rhea:RHEA:22576, ChEBI:CHEBI:15377, ChEBI:CHEBI:15378, ChEBI:CHEBI:55474, ChEBI:CHEB…	Widely expressed with highest expression in liver, lung, placenta, testis and heart. {ECO:0000269|PubMed:11579088}.	extracellular region [GO:0005576]; lysosome [GO:0005764]; mitochondrion [GO:0005739]; nucleus [GO:0005634]; plasma membrane [GO:0005886]; acyl-L-homoserine-lactone lactonohydrolase activity [GO:0102007]; arylesterase activity [GO:0004064]; identical protein binding [GO:0042802]; metal ion binding [GO:0046872]; aromatic compound catabolic process [GO:0019439]; response to oxidative stress [GO:0006…		Membrane {ECO:0000269|PubMed:11579088}; Peripheral membrane protein {ECO:0000269|PubMed:11579088}.	Alternative splicing;Calcium;Disulfide bond;Glycoprotein;Hydrolase;Membrane;Metal-binding;Reference proteome;Signal	30045000	36586000	35298000	27274000	32300750	4.38572e+06	0.135778	37212000	33596000	38566000	29056000	34607500	4.25423e+06	0.122928	26919000	43512000	30222000	32246000	33224750	7.20103e+06	0.216737	23562000	18635000	24013000	24157000	22591750	2.64998e+06	0.117299	39336000	38806000
3439	4773	Q9BRP1	PDD2L_HUMAN	18	5	5	FALSE	Carbamidomethylation; Acetylation (N-term)	Programmed cell death protein 2-like OS=Homo sapiens OX=9606 GN=PDCD2L PE=1 SV=1	Programmed cell death protein 2-like	PDCD2L	Over-expression suppresses AP1, CREB, NFAT, and NF-kB transcriptional activation, and delays cell cycle progression at S phase. {ECO:0000269|PubMed:17393540}.			Higher expression in lung, colon, mammary gland, cervix, stomach and small intestine. {ECO:0000269|PubMed:17393540}.	cytoplasm [GO:0005737]; membrane [GO:0016020]; cell cycle [GO:0007049]			Acetylation;Cell cycle;Phosphoprotein;Reference proteome	30985000	27581000	31913000	31633000	30528000	2.00274e+06	0.0656034	23983000	27430000	29445000	28610000	27367000	2.40268e+06	0.0877946	23260000	22551000	21566000	24293000	22917500	1.15039e+06	0.0501969	19940000	17891000	21553000	23239000	20655750	2.28286e+06	0.110519	24678000	22408000
160	951	Q8IVF2-3	AHNK2_HUMAN	16	65	65	FALSE	Carbamidomethylation; Acetylation (N-term)	Isoform 3 of Protein AHNAK2 OS=Homo sapiens OX=9606 GN=AHNAK2	Protein AHNAK2	AHNAK2 C14orf78 KIAA2019					cytoplasm [GO:0005737]; cytosol [GO:0005829]; nucleus [GO:0005634]; plasma membrane [GO:0005886]; sarcolemma [GO:0042383]; T-tubule [GO:0030315]; regulation of RNA splicing [GO:0043484]		Nucleus {ECO:0000250}.	Acetylation;Alternative splicing;Isopeptide bond;Nucleus;Phosphoprotein;Reference proteome;Ubl conjugation	107190000	104680000	89164000	91178000	98053000	9.19568e+06	0.0937828	80807000	108180000	105320000	108180000	100621750	1.32785e+07	0.131964	103960000	116640000	97871000	102460000	105232750	8.03386e+06	0.0763437	75936000	80968000	75242000	81492000	78409500	3.27613e+06	0.0417822	79429000	87527000
160	961	Q8IVF2	AHNK2_HUMAN	16	65	65	FALSE	Carbamidomethylation; Acetylation (N-term)	Protein AHNAK2 OS=Homo sapiens OX=9606 GN=AHNAK2 PE=1 SV=2	Protein AHNAK2	AHNAK2 C14orf78 KIAA2019					cytoplasm [GO:0005737]; cytosol [GO:0005829]; nucleus [GO:0005634]; plasma membrane [GO:0005886]; sarcolemma [GO:0042383]; T-tubule [GO:0030315]; regulation of RNA splicing [GO:0043484]		Nucleus {ECO:0000250}.	Acetylation;Alternative splicing;Isopeptide bond;Nucleus;Phosphoprotein;Reference proteome;Ubl conjugation	107190000	104680000	89164000	91178000	98053000	9.19568e+06	0.0937828	80807000	108180000	105320000	108180000	100621750	1.32785e+07	0.131964	103960000	116640000	97871000	102460000	105232750	8.03386e+06	0.0763437	75936000	80968000	75242000	81492000	78409500	3.27613e+06	0.0417822	79429000	87527000
393	1542	P31689	DNJA1_HUMAN	70	22	22	FALSE	Carbamidomethylation	DnaJ homolog subfamily A member 1 OS=Homo sapiens OX=9606 GN=DNAJA1 PE=1 SV=2	DnaJ homolog subfamily A member 1 (DnaJ protein homolog 2) (HSDJ) (Heat shock 40 kDa protein 4) (Heat shock protein J2) (HSJ-2) (Human DnaJ protein 2) (hDj-2)	DNAJA1 DNAJ2 HDJ2 HSJ2 HSPF4	Co-chaperone for HSPA8/Hsc70 (PubMed:10816573). Stimulates ATP hydrolysis, but not the folding of unfolded proteins mediated by HSPA1A (in vitro) (PubMed:24318877). Plays a role in protein transport into mitochondria via its role as co-chaperone. Functions as co-chaperone for HSPA1B and negatively regulates the translocation of BAX from the cytosol to mitochondria in response to cellular stress, …			Ubiquitous. Isoform 2 is highly expressed in testis and lung, but detected at low levels in thymus, prostate, colon and liver. {ECO:0000269|PubMed:10816573, ECO:0000269|PubMed:15595953}.	cytoplasmic side of endoplasmic reticulum membrane [GO:0098554]; cytosol [GO:0005829]; extracellular exosome [GO:0070062]; membrane [GO:0016020]; microtubule cytoskeleton [GO:0015630]; mitochondrion [GO:0005739]; nucleus [GO:0005634]; perinuclear region of cytoplasm [GO:0048471]; ATP binding [GO:0005524]; ATPase activator activity [GO:0001671]; C3HC4-type RING finger domain binding [GO:0055131]; …		Membrane {ECO:0000305|PubMed:10816573}; Lipid-anchor {ECO:0000305|PubMed:10816573}. Cytoplasm {ECO:0000269|PubMed:10816573}. Microsome {ECO:0000250}. Nucleus {ECO:0000269|PubMed:10816573}. Cytoplasm, perinuclear region {ECO:0000269|PubMed:10816573}. Mitochondrion {ECO:0000250}. Note=Primarily associated with microsomes. A minor proportion is associated with mitochondria (By similarity). Primarily…	Acetylation;Alternative splicing;Chaperone;Cytoplasm;Endoplasmic reticulum;Lipoprotein;Membrane;Metal-binding;Methylation;Microsome;Mitochondrion;Nucleus;Phosphoprotein;Prenylation;Reference proteome;Repeat;Zinc;Zinc-finger	281190000	271090000	263920000	251620000	266955000	1.24379e+07	0.0465919	237210000	268570000	261360000	301510000	267162500	2.65365e+07	0.0993271	203130000	203470000	208890000	223640000	209782500	9.60781e+06	0.0457989	238300000	249050000	254540000	236750000	244660000	8.56162e+06	0.034994	252080000	226630000
2279	6157	O95777	LSM8_HUMAN	47	3	3	FALSE		U6 snRNA-associated Sm-like protein LSm8 OS=Homo sapiens OX=9606 GN=LSM8 PE=1 SV=3	U6 snRNA-associated Sm-like protein LSm8	LSM8	Plays role in pre-mRNA splicing as component of the U4/U6-U5 tri-snRNP complex that is involved in spliceosome assembly, and as component of the precatalytic spliceosome (spliceosome B complex) (PubMed:28781166). The heptameric LSM2-8 complex binds specifically to the 3'-terminal U-tract of U6 snRNA (PubMed:10523320). {ECO:0000269|PubMed:10523320, ECO:0000269|PubMed:28781166}.				Lsm2-8 complex [GO:0120115]; nucleoplasm [GO:0005654]; nucleus [GO:0005634]; precatalytic spliceosome [GO:0071011]; U2-type precatalytic spliceosome [GO:0071005]; U4/U6 x U5 tri-snRNP complex [GO:0046540]; U6 snRNP [GO:0005688]; RNA binding [GO:0003723]; U6 snRNA binding [GO:0017070]; mRNA splicing, via spliceosome [GO:0000398]; RNA metabolic process [GO:0016070]		Nucleus {ECO:0000269|PubMed:10523320, ECO:0000269|PubMed:26912367, ECO:0000269|PubMed:28781166}.	Acetylation;Direct protein sequencing;Nucleus;RNA-binding;Reference proteome;Ribonucleoprotein;Spliceosome;mRNA processing;mRNA splicing	58414000	58699000	57430000	55428000	57492750	1.47996e+06	0.0257417	51928000	81442000	79006000	58415000	67697750	1.47381e+07	0.217705	67282000	83020000	79219000	59589000	72277500	1.07941e+07	0.149343	68485000	69268000	74328000	75775000	71964000	3.62786e+06	0.0504121	88631000	65055000
1585	7206	Q96K17	BT3L4_HUMAN	77	6	6	FALSE		Transcription factor BTF3 homolog 4 OS=Homo sapiens OX=9606 GN=BTF3L4 PE=1 SV=1	Protein argonaute-2 (Argonaute2) (hAgo2) (EC 3.1.26.n2) (Argonaute RISC catalytic component 2) (Eukaryotic translation initiation factor 2C 2) (eIF-2C 2) (eIF2C 2) (PAZ Piwi domain protein) (PPD) (Protein slicer)	AGO2 EIF2C2	Required for RNA-mediated gene silencing (RNAi) by the RNA-induced silencing complex (RISC). The 'minimal RISC' appears to include AGO2 bound to a short guide RNA such as a microRNA (miRNA) or short interfering RNA (siRNA). These guide RNAs direct RISC to complementary mRNAs that are targets for RISC-mediated gene silencing. The precise mechanism of gene silencing depends on the degree of complem…		Reaction=Endonucleolytic cleavage to 5'-phosphomonoester.; EC=3.1.26.n2; Evidence={ECO:0000255|HAMAP-Rule:MF_03031, ECO:0000269|PubMed:15105377, ECO:0000269|PubMed:23746446};		cytoplasm [GO:0005737]; cytoplasmic ribonucleoprotein granule [GO:0036464]; cytosol [GO:0005829]; dendrite [GO:0030425]; extracellular exosome [GO:0070062]; membrane [GO:0016020]; mRNA cap binding complex [GO:0005845]; nucleoplasm [GO:0005654]; nucleus [GO:0005634]; P-body [GO:0000932]; polysome [GO:0005844]; ribonucleoprotein complex [GO:1990904]; RISC complex [GO:0016442]; RISC-loading complex …	Lessel-Kreienkamp syndrome (LESKRES) [MIM:619149]: An autosomal dominant disorder characterized by global developmental delay, intellectual disability of variable degree, and speech and language delay apparent from infancy or early childhood. Behavioral disorders are observed in most patients. Additional variable features include seizures, hypotonia, gait abnormalities, visual and cardiac defects…	Cytoplasm, P-body {ECO:0000269|PubMed:23125361, ECO:0000269|PubMed:23603119, ECO:0000269|PubMed:33199684}. Nucleus {ECO:0000269|PubMed:23125361}. Note=Translational repression of mRNAs results in their recruitment to P-bodies. Translocation to the nucleus requires IMP8.	Alternative splicing;Cytoplasm;Disease variant;Endonuclease;Hydrolase;Hydroxylation;Magnesium;Manganese;Mental retardation;Metal-binding;Nitration;Nuclease;Nucleus;Phosphoprotein;RNA-binding;RNA-mediated gene silencing;Reference proteome;Repressor;Ribonucleoprotein;Transcription;Transcription regulation;Translation regulation;Ubl conjugation	69266000	72556000	69734000	69499000	70263750	1.54006e+06	0.0219183	98909000	72182000	61386000	94166000	81660750	1.784e+07	0.218465	82066000	63385000	66510000	77707000	72417000	8.89863e+06	0.12288	95028000	89716000	94912000	75861000	88879250	9.02545e+06	0.101547	104590000	97511000
2046	1780	Q9UKV8	AGO2_HUMAN	3	2	2	FALSE		Protein argonaute-2 OS=Homo sapiens OX=9606 GN=AGO2 PE=1 SV=3	Transcription factor BTF3 homolog 4 (Basic transcription factor 3-like 4)	BTF3L4								Alternative splicing;Methylation;Phosphoprotein;Reference proteome	8780200	8553900	8128900	10672000	9033750	1.12504e+06	0.124538	7932700	7022400	8141300	11233000	8582350	1.83266e+06	0.213539	11162000	5978500	7752700	11437000	9082550	2.66278e+06	0.293175	15043000	12870000	13549000	15089000	14137750	1.10727e+06	0.0783204	7585000	9773300
2019	6352	Q15382	RHEB_HUMAN	33	7	6	FALSE		GTP-binding protein Rheb OS=Homo sapiens OX=9606 GN=RHEB PE=1 SV=1	Peptidyl-prolyl cis-trans isomerase C (PPIase C) (EC 5.2.1.8) (Cyclophilin C) (Rotamase C)	PPIC CYPC	PPIase that catalyzes the cis-trans isomerization of proline imidic peptide bonds in oligopeptides and may therefore assist protein folding. {ECO:0000269|PubMed:20676357}.		Reaction=[protein]-peptidylproline (omega=180) = [protein]-peptidylproline (omega=0); Xref=Rhea:RHEA:16237, Rhea:RHEA-COMP:10747, Rhea:RHEA-COMP:10748, ChEBI:CHEBI:83833, ChEBI:CHEBI:83834; EC=5.2.1.8; Evidence={ECO:0000269|PubMed:20676357};	Expressed in kidney, skeletal muscle, pancreas, heart, lung, liver and to a lower extent in brain. {ECO:0000269|PubMed:8031755}.	cytoplasm [GO:0005737]; extracellular exosome [GO:0070062]; intracellular membrane-bounded organelle [GO:0043231]; cyclosporin A binding [GO:0016018]; peptidyl-prolyl cis-trans isomerase activity [GO:0003755]; protein folding [GO:0006457]; protein peptidyl-prolyl isomerization [GO:0000413]		Cytoplasm {ECO:0000250|UniProtKB:P30412}.	Cytoplasm;Isomerase;Reference proteome;Rotamase	45374000	48627000	46973000	47427000	47100250	1.34584e+06	0.028574	38683000	34282000	38765000	45278000	39252000	4.53043e+06	0.115419	48386000	35514000	38234000	41694000	40957000	5.561e+06	0.135777	38720000	44467000	34172000	38934000	39073250	4.21343e+06	0.107834	29244000	32712000
3556	8713	P45877	PPIC_HUMAN	10	2	2	FALSE		Peptidyl-prolyl cis-trans isomerase C OS=Homo sapiens OX=9606 GN=PPIC PE=1 SV=1	GTP-binding protein Rheb (Ras homolog enriched in brain)	RHEB RHEB2	Activates the protein kinase activity of mTORC1, and thereby plays a role in the regulation of apoptosis. Stimulates the phosphorylation of S6K1 and EIF4EBP1 through activation of mTORC1 signaling. Has low intrinsic GTPase activity. {ECO:0000269|PubMed:12271141, ECO:0000269|PubMed:12869586, ECO:0000269|PubMed:15340059, ECO:0000269|PubMed:15854902, ECO:0000269|PubMed:16098514, ECO:0000269|PubMed:2…			Ubiquitous. Highest levels observed in skeletal and cardiac muscle. {ECO:0000269|PubMed:8543055}.	cytosol [GO:0005829]; endoplasmic reticulum membrane [GO:0005789]; extracellular exosome [GO:0070062]; Golgi membrane [GO:0000139]; lysosomal membrane [GO:0005765]; membrane [GO:0016020]; plasma membrane [GO:0005886]; postsynaptic density [GO:0014069]; spliceosomal complex [GO:0005681]; GDP binding [GO:0019003]; GTP binding [GO:0005525]; GTPase activity [GO:0003924]; magnesium ion binding [GO:000…		Endomembrane system {ECO:0000269|PubMed:22002721, ECO:0000305}; Lipid-anchor {ECO:0000269|PubMed:22002721, ECO:0000305}; Cytoplasmic side {ECO:0000269|PubMed:15489334, ECO:0000305}. Golgi apparatus membrane {ECO:0000269|PubMed:22002721}; Lipid-anchor {ECO:0000305|PubMed:22002721}; Cytoplasmic side {ECO:0000305|PubMed:22002721}. Cytoplasm, cytosol {ECO:0000269|PubMed:22002721}. Endoplasmic reticul…	Cytoplasm;Endoplasmic reticulum;GTP-binding;Golgi apparatus;Lipoprotein;Magnesium;Membrane;Metal-binding;Methylation;Nucleotide-binding;Phosphoprotein;Prenylation;Reference proteome	12618000	12250000	12662000	11244000	12193500	659403	0.0540782	9596700	16678000	16515000	12353000	13785675	3.43583e+06	0.249232	16110000	18925000	17944000	16385000	17341000	1.32941e+06	0.0766626	14381000	14519000	15396000	18449000	15686250	1.89589e+06	0.120863	18998000	15299000
1266	3023	Q92599-2	SEPT8_HUMAN	32	10	7	FALSE	Carbamidomethylation	Isoform 2 of Septin-8 OS=Homo sapiens OX=9606 GN=SEPTIN8	Septin-8	SEPTIN8 KIAA0202 SEPT8	Filament-forming cytoskeletal GTPase (By similarity). May play a role in platelet secretion (PubMed:15116257). Seems to participate in the process of SNARE complex formation in synaptic vesicles (By similarity). {ECO:0000250, ECO:0000250|UniProtKB:B0BNF1, ECO:0000269|PubMed:15116257}.; [Isoform 4]: Stabilizes BACE1 protein levels and promotes the sorting and accumulation of BACE1 to the recycling…			Widely expressed, including in brain, heart and platelets; most abundant in aorta. Isoform 2 is expressed at low levels in specific brain areas, such as occipital pole, frontal lobe, temporal lobe and putamen. Isoform 1 and 3 are highly expressed in specific brain areas, such as occipital pole, frontal lobe, temporal lobe and putamen. Isoform 2 is highly expressed in prostate, testis and ovary. I…	axon [GO:0030424]; cell division site [GO:0032153]; microtubule cytoskeleton [GO:0015630]; presynapse [GO:0098793]; septin complex [GO:0031105]; septin ring [GO:0005940]; synaptic vesicle membrane [GO:0030672]; GTP binding [GO:0005525]; GTPase activity [GO:0003924]; molecular adaptor activity [GO:0060090]; cellular protein localization [GO:0034613]; cytoskeleton-dependent cytokinesis [GO:0061640]…		Cytoplasm {ECO:0000250|UniProtKB:B0BNF1}. Cytoplasm, cytoskeleton {ECO:0000250}. Cell junction, synapse {ECO:0000250|UniProtKB:B0BNF1}. Cell projection, axon {ECO:0000250|UniProtKB:B0BNF1}. Cytoplasmic vesicle, secretory vesicle, synaptic vesicle membrane {ECO:0000250|UniProtKB:B0BNF1}. Cell junction, synapse, presynapse {ECO:0000250|UniProtKB:B0BNF1}. Note=Expressed in axons of immature neurons,…	Acetylation;Alternative splicing;Cell junction;Cell projection;Coiled coil;Cytoplasm;Cytoplasmic vesicle;Cytoskeleton;GTP-binding;Membrane;Nucleotide-binding;Phosphoprotein;Reference proteome;Synapse	37156000	49354000	29097000	26732000	35584750	1.02066e+07	0.286825	30327000	72196000	50959000	69924000	55851500	1.94988e+07	0.349119	38623000	37089000	32175000	31387000	34818500	3.57737e+06	0.102743	36278000	40399000	34699000	35315000	36672750	2.56774e+06	0.0700178	28521000	29054000
1266	3024	Q92599-4	SEPT8_HUMAN	31	10	7	FALSE	Carbamidomethylation	Isoform 4 of Septin-8 OS=Homo sapiens OX=9606 GN=SEPTIN8	Septin-8	SEPTIN8 KIAA0202 SEPT8	Filament-forming cytoskeletal GTPase (By similarity). May play a role in platelet secretion (PubMed:15116257). Seems to participate in the process of SNARE complex formation in synaptic vesicles (By similarity). {ECO:0000250, ECO:0000250|UniProtKB:B0BNF1, ECO:0000269|PubMed:15116257}.; [Isoform 4]: Stabilizes BACE1 protein levels and promotes the sorting and accumulation of BACE1 to the recycling…			Widely expressed, including in brain, heart and platelets; most abundant in aorta. Isoform 2 is expressed at low levels in specific brain areas, such as occipital pole, frontal lobe, temporal lobe and putamen. Isoform 1 and 3 are highly expressed in specific brain areas, such as occipital pole, frontal lobe, temporal lobe and putamen. Isoform 2 is highly expressed in prostate, testis and ovary. I…	axon [GO:0030424]; cell division site [GO:0032153]; microtubule cytoskeleton [GO:0015630]; presynapse [GO:0098793]; septin complex [GO:0031105]; septin ring [GO:0005940]; synaptic vesicle membrane [GO:0030672]; GTP binding [GO:0005525]; GTPase activity [GO:0003924]; molecular adaptor activity [GO:0060090]; cellular protein localization [GO:0034613]; cytoskeleton-dependent cytokinesis [GO:0061640]…		Cytoplasm {ECO:0000250|UniProtKB:B0BNF1}. Cytoplasm, cytoskeleton {ECO:0000250}. Cell junction, synapse {ECO:0000250|UniProtKB:B0BNF1}. Cell projection, axon {ECO:0000250|UniProtKB:B0BNF1}. Cytoplasmic vesicle, secretory vesicle, synaptic vesicle membrane {ECO:0000250|UniProtKB:B0BNF1}. Cell junction, synapse, presynapse {ECO:0000250|UniProtKB:B0BNF1}. Note=Expressed in axons of immature neurons,…	Acetylation;Alternative splicing;Cell junction;Cell projection;Coiled coil;Cytoplasm;Cytoplasmic vesicle;Cytoskeleton;GTP-binding;Membrane;Nucleotide-binding;Phosphoprotein;Reference proteome;Synapse	37156000	49354000	29097000	26732000	35584750	1.02066e+07	0.286825	30327000	72196000	50959000	69924000	55851500	1.94988e+07	0.349119	38623000	37089000	32175000	31387000	34818500	3.57737e+06	0.102743	36278000	40399000	34699000	35315000	36672750	2.56774e+06	0.0700178	28521000	29054000
1266	3034	Q92599	SEPT8_HUMAN	29	10	7	FALSE	Carbamidomethylation	Septin-8 OS=Homo sapiens OX=9606 GN=SEPTIN8 PE=1 SV=4	Septin-8	SEPTIN8 KIAA0202 SEPT8	Filament-forming cytoskeletal GTPase (By similarity). May play a role in platelet secretion (PubMed:15116257). Seems to participate in the process of SNARE complex formation in synaptic vesicles (By similarity). {ECO:0000250, ECO:0000250|UniProtKB:B0BNF1, ECO:0000269|PubMed:15116257}.; [Isoform 4]: Stabilizes BACE1 protein levels and promotes the sorting and accumulation of BACE1 to the recycling…			Widely expressed, including in brain, heart and platelets; most abundant in aorta. Isoform 2 is expressed at low levels in specific brain areas, such as occipital pole, frontal lobe, temporal lobe and putamen. Isoform 1 and 3 are highly expressed in specific brain areas, such as occipital pole, frontal lobe, temporal lobe and putamen. Isoform 2 is highly expressed in prostate, testis and ovary. I…	axon [GO:0030424]; cell division site [GO:0032153]; microtubule cytoskeleton [GO:0015630]; presynapse [GO:0098793]; septin complex [GO:0031105]; septin ring [GO:0005940]; synaptic vesicle membrane [GO:0030672]; GTP binding [GO:0005525]; GTPase activity [GO:0003924]; molecular adaptor activity [GO:0060090]; cellular protein localization [GO:0034613]; cytoskeleton-dependent cytokinesis [GO:0061640]…		Cytoplasm {ECO:0000250|UniProtKB:B0BNF1}. Cytoplasm, cytoskeleton {ECO:0000250}. Cell junction, synapse {ECO:0000250|UniProtKB:B0BNF1}. Cell projection, axon {ECO:0000250|UniProtKB:B0BNF1}. Cytoplasmic vesicle, secretory vesicle, synaptic vesicle membrane {ECO:0000250|UniProtKB:B0BNF1}. Cell junction, synapse, presynapse {ECO:0000250|UniProtKB:B0BNF1}. Note=Expressed in axons of immature neurons,…	Acetylation;Alternative splicing;Cell junction;Cell projection;Coiled coil;Cytoplasm;Cytoplasmic vesicle;Cytoskeleton;GTP-binding;Membrane;Nucleotide-binding;Phosphoprotein;Reference proteome;Synapse	37156000	49354000	29097000	26732000	35584750	1.02066e+07	0.286825	30327000	72196000	50959000	69924000	55851500	1.94988e+07	0.349119	38623000	37089000	32175000	31387000	34818500	3.57737e+06	0.102743	36278000	40399000	34699000	35315000	36672750	2.56774e+06	0.0700178	28521000	29054000
863	1440	P31153	METK2_HUMAN	40	14	14	FALSE	Carbamidomethylation	S-adenosylmethionine synthase isoform type-2 OS=Homo sapiens OX=9606 GN=MAT2A PE=1 SV=1	S-adenosylmethionine synthase isoform type-2 (AdoMet synthase 2) (EC 2.5.1.6) (Methionine adenosyltransferase 2) (MAT 2) (Methionine adenosyltransferase II) (MAT-II)	MAT2A AMS2 MATA2	Catalyzes the formation of S-adenosylmethionine from methionine and ATP. The reaction comprises two steps that are both catalyzed by the same enzyme: formation of S-adenosylmethionine (AdoMet) and triphosphate, and subsequent hydrolysis of the triphosphate. {ECO:0000269|PubMed:10644686, ECO:0000269|PubMed:23189196, ECO:0000269|PubMed:25075345}.	Amino-acid biosynthesis; S-adenosyl-L-methionine biosynthesis; S-adenosyl-L-methionine from L-methionine: step 1/1. {ECO:0000269|PubMed:10644686, ECO:0000269|PubMed:23189196, ECO:0000269|PubMed:25075345}.	Reaction=ATP + H2O + L-methionine = diphosphate + phosphate + S-adenosyl-L-methionine; Xref=Rhea:RHEA:21080, ChEBI:CHEBI:15377, ChEBI:CHEBI:30616, ChEBI:CHEBI:33019, ChEBI:CHEBI:43474, ChEBI:CHEBI:57844, ChEBI:CHEBI:59789; EC=2.5.1.6; Evidence={ECO:0000269|PubMed:10644686, ECO:0000269|PubMed:23189196, ECO:0000269|PubMed:25075345};	Detected in kidney. {ECO:0000269|PubMed:1426236}.	cytosol [GO:0005829]; methionine adenosyltransferase complex [GO:0048269]; ATP binding [GO:0005524]; identical protein binding [GO:0042802]; metal ion binding [GO:0046872]; methionine adenosyltransferase activity [GO:0004478]; cellular response to leukemia inhibitory factor [GO:1990830]; one-carbon metabolic process [GO:0006730]; protein heterooligomerization [GO:0051291]; protein hexamerization …			ATP-binding;Acetylation;Alternative splicing;Isopeptide bond;Magnesium;Metal-binding;Nucleotide-binding;One-carbon metabolism;Phosphoprotein;Potassium;Reference proteome;Transferase;Ubl conjugation	119380000	119950000	126660000	125300000	122822500	3.69533e+06	0.0300868	110660000	115210000	115410000	116960000	114560000	2.71508e+06	0.0237001	109350000	93446000	107790000	99462000	102512000	7.44111e+06	0.0725877	100330000	112300000	110730000	99942000	105825500	6.60276e+06	0.0623929	100250000	107990000
1500	4774	Q9Y679	AUP1_HUMAN	21	6	6	FALSE	Carbamidomethylation	Ancient ubiquitous protein 1 OS=Homo sapiens OX=9606 GN=AUP1 PE=1 SV=2	Lipid droplet-regulating VLDL assembly factor AUP1 (Ancient ubiquitous protein 1)	AUP1	Plays a role in the translocation of terminally misfolded proteins from the endoplasmic reticulum lumen to the cytoplasm and their degradation by the proteasome (PubMed:18711132, PubMed:21857022). Plays a role in lipid droplet formation (PubMed:21857022). Induces lipid droplet clustering (PubMed:24039768). Recruits ubiquitin-conjugating enzyme UBE2G2 to lipid droplets which facilitates its intera…			Detected in blood platelets and leukocytes (at protein level). Ubiquitous. Highly expressed in placenta, liver, kidney, skeletal muscle, heart and brain. {ECO:0000269|PubMed:12042322}.	autophagosome [GO:0005776]; cytoplasmic vesicle [GO:0031410]; endoplasmic reticulum [GO:0005783]; extracellular exosome [GO:0070062]; Hrd1p ubiquitin ligase ERAD-L complex [GO:0000839]; integral component of endoplasmic reticulum membrane [GO:0030176]; lipid droplet [GO:0005811]; membrane [GO:0016020]; ubiquitin binding [GO:0043130]; ubiquitin conjugating enzyme binding [GO:0031624]; ubiquitin pr…		Endoplasmic reticulum membrane {ECO:0000269|PubMed:12042322, ECO:0000269|PubMed:18711132, ECO:0000269|PubMed:21127063, ECO:0000269|PubMed:21857022, ECO:0000269|PubMed:23197321, ECO:0000269|PubMed:23223569}; Peripheral membrane protein {ECO:0000269|PubMed:21127063, ECO:0000269|PubMed:23197321}. Lipid droplet {ECO:0000269|PubMed:21127063, ECO:0000269|PubMed:21857022, ECO:0000269|PubMed:23197321, EC…	Acetylation;Alternative splicing;Cytoplasmic vesicle;Endoplasmic reticulum;Host-virus interaction;Lipid droplet;Membrane;Phosphoprotein;Reference proteome;Ubl conjugation	34726000	34233000	35301000	35675000	34983750	634701	0.0181427	35555000	24936000	27772000	35699000	30990500	5.47784e+06	0.176759	31227000	24906000	24726000	30420000	27819750	3.48482e+06	0.125264	31035000	30169000	28947000	28115000	29566500	1.2923e+06	0.0437083	26961000	31896000
1299	986	Q5SW79	CE170_HUMAN	12	13	13	FALSE		Centrosomal protein of 170 kDa OS=Homo sapiens OX=9606 GN=CEP170 PE=1 SV=1	Centrosomal protein of 170 kDa (Cep170) (KARP-1-binding protein) (KARP1-binding protein)	CEP170 FAM68A KAB KIAA0470	Plays a role in microtubule organization (PubMed:15616186). Required for centriole subdistal appendage assembly (PubMed:28422092). {ECO:0000269|PubMed:15616186, ECO:0000269|PubMed:28422092}.				centriolar subdistal appendage [GO:0120103]; centriole [GO:0005814]; centrosome [GO:0005813]; cytosol [GO:0005829]; microtubule [GO:0005874]; mitotic spindle [GO:0072686]		Cytoplasm, cytoskeleton, microtubule organizing center, centrosome {ECO:0000269|PubMed:30354798, ECO:0000269|PubMed:31789463}. Cytoplasm, cytoskeleton, microtubule organizing center, centrosome, centriole {ECO:0000269|PubMed:15616186, ECO:0000269|PubMed:23386061, ECO:0000269|PubMed:31789463}. Cytoplasm, cytoskeleton, spindle {ECO:0000269|PubMed:15616186}. Note=Associated with the mature mother ce…	Alternative splicing;Coiled coil;Cytoplasm;Cytoskeleton;Microtubule;Phosphoprotein;Reference proteome	19210000	18681000	18098000	17562000	18387750	713655	0.0388114	17323000	16448000	17955000	18131000	17464250	761163	0.0435841	15008000	13592000	12315000	14146000	13765250	1.12881e+06	0.0820044	8222600	12486000	12632000	11855000	11298900	2.0784e+06	0.183947	18634000	16624000
1830	1488	Q9UG63	ABCF2_HUMAN	18	12	12	FALSE	Carbamidomethylation	ATP-binding cassette sub-family F member 2 OS=Homo sapiens OX=9606 GN=ABCF2 PE=1 SV=2	ATP-binding cassette sub-family F member 2 (Iron-inhibited ABC transporter 2)	ABCF2 HUSSY-18					membrane [GO:0016020]; ATP binding [GO:0005524]			ATP-binding;Acetylation;Alternative splicing;Nucleotide-binding;Phosphoprotein;Reference proteome;Repeat	67775000	71197000	59793000	70264000	67257250	5.18155e+06	0.0770407	69300000	47840000	49676000	72649000	59866250	1.29211e+07	0.215833	56629000	38645000	43748000	53458000	48120000	8.36236e+06	0.173781	50001000	46395000	47230000	46498000	47531000	1.6881e+06	0.0355159	46952000	50411000
1830	1489	Q9UG63-2	ABCF2_HUMAN	18	12	12	FALSE	Carbamidomethylation	Isoform 2 of ATP-binding cassette sub-family F member 2 OS=Homo sapiens OX=9606 GN=ABCF2	ATP-binding cassette sub-family F member 2 (Iron-inhibited ABC transporter 2)	ABCF2 HUSSY-18					membrane [GO:0016020]; ATP binding [GO:0005524]			ATP-binding;Acetylation;Alternative splicing;Nucleotide-binding;Phosphoprotein;Reference proteome;Repeat	67775000	71197000	59793000	70264000	67257250	5.18155e+06	0.0770407	69300000	47840000	49676000	72649000	59866250	1.29211e+07	0.215833	56629000	38645000	43748000	53458000	48120000	8.36236e+06	0.173781	50001000	46395000	47230000	46498000	47531000	1.6881e+06	0.0355159	46952000	50411000
3915	4796	P50613	CDK7_HUMAN	10	3	3	FALSE		Cyclin-dependent kinase 7 OS=Homo sapiens OX=9606 GN=CDK7 PE=1 SV=1	Cyclin-dependent kinase 7 (EC 2.7.11.22) (EC 2.7.11.23) (39 kDa protein kinase) (p39 Mo15) (CDK-activating kinase 1) (Cell division protein kinase 7) (Serine/threonine-protein kinase 1) (TFIIH basal transcription factor complex kinase subunit)	CDK7 CAK CAK1 CDKN7 MO15 STK1	Serine/threonine kinase involved in cell cycle control and in RNA polymerase II-mediated RNA transcription. Cyclin-dependent kinases (CDKs) are activated by the binding to a cyclin and mediate the progression through the cell cycle. Each different complex controls a specific transition between 2 subsequent phases in the cell cycle. Required for both activation and complex formation of CDK1/cyclin…		Reaction=ATP + L-seryl-[protein] = ADP + H(+) + O-phospho-L-seryl-[protein]; Xref=Rhea:RHEA:17989, Rhea:RHEA-COMP:9863, Rhea:RHEA-COMP:11604, ChEBI:CHEBI:15378, ChEBI:CHEBI:29999, ChEBI:CHEBI:30616, ChEBI:CHEBI:83421, ChEBI:CHEBI:456216; EC=2.7.11.22; Reaction=ATP + L-threonyl-[protein] = ADP + H(+) + O-phospho-L-threonyl-[protein]; Xref=Rhea:RHEA:46608, Rhea:RHEA-COMP:11060, Rhea:RHEA-COMP:11605…	Ubiquitous.	CAK-ERCC2 complex [GO:0070516]; cyclin-dependent protein kinase activating kinase holoenzyme complex [GO:0019907]; cytoplasm [GO:0005737]; cytosol [GO:0005829]; fibrillar center [GO:0001650]; nucleoplasm [GO:0005654]; nucleus [GO:0005634]; perinuclear region of cytoplasm [GO:0048471]; plasma membrane [GO:0005886]; transcription factor TFIIH core complex [GO:0000439]; transcription factor TFIIH ho…		Nucleus {ECO:0000269|PubMed:10958787, ECO:0000269|PubMed:15695176, ECO:0000269|PubMed:19071173}. Cytoplasm {ECO:0000269|PubMed:15695176}. Cytoplasm, perinuclear region {ECO:0000269|PubMed:19071173}. Note=Colocalizes with PRKCI in the cytoplasm and nucleus (PubMed:15695176). Translocates from the nucleus to cytoplasm and perinuclear region in response to DNA-bound peptides (PubMed:19071173). {ECO:…	ATP-binding;Acetylation;Cell cycle;Cell division;Cytoplasm;DNA damage;DNA repair;Kinase;Nucleotide-binding;Nucleus;Phosphoprotein;Reference proteome;Serine/threonine-protein kinase;Transcription;Transcription regulation;Transferase	12649000	13080000	11936000	12301000	12491500	488538	0.0391097	12394000	9218100	9415800	13502000	11132475	2.14615e+06	0.192783	11692000	7369900	8066500	9409000	9134350	1.90356e+06	0.208396	10956000	11494000	9753200	8933400	10284150	1.15781e+06	0.112582	7785500	9169200
3539	5751	Q9H5V8	CDCP1_HUMAN	4	3	3	FALSE	Carbamidomethylation	CUB domain-containing protein 1 OS=Homo sapiens OX=9606 GN=CDCP1 PE=1 SV=3	CUB domain-containing protein 1 (Membrane glycoprotein gp140) (Subtractive immunization M plus HEp3-associated 135 kDa protein) (SIMA135) (Transmembrane and associated with src kinases) (CD antigen CD318)	CDCP1 TRASK UNQ2486/PRO5773	May be involved in cell adhesion and cell matrix association. May play a role in the regulation of anchorage versus migration or proliferation versus differentiation via its phosphorylation. May be a novel marker for leukemia diagnosis and for immature hematopoietic stem cell subsets. Belongs to the tetraspanin web involved in tumor progression and metastasis. {ECO:0000269|PubMed:11466621, ECO:00…			Highly expressed in mitotic cells with low expression during interphase. Detected at highest levels in skeletal muscle and colon with lower levels in kidney, small intestine, placenta and lung. Up-regulated in a number of human tumor cell lines, as well as in colorectal cancer, breast carcinoma and lung cancer. Also expressed in cells with phenotypes reminiscent of mesenchymal stem cells and neur…	extracellular region [GO:0005576]; integral component of membrane [GO:0016021]; plasma membrane [GO:0005886]		[Isoform 1]: Cell membrane {ECO:0000305}; Single-pass membrane protein {ECO:0000305}. Note=Shedding may also lead to a soluble peptide.; [Isoform 3]: Secreted.	Alternative splicing;Cell membrane;Direct protein sequencing;Disulfide bond;Glycoprotein;Membrane;Phosphoprotein;Reference proteome;Secreted;Signal;Transmembrane;Transmembrane helix	14456000	13386000	13628000	13098000	13642000	584313	0.0428319	10574000	15463000	10263000	10960000	11815000	2.44865e+06	0.20725	11721000	11662000	10600000	11968000	11487750	606495	0.0527949	12456000	11517000	12685000	11964000	12155500	521225	0.0428797	10343000	9758500
1183	2020	Q71RC2	LARP4_HUMAN	8	4	4	FALSE		La-related protein 4 OS=Homo sapiens OX=9606 GN=LARP4 PE=1 SV=3	La-related protein 4 (La ribonucleoprotein domain family member 4)	LARP4 PP13296	RNA binding protein that binds to the poly-A tract of mRNA molecules (PubMed:21098120). Associates with the 40S ribosomal subunit and with polysomes (PubMed:21098120). Plays a role in the regulation of mRNA translation (PubMed:21098120). Plays a role in the regulation of cell morphology and cytoskeletal organization (PubMed:21834987, PubMed:27615744). {ECO:0000269|PubMed:21098120, ECO:0000269|Pub…				cytoplasmic stress granule [GO:0010494]; cytosol [GO:0005829]; membrane [GO:0016020]; mRNA 3'-UTR binding [GO:0003730]; poly(A) binding [GO:0008143]; RNA binding [GO:0003723]; cytoskeleton organization [GO:0007010]; positive regulation of translation [GO:0045727]; posttranscriptional regulation of gene expression [GO:0010608]; regulation of cell morphogenesis [GO:0022604]; translation [GO:0006412]		Cytoplasm, Stress granule {ECO:0000269|PubMed:21098120}. Cytoplasm, cytosol {ECO:0000269|PubMed:21098120, ECO:0000269|PubMed:27615744}. Note=Localized throughout the cytosol. Partially localized in stress granules in response to arsenite treatment. {ECO:0000269|PubMed:21098120}.	Acetylation;Alternative splicing;Cytoplasm;Direct protein sequencing;Methylation;Phosphoprotein;Protein biosynthesis;RNA-binding;Reference proteome	26800000	26045000	29056000	33372000	28818250	3.29431e+06	0.114313	26776000	16136000	19571000	27564000	22511750	5.56798e+06	0.247337	12519000	10483000	12212000	16451000	12916250	2.52117e+06	0.195194	19729000	20188000	19385000	18756000	19514500	603243	0.0309125	16702000	21415000
1183	2021	Q71RC2-4	LARP4_HUMAN	8	4	4	FALSE		Isoform 4 of La-related protein 4 OS=Homo sapiens OX=9606 GN=LARP4	La-related protein 4 (La ribonucleoprotein domain family member 4)	LARP4 PP13296	RNA binding protein that binds to the poly-A tract of mRNA molecules (PubMed:21098120). Associates with the 40S ribosomal subunit and with polysomes (PubMed:21098120). Plays a role in the regulation of mRNA translation (PubMed:21098120). Plays a role in the regulation of cell morphology and cytoskeletal organization (PubMed:21834987, PubMed:27615744). {ECO:0000269|PubMed:21098120, ECO:0000269|Pub…				cytoplasmic stress granule [GO:0010494]; cytosol [GO:0005829]; membrane [GO:0016020]; mRNA 3'-UTR binding [GO:0003730]; poly(A) binding [GO:0008143]; RNA binding [GO:0003723]; cytoskeleton organization [GO:0007010]; positive regulation of translation [GO:0045727]; posttranscriptional regulation of gene expression [GO:0010608]; regulation of cell morphogenesis [GO:0022604]; translation [GO:0006412]		Cytoplasm, Stress granule {ECO:0000269|PubMed:21098120}. Cytoplasm, cytosol {ECO:0000269|PubMed:21098120, ECO:0000269|PubMed:27615744}. Note=Localized throughout the cytosol. Partially localized in stress granules in response to arsenite treatment. {ECO:0000269|PubMed:21098120}.	Acetylation;Alternative splicing;Cytoplasm;Direct protein sequencing;Methylation;Phosphoprotein;Protein biosynthesis;RNA-binding;Reference proteome	26800000	26045000	29056000	33372000	28818250	3.29431e+06	0.114313	26776000	16136000	19571000	27564000	22511750	5.56798e+06	0.247337	12519000	10483000	12212000	16451000	12916250	2.52117e+06	0.195194	19729000	20188000	19385000	18756000	19514500	603243	0.0309125	16702000	21415000
1515	5208	Q92522	H1X_HUMAN	33	8	8	FALSE		Histone H1.10 OS=Homo sapiens OX=9606 GN=H1-10 PE=1 SV=1	Histone H1.10 (Histone H1x)	H1-10 H1FX	Histones H1 are necessary for the condensation of nucleosome chains into higher-order structures.			Expressed ubiquitously.	nucleolus [GO:0005730]; nucleoplasm [GO:0005654]; nucleosome [GO:0000786]; nucleus [GO:0005634]; cadherin binding [GO:0045296]; double-stranded DNA binding [GO:0003690]; nucleosomal DNA binding [GO:0031492]; RNA binding [GO:0003723]; chromosome condensation [GO:0030261]; negative regulation of DNA recombination [GO:0045910]; nucleosome assembly [GO:0006334]; nucleosome positioning [GO:0016584]		Nucleus. Chromosome.	Acetylation;Chromosome;Citrullination;DNA-binding;Direct protein sequencing;Nucleus;Phosphoprotein;Reference proteome	70055000	70178000	67309000	61856000	67349500	3.89445e+06	0.0578245	86962000	63231000	65299000	77251000	73185750	1.10696e+07	0.151254	40959000	28946000	32223000	26375000	32125750	6.35656e+06	0.197865	74011000	74057000	74924000	50991000	68495750	1.16774e+07	0.170483	49606000	69272000
1155	1850	O43615	TIM44_HUMAN	26	12	12	FALSE		Mitochondrial import inner membrane translocase subunit TIM44 OS=Homo sapiens OX=9606 GN=TIMM44 PE=1 SV=2	Mitochondrial import inner membrane translocase subunit TIM44	TIMM44 MIMT44 TIM44	Essential component of the PAM complex, a complex required for the translocation of transit peptide-containing proteins from the inner membrane into the mitochondrial matrix in an ATP-dependent manner (By similarity). Recruits mitochondrial HSP70 to drive protein translocation into the matrix using ATP as an energy source (By similarity). {ECO:0000250|UniProtKB:O35857, ECO:0000250|UniProtKB:Q0185…				fibrillar center [GO:0001650]; mitochondrial inner membrane [GO:0005743]; mitochondrial matrix [GO:0005759]; mitochondrion [GO:0005739]; ATP binding [GO:0005524]; chaperone binding [GO:0051087]; protein import into mitochondrial matrix [GO:0030150]; protein targeting to mitochondrion [GO:0006626]		Mitochondrion inner membrane {ECO:0000269|PubMed:10339406}; Peripheral membrane protein {ECO:0000269|PubMed:10339406}; Matrix side {ECO:0000269|PubMed:10339406}. Mitochondrion matrix {ECO:0000269|PubMed:10339406}.	ATP-binding;Membrane;Mitochondrion;Mitochondrion inner membrane;Nucleotide-binding;Phosphoprotein;Protein transport;Reference proteome;Transit peptide;Translocation;Transport	31594000	29395000	34878000	30986000	31713250	2.30456e+06	0.0726688	42733000	32653000	38553000	38176000	38028750	4.13623e+06	0.108766	39268000	34075000	33971000	35029000	35585750	2.50058e+06	0.0702692	45453000	34400000	40612000	40382000	40211750	4.52535e+06	0.112538	41986000	40020000
3739	7749	P34949	MPI_HUMAN	9	2	2	FALSE		Mannose-6-phosphate isomerase OS=Homo sapiens OX=9606 GN=MPI PE=1 SV=2	Mannose-6-phosphate isomerase (EC 5.3.1.8) (Phosphohexomutase) (Phosphomannose isomerase) (PMI)	MPI PMI1	Involved in the synthesis of the GDP-mannose and dolichol-phosphate-mannose required for a number of critical mannosyl transfer reactions.	Nucleotide-sugar biosynthesis; GDP-alpha-D-mannose biosynthesis; alpha-D-mannose 1-phosphate from D-fructose 6-phosphate: step 1/2.	Reaction=D-mannose 6-phosphate = D-fructose 6-phosphate; Xref=Rhea:RHEA:12356, ChEBI:CHEBI:58735, ChEBI:CHEBI:61527; EC=5.3.1.8;	Expressed in all tissues, but more abundant in heart, brain and skeletal muscle.	cytosol [GO:0005829]; extracellular exosome [GO:0070062]; mannose-6-phosphate isomerase activity [GO:0004476]; zinc ion binding [GO:0008270]; GDP-mannose biosynthetic process [GO:0009298]; mannose to fructose-6-phosphate metabolic process [GO:0061611]; protein glycosylation [GO:0006486]	Congenital disorder of glycosylation 1B (CDG1B) [MIM:602579]: A form of congenital disorder of glycosylation, a multisystem disorder caused by a defect in glycoprotein biosynthesis and characterized by under-glycosylated serum glycoproteins. Congenital disorders of glycosylation result in a wide variety of clinical features, such as defects in the nervous system development, psychomotor retardati…	Cytoplasm {ECO:0000305}.	Acetylation;Alternative splicing;Congenital disorder of glycosylation;Cytoplasm;Direct protein sequencing;Disease variant;Isomerase;Metal-binding;Phosphoprotein;Reference proteome;Zinc	5514600	5807300	5236100	5163600	5430400	293302	0.0540111	6814400	7540400	6970500	6137500	6865700	577093	0.0840545	7219500	7203200	7416200	6554800	7098425	375120	0.0528456	5882800	6204800	6803600	6499000	6347550	394668	0.0621765	7783200	7981100
920	1247	P26006	ITA3_HUMAN	19	16	16	FALSE	Carbamidomethylation	Integrin alpha-3 OS=Homo sapiens OX=9606 GN=ITGA3 PE=1 SV=5	Integrin alpha-3 (CD49 antigen-like family member C) (FRP-2) (Galactoprotein B3) (GAPB3) (VLA-3 subunit alpha) (CD antigen CD49c) [Cleaved into: Integrin alpha-3 heavy chain; Integrin alpha-3 light chain]	ITGA3 MSK18	Integrin alpha-3/beta-1 is a receptor for fibronectin, laminin, collagen, epiligrin, thrombospondin and CSPG4. Integrin alpha-3/beta-1 provides a docking site for FAP (seprase) at invadopodia plasma membranes in a collagen-dependent manner and hence may participate in the adhesion, formation of invadopodia and matrix degradation processes, promoting cell invasion. Alpha-3/beta-1 may mediate with …			Isoform 1 is widely expressed. Isoform 2 is expressed in brain and heart. In brain, both isoforms are exclusively expressed on vascular smooth muscle cells, whereas in heart isoform 1 is strongly expressed on vascular smooth muscle cells, isoform 2 is detected only on endothelial vein cells. {ECO:0000269|PubMed:9111516}.	basolateral plasma membrane [GO:0016323]; cell periphery [GO:0071944]; cell surface [GO:0009986]; excitatory synapse [GO:0060076]; external side of plasma membrane [GO:0009897]; extracellular exosome [GO:0070062]; filopodium membrane [GO:0031527]; focal adhesion [GO:0005925]; growth cone filopodium [GO:1990812]; integrin alpha3-beta1 complex [GO:0034667]; integrin complex [GO:0008305]; perinuclea…	Interstitial lung disease, nephrotic syndrome, and epidermolysis bullosa, congenital (ILNEB) [MIM:614748]: A multiorgan disorder characterized by congenital nephrotic syndrome, interstitial lung disease, and epidermolysis bullosa. The respiratory and renal features predominate, and lung involvement accounts for the lethal course of the disease. {ECO:0000269|PubMed:22512483, ECO:0000269|PubMed:277…	Cell membrane {ECO:0000269|PubMed:15611341, ECO:0000269|PubMed:32487760}; Single-pass type I membrane protein {ECO:0000255}. Cell membrane {ECO:0000269|PubMed:15611341}; Lipid-anchor {ECO:0000269|PubMed:15611341}. Cell projection, invadopodium membrane {ECO:0000269|PubMed:10455171}; Single-pass type I membrane protein {ECO:0000255}. Cell projection, filopodium membrane {ECO:0000269|PubMed:1045517…	Alternative splicing;Calcium;Cell adhesion;Cell junction;Cell membrane;Cell projection;Cleavage on pair of basic residues;Direct protein sequencing;Disease variant;Disulfide bond;Epidermolysis bullosa;Glycoprotein;Integrin;Lipoprotein;Membrane;Metal-binding;Palmitate;Phosphoprotein;Receptor;Reference proteome;Repeat;Signal;Transmembrane;Transmembrane helix	119280000	117870000	113130000	99779000	112514750	8.88867e+06	0.079	95463000	140500000	138610000	113520000	122023250	2.15582e+07	0.176673	107850000	132790000	114570000	105570000	115195000	1.23365e+07	0.107092	113620000	128800000	110340000	116380000	117285000	8.0639e+06	0.0687548	84612000	84710000
891	2516	Q14192	FHL2_HUMAN	42	9	9	FALSE	Carbamidomethylation	Four and a half LIM domains protein 2 OS=Homo sapiens OX=9606 GN=FHL2 PE=1 SV=3	Actin-related protein 2/3 complex subunit 5 (Arp2/3 complex 16 kDa subunit) (p16-ARC)	ARPC5 ARC16	Component of the Arp2/3 complex, a multiprotein complex that mediates actin polymerization upon stimulation by nucleation-promoting factor (NPF) (PubMed:9230079). The Arp2/3 complex mediates the formation of branched actin networks in the cytoplasm, providing the force for cell motility (PubMed:9230079). In addition to its role in the cytoplasmic cytoskeleton, the Arp2/3 complex also promotes act…				actin cytoskeleton [GO:0015629]; Arp2/3 protein complex [GO:0005885]; cytoplasm [GO:0005737]; cytosol [GO:0005829]; endosome [GO:0005768]; extracellular exosome [GO:0070062]; extracellular region [GO:0005576]; ficolin-1-rich granule lumen [GO:1904813]; focal adhesion [GO:0005925]; growth cone [GO:0030426]; lamellipodium [GO:0030027]; nucleus [GO:0005634]; secretory granule lumen [GO:0034774]; sit…		Cytoplasm, cytoskeleton {ECO:0000269|PubMed:9230079}. Cell projection {ECO:0000269|PubMed:9230079}. Nucleus {ECO:0000269|PubMed:29925947}.	Acetylation;Actin-binding;Alternative splicing;Cell projection;Cytoplasm;Cytoskeleton;Direct protein sequencing;Nucleus;Reference proteome;Ubl conjugation	76521000	77394000	71597000	68293000	73451250	4.28231e+06	0.0583013	50352000	53556000	57079000	59402000	55097250	3.97287e+06	0.0721065	65704000	55968000	51100000	58445000	57804250	6.08647e+06	0.105295	60469000	55477000	56748000	59814000	58127000	2.39827e+06	0.0412591	62833000	58982000
2090	5797	O15511	ARPC5_HUMAN	31	2	2	FALSE	Carbamidomethylation	Actin-related protein 2/3 complex subunit 5 OS=Homo sapiens OX=9606 GN=ARPC5 PE=1 SV=3	Four and a half LIM domains protein 2 (FHL-2) (LIM domain protein DRAL) (Skeletal muscle LIM-protein 3) (SLIM-3)	FHL2 DRAL SLIM3	May function as a molecular transmitter linking various signaling pathways to transcriptional regulation. Negatively regulates the transcriptional repressor E4F1 and may function in cell growth. Inhibits the transcriptional activity of FOXO1 and its apoptotic function by enhancing the interaction of FOXO1 with SIRT1 and FOXO1 deacetylation. Negatively regulates the calcineurin/NFAT signaling path…			Expressed in skeletal muscle and heart. {ECO:0000269|PubMed:11813260}.	focal adhesion [GO:0005925]; nucleoplasm [GO:0005654]; nucleus [GO:0005634]; Z disc [GO:0030018]; bHLH transcription factor binding [GO:0043425]; identical protein binding [GO:0042802]; metal ion binding [GO:0046872]; transcription coregulator activity [GO:0003712]; transcription corepressor activity [GO:0003714]; transcription factor binding [GO:0008134]; atrial cardiac muscle cell development […		Cytoplasm {ECO:0000269|PubMed:11813260, ECO:0000269|PubMed:16652157}. Nucleus {ECO:0000269|PubMed:11813260, ECO:0000269|PubMed:16652157}. Cytoplasm, myofibril, sarcomere, Z line {ECO:0000250|UniProtKB:O35115}.	Alternative splicing;Cytoplasm;Isopeptide bond;LIM domain;Metal-binding;Nucleus;Phosphoprotein;Reference proteome;Repeat;Transcription;Transcription regulation;Ubl conjugation;Zinc;Zinc-finger	61895000	66927000	61001000	55667000	61372500	4.61217e+06	0.0751504	59588000	78764000	75380000	61960000	68923000	9.5597e+06	0.138701	64205000	85515000	75842000	75009000	75142750	8.71253e+06	0.115946	69450000	67450000	67867000	74994000	69940250	3.47757e+06	0.049722	54374000	50355000
2463	4888	P54709	AT1B3_HUMAN	25	4	4	FALSE	Carbamidomethylation	Sodium/potassium-transporting ATPase subunit beta-3 OS=Homo sapiens OX=9606 GN=ATP1B3 PE=1 SV=1	Sodium/potassium-transporting ATPase subunit beta-3 (Sodium/potassium-dependent ATPase subunit beta-3) (ATPB-3) (CD antigen CD298)	ATP1B3	This is the non-catalytic component of the active enzyme, which catalyzes the hydrolysis of ATP coupled with the exchange of Na(+) and K(+) ions across the plasma membrane. The exact function of the beta-3 subunit is not known.				apical plasma membrane [GO:0016324]; basolateral plasma membrane [GO:0016323]; extracellular exosome [GO:0070062]; melanosome [GO:0042470]; plasma membrane [GO:0005886]; sodium:potassium-exchanging ATPase complex [GO:0005890]; sperm flagellum [GO:0036126]; ATPase activator activity [GO:0001671]; ATPase binding [GO:0051117]; protein-macromolecule adaptor activity [GO:0030674]; cellular potassium i…		Apical cell membrane {ECO:0000250|UniProtKB:Q63377}; Single-pass type II membrane protein {ECO:0000255}. Basolateral cell membrane {ECO:0000250|UniProtKB:Q63377}; Single-pass type II membrane protein {ECO:0000255}. Melanosome {ECO:0000269|PubMed:17081065}. Note=Identified by mass spectrometry in melanosome fractions from stage I to stage IV.	Alternative splicing;Cell membrane;Disulfide bond;Glycoprotein;Ion transport;Membrane;Potassium;Potassium transport;Reference proteome;Signal-anchor;Sodium;Sodium transport;Sodium/potassium transport;Transmembrane;Transmembrane helix;Transport	36503000	38440000	39394000	36640000	37744250	1.41018e+06	0.0373614	38763000	42569000	36884000	42586000	40200500	2.84991e+06	0.0708924	44140000	41950000	39520000	39765000	41343750	2.16064e+06	0.0522603	46060000	48651000	49674000	44070000	47113750	2.53593e+06	0.0538257	41285000	50395000
151	386	P40222	TXLNA_HUMAN	44	17	16	FALSE	Carbamidomethylation	Alpha-taxilin OS=Homo sapiens OX=9606 GN=TXLNA PE=1 SV=3	Alpha-taxilin	TXLNA TXLN	May be involved in intracellular vesicle traffic and potentially in calcium-dependent exocytosis in neuroendocrine cells.			Ubiquitous, with much higher expression in heart, kidney, liver and pancreas. {ECO:0000269|PubMed:12558796}.	cytoplasm [GO:0005737]; cytosol [GO:0005829]; extracellular region [GO:0005576]; membrane [GO:0016020]; syntaxin binding [GO:0019905]; B cell activation [GO:0042113]; exocytosis [GO:0006887]			Coiled coil;Exocytosis;Phosphoprotein;Reference proteome	80615000	76196000	73403000	65706000	73980000	6.26434e+06	0.0846761	55018000	88264000	85944000	72014000	75310000	1.53136e+07	0.203341	68874000	85094000	83081000	72103000	77288000	8.00358e+06	0.103555	51158000	53446000	56026000	59081000	54927750	3.40892e+06	0.0620619	65318000	51549000
2009	7934	Q8N4V1	MMGT1_HUMAN	43	3	3	FALSE		Membrane magnesium transporter 1 OS=Homo sapiens OX=9606 GN=MMGT1 PE=1 SV=1	ER membrane protein complex subunit 5 (Membrane magnesium transporter 1) (Transmembrane protein 32)	MMGT1 EMC5 TMEM32	Part of the endoplasmic reticulum membrane protein complex (EMC) that enables the energy-independent insertion into endoplasmic reticulum membranes of newly synthesized membrane proteins (PubMed:30415835, PubMed:29809151, PubMed:29242231, PubMed:32459176, PubMed:32439656). Preferentially accommodates proteins with transmembrane domains that are weakly hydrophobic or contain destabilizing features…				early endosome [GO:0005769]; early endosome membrane [GO:0031901]; EMC complex [GO:0072546]; Golgi apparatus [GO:0005794]; Golgi membrane [GO:0000139]; integral component of endoplasmic reticulum membrane [GO:0030176]; integral component of membrane [GO:0016021]; membrane [GO:0016020]; plasma membrane [GO:0005886]; cobalt ion transmembrane transporter activity [GO:0015087]; ferrous iron transmemb…		Endoplasmic reticulum membrane {ECO:0000269|PubMed:22119785}; Multi-pass membrane protein {ECO:0000269|PubMed:32439656, ECO:0000269|PubMed:32459176}. Golgi apparatus membrane {ECO:0000250|UniProtKB:Q8K273}; Multi-pass membrane protein {ECO:0000269|PubMed:32439656, ECO:0000269|PubMed:32459176}. Early endosome membrane {ECO:0000250|UniProtKB:Q8K273}; Multi-pass membrane protein {ECO:0000269|PubMed:…	Alternative splicing;Endoplasmic reticulum;Endosome;Golgi apparatus;Magnesium;Membrane;Phosphoprotein;Reference proteome;Transmembrane;Transmembrane helix;Transport	30809000	31513000	31833000	33533000	31922000	1.15604e+06	0.0362146	35347000	31535000	30264000	36292000	33359500	2.91322e+06	0.0873282	34909000	31194000	29110000	33400000	32153250	2.53838e+06	0.0789462	33799000	35465000	31335000	35293000	33973000	1.91118e+06	0.0562557	21875000	24748000
2009	7969	Q8N4V1-2	MMGT1_HUMAN	29	3	3	FALSE		Isoform 2 of Membrane magnesium transporter 1 OS=Homo sapiens OX=9606 GN=MMGT1	ER membrane protein complex subunit 5 (Membrane magnesium transporter 1) (Transmembrane protein 32)	MMGT1 EMC5 TMEM32	Part of the endoplasmic reticulum membrane protein complex (EMC) that enables the energy-independent insertion into endoplasmic reticulum membranes of newly synthesized membrane proteins (PubMed:30415835, PubMed:29809151, PubMed:29242231, PubMed:32459176, PubMed:32439656). Preferentially accommodates proteins with transmembrane domains that are weakly hydrophobic or contain destabilizing features…				early endosome [GO:0005769]; early endosome membrane [GO:0031901]; EMC complex [GO:0072546]; Golgi apparatus [GO:0005794]; Golgi membrane [GO:0000139]; integral component of endoplasmic reticulum membrane [GO:0030176]; integral component of membrane [GO:0016021]; membrane [GO:0016020]; plasma membrane [GO:0005886]; cobalt ion transmembrane transporter activity [GO:0015087]; ferrous iron transmemb…		Endoplasmic reticulum membrane {ECO:0000269|PubMed:22119785}; Multi-pass membrane protein {ECO:0000269|PubMed:32439656, ECO:0000269|PubMed:32459176}. Golgi apparatus membrane {ECO:0000250|UniProtKB:Q8K273}; Multi-pass membrane protein {ECO:0000269|PubMed:32439656, ECO:0000269|PubMed:32459176}. Early endosome membrane {ECO:0000250|UniProtKB:Q8K273}; Multi-pass membrane protein {ECO:0000269|PubMed:…	Alternative splicing;Endoplasmic reticulum;Endosome;Golgi apparatus;Magnesium;Membrane;Phosphoprotein;Reference proteome;Transmembrane;Transmembrane helix;Transport	30809000	31513000	31833000	33533000	31922000	1.15604e+06	0.0362146	35347000	31535000	30264000	36292000	33359500	2.91322e+06	0.0873282	34909000	31194000	29110000	33400000	32153250	2.53838e+06	0.0789462	33799000	35465000	31335000	35293000	33973000	1.91118e+06	0.0562557	21875000	24748000
2699	3585	Q9NP61-2	ARFG3_HUMAN	12	4	4	FALSE	Acetylation (N-term)	Isoform 2 of ADP-ribosylation factor GTPase-activating protein 3 OS=Homo sapiens OX=9606 GN=ARFGAP3	ADP-ribosylation factor GTPase-activating protein 3 (ARF GAP 3)	ARFGAP3 ARFGAP1	GTPase-activating protein (GAP) for ADP ribosylation factor 1 (ARF1). Hydrolysis of ARF1-bound GTP may lead to dissociation of coatomer from Golgi-derived membranes to allow fusion with target membranes. {ECO:0000269|PubMed:11172815}.			Widely expressed. Highest expression in endocrine glands (pancreas, pituitary gland, salivary gland, and prostate) and testis with a much higher expression in the testis than in the ovary. {ECO:0000269|PubMed:10704287}.	cytosol [GO:0005829]; Golgi apparatus [GO:0005794]; Golgi membrane [GO:0000139]; membrane [GO:0016020]; GTPase activator activity [GO:0005096]; metal ion binding [GO:0046872]; COPI coating of Golgi vesicle [GO:0048205]; intracellular protein transport [GO:0006886]; protein secretion [GO:0009306]; vesicle-mediated transport [GO:0016192]		Cytoplasm {ECO:0000269|PubMed:17760859}. Golgi apparatus membrane {ECO:0000269|PubMed:17760859}; Peripheral membrane protein {ECO:0000269|PubMed:17760859}; Cytoplasmic side {ECO:0000269|PubMed:17760859}. Note=Also found on peripheral punctate structures likely to be endoplasmic reticulum-Golgi intermediate compartment.	Alternative splicing;Coiled coil;Cytoplasm;ER-Golgi transport;GTPase activation;Golgi apparatus;Membrane;Metal-binding;Phosphoprotein;Protein transport;Reference proteome;Transport;Zinc;Zinc-finger	17370000	18513000	17803000	16606000	17573000	798498	0.0454389	16772000	16277000	16080000	15747000	16219000	428672	0.0264302	16372000	13355000	14468000	13280000	14368750	1.44175e+06	0.100339	53056000	19135000	17956000	16473000	26655000	1.76343e+07	0.661577	9076800	12492000
2699	3594	Q9NP61	ARFG3_HUMAN	11	4	4	FALSE	Acetylation (N-term)	ADP-ribosylation factor GTPase-activating protein 3 OS=Homo sapiens OX=9606 GN=ARFGAP3 PE=1 SV=1	ADP-ribosylation factor GTPase-activating protein 3 (ARF GAP 3)	ARFGAP3 ARFGAP1	GTPase-activating protein (GAP) for ADP ribosylation factor 1 (ARF1). Hydrolysis of ARF1-bound GTP may lead to dissociation of coatomer from Golgi-derived membranes to allow fusion with target membranes. {ECO:0000269|PubMed:11172815}.			Widely expressed. Highest expression in endocrine glands (pancreas, pituitary gland, salivary gland, and prostate) and testis with a much higher expression in the testis than in the ovary. {ECO:0000269|PubMed:10704287}.	cytosol [GO:0005829]; Golgi apparatus [GO:0005794]; Golgi membrane [GO:0000139]; membrane [GO:0016020]; GTPase activator activity [GO:0005096]; metal ion binding [GO:0046872]; COPI coating of Golgi vesicle [GO:0048205]; intracellular protein transport [GO:0006886]; protein secretion [GO:0009306]; vesicle-mediated transport [GO:0016192]		Cytoplasm {ECO:0000269|PubMed:17760859}. Golgi apparatus membrane {ECO:0000269|PubMed:17760859}; Peripheral membrane protein {ECO:0000269|PubMed:17760859}; Cytoplasmic side {ECO:0000269|PubMed:17760859}. Note=Also found on peripheral punctate structures likely to be endoplasmic reticulum-Golgi intermediate compartment.	Alternative splicing;Coiled coil;Cytoplasm;ER-Golgi transport;GTPase activation;Golgi apparatus;Membrane;Metal-binding;Phosphoprotein;Protein transport;Reference proteome;Transport;Zinc;Zinc-finger	17370000	18513000	17803000	16606000	17573000	798498	0.0454389	16772000	16277000	16080000	15747000	16219000	428672	0.0264302	16372000	13355000	14468000	13280000	14368750	1.44175e+06	0.100339	53056000	19135000	17956000	16473000	26655000	1.76343e+07	0.661577	9076800	12492000
2896	1927	P52732	KIF11_HUMAN	12	10	10	FALSE	Carbamidomethylation	Kinesin-like protein KIF11 OS=Homo sapiens OX=9606 GN=KIF11 PE=1 SV=2	Kinesin-like protein KIF11 (Kinesin-like protein 1) (Kinesin-like spindle protein HKSP) (Kinesin-related motor protein Eg5) (Thyroid receptor-interacting protein 5) (TR-interacting protein 5) (TRIP-5)	KIF11 EG5 KNSL1 TRIP5	Motor protein required for establishing a bipolar spindle during mitosis (PubMed:19001501). Required in non-mitotic cells for transport of secretory proteins from the Golgi complex to the cell surface (PubMed:23857769). {ECO:0000269|PubMed:19001501, ECO:0000269|PubMed:23857769}.				cytosol [GO:0005829]; kinesin complex [GO:0005871]; membrane [GO:0016020]; microtubule [GO:0005874]; mitotic spindle [GO:0072686]; nucleus [GO:0005634]; protein-containing complex [GO:0032991]; spindle [GO:0005819]; spindle pole [GO:0000922]; ATP binding [GO:0005524]; microtubule binding [GO:0008017]; microtubule motor activity [GO:0003777]; plus-end-directed microtubule motor activity [GO:000857…	Microcephaly with or without chorioretinopathy, lymphedema, or mental retardation (MCLMR) [MIM:152950]: An autosomal dominant disorder that involves an overlapping but variable spectrum of central nervous system and ocular developmental anomalies. Microcephaly ranges from mild to severe and is often associated with mild to moderate developmental delay and a characteristic facial phenotype with up…	Cytoplasm {ECO:0000269|PubMed:19001501, ECO:0000269|PubMed:23857769}. Cytoplasm, cytoskeleton, spindle pole {ECO:0000269|PubMed:19001501}.	ATP-binding;Acetylation;Cell cycle;Cell division;Coiled coil;Cytoplasm;Cytoskeleton;Disease variant;Isopeptide bond;Microtubule;Mitosis;Motor protein;Nucleotide-binding;Phosphoprotein;Reference proteome;Ubl conjugation	18111000	17089000	16646000	17237000	17270750	613869	0.0355438	17065000	11508000	13030000	17537000	14785000	2.97717e+06	0.201364	14825000	11765000	14182000	14566000	13834500	1.40473e+06	0.101538	13878000	14691000	14922000	12735000	14056500	988248	0.0703054	13016000	13896000
3097	5556	Q53F19	NCBP3_HUMAN	5	3	3	FALSE		Nuclear cap-binding protein subunit 3 OS=Homo sapiens OX=9606 GN=NCBP3 PE=1 SV=2	Nuclear cap-binding protein subunit 3 (Protein ELG)	NCBP3 C17orf85	Associates with NCBP1/CBP80 to form an alternative cap-binding complex (CBC) which plays a key role in mRNA export. NCBP3 serves as adapter protein linking the capped RNAs (m7GpppG-capped RNA) to NCBP1/CBP80. Unlike the conventional CBC with NCBP2 which binds both small nuclear RNA (snRNA) and messenger (mRNA) and is involved in their export from the nucleus, the alternative CBC with NCBP3 does n…				cytoplasm [GO:0005737]; mRNA cap binding complex [GO:0005845]; nuclear cap binding complex [GO:0005846]; nuclear speck [GO:0016607]; nucleus [GO:0005634]; RNA cap binding complex [GO:0034518]; mRNA binding [GO:0003729]; RNA 7-methylguanosine cap binding [GO:0000340]; RNA binding [GO:0003723]; RNA cap binding [GO:0000339]; 7-methylguanosine mRNA capping [GO:0006370]; defense response to virus [GO:…		Nucleus {ECO:0000269|PubMed:26382858}. Cytoplasm {ECO:0000269|PubMed:26382858}.	Alternative splicing;Antiviral defense;Cytoplasm;Isopeptide bond;Nucleus;Phosphoprotein;RNA-binding;Reference proteome;Transport;Ubl conjugation;mRNA capping;mRNA processing;mRNA transport	8672800	10096000	9611600	11101000	9870350	1.01102e+06	0.10243	8877500	9476600	10213000	9808800	9593975	564640	0.0588536	9387700	9622600	14043000	7381900	10108800	2.80893e+06	0.27787	12316000	11798000	11895000	11669000	11919500	280074	0.0234972	11786000	8379900
3312	7090	Q16342-3	PDCD2_HUMAN	11	2	2	FALSE	Acetylation (N-term)	Isoform 3 of Programmed cell death protein 2 OS=Homo sapiens OX=9606 GN=PDCD2	Programmed cell death protein 2 (Zinc finger MYND domain-containing protein 7) (Zinc finger protein Rp-8)	PDCD2 RP8 ZMYND7	May be a DNA-binding protein with a regulatory function. May play an important role in cell death and/or in regulation of cell proliferation.			Ubiquitous.	cytoplasm [GO:0005737]; extracellular exosome [GO:0070062]; nucleus [GO:0005634]; DNA binding [GO:0003677]; enzyme binding [GO:0019899]; metal ion binding [GO:0046872]; activation of cysteine-type endopeptidase activity involved in apoptotic process [GO:0006919]; apoptotic process [GO:0006915]; positive regulation of apoptotic process [GO:0043065]; positive regulation of hematopoietic stem cell p…		Nucleus {ECO:0000305}.	Alternative splicing;Apoptosis;DNA-binding;Metal-binding;Nucleus;Reference proteome;Ubl conjugation;Zinc;Zinc-finger	8781400	8389600	9714000	10113000	9249500	799987	0.0864898	7355000	7441900	8560400	8602400	7989925	684112	0.0856219	4477100	8191400	6360300	7267600	6574100	1.58532e+06	0.241146	4474400	5792700	5327200	6676800	5567775	919034	0.165063	6626200	6674100
3312	7098	Q16342	PDCD2_HUMAN	10	2	2	FALSE	Acetylation (N-term)	Programmed cell death protein 2 OS=Homo sapiens OX=9606 GN=PDCD2 PE=1 SV=2	Programmed cell death protein 2 (Zinc finger MYND domain-containing protein 7) (Zinc finger protein Rp-8)	PDCD2 RP8 ZMYND7	May be a DNA-binding protein with a regulatory function. May play an important role in cell death and/or in regulation of cell proliferation.			Ubiquitous.	cytoplasm [GO:0005737]; extracellular exosome [GO:0070062]; nucleus [GO:0005634]; DNA binding [GO:0003677]; enzyme binding [GO:0019899]; metal ion binding [GO:0046872]; activation of cysteine-type endopeptidase activity involved in apoptotic process [GO:0006919]; apoptotic process [GO:0006915]; positive regulation of apoptotic process [GO:0043065]; positive regulation of hematopoietic stem cell p…		Nucleus {ECO:0000305}.	Alternative splicing;Apoptosis;DNA-binding;Metal-binding;Nucleus;Reference proteome;Ubl conjugation;Zinc;Zinc-finger	8781400	8389600	9714000	10113000	9249500	799987	0.0864898	7355000	7441900	8560400	8602400	7989925	684112	0.0856219	4477100	8191400	6360300	7267600	6574100	1.58532e+06	0.241146	4474400	5792700	5327200	6676800	5567775	919034	0.165063	6626200	6674100
2355	1362	Q86W92-4	LIPB1_HUMAN	12	8	8	FALSE		Isoform 4 of Liprin-beta-1 OS=Homo sapiens OX=9606 GN=PPFIBP1	Liprin-beta-1 (Protein tyrosine phosphatase receptor type f polypeptide-interacting protein-binding protein 1) (PTPRF-interacting protein-binding protein 1) (hSGT2)	PPFIBP1 KIAA1230	May regulate the disassembly of focal adhesions. Did not bind receptor-like tyrosine phosphatases type 2A. {ECO:0000269|PubMed:9624153}.			Widely expressed. Absent in liver. {ECO:0000269|PubMed:9624153}.	cytosol [GO:0005829]; focal adhesion [GO:0005925]; plasma membrane [GO:0005886]; presynaptic active zone [GO:0048786]; cadherin binding [GO:0045296]; cell adhesion [GO:0007155]; neuromuscular junction development [GO:0007528]; synapse organization [GO:0050808]			Acetylation;Alternative splicing;Coiled coil;Isopeptide bond;Phosphoprotein;Reference proteome;Repeat;Ubl conjugation	24393000	27975000	23541000	22787000	24674000	2.29638e+06	0.0930686	23720000	23444000	25636000	25905000	24676250	1.27329e+06	0.0515998	20812000	18448000	18865000	16497000	18655500	1.7698e+06	0.0948674	17497000	23990000	21430000	15721000	19659500	3.74505e+06	0.190495	28586000	27733000
2355	1365	Q86W92	LIPB1_HUMAN	11	8	8	FALSE		Liprin-beta-1 OS=Homo sapiens OX=9606 GN=PPFIBP1 PE=1 SV=2	Liprin-beta-1 (Protein tyrosine phosphatase receptor type f polypeptide-interacting protein-binding protein 1) (PTPRF-interacting protein-binding protein 1) (hSGT2)	PPFIBP1 KIAA1230	May regulate the disassembly of focal adhesions. Did not bind receptor-like tyrosine phosphatases type 2A. {ECO:0000269|PubMed:9624153}.			Widely expressed. Absent in liver. {ECO:0000269|PubMed:9624153}.	cytosol [GO:0005829]; focal adhesion [GO:0005925]; plasma membrane [GO:0005886]; presynaptic active zone [GO:0048786]; cadherin binding [GO:0045296]; cell adhesion [GO:0007155]; neuromuscular junction development [GO:0007528]; synapse organization [GO:0050808]			Acetylation;Alternative splicing;Coiled coil;Isopeptide bond;Phosphoprotein;Reference proteome;Repeat;Ubl conjugation	24393000	27975000	23541000	22787000	24674000	2.29638e+06	0.0930686	23720000	23444000	25636000	25905000	24676250	1.27329e+06	0.0515998	20812000	18448000	18865000	16497000	18655500	1.7698e+06	0.0948674	17497000	23990000	21430000	15721000	19659500	3.74505e+06	0.190495	28586000	27733000
2592	5988	Q8IYB5-3	SMAP1_HUMAN	12	4	4	FALSE	Carbamidomethylation	Isoform 3 of Stromal membrane-associated protein 1 OS=Homo sapiens OX=9606 GN=SMAP1	Stromal membrane-associated protein 1	SMAP1	GTPase activating protein that acts on ARF6. Plays a role in clathrin-dependent endocytosis. May play a role in erythropoiesis (By similarity). {ECO:0000250}.			Detected in bone marrow, adrenal gland, trachea, lymph node, spinal cord, peripheral blood leukocytes, thyroid and stomach. {ECO:0000269|PubMed:12119110}.	cytoplasm [GO:0005737]; plasma membrane [GO:0005886]; clathrin binding [GO:0030276]; GTPase activator activity [GO:0005096]; metal ion binding [GO:0046872]; positive regulation of erythrocyte differentiation [GO:0045648]; regulation of clathrin-dependent endocytosis [GO:2000369]		Cell membrane {ECO:0000250}; Peripheral membrane protein {ECO:0000250}; Cytoplasmic side {ECO:0000250}.	Alternative splicing;Cell membrane;GTPase activation;Membrane;Metal-binding;Reference proteome;Zinc;Zinc-finger	25564000	24382000	24293000	24322000	24640250	616948	0.0250382	22349000	24398000	27474000	23918000	24534750	2.14599e+06	0.0874672	15420000	18753000	14158000	14887000	15804500	2.03259e+06	0.128608	20191000	23429000	22248000	24360000	22557000	1.79858e+06	0.0797347	24155000	22959000
2592	5989	Q8IYB5-2	SMAP1_HUMAN	12	4	4	FALSE	Carbamidomethylation	Isoform 2 of Stromal membrane-associated protein 1 OS=Homo sapiens OX=9606 GN=SMAP1	Stromal membrane-associated protein 1	SMAP1	GTPase activating protein that acts on ARF6. Plays a role in clathrin-dependent endocytosis. May play a role in erythropoiesis (By similarity). {ECO:0000250}.			Detected in bone marrow, adrenal gland, trachea, lymph node, spinal cord, peripheral blood leukocytes, thyroid and stomach. {ECO:0000269|PubMed:12119110}.	cytoplasm [GO:0005737]; plasma membrane [GO:0005886]; clathrin binding [GO:0030276]; GTPase activator activity [GO:0005096]; metal ion binding [GO:0046872]; positive regulation of erythrocyte differentiation [GO:0045648]; regulation of clathrin-dependent endocytosis [GO:2000369]		Cell membrane {ECO:0000250}; Peripheral membrane protein {ECO:0000250}; Cytoplasmic side {ECO:0000250}.	Alternative splicing;Cell membrane;GTPase activation;Membrane;Metal-binding;Reference proteome;Zinc;Zinc-finger	25564000	24382000	24293000	24322000	24640250	616948	0.0250382	22349000	24398000	27474000	23918000	24534750	2.14599e+06	0.0874672	15420000	18753000	14158000	14887000	15804500	2.03259e+06	0.128608	20191000	23429000	22248000	24360000	22557000	1.79858e+06	0.0797347	24155000	22959000
2592	5991	Q8IYB5	SMAP1_HUMAN	12	4	4	FALSE	Carbamidomethylation	Stromal membrane-associated protein 1 OS=Homo sapiens OX=9606 GN=SMAP1 PE=1 SV=2	Stromal membrane-associated protein 1	SMAP1	GTPase activating protein that acts on ARF6. Plays a role in clathrin-dependent endocytosis. May play a role in erythropoiesis (By similarity). {ECO:0000250}.			Detected in bone marrow, adrenal gland, trachea, lymph node, spinal cord, peripheral blood leukocytes, thyroid and stomach. {ECO:0000269|PubMed:12119110}.	cytoplasm [GO:0005737]; plasma membrane [GO:0005886]; clathrin binding [GO:0030276]; GTPase activator activity [GO:0005096]; metal ion binding [GO:0046872]; positive regulation of erythrocyte differentiation [GO:0045648]; regulation of clathrin-dependent endocytosis [GO:2000369]		Cell membrane {ECO:0000250}; Peripheral membrane protein {ECO:0000250}; Cytoplasmic side {ECO:0000250}.	Alternative splicing;Cell membrane;GTPase activation;Membrane;Metal-binding;Reference proteome;Zinc;Zinc-finger	25564000	24382000	24293000	24322000	24640250	616948	0.0250382	22349000	24398000	27474000	23918000	24534750	2.14599e+06	0.0874672	15420000	18753000	14158000	14887000	15804500	2.03259e+06	0.128608	20191000	23429000	22248000	24360000	22557000	1.79858e+06	0.0797347	24155000	22959000
3636	9003	P50548-2	ERF_HUMAN	6	2	2	FALSE		Isoform 2 of ETS domain-containing transcription factor ERF OS=Homo sapiens OX=9606 GN=ERF	ETS domain-containing transcription factor ERF (Ets2 repressor factor) (PE-2)	ERF	Potent transcriptional repressor that binds to the H1 element of the Ets2 promoter. May regulate other genes involved in cellular proliferation. Required for extraembryonic ectoderm differentiation, ectoplacental cone cavity closure, and chorioallantoic attachment (By similarity). May be important for regulating trophoblast stem cell differentiation (By similarity). {ECO:0000250}.			Highest levels in testis, ovary, pancreas, and heart. {ECO:0000269|PubMed:9192842}.	chromatin [GO:0000785]; cytosol [GO:0005829]; nucleoplasm [GO:0005654]; nucleus [GO:0005634]; DNA-binding transcription factor activity, RNA polymerase II-specific [GO:0000981]; DNA-binding transcription repressor activity, RNA polymerase II-specific [GO:0001227]; sequence-specific DNA binding [GO:0043565]; cell differentiation [GO:0030154]; negative regulation of transcription by RNA polymerase …	Craniosynostosis 4 (CRS4) [MIM:600775]: A primary abnormality of skull growth involving premature fusion of one or more cranial sutures. The growth velocity of the skull often cannot match that of the developing brain resulting in an abnormal head shape and, in some cases, increased intracranial pressure, which must be treated promptly to avoid permanent neurodevelopmental disability. {ECO:000026…	Nucleus.	Alternative splicing;Craniosynostosis;DNA-binding;Direct protein sequencing;Disease variant;Isopeptide bond;Nucleus;Phosphoprotein;Reference proteome;Repressor;Transcription;Transcription regulation;Ubl conjugation	4790500	5219900	4863600	4639900	4878475	245934	0.050412	5868700	5394600	6659400	5923900	5961650	522324	0.0876139	5823000	5523800	4874300	5398400	5404875	396032	0.0732731	3695500	4290500	4398700	4353800	4184625	329090	0.0786427	3984700	4791900
3636	9021	P50548	ERF_HUMAN	5	2	2	FALSE		ETS domain-containing transcription factor ERF OS=Homo sapiens OX=9606 GN=ERF PE=1 SV=2	ETS domain-containing transcription factor ERF (Ets2 repressor factor) (PE-2)	ERF	Potent transcriptional repressor that binds to the H1 element of the Ets2 promoter. May regulate other genes involved in cellular proliferation. Required for extraembryonic ectoderm differentiation, ectoplacental cone cavity closure, and chorioallantoic attachment (By similarity). May be important for regulating trophoblast stem cell differentiation (By similarity). {ECO:0000250}.			Highest levels in testis, ovary, pancreas, and heart. {ECO:0000269|PubMed:9192842}.	chromatin [GO:0000785]; cytosol [GO:0005829]; nucleoplasm [GO:0005654]; nucleus [GO:0005634]; DNA-binding transcription factor activity, RNA polymerase II-specific [GO:0000981]; DNA-binding transcription repressor activity, RNA polymerase II-specific [GO:0001227]; sequence-specific DNA binding [GO:0043565]; cell differentiation [GO:0030154]; negative regulation of transcription by RNA polymerase …	Craniosynostosis 4 (CRS4) [MIM:600775]: A primary abnormality of skull growth involving premature fusion of one or more cranial sutures. The growth velocity of the skull often cannot match that of the developing brain resulting in an abnormal head shape and, in some cases, increased intracranial pressure, which must be treated promptly to avoid permanent neurodevelopmental disability. {ECO:000026…	Nucleus.	Alternative splicing;Craniosynostosis;DNA-binding;Direct protein sequencing;Disease variant;Isopeptide bond;Nucleus;Phosphoprotein;Reference proteome;Repressor;Transcription;Transcription regulation;Ubl conjugation	4790500	5219900	4863600	4639900	4878475	245934	0.050412	5868700	5394600	6659400	5923900	5961650	522324	0.0876139	5823000	5523800	4874300	5398400	5404875	396032	0.0732731	3695500	4290500	4398700	4353800	4184625	329090	0.0786427	3984700	4791900
1256	2987	Q7Z5L9-2	I2BP2_HUMAN	24	9	5	FALSE	Carbamidomethylation; Acetylation (N-term)	Isoform 2 of Interferon regulatory factor 2-binding protein 2 OS=Homo sapiens OX=9606 GN=IRF2BP2	Interferon regulatory factor 2-binding protein 2 (IRF-2-binding protein 2) (IRF-2BP2)	IRF2BP2	Acts as a transcriptional corepressor in a IRF2-dependent manner; this repression is not mediated by histone deacetylase activities (PubMed:12799427). Represses the NFAT1-dependent transactivation of NFAT-responsive promoters (PubMed:21576369). Acts as a coactivator of VEGFA expression in cardiac and skeletal muscles (PubMed:20702774). Plays a role in immature B-cell differentiation (PubMed:27016…				cytoplasm [GO:0005737]; nucleoplasm [GO:0005654]; nucleus [GO:0005634]; metal ion binding [GO:0046872]; transcription corepressor activity [GO:0003714]; immature B cell differentiation [GO:0002327]; negative regulation of transcription by RNA polymerase II [GO:0000122]; regulation of transcription by RNA polymerase II [GO:0006357]	Immunodeficiency, common variable, 14 (CVID14) [MIM:617765]: A primary immunodeficiency resulting in recurrent sinopulmonary infections since early childhood, and characterized by hypogammaglobulinemia with undetectable IgG and IgA, poor response to vaccination, and decreased levels of switched memory B cells. CVID14 inheritance is autosomal dominant. {ECO:0000269|PubMed:27016798}. Note=The disea…	Cytoplasm. Nucleus.	Acetylation;Activator;Alternative splicing;Cytoplasm;Disease variant;Isopeptide bond;Metal-binding;Nucleus;Phosphoprotein;Reference proteome;Repressor;Transcription;Transcription regulation;Ubl conjugation;Zinc;Zinc-finger	30900000	35752000	34367000	33449000	33617000	2.04377e+06	0.0607959	26673000	31655000	35140000	28123000	30397750	3.79112e+06	0.124717	22127000	26516000	26772000	22476000	24472750	2.51336e+06	0.1027	22579000	27473000	24706000	23012000	24442500	2.21903e+06	0.0907859	29874000	28298000
1256	2988	Q7Z5L9	I2BP2_HUMAN	24	9	5	FALSE	Carbamidomethylation; Acetylation (N-term)	Interferon regulatory factor 2-binding protein 2 OS=Homo sapiens OX=9606 GN=IRF2BP2 PE=1 SV=2	Interferon regulatory factor 2-binding protein 2 (IRF-2-binding protein 2) (IRF-2BP2)	IRF2BP2	Acts as a transcriptional corepressor in a IRF2-dependent manner; this repression is not mediated by histone deacetylase activities (PubMed:12799427). Represses the NFAT1-dependent transactivation of NFAT-responsive promoters (PubMed:21576369). Acts as a coactivator of VEGFA expression in cardiac and skeletal muscles (PubMed:20702774). Plays a role in immature B-cell differentiation (PubMed:27016…				cytoplasm [GO:0005737]; nucleoplasm [GO:0005654]; nucleus [GO:0005634]; metal ion binding [GO:0046872]; transcription corepressor activity [GO:0003714]; immature B cell differentiation [GO:0002327]; negative regulation of transcription by RNA polymerase II [GO:0000122]; regulation of transcription by RNA polymerase II [GO:0006357]	Immunodeficiency, common variable, 14 (CVID14) [MIM:617765]: A primary immunodeficiency resulting in recurrent sinopulmonary infections since early childhood, and characterized by hypogammaglobulinemia with undetectable IgG and IgA, poor response to vaccination, and decreased levels of switched memory B cells. CVID14 inheritance is autosomal dominant. {ECO:0000269|PubMed:27016798}. Note=The disea…	Cytoplasm. Nucleus.	Acetylation;Activator;Alternative splicing;Cytoplasm;Disease variant;Isopeptide bond;Metal-binding;Nucleus;Phosphoprotein;Reference proteome;Repressor;Transcription;Transcription regulation;Ubl conjugation;Zinc;Zinc-finger	30900000	35752000	34367000	33449000	33617000	2.04377e+06	0.0607959	26673000	31655000	35140000	28123000	30397750	3.79112e+06	0.124717	22127000	26516000	26772000	22476000	24472750	2.51336e+06	0.1027	22579000	27473000	24706000	23012000	24442500	2.21903e+06	0.0907859	29874000	28298000
1855	3119	Q9NP81	SYSM_HUMAN	20	7	7	FALSE	Carbamidomethylation	Serine--tRNA ligase mitochondrial OS=Homo sapiens OX=9606 GN=SARS2 PE=1 SV=1	Serine--tRNA ligase, mitochondrial (EC 6.1.1.11) (SerRSmt) (Seryl-tRNA synthetase) (SerRS) (Seryl-tRNA(Ser/Sec) synthetase)	SARS2 SARSM	Catalyzes the attachment of serine to tRNA(Ser). Is also probably able to aminoacylate tRNA(Sec) with serine, to form the misacylated tRNA L-seryl-tRNA(Sec), which will be further converted into selenocysteinyl-tRNA(Sec). {ECO:0000250|UniProtKB:Q9N0F3}.	Aminoacyl-tRNA biosynthesis; selenocysteinyl-tRNA(Sec) biosynthesis; L-seryl-tRNA(Sec) from L-serine and tRNA(Sec): step 1/1.	Reaction=ATP + L-serine + tRNA(Ser) = AMP + diphosphate + H(+) + L-seryl-tRNA(Ser); Xref=Rhea:RHEA:12292, Rhea:RHEA-COMP:9669, Rhea:RHEA-COMP:9703, ChEBI:CHEBI:15378, ChEBI:CHEBI:30616, ChEBI:CHEBI:33019, ChEBI:CHEBI:33384, ChEBI:CHEBI:78442, ChEBI:CHEBI:78533, ChEBI:CHEBI:456215; EC=6.1.1.11; Evidence={ECO:0000250|UniProtKB:Q9N0F3}; Reaction=ATP + L-serine + tRNA(Sec) = AMP + diphosphate + H(+) …		mitochondrial matrix [GO:0005759]; mitochondrion [GO:0005739]; ATP binding [GO:0005524]; RNA binding [GO:0003723]; serine-tRNA ligase activity [GO:0004828]; tRNA binding [GO:0000049]; mitochondrial seryl-tRNA aminoacylation [GO:0070158]; selenocysteinyl-tRNA(Sec) biosynthetic process [GO:0097056]; seryl-tRNA aminoacylation [GO:0006434]	Hyperuricemia, pulmonary hypertension, renal failure, and alkalosis syndrome (HUPRAS) [MIM:613845]: A multisystem disorder characterized by onset in infancy of progressive renal failure leading to electrolyte imbalances, metabolic alkalosis, pulmonary hypertension, hypotonia, and delayed development. Affected individuals are born prematurely. {ECO:0000269|PubMed:21255763}. Note=The disease is cau…	Mitochondrion matrix {ECO:0000250|UniProtKB:Q9N0F3}.	ATP-binding;Acetylation;Alternative splicing;Aminoacyl-tRNA synthetase;Ligase;Mitochondrion;Nucleotide-binding;Protein biosynthesis;Reference proteome;Transit peptide	11815000	12699000	13271000	11869000	12413500	700357	0.056419	15186000	15965000	16626000	16982000	16189750	790780	0.0488445	12668000	15692000	12912000	15010000	14070500	1.50787e+06	0.107166	13745000	12855000	13820000	16527000	14236750	1.5885e+06	0.111577	14593000	13893000
806	1443	O75874	IDHC_HUMAN	43	16	15	FALSE	Carbamidomethylation	Isocitrate dehydrogenase [NADP] cytoplasmic OS=Homo sapiens OX=9606 GN=IDH1 PE=1 SV=2	Isocitrate dehydrogenase [NADP] cytoplasmic (IDH) (EC 1.1.1.42) (Cytosolic NADP-isocitrate dehydrogenase) (IDP) (NADP(+)-specific ICDH) (Oxalosuccinate decarboxylase)	IDH1 PICD			Reaction=D-threo-isocitrate + NADP(+) = 2-oxoglutarate + CO2 + NADPH; Xref=Rhea:RHEA:19629, ChEBI:CHEBI:15562, ChEBI:CHEBI:16526, ChEBI:CHEBI:16810, ChEBI:CHEBI:57783, ChEBI:CHEBI:58349; EC=1.1.1.42; Evidence={ECO:0000269|PubMed:10521434, ECO:0000269|PubMed:19935646};		cytoplasm [GO:0005737]; cytosol [GO:0005829]; extracellular exosome [GO:0070062]; extracellular region [GO:0005576]; ficolin-1-rich granule lumen [GO:1904813]; mitochondrion [GO:0005739]; peroxisomal matrix [GO:0005782]; peroxisome [GO:0005777]; secretory granule lumen [GO:0034774]; tertiary granule lumen [GO:1904724]; cadherin binding [GO:0045296]; identical protein binding [GO:0042802]; isocitr…	Glioma (GLM) [MIM:137800]: Gliomas are benign or malignant central nervous system neoplasms derived from glial cells. They comprise astrocytomas and glioblastoma multiforme that are derived from astrocytes, oligodendrogliomas derived from oligodendrocytes and ependymomas derived from ependymocytes. {ECO:0000269|PubMed:19117336, ECO:0000269|PubMed:19935646}. Note=The gene represented in this entry…	Cytoplasm, cytosol {ECO:0000269|PubMed:10521434}. Peroxisome {ECO:0000269|PubMed:10521434}.	Acetylation;Cytoplasm;Direct protein sequencing;Glyoxylate bypass;Magnesium;Manganese;Metal-binding;NADP;Oxidoreductase;Peroxisome;Phosphoprotein;Reference proteome;Tricarboxylic acid cycle	51168000	53292000	52458000	40901000	49454750	5.76905e+06	0.116653	72456000	74045000	69441000	58402000	68586000	7.05272e+06	0.10283	80704000	84968000	69961000	63695000	74832000	9.74642e+06	0.130244	75047000	82175000	77590000	70646000	76364500	4.82012e+06	0.06312	60874000	55473000
494	554	Q9Y4L1	HYOU1_HUMAN	38	33	33	FALSE	Carbamidomethylation	Hypoxia up-regulated protein 1 OS=Homo sapiens OX=9606 GN=HYOU1 PE=1 SV=1	Hypoxia up-regulated protein 1 (150 kDa oxygen-regulated protein) (ORP-150) (170 kDa glucose-regulated protein) (GRP-170)	HYOU1 GRP170 ORP150	Has a pivotal role in cytoprotective cellular mechanisms triggered by oxygen deprivation. May play a role as a molecular chaperone and participate in protein folding. {ECO:0000269|PubMed:10037731}.			Highly expressed in tissues that contain well-developed endoplasmic reticulum and synthesize large amounts of secretory proteins. Highly expressed in liver and pancreas and lower expression in brain and kidney. Also expressed in macrophages within aortic atherosclerotic plaques, and in breast cancers.	endocytic vesicle lumen [GO:0071682]; endoplasmic reticulum [GO:0005783]; endoplasmic reticulum chaperone complex [GO:0034663]; endoplasmic reticulum lumen [GO:0005788]; extracellular exosome [GO:0070062]; extracellular region [GO:0005576]; focal adhesion [GO:0005925]; membrane [GO:0016020]; smooth endoplasmic reticulum [GO:0005790]; ATP binding [GO:0005524]; ATP hydrolysis activity [GO:0016887];…	Immunodeficiency 59 and hypoglycemia (IMD59) [MIM:233600]: An autosomal recessive primary immunologic disorder characterized by combined immunodeficiency, granulocytopenia, B-cell and dendritic cell deficiency, recurrent septic infections of the respiratory tract, skin and mucous membranes, and disturbed glucose metabolism. {ECO:0000269|PubMed:27913302}. Note=The disease may be caused by variants…	Endoplasmic reticulum lumen.	ATP-binding;Acetylation;Alternative splicing;Chaperone;Direct protein sequencing;Disease variant;Endoplasmic reticulum;Glycoprotein;Nucleotide-binding;Phosphoprotein;Reference proteome;Signal;Stress response	162610000	155710000	115880000	115850000	137512500	2.51546e+07	0.182926	123930000	157220000	144210000	138840000	141050000	1.37772e+07	0.0976759	146570000	166540000	137290000	138030000	147107500	1.36222e+07	0.0926005	141040000	143780000	132050000	144110000	140245000	5.63396e+06	0.0401723	117520000	108670000
1863	2965	Q8IV08	PLD3_HUMAN	27	9	9	FALSE	Carbamidomethylation	5'-3' exonuclease PLD3 OS=Homo sapiens OX=9606 GN=PLD3 PE=1 SV=1	5'-3' exonuclease PLD3 (EC 3.1.16.1) (Choline phosphatase 3) (HindIII K4L homolog) (Hu-K4) (Phosphatidylcholine-hydrolyzing phospholipase D3) (Phospholipase D3) (PLD 3)	PLD3	5'->3' DNA exonuclease which digests single-stranded DNA (ssDNA) (PubMed:30312375). Regulates inflammatory cytokine responses via the degradation of nucleic acids, by reducing the concentration of ssDNA able to stimulate TLR9, a nucleotide-sensing receptor in collaboration with PLD4 (By similarity). May be important in myotube formation (PubMed:22428023). Plays a role in lysosomal homeostasis (Pu…		Reaction=Exonucleolytic cleavage in the 5'- to 3'-direction to yield nucleoside 3'-phosphates.; EC=3.1.16.1; Evidence={ECO:0000269|PubMed:30312375};	Widely expressed. In the brain, high levels of expression are detected in the frontal, temporal and occipital cortices and hippocampus. Expressed at low level in corpus callosum. {ECO:0000269|PubMed:15794758, ECO:0000269|PubMed:24336208}.	early endosome membrane [GO:0031901]; endoplasmic reticulum membrane [GO:0005789]; extracellular exosome [GO:0070062]; Golgi membrane [GO:0000139]; integral component of membrane [GO:0016021]; late endosome membrane [GO:0031902]; lysosomal lumen [GO:0043202]; lysosomal membrane [GO:0005765]; phospholipase D activity [GO:0004630]; single-stranded DNA 5'-3' exodeoxyribonuclease activity [GO:0045145…	Spinocerebellar ataxia 46 (SCA46) [MIM:617770]: A form of spinocerebellar ataxia, a clinically and genetically heterogeneous group of cerebellar disorders. Patients show progressive incoordination of gait and often poor coordination of hands, speech and eye movements, due to degeneration of the cerebellum with variable involvement of the brainstem and spinal cord. SCA46 is a slowly progressive, a…	Endoplasmic reticulum membrane {ECO:0000269|PubMed:15794758, ECO:0000269|PubMed:22428023}; Single-pass type II membrane protein {ECO:0000269|PubMed:15794758, ECO:0000269|PubMed:22428023}. Lysosome lumen {ECO:0000269|PubMed:29386126, ECO:0000269|PubMed:30312375}. Early endosome membrane {ECO:0000269|PubMed:29386126}; Single-pass type II membrane protein {ECO:0000269|PubMed:15794758, ECO:0000269|Pu…	Disease variant;Endoplasmic reticulum;Endosome;Exonuclease;Glycoprotein;Golgi apparatus;Hydrolase;Immunity;Inflammatory response;Lysosome;Membrane;Neurodegeneration;Nuclease;Reference proteome;Repeat;Signal-anchor;Spinocerebellar ataxia;Transmembrane;Transmembrane helix;Ubl conjugation	39131000	39841000	35505000	32006000	36620750	3.61535e+06	0.098724	41082000	48164000	45213000	42926000	44346250	3.05499e+06	0.0688895	53340000	52357000	46989000	50648000	50833500	2.79393e+06	0.0549624	60870000	53464000	53071000	50999000	54601000	4.31696e+06	0.0790638	49752000	54434000
1637	2591	P50213	IDH3A_HUMAN	35	10	10	FALSE	Carbamidomethylation	Isocitrate dehydrogenase [NAD] subunit alpha mitochondrial OS=Homo sapiens OX=9606 GN=IDH3A PE=1 SV=1	Isocitrate dehydrogenase [NAD] subunit alpha, mitochondrial (EC 1.1.1.41) (Isocitric dehydrogenase subunit alpha) (NAD(+)-specific ICDH subunit alpha)	IDH3A	Catalytic subunit of the enzyme which catalyzes the decarboxylation of isocitrate (ICT) into alpha-ketoglutarate. The heterodimer composed of the alpha (IDH3A) and beta (IDH3B) subunits and the heterodimer composed of the alpha (IDH3A) and gamma (IDH3G) subunits, have considerable basal activity but the full activity of the heterotetramer (containing two subunits of IDH3A, one of IDH3B and one of…		Reaction=D-threo-isocitrate + NAD(+) = 2-oxoglutarate + CO2 + NADH; Xref=Rhea:RHEA:23632, ChEBI:CHEBI:15562, ChEBI:CHEBI:16526, ChEBI:CHEBI:16810, ChEBI:CHEBI:57540, ChEBI:CHEBI:57945; EC=1.1.1.41; Evidence={ECO:0000269|PubMed:28098230, ECO:0000269|PubMed:28139779};		mitochondrial isocitrate dehydrogenase complex (NAD+) [GO:0005962]; mitochondrial matrix [GO:0005759]; mitochondrion [GO:0005739]; nucleus [GO:0005634]; isocitrate dehydrogenase (NAD+) activity [GO:0004449]; magnesium ion binding [GO:0000287]; NAD binding [GO:0051287]; carbohydrate metabolic process [GO:0005975]; isocitrate metabolic process [GO:0006102]; tricarboxylic acid cycle [GO:0006099]	Retinitis pigmentosa 90 (RP90) [MIM:619007]: A form of retinitis pigmentosa, a retinal dystrophy belonging to the group of pigmentary retinopathies. Retinitis pigmentosa is characterized by retinal pigment deposits visible on fundus examination and primary loss of rod photoreceptor cells followed by secondary loss of cone photoreceptors. Patients typically have night vision blindness and loss of …	Mitochondrion.	Acetylation;Alternative splicing;Direct protein sequencing;Disease variant;Magnesium;Manganese;Metal-binding;Mitochondrion;NAD;Oxidoreductase;Phosphoprotein;Reference proteome;Retinitis pigmentosa;Transit peptide;Tricarboxylic acid cycle	61602000	60431000	56674000	54251000	58239500	3.38959e+06	0.0582009	55414000	70648000	65890000	58613000	62641250	6.90706e+06	0.110264	54370000	65837000	56087000	57042000	58334000	5.12271e+06	0.0878169	44304000	48285000	42186000	48144000	45729750	2.99716e+06	0.0655406	66273000	60940000
1885	2948	Q9Y6M7-6	S4A7_HUMAN	8	6	6	FALSE		Isoform 6 of Sodium bicarbonate cotransporter 3 OS=Homo sapiens OX=9606 GN=SLC4A7	Sodium bicarbonate cotransporter 3 (Electroneutral Na/HCO(3) cotransporter) (Sodium bicarbonate cotransporter 2) (Sodium bicarbonate cotransporter 2b) (Bicarbonate transporter) (Solute carrier family 4 member 7)	SLC4A7 BT NBC2 NBC2B NBC3 NBCn1 SBC2 SLC4A6	Electroneutral sodium- and bicarbonate-dependent cotransporter with a Na(+):HCO3(-) 1:1 stoichiometry. Regulates intracellular pH and may play a role in bicarbonate salvage in secretory epithelia. May also have an associated sodium channel activity. {ECO:0000269|PubMed:10347222, ECO:0000269|PubMed:12403779}.			Highly expressed in testis and spleen. Also expressed in retina, colon, small intestine, ovary, thymus, prostate, muscle, heart and kidney. Isoform 1 is expressed in skeletal muscle and heart muscle. {ECO:0000269|PubMed:9610397}.	apical plasma membrane [GO:0016324]; basolateral plasma membrane [GO:0016323]; integral component of membrane [GO:0016021]; membrane [GO:0016020]; plasma membrane [GO:0005886]; stereocilium [GO:0032420]; inorganic anion exchanger activity [GO:0005452]; sodium:bicarbonate symporter activity [GO:0008510]; transmembrane transporter activity [GO:0022857]; auditory receptor cell development [GO:006011…		Basolateral cell membrane; Multi-pass membrane protein. Apical cell membrane {ECO:0000250}; Multi-pass membrane protein {ECO:0000250}. Cell projection, stereocilium {ECO:0000250}. Note=Also described at the apical cell membrane. Localizes to the stereocilia of cochlear outer hair cells and to the lateral membrane of cochlear inner hair cells (By similarity). {ECO:0000250}.	Alternative splicing;Cell membrane;Cell projection;Disulfide bond;Glycoprotein;Ion transport;Membrane;Phosphoprotein;Reference proteome;Sodium;Sodium transport;Symport;Transmembrane;Transmembrane helix;Transport	11093000	12424000	13714000	14054000	12821250	1.34924e+06	0.105235	15240000	11626000	11690000	12829000	12846250	1.68881e+06	0.131463	11443000	9042600	10609000	11043000	10534400	1.05123e+06	0.0997903	14921000	15080000	15248000	14653000	14975500	253083	0.0168998	14330000	17784000
1885	2949	Q9Y6M7-13	S4A7_HUMAN	8	6	6	FALSE		Isoform 13 of Sodium bicarbonate cotransporter 3 OS=Homo sapiens OX=9606 GN=SLC4A7	Sodium bicarbonate cotransporter 3 (Electroneutral Na/HCO(3) cotransporter) (Sodium bicarbonate cotransporter 2) (Sodium bicarbonate cotransporter 2b) (Bicarbonate transporter) (Solute carrier family 4 member 7)	SLC4A7 BT NBC2 NBC2B NBC3 NBCn1 SBC2 SLC4A6	Electroneutral sodium- and bicarbonate-dependent cotransporter with a Na(+):HCO3(-) 1:1 stoichiometry. Regulates intracellular pH and may play a role in bicarbonate salvage in secretory epithelia. May also have an associated sodium channel activity. {ECO:0000269|PubMed:10347222, ECO:0000269|PubMed:12403779}.			Highly expressed in testis and spleen. Also expressed in retina, colon, small intestine, ovary, thymus, prostate, muscle, heart and kidney. Isoform 1 is expressed in skeletal muscle and heart muscle. {ECO:0000269|PubMed:9610397}.	apical plasma membrane [GO:0016324]; basolateral plasma membrane [GO:0016323]; integral component of membrane [GO:0016021]; membrane [GO:0016020]; plasma membrane [GO:0005886]; stereocilium [GO:0032420]; inorganic anion exchanger activity [GO:0005452]; sodium:bicarbonate symporter activity [GO:0008510]; transmembrane transporter activity [GO:0022857]; auditory receptor cell development [GO:006011…		Basolateral cell membrane; Multi-pass membrane protein. Apical cell membrane {ECO:0000250}; Multi-pass membrane protein {ECO:0000250}. Cell projection, stereocilium {ECO:0000250}. Note=Also described at the apical cell membrane. Localizes to the stereocilia of cochlear outer hair cells and to the lateral membrane of cochlear inner hair cells (By similarity). {ECO:0000250}.	Alternative splicing;Cell membrane;Cell projection;Disulfide bond;Glycoprotein;Ion transport;Membrane;Phosphoprotein;Reference proteome;Sodium;Sodium transport;Symport;Transmembrane;Transmembrane helix;Transport	11093000	12424000	13714000	14054000	12821250	1.34924e+06	0.105235	15240000	11626000	11690000	12829000	12846250	1.68881e+06	0.131463	11443000	9042600	10609000	11043000	10534400	1.05123e+06	0.0997903	14921000	15080000	15248000	14653000	14975500	253083	0.0168998	14330000	17784000
1330	1172	Q8IY67-2	RAVR1_HUMAN	32	12	12	FALSE	Carbamidomethylation	Isoform 2 of Ribonucleoprotein PTB-binding 1 OS=Homo sapiens OX=9606 GN=RAVER1	Ribonucleoprotein PTB-binding 1 (Protein raver-1)	RAVER1 KIAA1978	Cooperates with PTBP1 to modulate regulated alternative splicing events. Promotes exon skipping. Cooperates with PTBP1 to modulate switching between mutually exclusive exons during maturation of the TPM1 pre-mRNA (By similarity). {ECO:0000250}.				cytoplasm [GO:0005737]; nucleus [GO:0005634]; mRNA binding [GO:0003729]; RNA binding [GO:0003723]; regulation of alternative mRNA splicing, via spliceosome [GO:0000381]		Nucleus {ECO:0000250}. Cytoplasm {ECO:0000250}. Note=Nuclear, in perinucleolar structures. Shuttles between nucleus and cytoplasm. Cytoplasm, at focal contacts and cell-cell contacts. Associated with myotubes during muscle differentiation (By similarity). {ECO:0000250}.	Acetylation;Alternative splicing;Cytoplasm;Nucleus;Phosphoprotein;RNA-binding;Reference proteome;Repeat	52471000	54684000	52652000	49062000	52217250	2.33051e+06	0.0446311	52633000	56500000	60790000	56097000	56505000	3.34266e+06	0.0591569	54004000	57197000	55712000	57030000	55985750	1.47872e+06	0.0264125	48090000	52701000	57357000	57678000	53956500	4.5242e+06	0.083849	44419000	40130000
3558	8054	P61769	B2MG_HUMAN	27	2	2	FALSE	Carbamidomethylation	Beta-2-microglobulin OS=Homo sapiens OX=9606 GN=B2M PE=1 SV=1	Beta-2-microglobulin [Cleaved into: Beta-2-microglobulin form pI 5.3]	B2M CDABP0092 HDCMA22P	Component of the class I major histocompatibility complex (MHC). Involved in the presentation of peptide antigens to the immune system. Exogenously applied M.tuberculosis EsxA or EsxA-EsxB (or EsxA expressed in host) binds B2M and decreases its export to the cell surface (total protein levels do not change), probably leading to defects in class I antigen presentation (PubMed:25356553). {ECO:00002…				cytosol [GO:0005829]; early endosome lumen [GO:0031905]; early endosome membrane [GO:0031901]; endoplasmic reticulum lumen [GO:0005788]; ER to Golgi transport vesicle membrane [GO:0012507]; external side of plasma membrane [GO:0009897]; extracellular exosome [GO:0070062]; extracellular region [GO:0005576]; extracellular space [GO:0005615]; focal adhesion [GO:0005925]; Golgi apparatus [GO:0005794]…	Immunodeficiency 43 (IMD43) [MIM:241600]: A disorder characterized by marked reduction in serum concentrations of immunoglobulins and albumin, and hypoproteinemia due to hypercatabolism. Patients may suffer from recurrent respiratory tract infections and severe skin disease. {ECO:0000269|PubMed:16549777}. Note=The disease is caused by variants affecting the gene represented in this entry.; Amyloi…	Secreted {ECO:0000269|PubMed:1336137, ECO:0000269|PubMed:7554280}. Cell surface {ECO:0000269|PubMed:25356553}. Note=Detected in serum and urine (PubMed:1336137, PubMed:7554280). {ECO:0000269|PubMed:7554280, ECO:0000269|Ref.6}.; Note=(Microbial infection) In the presence of M.tuberculosis EsxA-EsxB complex decreased amounts of B2M are found on the cell surface (PubMed:25356553). {ECO:0000269|PubMe…	Amyloid;Amyloidosis;Direct protein sequencing;Disease variant;Disulfide bond;Glycation;Glycoprotein;Immunity;Immunoglobulin domain;MHC I;Pyrrolidone carboxylic acid;Reference proteome;Secreted;Signal	40525000	46972000	47802000	34566000	42466250	6.19016e+06	0.145767	46237000	52605000	59056000	41435000	49833250	7.66388e+06	0.153791	53738000	56945000	63200000	37664000	52886750	1.08825e+07	0.205771	32364000	28256000	33866000	30147000	31158250	2.46519e+06	0.0791182	64884000	47818000
2679	6773	P52298	NCBP2_HUMAN	35	4	4	FALSE		Nuclear cap-binding protein subunit 2 OS=Homo sapiens OX=9606 GN=NCBP2 PE=1 SV=1	Nuclear cap-binding protein subunit 2 (20 kDa nuclear cap-binding protein) (Cell proliferation-inducing gene 55 protein) (NCBP 20 kDa subunit) (CBP20) (NCBP-interacting protein 1) (NIP1)	NCBP2 CBP20 PIG55	Component of the cap-binding complex (CBC), which binds co-transcriptionally to the 5' cap of pre-mRNAs and is involved in various processes such as pre-mRNA splicing, translation regulation, nonsense-mediated mRNA decay, RNA-mediated gene silencing (RNAi) by microRNAs (miRNAs) and mRNA export. The CBC complex is involved in mRNA export from the nucleus via its interaction with ALYREF/THOC4/ALY, …				cytoplasm [GO:0005737]; cytosol [GO:0005829]; mRNA cap binding complex [GO:0005845]; nuclear cap binding complex [GO:0005846]; nucleoplasm [GO:0005654]; nucleus [GO:0005634]; RNA cap binding complex [GO:0034518]; mRNA binding [GO:0003729]; RNA 7-methylguanosine cap binding [GO:0000340]; RNA binding [GO:0003723]; RNA cap binding [GO:0000339]; snRNA binding [GO:0017069]; gene silencing by RNA [GO:0…		Nucleus {ECO:0000269|PubMed:8601613}. Cytoplasm {ECO:0000269|PubMed:8601613}.	Acetylation;Alternative splicing;Cytoplasm;Direct protein sequencing;Methylation;Nonsense-mediated mRNA decay;Nucleus;Phosphoprotein;RNA-binding;RNA-mediated gene silencing;Reference proteome;Translation regulation;Transport;mRNA processing;mRNA splicing;mRNA transport	15525000	15201000	17147000	15763000	15909000	856870	0.0538607	17114000	14953000	13909000	16163000	15534750	1.39884e+06	0.0900456	14651000	12069000	14584000	12036000	13335000	1.48122e+06	0.111077	10388000	12940000	11835000	10317000	11370000	1.25887e+06	0.110719	18274000	16722000
1207	3318	Q99848	EBP2_HUMAN	47	14	14	FALSE		Probable rRNA-processing protein EBP2 OS=Homo sapiens OX=9606 GN=EBNA1BP2 PE=1 SV=2	Probable rRNA-processing protein EBP2 (EBNA1-binding protein 2) (Nucleolar protein p40)	EBNA1BP2 EBP2	Required for the processing of the 27S pre-rRNA. {ECO:0000250}.			Ubiquitous. {ECO:0000269|PubMed:11327720}.	chromosome [GO:0005694]; nuclear periphery [GO:0034399]; nucleolus [GO:0005730]; preribosome, large subunit precursor [GO:0030687]; RNA binding [GO:0003723]; ribosomal large subunit biogenesis [GO:0042273]; rRNA processing [GO:0006364]		Nucleus, nucleolus {ECO:0000269|PubMed:19170763, ECO:0000269|PubMed:2879624}. Note=Associated with the nucleolus in an RNA-dependent manner.	Acetylation;Coiled coil;Isopeptide bond;Nucleus;Phosphoprotein;Reference proteome;Ribosome biogenesis;Ubl conjugation	108580000	106160000	106260000	111110000	108027500	2.33942e+06	0.0216558	107880000	92741000	98622000	110650000	102473250	8.27931e+06	0.0807949	101380000	83909000	89431000	93649000	92092250	7.36509e+06	0.0799751	97323000	96523000	94974000	88327000	94286750	4.09107e+06	0.0433897	96173000	95234000
1063	1995	P10644	KAP0_HUMAN	23	7	7	FALSE	Carbamidomethylation	cAMP-dependent protein kinase type I-alpha regulatory subunit OS=Homo sapiens OX=9606 GN=PRKAR1A PE=1 SV=1	cAMP-dependent protein kinase type I-alpha regulatory subunit (Tissue-specific extinguisher 1) (TSE1)	PRKAR1A PKR1 PRKAR1 TSE1	Regulatory subunit of the cAMP-dependent protein kinases involved in cAMP signaling in cells. {ECO:0000269|PubMed:16491121, ECO:0000269|PubMed:20215566, ECO:0000269|PubMed:26405036}.			Four types of regulatory chains are found: I-alpha, I-beta, II-alpha, and II-beta. Their expression varies among tissues and is in some cases constitutive and in others inducible.	cAMP-dependent protein kinase complex [GO:0005952]; centrosome [GO:0005813]; ciliary base [GO:0097546]; cytoplasm [GO:0005737]; cytosol [GO:0005829]; glutamatergic synapse [GO:0098978]; membrane [GO:0016020]; multivesicular body [GO:0005771]; neuromuscular junction [GO:0031594]; nucleotide-activated protein kinase complex [GO:0031588]; plasma membrane raft [GO:0044853]; protein-containing complex…	Carney complex 1 (CNC1) [MIM:160980]: CNC is a multiple neoplasia syndrome characterized by spotty skin pigmentation, cardiac and other myxomas, endocrine tumors, and psammomatous melanotic schwannomas. {ECO:0000269|PubMed:15371594, ECO:0000269|PubMed:18241045, ECO:0000269|PubMed:22785148, ECO:0000269|PubMed:23323113, ECO:0000269|PubMed:26405036}. Note=The disease is caused by variants affecting …	Cell membrane {ECO:0000269|PubMed:23115245}.	Acetylation;Alternative splicing;Cell membrane;Cushing syndrome;Direct protein sequencing;Disease variant;Disulfide bond;Membrane;Nucleotide-binding;Phosphoprotein;Reference proteome;Repeat;cAMP;cAMP-binding	85024000	78362000	65128000	68840000	74338500	9.04499e+06	0.121673	70007000	83819000	69528000	81111000	76116250	7.41638e+06	0.0974348	53181000	58030000	54006000	50770000	53996750	3.01908e+06	0.0559123	43956000	60595000	53827000	61303000	54920250	8.04886e+06	0.146555	60357000	62682000
9	31	P08238	HS90B_HUMAN	61	67	23	FALSE	Carbamidomethylation; Acetylation (N-term); Oxidation (M)	Heat shock protein HSP 90-beta OS=Homo sapiens OX=9606 GN=HSP90AB1 PE=1 SV=4	Heat shock protein HSP 90-beta (HSP 90) (Heat shock 84 kDa) (HSP 84) (HSP84)	HSP90AB1 HSP90B HSPC2 HSPCB	Molecular chaperone that promotes the maturation, structural maintenance and proper regulation of specific target proteins involved for instance in cell cycle control and signal transduction. Undergoes a functional cycle linked to its ATPase activity. This cycle probably induces conformational changes in the client proteins, thereby causing their activation. Interacts dynamically with various co-…				apical plasma membrane [GO:0016324]; aryl hydrocarbon receptor complex [GO:0034751]; axonal growth cone [GO:0044295]; basolateral plasma membrane [GO:0016323]; brush border membrane [GO:0031526]; cell surface [GO:0009986]; cytoplasm [GO:0005737]; cytosol [GO:0005829]; dendritic growth cone [GO:0044294]; dynein axonemal particle [GO:0120293]; extracellular exosome [GO:0070062]; extracellular regio…		Cytoplasm {ECO:0000269|PubMed:16580629, ECO:0000269|PubMed:18239673, ECO:0000269|PubMed:24880080, ECO:0000269|PubMed:9482106}. Melanosome {ECO:0000269|PubMed:17081065}. Nucleus {ECO:0000269|PubMed:18239673}. Secreted {ECO:0000269|PubMed:20599762}. Cell membrane {ECO:0000269|PubMed:20599762}. Dynein axonemal particle {ECO:0000250|UniProtKB:Q6AZV1}. Note=Identified by mass spectrometry in melanosom…	ATP-binding;Acetylation;Cell membrane;Chaperone;Cytoplasm;Direct protein sequencing;Glycoprotein;Membrane;Methylation;Nucleotide-binding;Nucleus;Phosphoprotein;Reference proteome;S-nitrosylation;Secreted;Stress response;Ubl conjugation	2749400000	2683100000	2520800000	2587200000	2635125000	1.01205e+08	0.0384062	2072500000	2256200000	2428400000	2572400000	2332375000	2.16156e+08	0.0926764	2488500000	2161900000	2409200000	2435500000	2373775000	1.45049e+08	0.0611048	2244600000	2315200000	2210100000	2169800000	2234925000	6.16312e+07	0.0275764	2187400000	2382700000
1265	2774	O75663	TIPRL_HUMAN	31	7	7	FALSE	Carbamidomethylation	TIP41-like protein OS=Homo sapiens OX=9606 GN=TIPRL PE=1 SV=2	TIP41-like protein (Putative MAPK-activating protein PM10) (Type 2A-interacting protein) (TIP)	TIPRL	May be a allosteric regulator of serine/threonine-protein phosphatase 2A (PP2A). Isoform 1 inhibits catalytic activity of the PP2A(D) core complex in vitro. The PP2A(C):TIPRL complex does not show phosphatase activity. Acts as negative regulator of serine/threonine-protein phosphatase 4 probably by inhibiting the formation of the active PPP4C:PPP4R2 complex; the function is proposed to implicate …				cytosol [GO:0005829]; DNA damage checkpoint signaling [GO:0000077]; negative regulation of phosphoprotein phosphatase activity [GO:0032515]; regulation of phosphoprotein phosphatase activity [GO:0043666]; TOR signaling [GO:0031929]		Cytoplasm {ECO:0000269|PubMed:17944932}.	Acetylation;Alternative splicing;Cytoplasm;Phosphoprotein;Reference proteome	37479000	38891000	30861000	33152000	35095750	3.73252e+06	0.106352	36371000	36130000	35194000	35649000	35836000	522747	0.0145872	36444000	37672000	27165000	37303000	34646000	5.0138e+06	0.144715	31556000	29842000	24716000	33356000	29867500	3.72197e+06	0.124616	30144000	31407000
1457	2521	Q9H2U2	IPYR2_HUMAN	27	6	6	FALSE	Acetylation (N-term)	Inorganic pyrophosphatase 2 mitochondrial OS=Homo sapiens OX=9606 GN=PPA2 PE=1 SV=2	Holliday junction recognition protein (14-3-3-associated AKT substrate) (Fetal liver-expressing gene 1 protein) (Up-regulated in lung cancer 9)	HJURP FAKTS FLEG1 URLC9	Centromeric protein that plays a central role in the incorporation and maintenance of histone H3-like variant CENPA at centromeres. Acts as a specific chaperone for CENPA and is required for the incorporation of newly synthesized CENPA molecules into nucleosomes at replicated centromeres. Prevents CENPA-H4 tetramerization and prevents premature DNA binding by the CENPA-H4 tetramer. Directly binds…			According to PubMed:17256767, highly expressed in the thymus with lower levels in the placenta, small intestine, liver, skeletal muscle, and colon. According to PubMed:17823411, highly expressed in testis, and at a relatively lower level in thymus and bone marrow. Significantly overexpressed in many lung cancer samples, compared with normal lung. {ECO:0000269|PubMed:17256767, ECO:0000269|PubMed:1…	chromosome, centromeric region [GO:0000775]; kinetochore [GO:0000776]; mitochondrion [GO:0005739]; nucleolus [GO:0005730]; nucleoplasm [GO:0005654]; DNA binding [GO:0003677]; histone binding [GO:0042393]; identical protein binding [GO:0042802]; cell cycle [GO:0007049]; CENP-A containing chromatin assembly [GO:0034080]; chromosome segregation [GO:0007059]; regulation of DNA binding [GO:0051101]; r…		Nucleus, nucleolus. Chromosome, centromere. Note=Localizes in centromeres during late telophase and early G1, when CENPA nucleosomes are assembled. Localizes to nucleolus during S phase, nucleolus site being often related to storage.	Alternative splicing;Cell cycle;Centromere;Chaperone;Chromosome;DNA-binding;Isopeptide bond;Nucleus;Phosphoprotein;Reference proteome;Ubl conjugation	37769000	42303000	39910000	35603000	38896250	2.87227e+06	0.0738444	42177000	55029000	57068000	44277000	49637750	7.49832e+06	0.151061	52469000	55643000	63516000	63088000	58679000	5.49598e+06	0.0936617	44217000	51539000	56191000	48634000	50145250	5.03063e+06	0.100321	58005000	48347000
1457	2524	Q9H2U2-2	IPYR2_HUMAN	26	6	6	FALSE	Acetylation (N-term)	Isoform 2 of Inorganic pyrophosphatase 2 mitochondrial OS=Homo sapiens OX=9606 GN=PPA2	Holliday junction recognition protein (14-3-3-associated AKT substrate) (Fetal liver-expressing gene 1 protein) (Up-regulated in lung cancer 9)	HJURP FAKTS FLEG1 URLC9	Centromeric protein that plays a central role in the incorporation and maintenance of histone H3-like variant CENPA at centromeres. Acts as a specific chaperone for CENPA and is required for the incorporation of newly synthesized CENPA molecules into nucleosomes at replicated centromeres. Prevents CENPA-H4 tetramerization and prevents premature DNA binding by the CENPA-H4 tetramer. Directly binds…			According to PubMed:17256767, highly expressed in the thymus with lower levels in the placenta, small intestine, liver, skeletal muscle, and colon. According to PubMed:17823411, highly expressed in testis, and at a relatively lower level in thymus and bone marrow. Significantly overexpressed in many lung cancer samples, compared with normal lung. {ECO:0000269|PubMed:17256767, ECO:0000269|PubMed:1…	chromosome, centromeric region [GO:0000775]; kinetochore [GO:0000776]; mitochondrion [GO:0005739]; nucleolus [GO:0005730]; nucleoplasm [GO:0005654]; DNA binding [GO:0003677]; histone binding [GO:0042393]; identical protein binding [GO:0042802]; cell cycle [GO:0007049]; CENP-A containing chromatin assembly [GO:0034080]; chromosome segregation [GO:0007059]; regulation of DNA binding [GO:0051101]; r…		Nucleus, nucleolus. Chromosome, centromere. Note=Localizes in centromeres during late telophase and early G1, when CENPA nucleosomes are assembled. Localizes to nucleolus during S phase, nucleolus site being often related to storage.	Alternative splicing;Cell cycle;Centromere;Chaperone;Chromosome;DNA-binding;Isopeptide bond;Nucleus;Phosphoprotein;Reference proteome;Ubl conjugation	37769000	42303000	39910000	35603000	38896250	2.87227e+06	0.0738444	42177000	55029000	57068000	44277000	49637750	7.49832e+06	0.151061	52469000	55643000	63516000	63088000	58679000	5.49598e+06	0.0936617	44217000	51539000	56191000	48634000	50145250	5.03063e+06	0.100321	58005000	48347000
1587	2969	P52294	IMA5_HUMAN	10	5	2	FALSE	Carbamidomethylation; Acetylation (N-term)	Importin subunit alpha-5 OS=Homo sapiens OX=9606 GN=KPNA1 PE=1 SV=3	Importin subunit alpha-5 (Karyopherin subunit alpha-1) (Nucleoprotein interactor 1) (NPI-1) (RAG cohort protein 2) (SRP1-beta) [Cleaved into: Importin subunit alpha-5, N-terminally processed]	KPNA1 RCH2	Functions in nuclear protein import as an adapter protein for nuclear receptor KPNB1. Binds specifically and directly to substrates containing either a simple or bipartite NLS motif. Docking of the importin/substrate complex to the nuclear pore complex (NPC) is mediated by KPNB1 through binding to nucleoporin FxFG repeats and the complex is subsequently translocated through the pore by an energy …			Expressed ubiquitously.	cytoplasm [GO:0005737]; cytosol [GO:0005829]; dendrite [GO:0030425]; glutamatergic synapse [GO:0098978]; NLS-dependent protein nuclear import complex [GO:0042564]; nuclear pore [GO:0005643]; nucleoplasm [GO:0005654]; nucleus [GO:0005634]; postsynaptic density [GO:0014069]; nuclear import signal receptor activity [GO:0061608]; nuclear localization sequence binding [GO:0008139]; NLS-bearing protein…		Cytoplasm {ECO:0000269|PubMed:7604027}. Nucleus {ECO:0000269|PubMed:7604027}.	Acetylation;Cytoplasm;Direct protein sequencing;Host-virus interaction;Nucleus;Phosphoprotein;Protein transport;Reference proteome;Repeat;Transport;Ubl conjugation	11648000	11352000	13205000	13265000	12367500	1.00926e+06	0.081606	13060000	12198000	12301000	13500000	12764750	622906	0.0487989	10883000	9932400	12269000	15341000	12106350	2.36023e+06	0.194958	16406000	13804000	14724000	12535000	14367250	1.62872e+06	0.113363	15009000	15285000
792	2206	P62873	GBB1_HUMAN	44	11	6	FALSE	Carbamidomethylation; Acetylation (N-term)	Guanine nucleotide-binding protein G(I)/G(S)/G(T) subunit beta-1 OS=Homo sapiens OX=9606 GN=GNB1 PE=1 SV=3	Guanine nucleotide-binding protein G(I)/G(S)/G(T) subunit beta-1 (Transducin beta chain 1)	GNB1	Guanine nucleotide-binding proteins (G proteins) are involved as a modulator or transducer in various transmembrane signaling systems. The beta and gamma chains are required for the GTPase activity, for replacement of GDP by GTP, and for G protein-effector interaction.				cytoplasm [GO:0005737]; cytosol [GO:0005829]; extracellular exosome [GO:0070062]; extracellular vesicle [GO:1903561]; heterotrimeric G-protein complex [GO:0005834]; lysosomal membrane [GO:0005765]; membrane [GO:0016020]; photoreceptor disc membrane [GO:0097381]; plasma membrane [GO:0005886]; synapse [GO:0045202]; GTPase activity [GO:0003924]; GTPase binding [GO:0051020]; protein-containing comple…	Mental retardation, autosomal dominant 42 (MRD42) [MIM:616973]: A form of mental retardation, a disorder characterized by significantly below average general intellectual functioning associated with impairments in adaptive behavior and manifested during the developmental period. MRD42 patients manifest global developmental delay commonly accompanied by hypotonia, seizures of various types, ophtha…		Acetylation;Alternative splicing;Direct protein sequencing;Disease variant;Mental retardation;Phosphoprotein;Reference proteome;Repeat;Transducer;WD repeat	68073000	73532000	67164000	69543000	69578000	2.81234e+06	0.04042	87288000	78505000	80787000	87149000	83432250	4.4705e+06	0.0535824	86224000	81849000	77955000	86200000	83057000	3.97484e+06	0.0478567	75023000	80333000	76985000	78871000	77803000	2.305e+06	0.0296261	77821000	85726000
2800	5458	Q12846	STX4_HUMAN	10	2	2	FALSE		Syntaxin-4 OS=Homo sapiens OX=9606 GN=STX4 PE=1 SV=2	Syntaxin-4 (Renal carcinoma antigen NY-REN-31)	STX4 STX4A	Plasma membrane t-SNARE that mediates docking of transport vesicles (By similarity). Necessary for the translocation of SLC2A4 from intracellular vesicles to the plasma membrane (By similarity). In neurons, recruited at neurite tips to membrane domains rich in the phospholipid 1-oleoyl-2-palmitoyl-PC (OPPC) which promotes neurite tip surface expression of the dopamine transporter SLC6A3/DAT by fa…			Expressed in neutrophils and neutrophil-differentiated HL-60 cells. Expression in neutrophils increases with differentiation. {ECO:0000269|PubMed:10080545}.	basolateral plasma membrane [GO:0016323]; cell surface [GO:0009986]; cytosol [GO:0005829]; dendritic spine [GO:0043197]; endomembrane system [GO:0012505]; endosome [GO:0005768]; extracellular exosome [GO:0070062]; extracellular space [GO:0005615]; glutamatergic synapse [GO:0098978]; integral component of membrane [GO:0016021]; lamellipodium [GO:0030027]; lateral loop [GO:0043219]; membrane [GO:00…		Cell membrane {ECO:0000250|UniProtKB:Q08850}; Single-pass type IV membrane protein {ECO:0000305}. Cell projection, neuron projection {ECO:0000250|UniProtKB:Q08850}. Note=Localizes to neurite tips in neuronal cells. {ECO:0000250|UniProtKB:Q08850}.	Alternative splicing;Cell membrane;Cell projection;Coiled coil;Membrane;Neurotransmitter transport;Phosphoprotein;Reference proteome;Transmembrane;Transmembrane helix;Transport	10642000	10767000	10873000	10580000	10715500	130666	0.0121941	12447000	11771000	11081000	13590000	12222250	1.06885e+06	0.0874513	13119000	11378000	10744000	12431000	11918000	1.06073e+06	0.0890024	13373000	13557000	12107000	12534000	12892750	687501	0.0533246	10416000	12865000
2324	3214	Q12834	CDC20_HUMAN	5	2	2	FALSE		Cell division cycle protein 20 homolog OS=Homo sapiens OX=9606 GN=CDC20 PE=1 SV=2	Cell division cycle protein 20 homolog (p55CDC)	CDC20	Required for full ubiquitin ligase activity of the anaphase promoting complex/cyclosome (APC/C) and may confer substrate specificity upon the complex. Is regulated by MAD2L1: in metaphase the MAD2L1-CDC20-APC/C ternary complex is inactive and in anaphase the CDC20-APC/C binary complex is active in degrading substrates. The CDC20-APC/C complex positively regulates the formation of synaptic vesicle…	Protein modification; protein ubiquitination.			anaphase-promoting complex [GO:0005680]; centrosome [GO:0005813]; cytosol [GO:0005829]; mitotic checkpoint complex [GO:0033597]; nucleoplasm [GO:0005654]; perinuclear region of cytoplasm [GO:0048471]; spindle [GO:0005819]; spindle pole [GO:0000922]; anaphase-promoting complex binding [GO:0010997]; enzyme binding [GO:0019899]; histone deacetylase binding [GO:0042826]; protein C-terminus binding [G…		Cytoplasm, cytoskeleton, microtubule organizing center, centrosome {ECO:0000269|PubMed:20034488}. Cytoplasm, cytoskeleton, spindle pole {ECO:0000269|PubMed:20034488}.	Acetylation;Cell cycle;Cell division;Cytoplasm;Cytoskeleton;Differentiation;Isopeptide bond;Mitosis;Neurogenesis;Phosphoprotein;Reference proteome;Repeat;Ubl conjugation;Ubl conjugation pathway;WD repeat	21369000	19437000	20763000	22858000	21106750	1.41914e+06	0.0672363	16576000	15585000	20546000	16725000	17358000	2.18473e+06	0.125863	10585000	10989000	16724000	15440000	13434500	3.10607e+06	0.231201	14488000	17905000	17516000	13323000	15808000	2.25332e+06	0.142543	14612000	14441000
915	7517	P09972	ALDOC_HUMAN	17	5	2	FALSE	Carbamidomethylation	Fructose-bisphosphate aldolase C OS=Homo sapiens OX=9606 GN=ALDOC PE=1 SV=2	Fructose-bisphosphate aldolase C (EC 4.1.2.13) (Brain-type aldolase)	ALDOC ALDC		Carbohydrate degradation; glycolysis; D-glyceraldehyde 3-phosphate and glycerone phosphate from D-glucose: step 4/4.	Reaction=beta-D-fructose 1,6-bisphosphate = D-glyceraldehyde 3-phosphate + dihydroxyacetone phosphate; Xref=Rhea:RHEA:14729, ChEBI:CHEBI:32966, ChEBI:CHEBI:57642, ChEBI:CHEBI:59776; EC=4.1.2.13; Evidence={ECO:0000269|PubMed:15537755};		cytoskeleton [GO:0005856]; cytosol [GO:0005829]; extracellular exosome [GO:0070062]; extracellular region [GO:0005576]; ficolin-1-rich granule lumen [GO:1904813]; secretory granule lumen [GO:0034774]; tertiary granule lumen [GO:1904724]; cytoskeletal protein binding [GO:0008092]; fructose-bisphosphate aldolase activity [GO:0004332]; epithelial cell differentiation [GO:0030855]; fructose 1,6-bisph…			Acetylation;Glycolysis;Lyase;Phosphoprotein;Reference proteome;Schiff base	194550000	194520000	202700000	190200000	195492500	5.22152e+06	0.0267095	198800000	235780000	241000000	223820000	224850000	1.87967e+07	0.0835967	216150000	233590000	226160000	224570000	225117500	7.15509e+06	0.0317838	191720000	210740000	215500000	215790000	208437500	1.13829e+07	0.0546108	217640000	211060000
[truncated: 4,300 more rows]
[truncated: 22 more columns]

## Sheet: 1 peptide and deleted
Protein Group	Protein ID	Accession	Uniprot_ID	Coverage (%)	#Peptides	#Unique	Distinct Proteoforms Detected	PTM	Description	Protein names	Gene names	Function	Pathway	Catalytic activity	Tissue specificity	Gene ontology	Involvement in disease	Subcellular location	Keywords	Untreated_control_N1 Area	Untreated_control_N2 Area	Untreated_control_N3 Area	Untreated_control_N4 Area	Untreated_control Avg_area	Untreated_control SD	Untreated_control CV	Transfection_control_N1 Area	Transfection_control_N2 Area	Transfection_control_N3 Area	Transfection_control_N4 Area	Transfection_control Avg_area	Transfection_control SD	Transfection_control CV	siRNA_control_N1 Area	siRNA_control_N2 Area	siRNA_control_N3 Area	siRNA_control_N4 Area	siRNA_control Avg_area	siRNA_control SD	siRNA_control CV	Mdm2_siRNA1_N1 Area	Mdm2_siRNA1_N2 Area	Mdm2_siRNA1_N3 Area	Mdm2_siRNA1_N4 Area	Mdm2_siRNA1 Avg_area	Mdm2_siRNA1 SD	Mdm2_siRNA1 CV	Mdm2_siRNA2_N1 Area	Mdm2_siRNA2_N2 Area
[truncated: 1,130 more rows]
[truncated: 22 more columns]
