# Supplementary material for: Analysis of p53-Independent Functions of the Mdm2-MdmX Complex Using Data-Independent Acquisition-Based Profiling
Source: Proteomes. 2025 May 22;13(2):18. doi: 10.3390/proteomes13020018 (PMC12196705; doi:10.3390/proteomes13020018)
Supplement: Supplementary file 1 [file proteomes-13-00018-s001.zip › Table S3.xlsx]

## Sheet: 2 peptides
Protein Group	Protein ID	Accession	Uniprot_ID	Coverage (%)	# Peptides	# Unique	Distinct Proteoforms Detected	PTM	Description	Protein names	Gene names	Function	Catalytic activity	Pathway	Keywords	Tissue specificity	Gene ontology	Involvement in disease	Subcellular location	Untreated_control_N1 Area	Untreated_control_N2 Area	Untreated_control_N3 Area	Untreated_control_N4 Area	Untreated_control Avg_area	Untreated_control SD	Untreated_control CV	Transfection_control_N1 Area	Transfection_control_N2 Area	Transfection_control_N3 Area	Transfection_control_N4 Area	Transfection_control Avg_area	Transfection_control SD	Transfection_control CV	siRNA_control_N1 Area	siRNA_control_N2 Area	siRNA_control_N3 Area	siRNA_control_N4 Area	siRNA_control Avg_area	siRNA_control SD	siRNA_control CV	Mdmx_siRNA1_N1 Area	Mdmx_siRNA1_N2 Area	Mdmx_siRNA1_N3 Area	Mdmx_siRNA1_N4 Area	Mdmx_siRNA1 Avg_area	Mdmx_siRNA1 SD	Mdmx_siRNA1 CV	Mdmx_siRNA4_N1 Area	Mdmx_siRNA4_N2 Area
1885	6959	Q9UBI6	GBG12_HUMAN	81	6	6	FALSE	Carbamidomethylation	Guanine nucleotide-binding protein G(I)/G(S)/G(O) subunit gamma-12 OS=Homo sapiens OX=9606 GN=GNG12 PE=1 SV=3	Guanine nucleotide-binding protein G(I)/G(S)/G(O) subunit gamma-12	GNG12	Guanine nucleotide-binding proteins (G proteins) are involved as a modulator or transducer in various transmembrane signaling systems. The beta and gamma chains are required for the GTPase activity, for replacement of GDP by GTP, and for G protein-effector interaction.			Acetylation;Cell membrane;Lipoprotein;Membrane;Methylation;Phosphoprotein;Prenylation;Reference proteome;Transducer		extracellular exosome [GO:0070062]; heterotrimeric G-protein complex [GO:0005834]; plasma membrane [GO:0005886]; G-protein beta-subunit binding [GO:0031681]; PDZ domain binding [GO:0030165]; G protein-coupled receptor signaling pathway [GO:0007186]; signal transduction [GO:0007165]		Cell membrane {ECO:0000305}; Lipid-anchor {ECO:0000305}; Cytoplasmic side {ECO:0000305}.	92890000	106020000	91713000	94083000	96176500	6.63328e+06	0.0689698	111890000	104700000	102120000	104460000	105792500	4.22831e+06	0.039968	116620000	96706000	103730000	115500000	108139000	9.59626e+06	0.08874	118970000	102160000	104230000	113470000	109707500	7.89342e+06	0.0719497	46834000	43694000
156	2000	P60174-1	TPIS_HUMAN	91	23	23	FALSE	Carbamidomethylation	Isoform 2 of Triosephosphate isomerase OS=Homo sapiens OX=9606 GN=TPI1	Triosephosphate isomerase (TIM) (EC 5.3.1.1) (Methylglyoxal synthase) (EC 4.2.3.3) (Triose-phosphate isomerase)	TPI1 TPI	Triosephosphate isomerase is an extremely efficient metabolic enzyme that catalyzes the interconversion between dihydroxyacetone phosphate (DHAP) and D-glyceraldehyde-3-phosphate (G3P) in glycolysis and gluconeogenesis. {ECO:0000269|PubMed:18562316}.; It is also responsible for the non-negligible production of methylglyoxal a reactive cytotoxic side-product that modifies and can alter proteins, D…	CATALYTIC ACTIVITY: Reaction=D-glyceraldehyde 3-phosphate = dihydroxyacetone phosphate; Xref=Rhea:RHEA:18585, ChEBI:CHEBI:57642, ChEBI:CHEBI:59776; EC=5.3.1.1; Evidence={ECO:0000269|PubMed:18562316}; CATALYTIC ACTIVITY: Reaction=dihydroxyacetone phosphate = methylglyoxal + phosphate; Xref=Rhea:RHEA:17937, ChEBI:CHEBI:17158, ChEBI:CHEBI:43474, ChEBI:CHEBI:57642; EC=4.2.3.3; Evidence={ECO:0000250|U…	Carbohydrate degradation; glycolysis; D-glyceraldehyde 3-phosphate from glycerone phosphate: step 1/1. {ECO:0000255|PROSITE-ProRule:PRU10127}.; Carbohydrate biosynthesis; gluconeogenesis. {ECO:0000255|PROSITE-ProRule:PRU10127}.	Acetylation;Alternative promoter usage;Alternative splicing;Cytoplasm;Direct protein sequencing;Disease variant;Gluconeogenesis;Glycolysis;Hereditary hemolytic anemia;Isomerase;Isopeptide bond;Lyase;Methylation;Nitration;Phosphoprotein;Reference proteome;Ubl conjugation		cytosol [GO:0005829]; extracellular exosome [GO:0070062]; extracellular space [GO:0005615]; nucleus [GO:0005634]; methylglyoxal synthase activity [GO:0008929]; protein homodimerization activity [GO:0042803]; triose-phosphate isomerase activity [GO:0004807]; ubiquitin protein ligase binding [GO:0031625]; gluconeogenesis [GO:0006094]; glyceraldehyde-3-phosphate biosynthetic process [GO:0046166]; gl…	Triosephosphate isomerase deficiency (TPID) [MIM:615512]: An autosomal recessive multisystem disorder characterized by congenital hemolytic anemia, progressive neuromuscular dysfunction, susceptibility to bacterial infection, and cardiomyopathy. {ECO:0000269|PubMed:2876430, ECO:0000269|PubMed:8503454, ECO:0000269|PubMed:8571957, ECO:0000269|PubMed:9338582, ECO:0000269|Ref.37}. Note=The disease is…	Cytoplasm {ECO:0000255|PROSITE-ProRule:PRU10127}.	2010400000	1999000000	2043800000	2010200000	2015850000	1.938e+07	0.0096138	1972100000	2470500000	2699200000	2143400000	2321300000	3.25913e+08	0.140401	2269100000	2866800000	2431400000	2258500000	2456450000	2.8478e+08	0.115932	2518100000	2574900000	2481200000	2244500000	2454675000	1.4532e+08	0.0592014	2448700000	2487200000
156	2007	P60174	TPIS_HUMAN	79	23	23	FALSE	Carbamidomethylation	Triosephosphate isomerase OS=Homo sapiens OX=9606 GN=TPI1 PE=1 SV=3	Triosephosphate isomerase (TIM) (EC 5.3.1.1) (Methylglyoxal synthase) (EC 4.2.3.3) (Triose-phosphate isomerase)	TPI1 TPI	Triosephosphate isomerase is an extremely efficient metabolic enzyme that catalyzes the interconversion between dihydroxyacetone phosphate (DHAP) and D-glyceraldehyde-3-phosphate (G3P) in glycolysis and gluconeogenesis. {ECO:0000269|PubMed:18562316}.; It is also responsible for the non-negligible production of methylglyoxal a reactive cytotoxic side-product that modifies and can alter proteins, D…	CATALYTIC ACTIVITY: Reaction=D-glyceraldehyde 3-phosphate = dihydroxyacetone phosphate; Xref=Rhea:RHEA:18585, ChEBI:CHEBI:57642, ChEBI:CHEBI:59776; EC=5.3.1.1; Evidence={ECO:0000269|PubMed:18562316}; CATALYTIC ACTIVITY: Reaction=dihydroxyacetone phosphate = methylglyoxal + phosphate; Xref=Rhea:RHEA:17937, ChEBI:CHEBI:17158, ChEBI:CHEBI:43474, ChEBI:CHEBI:57642; EC=4.2.3.3; Evidence={ECO:0000250|U…	Carbohydrate degradation; glycolysis; D-glyceraldehyde 3-phosphate from glycerone phosphate: step 1/1. {ECO:0000255|PROSITE-ProRule:PRU10127}.; Carbohydrate biosynthesis; gluconeogenesis. {ECO:0000255|PROSITE-ProRule:PRU10127}.	Acetylation;Alternative promoter usage;Alternative splicing;Cytoplasm;Direct protein sequencing;Disease variant;Gluconeogenesis;Glycolysis;Hereditary hemolytic anemia;Isomerase;Isopeptide bond;Lyase;Methylation;Nitration;Phosphoprotein;Reference proteome;Ubl conjugation		cytosol [GO:0005829]; extracellular exosome [GO:0070062]; extracellular space [GO:0005615]; nucleus [GO:0005634]; methylglyoxal synthase activity [GO:0008929]; protein homodimerization activity [GO:0042803]; triose-phosphate isomerase activity [GO:0004807]; ubiquitin protein ligase binding [GO:0031625]; gluconeogenesis [GO:0006094]; glyceraldehyde-3-phosphate biosynthetic process [GO:0046166]; gl…	Triosephosphate isomerase deficiency (TPID) [MIM:615512]: An autosomal recessive multisystem disorder characterized by congenital hemolytic anemia, progressive neuromuscular dysfunction, susceptibility to bacterial infection, and cardiomyopathy. {ECO:0000269|PubMed:2876430, ECO:0000269|PubMed:8503454, ECO:0000269|PubMed:8571957, ECO:0000269|PubMed:9338582, ECO:0000269|Ref.37}. Note=The disease is…	Cytoplasm {ECO:0000255|PROSITE-ProRule:PRU10127}.	2010400000	1999000000	2043800000	2010200000	2015850000	1.938e+07	0.0096138	1972100000	2470500000	2699200000	2143400000	2321300000	3.25913e+08	0.140401	2269100000	2866800000	2431400000	2258500000	2456450000	2.8478e+08	0.115932	2518100000	2574900000	2481200000	2244500000	2454675000	1.4532e+08	0.0592014	2448700000	2487200000
1439	1899	O75351	VPS4B_HUMAN	25	7	6	FALSE	Carbamidomethylation	Vacuolar protein sorting-associated protein 4B OS=Homo sapiens OX=9606 GN=VPS4B PE=1 SV=2	Vacuolar protein sorting-associated protein 4B (EC 3.6.4.6) (Cell migration-inducing gene 1 protein) (Suppressor of K(+) transport growth defect 1) (Protein SKD1)	VPS4B SKD1 VPS42 MIG1	Involved in late steps of the endosomal multivesicular bodies (MVB) pathway. Recognizes membrane-associated ESCRT-III assemblies and catalyzes their ATP-dependent disassembly, possibly in combination with membrane fission (PubMed:18687924). Redistributes the ESCRT-III components to the cytoplasm for further rounds of MVB sorting. MVBs contain intraluminal vesicles (ILVs) that are generated by inv…	CATALYTIC ACTIVITY: Reaction=ATP + H2O = ADP + H(+) + phosphate; Xref=Rhea:RHEA:13065, ChEBI:CHEBI:15377, ChEBI:CHEBI:15378, ChEBI:CHEBI:30616, ChEBI:CHEBI:43474, ChEBI:CHEBI:456216; EC=3.6.4.6; Evidence={ECO:0000269|PubMed:18687924};PhysiologicalDirection=left-to-right; Xref=Rhea:RHEA:13066; Evidence={ECO:0000305|PubMed:18687924};		ATP-binding;Cell cycle;Cell division;Coiled coil;Endosome;Hydrolase;Membrane;Nucleotide-binding;Phosphoprotein;Protein transport;Reference proteome;Transport	Ubiquitously expressed. {ECO:0000269|PubMed:11563910}.	centrosome [GO:0005813]; cytoplasm [GO:0005737]; cytosol [GO:0005829]; endosome [GO:0005768]; endosome membrane [GO:0010008]; extracellular exosome [GO:0070062]; Flemming body [GO:0090543]; late endosome membrane [GO:0031902]; nucleus [GO:0005634]; spindle pole [GO:0000922]; ATP binding [GO:0005524]; ATP hydrolysis activity [GO:0016887]; identical protein binding [GO:0042802]; protein C-terminus …		Late endosome membrane {ECO:0000250|UniProtKB:P46467}; Peripheral membrane protein {ECO:0000305}. Note=Membrane-associated in the prevacuolar endosomal compartment. Localized in HIV-1 particles purified from acutely infected cells. {ECO:0000269|PubMed:14505570}.	46425000	46470000	42639000	41611000	44286250	2.53071e+06	0.0571443	38658000	54778000	53331000	41260000	47006750	8.22831e+06	0.175045	47742000	57582000	50237000	48713000	51068500	4.4621e+06	0.0873748	26783000	30065000	27474000	26481000	27700750	1.63005e+06	0.0588448	57099000	56742000
1915	5351	P49247	RPIA_HUMAN	12	2	2	FALSE	Carbamidomethylation	Ribose-5-phosphate isomerase OS=Homo sapiens OX=9606 GN=RPIA PE=1 SV=3	Ribose-5-phosphate isomerase (EC 5.3.1.6) (Phosphoriboisomerase)	RPIA RPI	Catalyzes the reversible conversion of ribose-5-phosphate to ribulose 5-phosphate and participates in the first step of the non-oxidative branch of the pentose phosphate pathway. {ECO:0000269|PubMed:14988808}.	CATALYTIC ACTIVITY: Reaction=aldehydo-D-ribose 5-phosphate = D-ribulose 5-phosphate; Xref=Rhea:RHEA:14657, ChEBI:CHEBI:58121, ChEBI:CHEBI:58273; EC=5.3.1.6; Evidence={ECO:0000269|PubMed:14988808};PhysiologicalDirection=left-to-right; Xref=Rhea:RHEA:14658; Evidence={ECO:0000305|PubMed:14988808};PhysiologicalDirection=right-to-left; Xref=Rhea:RHEA:14659; Evidence={ECO:0000305|PubMed:14988808};	Carbohydrate degradation; pentose phosphate pathway; D-ribose 5-phosphate from D-ribulose 5-phosphate (non-oxidative stage): step 1/1. {ECO:0000269|PubMed:14988808}.	Disease variant;Isomerase;Methylation;Neuropathy;Phosphoprotein;Reference proteome		cytosol [GO:0005829]; intracellular membrane-bounded organelle [GO:0043231]; identical protein binding [GO:0042802]; monosaccharide binding [GO:0048029]; ribose-5-phosphate isomerase activity [GO:0004751]; D-ribose metabolic process [GO:0006014]; pentose-phosphate shunt [GO:0006098]; pentose-phosphate shunt, non-oxidative branch [GO:0009052]; ribose phosphate metabolic process [GO:0019693]	Ribose 5-phosphate isomerase deficiency (RPIAD) [MIM:608611]: An autosomal recessive inborn error of polyols metabolism characterized by highly elevated level of ribitol and arabitol in brain and body fluids. Clinical features include leukoencephalopathy, psychomotor retardation from early life, neurologic regression, and a mild sensorimotor neuropathy. {ECO:0000269|PubMed:14988808}. Note=The dis…		26150000	23163000	24176000	23917000	24351500	1.27367e+06	0.0523037	19488000	24883000	24758000	23488000	23154250	2.52411e+06	0.109013	20736000	22201000	22147000	22395000	21869750	763298	0.034902	11961000	12353000	12047000	10849000	11802500	657550	0.0557128	25784000	26344000
724	505	P61221	ABCE1_HUMAN	47	19	19	FALSE	Carbamidomethylation	ATP-binding cassette sub-family E member 1 OS=Homo sapiens OX=9606 GN=ABCE1 PE=1 SV=1	ATP-binding cassette sub-family E member 1 (2'-5'-oligoadenylate-binding protein) (HuHP68) (RNase L inhibitor) (Ribonuclease 4 inhibitor) (RNS4I)	ABCE1 RLI RNASEL1 RNASELI RNS4I OK/SW-cl.40	Cotranslational quality control factor involved in the No-Go Decay (NGD) pathway (PubMed:21448132). Together with PELO and HBS1L, is required for 48S complex formation from 80S ribosomes and dissociation of vacant 80S ribosomes (PubMed:21448132). Together with PELO and HBS1L, recognizes stalled ribosomes and promotes dissociation of elongation complexes assembled on non-stop mRNAs; this triggers …			4Fe-4S;ATP-binding;Chaperone;Cytoplasm;Host-virus interaction;Iron;Iron-sulfur;Isopeptide bond;Metal-binding;Mitochondrion;Nucleotide-binding;Phosphoprotein;Reference proteome;Repeat;Translation regulation;Ubl conjugation		cytoplasm [GO:0005737]; cytosol [GO:0005829]; membrane [GO:0016020]; mitochondrial matrix [GO:0005759]; mitochondrion [GO:0005739]; 4 iron, 4 sulfur cluster binding [GO:0051539]; ATP binding [GO:0005524]; endoribonuclease inhibitor activity [GO:0060698]; iron ion binding [GO:0005506]; ribosomal small subunit binding [GO:0043024]; negative regulation of endoribonuclease activity [GO:0060702]; regu…		Cytoplasm {ECO:0000269|PubMed:11585831}. Mitochondrion {ECO:0000269|PubMed:11585831}. Note=Localized to clusters of virus formation at the plasma membrane.	98354000	94853000	96169000	98992000	97092000	1.92074e+06	0.0197827	118530000	82431000	80473000	104350000	96446000	1.82732e+07	0.189466	91061000	71159000	78719000	79483000	80105500	8.21326e+06	0.10253	92777000	86198000	77556000	89394000	86481250	6.52842e+06	0.0754895	74451000	76236000
1746	5080	Q03405	UPAR_HUMAN	20	3	3	FALSE	Carbamidomethylation	Urokinase plasminogen activator surface receptor OS=Homo sapiens OX=9606 GN=PLAUR PE=1 SV=1	Urokinase plasminogen activator surface receptor (U-PAR) (uPAR) (Monocyte activation antigen Mo3) (CD antigen CD87)	PLAUR MO3 UPAR	Acts as a receptor for urokinase plasminogen activator. Plays a role in localizing and promoting plasmin formation. Mediates the proteolysis-independent signal transduction activation effects of U-PA. It is subject to negative-feedback regulation by U-PA which cleaves it into an inactive form.			Alternative splicing;Cell junction;Cell membrane;Cell projection;Direct protein sequencing;Disulfide bond;GPI-anchor;Glycoprotein;Lipoprotein;Membrane;Receptor;Reference proteome;Repeat;Secreted;Signal	Expressed in neurons of the rolandic area of the brain (at protein level). Expressed in the brain.	anchored component of membrane [GO:0031225]; cell projection [GO:0042995]; cell surface [GO:0009986]; endoplasmic reticulum lumen [GO:0005788]; endoplasmic reticulum membrane [GO:0005789]; extracellular region [GO:0005576]; extrinsic component of membrane [GO:0019898]; focal adhesion [GO:0005925]; integral component of membrane [GO:0016021]; integral component of plasma membrane [GO:0005887]; pla…		Cell membrane {ECO:0000269|PubMed:12376466}. Cell projection, invadopodium membrane {ECO:0000269|PubMed:12376466}. Note=Colocalized with FAP (seprase) preferentially at the cell surface of invadopodia membrane in a cytoskeleton-, integrin- and vitronectin-dependent manner. {ECO:0000269|PubMed:12376466}.; [Isoform 1]: Cell membrane {ECO:0000250|UniProtKB:P49616}; Lipid-anchor, GPI-anchor {ECO:0000…	75803000	76580000	84130000	97285000	83449500	9.95897e+06	0.119341	70830000	80323000	69695000	83433000	76070250	6.84105e+06	0.0899307	70313000	74100000	73062000	83808000	75320750	5.87943e+06	0.0780586	35305000	38354000	34635000	39326000	36905000	2.28573e+06	0.0619356	65698000	57361000
178	386	Q13813	SPTN1_HUMAN	34	60	60	FALSE	Carbamidomethylation	Spectrin alpha chain non-erythrocytic 1 OS=Homo sapiens OX=9606 GN=SPTAN1 PE=1 SV=3	Spectrin alpha chain, non-erythrocytic 1 (Alpha-II spectrin) (Fodrin alpha chain) (Spectrin, non-erythroid alpha subunit)	SPTAN1 NEAS SPTA2	Fodrin, which seems to be involved in secretion, interacts with calmodulin in a calcium-dependent manner and is thus candidate for the calcium-dependent movement of the cytoskeleton at the membrane.			Acetylation;Actin capping;Actin-binding;Alternative splicing;Calcium;Calmodulin-binding;Cytoplasm;Cytoskeleton;Direct protein sequencing;Disease variant;Epilepsy;Mental retardation;Metal-binding;Phosphoprotein;Reference proteome;Repeat;SH3 domain		cell junction [GO:0030054]; cell projection [GO:0042995]; cortical actin cytoskeleton [GO:0030864]; cytosol [GO:0005829]; extracellular exosome [GO:0070062]; extracellular region [GO:0005576]; extracellular vesicle [GO:1903561]; intracellular membrane-bounded organelle [GO:0043231]; membrane [GO:0016020]; microtubule cytoskeleton [GO:0015630]; plasma membrane [GO:0005886]; specific granule lumen …	Developmental and epileptic encephalopathy 5 (DEE5) [MIM:613477]: A disorder characterized by seizures associated with hypsarrhythmia, profound mental retardation with lack of visual attention and speech development, as well as spastic quadriplegia. {ECO:0000269|PubMed:20493457, ECO:0000269|PubMed:27864847}. Note=The disease is caused by variants affecting the gene represented in this entry.	Cytoplasm, cytoskeleton. Cytoplasm, cell cortex. Note=Expressed along the cell membrane in podocytes and presumptive tubule cells during glomerulogenesis and is expressed along lateral cell margins in tubule cells. {ECO:0000250}.	113320000	117200000	114060000	114730000	114827500	1.68324e+06	0.0146588	106210000	118230000	117070000	115270000	114195000	5.46085e+06	0.0478204	106520000	122890000	119650000	109010000	114517500	7.97358e+06	0.0696276	120060000	120690000	116010000	118450000	118802500	2.08697e+06	0.0175667	97849000	101420000
589	703	Q14008-2	CKAP5_HUMAN	27	40	40	FALSE	Carbamidomethylation	Isoform 2 of Cytoskeleton-associated protein 5 OS=Homo sapiens OX=9606 GN=CKAP5	Cytoskeleton-associated protein 5 (Colonic and hepatic tumor overexpressed gene protein) (Ch-TOG)	CKAP5 KIAA0097	Binds to the plus end of microtubules and regulates microtubule dynamics and microtubule organization. Acts as processive microtubule polymerase. Promotes cytoplasmic microtubule nucleation and elongation. Plays a major role in organizing spindle poles. In spindle formation protects kinetochore microtubules from depolymerization by KIF2C and has an essential role in centrosomal microtubule assemb…			Acetylation;Alternative splicing;Cell cycle;Cell division;Centromere;Chromosome;Cytoplasm;Cytoskeleton;Kinetochore;Mitosis;Phosphoprotein;Reference proteome;Repeat	Overexpressed in hepatomas and colonic tumors. Also expressed in skeletal muscle, brain, heart, placenta, lung, liver, kidney and pancreas. Expression is elevated in the brain; highly expressed in the Purkinje cell bodies of the cerebellum. {ECO:0000269|PubMed:8536682, ECO:0000269|PubMed:8832653}.	centrosome [GO:0005813]; cytoplasm [GO:0005737]; cytosol [GO:0005829]; kinetochore [GO:0000776]; membrane [GO:0016020]; nucleolus [GO:0005730]; plasma membrane [GO:0005886]; protein-containing complex [GO:0032991]; spindle pole [GO:0000922]; cadherin binding [GO:0045296]; microtubule binding [GO:0008017]; microtubule plus end polymerase [GO:0061863]; microtubule plus-end binding [GO:0051010]; rib…		Cytoplasm, cytoskeleton, microtubule organizing center, centrosome {ECO:0000269|PubMed:14654843, ECO:0000269|PubMed:21646404, ECO:0000269|PubMed:25596274, ECO:0000269|PubMed:9570755}. Cytoplasm, cytoskeleton, spindle pole {ECO:0000269|PubMed:21646404}. Cytoplasm, cytoskeleton, spindle {ECO:0000269|PubMed:21297582, ECO:0000269|PubMed:25596274, ECO:0000269|PubMed:9570755}. Chromosome, centromere, k…	65185000	65243000	65377000	67237000	65760500	987612	0.0150183	73360000	48866000	50409000	70892000	60881750	1.3038e+07	0.214153	57984000	38846000	50913000	52400000	50035750	8.05697e+06	0.161024	47341000	48074000	53780000	53113000	50577000	3.33802e+06	0.0659989	41822000	43834000
589	720	Q14008	CKAP5_HUMAN	26	40	40	FALSE	Carbamidomethylation	Cytoskeleton-associated protein 5 OS=Homo sapiens OX=9606 GN=CKAP5 PE=1 SV=3	Cytoskeleton-associated protein 5 (Colonic and hepatic tumor overexpressed gene protein) (Ch-TOG)	CKAP5 KIAA0097	Binds to the plus end of microtubules and regulates microtubule dynamics and microtubule organization. Acts as processive microtubule polymerase. Promotes cytoplasmic microtubule nucleation and elongation. Plays a major role in organizing spindle poles. In spindle formation protects kinetochore microtubules from depolymerization by KIF2C and has an essential role in centrosomal microtubule assemb…			Acetylation;Alternative splicing;Cell cycle;Cell division;Centromere;Chromosome;Cytoplasm;Cytoskeleton;Kinetochore;Mitosis;Phosphoprotein;Reference proteome;Repeat	Overexpressed in hepatomas and colonic tumors. Also expressed in skeletal muscle, brain, heart, placenta, lung, liver, kidney and pancreas. Expression is elevated in the brain; highly expressed in the Purkinje cell bodies of the cerebellum. {ECO:0000269|PubMed:8536682, ECO:0000269|PubMed:8832653}.	centrosome [GO:0005813]; cytoplasm [GO:0005737]; cytosol [GO:0005829]; kinetochore [GO:0000776]; membrane [GO:0016020]; nucleolus [GO:0005730]; plasma membrane [GO:0005886]; protein-containing complex [GO:0032991]; spindle pole [GO:0000922]; cadherin binding [GO:0045296]; microtubule binding [GO:0008017]; microtubule plus end polymerase [GO:0061863]; microtubule plus-end binding [GO:0051010]; rib…		Cytoplasm, cytoskeleton, microtubule organizing center, centrosome {ECO:0000269|PubMed:14654843, ECO:0000269|PubMed:21646404, ECO:0000269|PubMed:25596274, ECO:0000269|PubMed:9570755}. Cytoplasm, cytoskeleton, spindle pole {ECO:0000269|PubMed:21646404}. Cytoplasm, cytoskeleton, spindle {ECO:0000269|PubMed:21297582, ECO:0000269|PubMed:25596274, ECO:0000269|PubMed:9570755}. Chromosome, centromere, k…	65185000	65243000	65377000	67237000	65760500	987612	0.0150183	73360000	48866000	50409000	70892000	60881750	1.3038e+07	0.214153	57984000	38846000	50913000	52400000	50035750	8.05697e+06	0.161024	47341000	48074000	53780000	53113000	50577000	3.33802e+06	0.0659989	41822000	43834000
589	723	Q14008-3	CKAP5_HUMAN	26	40	40	FALSE	Carbamidomethylation	Isoform 3 of Cytoskeleton-associated protein 5 OS=Homo sapiens OX=9606 GN=CKAP5	Cytoskeleton-associated protein 5 (Colonic and hepatic tumor overexpressed gene protein) (Ch-TOG)	CKAP5 KIAA0097	Binds to the plus end of microtubules and regulates microtubule dynamics and microtubule organization. Acts as processive microtubule polymerase. Promotes cytoplasmic microtubule nucleation and elongation. Plays a major role in organizing spindle poles. In spindle formation protects kinetochore microtubules from depolymerization by KIF2C and has an essential role in centrosomal microtubule assemb…			Acetylation;Alternative splicing;Cell cycle;Cell division;Centromere;Chromosome;Cytoplasm;Cytoskeleton;Kinetochore;Mitosis;Phosphoprotein;Reference proteome;Repeat	Overexpressed in hepatomas and colonic tumors. Also expressed in skeletal muscle, brain, heart, placenta, lung, liver, kidney and pancreas. Expression is elevated in the brain; highly expressed in the Purkinje cell bodies of the cerebellum. {ECO:0000269|PubMed:8536682, ECO:0000269|PubMed:8832653}.	centrosome [GO:0005813]; cytoplasm [GO:0005737]; cytosol [GO:0005829]; kinetochore [GO:0000776]; membrane [GO:0016020]; nucleolus [GO:0005730]; plasma membrane [GO:0005886]; protein-containing complex [GO:0032991]; spindle pole [GO:0000922]; cadherin binding [GO:0045296]; microtubule binding [GO:0008017]; microtubule plus end polymerase [GO:0061863]; microtubule plus-end binding [GO:0051010]; rib…		Cytoplasm, cytoskeleton, microtubule organizing center, centrosome {ECO:0000269|PubMed:14654843, ECO:0000269|PubMed:21646404, ECO:0000269|PubMed:25596274, ECO:0000269|PubMed:9570755}. Cytoplasm, cytoskeleton, spindle pole {ECO:0000269|PubMed:21646404}. Cytoplasm, cytoskeleton, spindle {ECO:0000269|PubMed:21297582, ECO:0000269|PubMed:25596274, ECO:0000269|PubMed:9570755}. Chromosome, centromere, k…	65185000	65243000	65377000	67237000	65760500	987612	0.0150183	73360000	48866000	50409000	70892000	60881750	1.3038e+07	0.214153	57984000	38846000	50913000	52400000	50035750	8.05697e+06	0.161024	47341000	48074000	53780000	53113000	50577000	3.33802e+06	0.0659989	41822000	43834000
2242	2646	Q9GZS3	WDR61_HUMAN	46	9	9	FALSE	Carbamidomethylation; Acetylation (Protein N-term)	WD repeat-containing protein 61 OS=Homo sapiens OX=9606 GN=WDR61 PE=1 SV=1	WD repeat-containing protein 61 (Meiotic recombination REC14 protein homolog) (SKI8 homolog) (Ski8) [Cleaved into: WD repeat-containing protein 61, N-terminally processed]	WDR61	Component of the PAF1 complex (PAF1C) which has multiple functions during transcription by RNA polymerase II and is implicated in regulation of development and maintenance of embryonic stem cell pluripotency. PAF1C associates with RNA polymerase II through interaction with POLR2A CTD non-phosphorylated and 'Ser-2'- and 'Ser-5'-phosphorylated forms and is involved in transcriptional elongation, ac…			Acetylation;Cytoplasm;Nucleus;Reference proteome;Repeat;Transcription;Transcription regulation;WD repeat;Wnt signaling pathway		Cdc73/Paf1 complex [GO:0016593]; cytoplasm [GO:0005737]; cytosol [GO:0005829]; nucleoplasm [GO:0005654]; nucleus [GO:0005634]; Ski complex [GO:0055087]; transcriptionally active chromatin [GO:0035327]; histone H3-K4 methylation [GO:0051568]; histone H3-K4 trimethylation [GO:0080182]; negative regulation of myeloid cell differentiation [GO:0045638]; positive regulation of histone H3-K4 methylation…		Nucleus {ECO:0000269|PubMed:16024656, ECO:0000269|PubMed:18445686}. Cytoplasm {ECO:0000269|PubMed:18445686, ECO:0000305|PubMed:16024656}.	38415000	38076000	38879000	37101000	38117750	753521	0.0197683	28207000	51749000	49332000	32649000	40484250	1.17941e+07	0.291325	39147000	47758000	45761000	35119000	41946250	5.85309e+06	0.139538	42190000	51030000	41809000	30842000	41467750	8.26602e+06	0.199336	49978000	48749000
146	2415	P18669	PGAM1_HUMAN	76	20	20	FALSE	Carbamidomethylation	Phosphoglycerate mutase 1 OS=Homo sapiens OX=9606 GN=PGAM1 PE=1 SV=2	Phosphoglycerate mutase 1 (EC 5.4.2.11) (EC 5.4.2.4) (BPG-dependent PGAM 1) (Phosphoglycerate mutase isozyme B) (PGAM-B)	PGAM1 PGAMA CDABP0006	Interconversion of 3- and 2-phosphoglycerate with 2,3-bisphosphoglycerate as the primer of the reaction. Can also catalyze the reaction of EC 5.4.2.4 (synthase), but with a reduced activity.	CATALYTIC ACTIVITY: Reaction=(2R)-2-phosphoglycerate = (2R)-3-phosphoglycerate; Xref=Rhea:RHEA:15901, ChEBI:CHEBI:58272, ChEBI:CHEBI:58289; EC=5.4.2.11; CATALYTIC ACTIVITY: Reaction=(2R)-3-phospho-glyceroyl phosphate = (2R)-2,3-bisphosphoglycerate + H(+); Xref=Rhea:RHEA:17765, ChEBI:CHEBI:15378, ChEBI:CHEBI:57604, ChEBI:CHEBI:58248; EC=5.4.2.4;		Acetylation;Direct protein sequencing;Glycolysis;Hydrolase;Isomerase;Phosphoprotein;Reference proteome	Expressed in the liver and brain. Not found in the muscle. {ECO:0000269|PubMed:2846553}.	cytoplasm [GO:0005737]; cytosol [GO:0005829]; extracellular exosome [GO:0070062]; extracellular region [GO:0005576]; ficolin-1-rich granule lumen [GO:1904813]; membrane [GO:0016020]; secretory granule lumen [GO:0034774]; bisphosphoglycerate mutase activity [GO:0004082]; hydrolase activity [GO:0016787]; phosphoglycerate mutase activity [GO:0004619]; protein kinase binding [GO:0019901]; glycolytic …			631140000	680970000	745810000	692330000	687562500	4.70548e+07	0.0684371	677920000	754440000	801660000	711890000	736477500	5.35566e+07	0.07272	676140000	780950000	789050000	745710000	747962500	5.14455e+07	0.0687808	653960000	685570000	665500000	667720000	668187500	1.30641e+07	0.0195516	518690000	529450000
1335	1728	Q96T88	UHRF1_HUMAN	11	8	6	FALSE	Carbamidomethylation	E3 ubiquitin-protein ligase UHRF1 OS=Homo sapiens OX=9606 GN=UHRF1 PE=1 SV=1	E3 ubiquitin-protein ligase UHRF1 (EC 2.3.2.27) (Inverted CCAAT box-binding protein of 90 kDa) (Nuclear protein 95) (Nuclear zinc finger protein Np95) (HuNp95) (hNp95) (RING finger protein 106) (RING-type E3 ubiquitin transferase UHRF1) (Transcription factor ICBP90) (Ubiquitin-like PHD and RING finger domain-containing protein 1) (hUHRF1) (Ubiquitin-like-containing PHD and RING finger domains pro…	UHRF1 ICBP90 NP95 RNF106	Multidomain protein that acts as a key epigenetic regulator by bridging DNA methylation and chromatin modification. Specifically recognizes and binds hemimethylated DNA at replication forks via its YDG domain and recruits DNMT1 methyltransferase to ensure faithful propagation of the DNA methylation patterns through DNA replication. In addition to its role in maintenance of DNA methylation, also p…	CATALYTIC ACTIVITY: Reaction=S-ubiquitinyl-[E2 ubiquitin-conjugating enzyme]-L-cysteine + [acceptor protein]-L-lysine = [E2 ubiquitin-conjugating enzyme]-L-cysteine + N(6)-ubiquitinyl-[acceptor protein]-L-lysine.; EC=2.3.2.27;	Protein modification; protein ubiquitination.	Acetylation;Alternative splicing;Cell cycle;Chromatin regulator;DNA damage;DNA repair;DNA-binding;Isopeptide bond;Metal-binding;Nucleus;Phosphoprotein;Reference proteome;Repeat;Repressor;Transcription;Transcription regulation;Transferase;Ubl conjugation;Ubl conjugation pathway;Zinc;Zinc-finger	Expressed in thymus, bone marrow, testis, lung and heart. Overexpressed in breast cancer. {ECO:0000269|PubMed:10646863, ECO:0000269|PubMed:12838312, ECO:0000269|PubMed:15361834}.	chromatin [GO:0000785]; euchromatin [GO:0000791]; heterochromatin [GO:0000792]; nuclear matrix [GO:0016363]; nucleoplasm [GO:0005654]; nucleus [GO:0005634]; replication fork [GO:0005657]; cis-regulatory region sequence-specific DNA binding [GO:0000987]; hemi-methylated DNA-binding [GO:0044729]; histone binding [GO:0042393]; identical protein binding [GO:0042802]; methyl-CpG binding [GO:0008327]; …	Note=Defects in UHRF1 may be a cause of cancers. Overexpressed in many different forms of human cancers, including bladder, breast, cervical, colorectal and prostate cancers, as well as pancreatic adenocarcinomas, rhabdomyosarcomas and gliomas. Plays an important role in the correlation of histone modification and gene silencing in cancer progression. Expression is associated with a poor prognosi…	Nucleus {ECO:0000255|PROSITE-ProRule:PRU00358, ECO:0000269|PubMed:10646863, ECO:0000269|PubMed:17673620, ECO:0000269|PubMed:17967883, ECO:0000269|PubMed:19056828, ECO:0000269|PubMed:21777816, ECO:0000269|PubMed:30335751}. Note=Localizes to replication foci. Enriched in pericentric heterochromatin. Also localizes to euchromatic regions.	34540000	34974000	38403000	41532000	37362250	3.27306e+06	0.0876035	36687000	21969000	25342000	35017000	29753750	7.20735e+06	0.242233	25118000	16483000	25451000	22507000	22389750	4.15203e+06	0.185443	17525000	19642000	19519000	19904000	19147500	1.09352e+06	0.0571102	17359000	16852000
1335	1729	Q96T88-2	UHRF1_HUMAN	11	8	6	FALSE	Carbamidomethylation	Isoform 2 of E3 ubiquitin-protein ligase UHRF1 OS=Homo sapiens OX=9606 GN=UHRF1	E3 ubiquitin-protein ligase UHRF1 (EC 2.3.2.27) (Inverted CCAAT box-binding protein of 90 kDa) (Nuclear protein 95) (Nuclear zinc finger protein Np95) (HuNp95) (hNp95) (RING finger protein 106) (RING-type E3 ubiquitin transferase UHRF1) (Transcription factor ICBP90) (Ubiquitin-like PHD and RING finger domain-containing protein 1) (hUHRF1) (Ubiquitin-like-containing PHD and RING finger domains pro…	UHRF1 ICBP90 NP95 RNF106	Multidomain protein that acts as a key epigenetic regulator by bridging DNA methylation and chromatin modification. Specifically recognizes and binds hemimethylated DNA at replication forks via its YDG domain and recruits DNMT1 methyltransferase to ensure faithful propagation of the DNA methylation patterns through DNA replication. In addition to its role in maintenance of DNA methylation, also p…	CATALYTIC ACTIVITY: Reaction=S-ubiquitinyl-[E2 ubiquitin-conjugating enzyme]-L-cysteine + [acceptor protein]-L-lysine = [E2 ubiquitin-conjugating enzyme]-L-cysteine + N(6)-ubiquitinyl-[acceptor protein]-L-lysine.; EC=2.3.2.27;	Protein modification; protein ubiquitination.	Acetylation;Alternative splicing;Cell cycle;Chromatin regulator;DNA damage;DNA repair;DNA-binding;Isopeptide bond;Metal-binding;Nucleus;Phosphoprotein;Reference proteome;Repeat;Repressor;Transcription;Transcription regulation;Transferase;Ubl conjugation;Ubl conjugation pathway;Zinc;Zinc-finger	Expressed in thymus, bone marrow, testis, lung and heart. Overexpressed in breast cancer. {ECO:0000269|PubMed:10646863, ECO:0000269|PubMed:12838312, ECO:0000269|PubMed:15361834}.	chromatin [GO:0000785]; euchromatin [GO:0000791]; heterochromatin [GO:0000792]; nuclear matrix [GO:0016363]; nucleoplasm [GO:0005654]; nucleus [GO:0005634]; replication fork [GO:0005657]; cis-regulatory region sequence-specific DNA binding [GO:0000987]; hemi-methylated DNA-binding [GO:0044729]; histone binding [GO:0042393]; identical protein binding [GO:0042802]; methyl-CpG binding [GO:0008327]; …	Note=Defects in UHRF1 may be a cause of cancers. Overexpressed in many different forms of human cancers, including bladder, breast, cervical, colorectal and prostate cancers, as well as pancreatic adenocarcinomas, rhabdomyosarcomas and gliomas. Plays an important role in the correlation of histone modification and gene silencing in cancer progression. Expression is associated with a poor prognosi…	Nucleus {ECO:0000255|PROSITE-ProRule:PRU00358, ECO:0000269|PubMed:10646863, ECO:0000269|PubMed:17673620, ECO:0000269|PubMed:17967883, ECO:0000269|PubMed:19056828, ECO:0000269|PubMed:21777816, ECO:0000269|PubMed:30335751}. Note=Localizes to replication foci. Enriched in pericentric heterochromatin. Also localizes to euchromatic regions.	34540000	34974000	38403000	41532000	37362250	3.27306e+06	0.0876035	36687000	21969000	25342000	35017000	29753750	7.20735e+06	0.242233	25118000	16483000	25451000	22507000	22389750	4.15203e+06	0.185443	17525000	19642000	19519000	19904000	19147500	1.09352e+06	0.0571102	17359000	16852000
237	2526	Q99614	TTC1_HUMAN	72	17	17	FALSE	Carbamidomethylation	Tetratricopeptide repeat protein 1 OS=Homo sapiens OX=9606 GN=TTC1 PE=1 SV=1	Tetratricopeptide repeat protein 1 (TPR repeat protein 1)	TTC1 TPR1				Phosphoprotein;Reference proteome;Repeat;TPR repeat		cytosol [GO:0005829]; peroxisomal membrane [GO:0005778]; unfolded protein binding [GO:0051082]; protein folding [GO:0006457]			208000000	205030000	204460000	198380000	203967500	4.03537e+06	0.0197844	161510000	270280000	273590000	196130000	225377500	5.56032e+07	0.246711	199860000	267760000	250970000	210120000	232177500	3.24049e+07	0.139569	246810000	275250000	249630000	216080000	246942500	2.42284e+07	0.0981136	253900000	252080000
2575	7239	C9JLW8	MCRI1_HUMAN	46	3	3	FALSE		Mapk-regulated corepressor-interacting protein 1 OS=Homo sapiens OX=9606 GN=MCRIP1 PE=1 SV=1	Mapk-regulated corepressor-interacting protein 1 (Granulin-2) (Protein FAM195B)	MCRIP1 FAM195B GRAN2	The phosphorylation status of MCRIP1 functions as a molecular switch to regulate epithelial-mesenchymal transition. Unphosphorylated MCRIP1 binds to and inhibits the transcriptional corepressor CTBP(s). When phosphorylated by MAPK/ERK, MCRIP1 releases CTBP(s) resulting in transcriptional silencing of the E-cadherin gene and induction of epithelial-mesenchymal transition (PubMed:25728771). {ECO:00…			Acetylation;Cytoplasm;Nucleus;Phosphoprotein;Reference proteome		cytoplasm [GO:0005737]; cytoplasmic stress granule [GO:0010494]; nucleus [GO:0005634]; regulation of epithelial to mesenchymal transition [GO:0010717]		Nucleus {ECO:0000269|PubMed:25728771, ECO:0000269|PubMed:26184334}. Cytoplasm, Stress granule {ECO:0000269|PubMed:26184334}.	29993000	30290000	32195000	30639000	30779250	980063	0.0318417	28284000	46536000	46686000	32045000	38387750	9.61893e+06	0.250573	32250000	45421000	40754000	30542000	37241750	7.04841e+06	0.189261	46514000	47286000	44042000	39102000	44236000	3.69176e+06	0.0834561	49596000	45587000
1016	4601	O95684-2	CEP43_HUMAN	34	7	7	FALSE	Carbamidomethylation	Isoform 2 of Centrosomal protein 43 OS=Homo sapiens OX=9606 GN=CEP43	Centrosomal protein 43 (FGFR1 oncogene partner)	CEP43 FGFR1OP FOP	Required for anchoring microtubules to the centrosomes (PubMed:16314388, PubMed:28659385). Required for ciliation (PubMed:28625565, PubMed:28659385). {ECO:0000269|PubMed:16314388, ECO:0000269|PubMed:28625565, ECO:0000269|PubMed:28659385}.			Alternative splicing;Cell projection;Chromosomal rearrangement;Cilium biogenesis/degradation;Cytoplasm;Cytoskeleton;Phosphoprotein;Reference proteome	Ubiquitous. Highly expressed in heart, liver, muscle, kidney, intestine, colon, adrenal gland, prostate, testis, and pancreas. {ECO:0000269|PubMed:9949182}.	cell projection [GO:0042995]; centriole [GO:0005814]; centrosome [GO:0005813]; cytosol [GO:0005829]; nucleus [GO:0005634]; perinuclear region of cytoplasm [GO:0048471]; protein homodimerization activity [GO:0042803]; protein kinase binding [GO:0019901]; protein tyrosine kinase inhibitor activity [GO:0030292]; cell projection organization [GO:0030030]; microtubule anchoring [GO:0034453]; negative …	Note=A chromosomal aberration involving CEP43 may be a cause of stem cell myeloproliferative disorder (MPD). Translocation t(6;8)(q27;p11) with FGFR1. MPD is characterized by myeloid hyperplasia, eosinophilia and T-cell or B-cell lymphoblastic lymphoma. In general it progresses to acute myeloid leukemia. The fusion proteins CEP43-FGFR1 or FGFR1-CEP43 may exhibit constitutive kinase activity and b…	Cytoplasm, cytoskeleton, microtubule organizing center, centrosome {ECO:0000269|PubMed:14654843, ECO:0000269|PubMed:16314388, ECO:0000269|PubMed:16690081, ECO:0000269|PubMed:28659385}. Cytoplasm, cytoskeleton, microtubule organizing center, centrosome, centriole {ECO:0000269|PubMed:28428259, ECO:0000269|PubMed:28625565, ECO:0000269|PubMed:28659385}. Cytoplasm, cytoskeleton, cilium basal body {ECO…	42990000	44016000	44812000	44301000	44029750	767411	0.0174294	29590000	55074000	52130000	39082000	43969000	1.18401e+07	0.269282	39977000	59363000	48922000	44526000	48197000	8.29156e+06	0.172035	44432000	52707000	51123000	45527000	48447250	4.08065e+06	0.0842288	58073000	58123000
1016	4603	O95684	CEP43_HUMAN	32	7	7	FALSE	Carbamidomethylation	Centrosomal protein 43 OS=Homo sapiens OX=9606 GN=CEP43 PE=1 SV=1	Centrosomal protein 43 (FGFR1 oncogene partner)	CEP43 FGFR1OP FOP	Required for anchoring microtubules to the centrosomes (PubMed:16314388, PubMed:28659385). Required for ciliation (PubMed:28625565, PubMed:28659385). {ECO:0000269|PubMed:16314388, ECO:0000269|PubMed:28625565, ECO:0000269|PubMed:28659385}.			Alternative splicing;Cell projection;Chromosomal rearrangement;Cilium biogenesis/degradation;Cytoplasm;Cytoskeleton;Phosphoprotein;Reference proteome	Ubiquitous. Highly expressed in heart, liver, muscle, kidney, intestine, colon, adrenal gland, prostate, testis, and pancreas. {ECO:0000269|PubMed:9949182}.	cell projection [GO:0042995]; centriole [GO:0005814]; centrosome [GO:0005813]; cytosol [GO:0005829]; nucleus [GO:0005634]; perinuclear region of cytoplasm [GO:0048471]; protein homodimerization activity [GO:0042803]; protein kinase binding [GO:0019901]; protein tyrosine kinase inhibitor activity [GO:0030292]; cell projection organization [GO:0030030]; microtubule anchoring [GO:0034453]; negative …	Note=A chromosomal aberration involving CEP43 may be a cause of stem cell myeloproliferative disorder (MPD). Translocation t(6;8)(q27;p11) with FGFR1. MPD is characterized by myeloid hyperplasia, eosinophilia and T-cell or B-cell lymphoblastic lymphoma. In general it progresses to acute myeloid leukemia. The fusion proteins CEP43-FGFR1 or FGFR1-CEP43 may exhibit constitutive kinase activity and b…	Cytoplasm, cytoskeleton, microtubule organizing center, centrosome {ECO:0000269|PubMed:14654843, ECO:0000269|PubMed:16314388, ECO:0000269|PubMed:16690081, ECO:0000269|PubMed:28659385}. Cytoplasm, cytoskeleton, microtubule organizing center, centrosome, centriole {ECO:0000269|PubMed:28428259, ECO:0000269|PubMed:28625565, ECO:0000269|PubMed:28659385}. Cytoplasm, cytoskeleton, cilium basal body {ECO…	42990000	44016000	44812000	44301000	44029750	767411	0.0174294	29590000	55074000	52130000	39082000	43969000	1.18401e+07	0.269282	39977000	59363000	48922000	44526000	48197000	8.29156e+06	0.172035	44432000	52707000	51123000	45527000	48447250	4.08065e+06	0.0842288	58073000	58123000
721	1801	P36873	PP1G_HUMAN	65	20	4	FALSE	Carbamidomethylation; Acetylation (Protein N-term)	Serine/threonine-protein phosphatase PP1-gamma catalytic subunit OS=Homo sapiens OX=9606 GN=PPP1CC PE=1 SV=1	Serine/threonine-protein phosphatase PP1-gamma catalytic subunit (PP-1G) (EC 3.1.3.16) (Protein phosphatase 1C catalytic subunit)	PPP1CC	Protein phosphatase that associates with over 200 regulatory proteins to form highly specific holoenzymes which dephosphorylate hundreds of biological targets. Protein phosphatase 1 (PP1) is essential for cell division, and participates in the regulation of glycogen metabolism, muscle contractility and protein synthesis. Dephosphorylates RPS6KB1. Involved in regulation of ionic conductances and l…	CATALYTIC ACTIVITY: Reaction=H2O + O-phospho-L-seryl-[protein] = L-seryl-[protein] + phosphate; Xref=Rhea:RHEA:20629, Rhea:RHEA-COMP:9863, Rhea:RHEA-COMP:11604, ChEBI:CHEBI:15377, ChEBI:CHEBI:29999, ChEBI:CHEBI:43474, ChEBI:CHEBI:83421; EC=3.1.3.16; Evidence={ECO:0000269|PubMed:15280359}; CATALYTIC ACTIVITY: Reaction=H2O + O-phospho-L-threonyl-[protein] = L-threonyl-[protein] + phosphate; Xref=Rh…		Acetylation;Alternative splicing;Biological rhythms;Carbohydrate metabolism;Cell cycle;Cell division;Centromere;Chromosome;Cytoplasm;Cytoskeleton;Direct protein sequencing;Disulfide bond;Glycogen metabolism;Hydrolase;Kinetochore;Manganese;Metal-binding;Mitochondrion;Nucleus;Phosphoprotein;Protein phosphatase;Reference proteome		cleavage furrow [GO:0032154]; cytoplasm [GO:0005737]; cytoskeleton [GO:0005856]; cytosol [GO:0005829]; dendritic spine [GO:0043197]; focal adhesion [GO:0005925]; glutamatergic synapse [GO:0098978]; kinetochore [GO:0000776]; midbody [GO:0030496]; mitochondrial outer membrane [GO:0005741]; mitochondrion [GO:0005739]; nuclear speck [GO:0016607]; nucleolus [GO:0005730]; nucleus [GO:0005634]; presynap…		Cytoplasm {ECO:0000269|PubMed:11739654}. Nucleus. Nucleus, nucleolus {ECO:0000269|PubMed:11739654, ECO:0000269|PubMed:20926688, ECO:0000269|PubMed:23789093}. Nucleus, nucleoplasm {ECO:0000269|PubMed:11739654}. Nucleus speckle {ECO:0000269|PubMed:11739654}. Chromosome, centromere, kinetochore {ECO:0000269|PubMed:12529430}. Cleavage furrow {ECO:0000269|PubMed:12529430}. Midbody {ECO:0000269|PubMed:…	68800000	78139000	72588000	75770000	73824250	4.04864e+06	0.0548416	73821000	62298000	59415000	68358000	65973000	6.42371e+06	0.0973688	64370000	52054000	57996000	58366000	58196500	5.03029e+06	0.0864362	58539000	61768000	57425000	64941000	60668250	3.39206e+06	0.0559116	44940000	43835000
721	1803	P36873-2	PP1G_HUMAN	62	20	4	FALSE	Carbamidomethylation; Acetylation (Protein N-term)	Isoform 2 of Serine/threonine-protein phosphatase PP1-gamma catalytic subunit OS=Homo sapiens OX=9606 GN=PPP1CC	Serine/threonine-protein phosphatase PP1-gamma catalytic subunit (PP-1G) (EC 3.1.3.16) (Protein phosphatase 1C catalytic subunit)	PPP1CC	Protein phosphatase that associates with over 200 regulatory proteins to form highly specific holoenzymes which dephosphorylate hundreds of biological targets. Protein phosphatase 1 (PP1) is essential for cell division, and participates in the regulation of glycogen metabolism, muscle contractility and protein synthesis. Dephosphorylates RPS6KB1. Involved in regulation of ionic conductances and l…	CATALYTIC ACTIVITY: Reaction=H2O + O-phospho-L-seryl-[protein] = L-seryl-[protein] + phosphate; Xref=Rhea:RHEA:20629, Rhea:RHEA-COMP:9863, Rhea:RHEA-COMP:11604, ChEBI:CHEBI:15377, ChEBI:CHEBI:29999, ChEBI:CHEBI:43474, ChEBI:CHEBI:83421; EC=3.1.3.16; Evidence={ECO:0000269|PubMed:15280359}; CATALYTIC ACTIVITY: Reaction=H2O + O-phospho-L-threonyl-[protein] = L-threonyl-[protein] + phosphate; Xref=Rh…		Acetylation;Alternative splicing;Biological rhythms;Carbohydrate metabolism;Cell cycle;Cell division;Centromere;Chromosome;Cytoplasm;Cytoskeleton;Direct protein sequencing;Disulfide bond;Glycogen metabolism;Hydrolase;Kinetochore;Manganese;Metal-binding;Mitochondrion;Nucleus;Phosphoprotein;Protein phosphatase;Reference proteome		cleavage furrow [GO:0032154]; cytoplasm [GO:0005737]; cytoskeleton [GO:0005856]; cytosol [GO:0005829]; dendritic spine [GO:0043197]; focal adhesion [GO:0005925]; glutamatergic synapse [GO:0098978]; kinetochore [GO:0000776]; midbody [GO:0030496]; mitochondrial outer membrane [GO:0005741]; mitochondrion [GO:0005739]; nuclear speck [GO:0016607]; nucleolus [GO:0005730]; nucleus [GO:0005634]; presynap…		Cytoplasm {ECO:0000269|PubMed:11739654}. Nucleus. Nucleus, nucleolus {ECO:0000269|PubMed:11739654, ECO:0000269|PubMed:20926688, ECO:0000269|PubMed:23789093}. Nucleus, nucleoplasm {ECO:0000269|PubMed:11739654}. Nucleus speckle {ECO:0000269|PubMed:11739654}. Chromosome, centromere, kinetochore {ECO:0000269|PubMed:12529430}. Cleavage furrow {ECO:0000269|PubMed:12529430}. Midbody {ECO:0000269|PubMed:…	68800000	78139000	72588000	75770000	73824250	4.04864e+06	0.0548416	73821000	62298000	59415000	68358000	65973000	6.42371e+06	0.0973688	64370000	52054000	57996000	58366000	58196500	5.03029e+06	0.0864362	58539000	61768000	57425000	64941000	60668250	3.39206e+06	0.0559116	44940000	43835000
279	927	Q9Y520-4	PRC2C_HUMAN	12	21	21	FALSE	Carbamidomethylation	Isoform 4 of Protein PRRC2C OS=Homo sapiens OX=9606 GN=PRRC2C	Protein PRRC2C (BAT2 domain-containing protein 1) (HBV X-transactivated gene 2 protein) (HBV XAg-transactivated protein 2) (HLA-B-associated transcript 2-like 2) (Proline-rich and coiled-coil-containing protein 2C)	PRRC2C BAT2D1 BAT2L2 KIAA1096 XTP2	Required for efficient formation of stress granules. {ECO:0000269|PubMed:29395067}.			Acetylation;Alternative splicing;Coiled coil;Cytoplasm;Direct protein sequencing;Isopeptide bond;Methylation;Phosphoprotein;Reference proteome;Ubl conjugation	Overexpressed in bladder cancer. {ECO:0000269|PubMed:12443540}.	cytoplasmic stress granule [GO:0010494]; cytosol [GO:0005829]; membrane [GO:0016020]; protein C-terminus binding [GO:0008022]; RNA binding [GO:0003723]; cell differentiation [GO:0030154]; hematopoietic progenitor cell differentiation [GO:0002244]; stress granule assembly [GO:0034063]		Cytoplasm, Stress granule {ECO:0000305|PubMed:29395067}.	47565000	51664000	46771000	53308000	49827000	3.15952e+06	0.0634098	69290000	30502000	28418000	63089000	47824750	2.13733e+07	0.446909	40452000	19717000	23757000	31017000	28735750	9.10312e+06	0.316787	35552000	32915000	34772000	40228000	35866750	3.11078e+06	0.0867316	23173000	25301000
279	945	Q9Y520-5	PRC2C_HUMAN	12	21	21	FALSE	Carbamidomethylation	Isoform 5 of Protein PRRC2C OS=Homo sapiens OX=9606 GN=PRRC2C	Protein PRRC2C (BAT2 domain-containing protein 1) (HBV X-transactivated gene 2 protein) (HBV XAg-transactivated protein 2) (HLA-B-associated transcript 2-like 2) (Proline-rich and coiled-coil-containing protein 2C)	PRRC2C BAT2D1 BAT2L2 KIAA1096 XTP2	Required for efficient formation of stress granules. {ECO:0000269|PubMed:29395067}.			Acetylation;Alternative splicing;Coiled coil;Cytoplasm;Direct protein sequencing;Isopeptide bond;Methylation;Phosphoprotein;Reference proteome;Ubl conjugation	Overexpressed in bladder cancer. {ECO:0000269|PubMed:12443540}.	cytoplasmic stress granule [GO:0010494]; cytosol [GO:0005829]; membrane [GO:0016020]; protein C-terminus binding [GO:0008022]; RNA binding [GO:0003723]; cell differentiation [GO:0030154]; hematopoietic progenitor cell differentiation [GO:0002244]; stress granule assembly [GO:0034063]		Cytoplasm, Stress granule {ECO:0000305|PubMed:29395067}.	47565000	51664000	46771000	53308000	49827000	3.15952e+06	0.0634098	69290000	30502000	28418000	63089000	47824750	2.13733e+07	0.446909	40452000	19717000	23757000	31017000	28735750	9.10312e+06	0.316787	35552000	32915000	34772000	40228000	35866750	3.11078e+06	0.0867316	23173000	25301000
279	956	Q9Y520	PRC2C_HUMAN	12	21	21	FALSE	Carbamidomethylation	Protein PRRC2C OS=Homo sapiens OX=9606 GN=PRRC2C PE=1 SV=4	Protein PRRC2C (BAT2 domain-containing protein 1) (HBV X-transactivated gene 2 protein) (HBV XAg-transactivated protein 2) (HLA-B-associated transcript 2-like 2) (Proline-rich and coiled-coil-containing protein 2C)	PRRC2C BAT2D1 BAT2L2 KIAA1096 XTP2	Required for efficient formation of stress granules. {ECO:0000269|PubMed:29395067}.			Acetylation;Alternative splicing;Coiled coil;Cytoplasm;Direct protein sequencing;Isopeptide bond;Methylation;Phosphoprotein;Reference proteome;Ubl conjugation	Overexpressed in bladder cancer. {ECO:0000269|PubMed:12443540}.	cytoplasmic stress granule [GO:0010494]; cytosol [GO:0005829]; membrane [GO:0016020]; protein C-terminus binding [GO:0008022]; RNA binding [GO:0003723]; cell differentiation [GO:0030154]; hematopoietic progenitor cell differentiation [GO:0002244]; stress granule assembly [GO:0034063]		Cytoplasm, Stress granule {ECO:0000305|PubMed:29395067}.	47565000	51664000	46771000	53308000	49827000	3.15952e+06	0.0634098	69290000	30502000	28418000	63089000	47824750	2.13733e+07	0.446909	40452000	19717000	23757000	31017000	28735750	9.10312e+06	0.316787	35552000	32915000	34772000	40228000	35866750	3.11078e+06	0.0867316	23173000	25301000
279	957	Q9Y520-7	PRC2C_HUMAN	12	21	21	FALSE	Carbamidomethylation	Isoform 7 of Protein PRRC2C OS=Homo sapiens OX=9606 GN=PRRC2C	Protein PRRC2C (BAT2 domain-containing protein 1) (HBV X-transactivated gene 2 protein) (HBV XAg-transactivated protein 2) (HLA-B-associated transcript 2-like 2) (Proline-rich and coiled-coil-containing protein 2C)	PRRC2C BAT2D1 BAT2L2 KIAA1096 XTP2	Required for efficient formation of stress granules. {ECO:0000269|PubMed:29395067}.			Acetylation;Alternative splicing;Coiled coil;Cytoplasm;Direct protein sequencing;Isopeptide bond;Methylation;Phosphoprotein;Reference proteome;Ubl conjugation	Overexpressed in bladder cancer. {ECO:0000269|PubMed:12443540}.	cytoplasmic stress granule [GO:0010494]; cytosol [GO:0005829]; membrane [GO:0016020]; protein C-terminus binding [GO:0008022]; RNA binding [GO:0003723]; cell differentiation [GO:0030154]; hematopoietic progenitor cell differentiation [GO:0002244]; stress granule assembly [GO:0034063]		Cytoplasm, Stress granule {ECO:0000305|PubMed:29395067}.	47565000	51664000	46771000	53308000	49827000	3.15952e+06	0.0634098	69290000	30502000	28418000	63089000	47824750	2.13733e+07	0.446909	40452000	19717000	23757000	31017000	28735750	9.10312e+06	0.316787	35552000	32915000	34772000	40228000	35866750	3.11078e+06	0.0867316	23173000	25301000
255	1972	Q13501	SQSTM_HUMAN	43	11	11	FALSE	Carbamidomethylation	Sequestosome-1 OS=Homo sapiens OX=9606 GN=SQSTM1 PE=1 SV=1	Sequestosome-1 (EBI3-associated protein of 60 kDa) (EBIAP) (p60) (Phosphotyrosine-independent ligand for the Lck SH2 domain of 62 kDa) (Ubiquitin-binding protein p62)	SQSTM1 ORCA OSIL	Autophagy receptor required for selective macroautophagy (aggrephagy). Functions as a bridge between polyubiquitinated cargo and autophagosomes. Interacts directly with both the cargo to become degraded and an autophagy modifier of the MAP1 LC3 family (PubMed:16286508, PubMed:20168092, PubMed:24128730, PubMed:28404643, PubMed:22622177). Along with WDFY3, involved in the formation and autophagic d…			Acetylation;Alternative splicing;Amyotrophic lateral sclerosis;Apoptosis;Autophagy;Cytoplasm;Cytoplasmic vesicle;Differentiation;Direct protein sequencing;Disease variant;Endoplasmic reticulum;Endosome;Immunity;Isopeptide bond;Lysosome;Metal-binding;Neurodegeneration;Nucleus;Phosphoprotein;Reference proteome;Ubl conjugation;Zinc;Zinc-finger	Ubiquitously expressed. {ECO:0000269|PubMed:8650207}.	aggresome [GO:0016235]; amphisome [GO:0044753]; autolysosome [GO:0044754]; autophagosome [GO:0005776]; cytoplasm [GO:0005737]; cytosol [GO:0005829]; endoplasmic reticulum [GO:0005783]; extracellular exosome [GO:0070062]; inclusion body [GO:0016234]; intracellular membrane-bounded organelle [GO:0043231]; late endosome [GO:0005770]; Lewy body [GO:0097413]; mitochondrion [GO:0005739]; nucleoplasm [G…	Paget disease of bone 3 (PDB3) [MIM:167250]: A disorder of bone remodeling characterized by increased bone turnover affecting one or more sites throughout the skeleton, primarily the axial skeleton. Osteoclastic overactivity followed by compensatory osteoblastic activity leads to a structurally disorganized mosaic of bone (woven bone), which is mechanically weaker, larger, less compact, more vasc…	Cytoplasm, cytosol {ECO:0000269|PubMed:20168092, ECO:0000269|PubMed:22792322}. Late endosome. Lysosome. Cytoplasmic vesicle, autophagosome. Nucleus. Endoplasmic reticulum. Nucleus, PML body {ECO:0000269|PubMed:20168092}. Cytoplasm, myofibril, sarcomere {ECO:0000250}. Note=In cardiac muscle, localizes to the sarcomeric band (By similarity). Commonly found in inclusion bodies containing polyubiquit…	72886000	68524000	76911000	75021000	73335500	3.60452e+06	0.0491511	90150000	95018000	99867000	105310000	97586250	6.50005e+06	0.0666082	117820000	110710000	116900000	137890000	120830000	1.18034e+07	0.0976863	114690000	115520000	107990000	115560000	113440000	3.6554e+06	0.0322232	115460000	98470000
822	936	Q13428-6	TCOF_HUMAN	25	28	2	TRUE	Carbamidomethylation	Isoform 6 of Treacle protein OS=Homo sapiens OX=9606 GN=TCOF1	Treacle protein (Treacher Collins syndrome protein)	TCOF1	Nucleolar protein that acts as a regulator of RNA polymerase I by connecting RNA polymerase I with enzymes responsible for ribosomal processing and modification (PubMed:12777385, PubMed:26399832). Required for neural crest specification: following monoubiquitination by the BCR(KBTBD8) complex, associates with NOLC1 and acts as a platform to connect RNA polymerase I with enzymes responsible for ri…			Acetylation;Alternative splicing;Direct protein sequencing;Disease variant;Isopeptide bond;Nucleus;Phosphoprotein;Reference proteome;Ubl conjugation		cytosol [GO:0005829]; fibrillar center [GO:0001650]; nucleolus [GO:0005730]; nucleoplasm [GO:0005654]; protein heterodimerization activity [GO:0046982]; protein-macromolecule adaptor activity [GO:0030674]; RNA binding [GO:0003723]; scaffold protein binding [GO:0097110]; transporter activity [GO:0005215]; neural crest cell development [GO:0014032]; neural crest formation [GO:0014029]; nucleolar la…	Treacher Collins syndrome 1 (TCS1) [MIM:154500]: A form of Treacher Collins syndrome, a disorder of craniofacial development. Treacher Collins syndrome is characterized by a combination of bilateral downward slanting of the palpebral fissures, colobomas of the lower eyelids with a paucity of eyelashes medial to the defect, hypoplasia of the facial bones, cleft palate, malformation of the external…	Nucleus, nucleolus {ECO:0000269|PubMed:12777385}.	2722500	2732400	3148100	3081500	2921125	225320	0.0771345	3269400	2851700	2865400	2523300	2877450	305426	0.106145	2739100	3089800	3388600	2956200	3043425	271734	0.0892856	3718300	4171000	3996500	4092800	3994650	197573	0.0494594	2582600	2389300
822	938	Q13428-7	TCOF_HUMAN	25	28	2	TRUE	Carbamidomethylation	Isoform 7 of Treacle protein OS=Homo sapiens OX=9606 GN=TCOF1	Treacle protein (Treacher Collins syndrome protein)	TCOF1	Nucleolar protein that acts as a regulator of RNA polymerase I by connecting RNA polymerase I with enzymes responsible for ribosomal processing and modification (PubMed:12777385, PubMed:26399832). Required for neural crest specification: following monoubiquitination by the BCR(KBTBD8) complex, associates with NOLC1 and acts as a platform to connect RNA polymerase I with enzymes responsible for ri…			Acetylation;Alternative splicing;Direct protein sequencing;Disease variant;Isopeptide bond;Nucleus;Phosphoprotein;Reference proteome;Ubl conjugation		cytosol [GO:0005829]; fibrillar center [GO:0001650]; nucleolus [GO:0005730]; nucleoplasm [GO:0005654]; protein heterodimerization activity [GO:0046982]; protein-macromolecule adaptor activity [GO:0030674]; RNA binding [GO:0003723]; scaffold protein binding [GO:0097110]; transporter activity [GO:0005215]; neural crest cell development [GO:0014032]; neural crest formation [GO:0014029]; nucleolar la…	Treacher Collins syndrome 1 (TCS1) [MIM:154500]: A form of Treacher Collins syndrome, a disorder of craniofacial development. Treacher Collins syndrome is characterized by a combination of bilateral downward slanting of the palpebral fissures, colobomas of the lower eyelids with a paucity of eyelashes medial to the defect, hypoplasia of the facial bones, cleft palate, malformation of the external…	Nucleus, nucleolus {ECO:0000269|PubMed:12777385}.	2722500	2732400	3148100	3081500	2921125	225320	0.0771345	3269400	2851700	2865400	2523300	2877450	305426	0.106145	2739100	3089800	3388600	2956200	3043425	271734	0.0892856	3718300	4171000	3996500	4092800	3994650	197573	0.0494594	2582600	2389300
2933	7674	Q99584	S10AD_HUMAN	33	3	3	FALSE		Protein S100-A13 OS=Homo sapiens OX=9606 GN=S100A13 PE=1 SV=1	Protein S100-A13 (S100 calcium-binding protein A13)	S100A13	Plays a role in the export of proteins that lack a signal peptide and are secreted by an alternative pathway. Binds two calcium ions per subunit. Binds one copper ion. Binding of one copper ion does not interfere with calcium binding. Required for the copper-dependent stress-induced export of IL1A and FGF1. The calcium-free protein binds to lipid vesicles containing phosphatidylserine, but not to…			Calcium;Copper;Cytoplasm;Lipid-binding;Metal-binding;Phosphoprotein;Protein transport;Reference proteome;Repeat;Secreted;Transport	Expressed in heart and skeletal muscle.	cytoplasm [GO:0005737]; cytosol [GO:0005829]; extracellular region [GO:0005576]; extracellular space [GO:0005615]; nucleolus [GO:0005730]; nucleoplasm [GO:0005654]; nucleus [GO:0005634]; perinuclear region of cytoplasm [GO:0048471]; plasma membrane [GO:0005886]; calcium ion binding [GO:0005509]; calcium-dependent protein binding [GO:0048306]; copper ion binding [GO:0005507]; fibroblast growth fac…		Cytoplasm. Secreted. Note=Secretion is mediated by exposure to stress and requires copper ions.	33025000	34199000	31284000	32063000	32642750	1.25835e+06	0.0385492	28272000	47976000	51583000	35229000	40765000	1.08896e+07	0.267131	42799000	55278000	47248000	42136000	46865250	6.05037e+06	0.129101	42766000	42388000	43072000	38284000	41627500	2.24649e+06	0.0539664	46864000	49141000
161	3502	P23528	COF1_HUMAN	78	18	13	FALSE	Carbamidomethylation; Acetylation (Protein N-term)	Cofilin-1 OS=Homo sapiens OX=9606 GN=CFL1 PE=1 SV=3	Cofilin-1 (18 kDa phosphoprotein) (p18) (Cofilin, non-muscle isoform)	CFL1 CFL	Binds to F-actin and exhibits pH-sensitive F-actin depolymerizing activity (PubMed:11812157). In conjunction with the subcortical maternal complex (SCMC), plays an essential role for zygotes to progress beyond the first embryonic cell divisions via regulation of actin dynamics (PubMed:15580268). Required for the centralization of the mitotic spindle and symmetric division of zygotes (By similarit…			Acetylation;Actin-binding;Cell membrane;Cell projection;Cytoplasm;Cytoskeleton;Direct protein sequencing;Host-virus interaction;Isopeptide bond;Membrane;Nucleus;Phosphoprotein;Reference proteome;Ubl conjugation	Widely distributed in various tissues.	actin cytoskeleton [GO:0015629]; cytoplasm [GO:0005737]; cytosol [GO:0005829]; extracellular exosome [GO:0070062]; extracellular space [GO:0005615]; focal adhesion [GO:0005925]; lamellipodium [GO:0030027]; lamellipodium membrane [GO:0031258]; membrane [GO:0016020]; nuclear matrix [GO:0016363]; nucleus [GO:0005634]; ruffle membrane [GO:0032587]; vesicle [GO:0031982]; actin filament binding [GO:005…		Nucleus matrix {ECO:0000269|PubMed:15580268}. Cytoplasm, cytoskeleton {ECO:0000269|PubMed:15580268}. Cell projection, ruffle membrane {ECO:0000269|PubMed:15580268}; Peripheral membrane protein {ECO:0000269|PubMed:15580268}; Cytoplasmic side {ECO:0000269|PubMed:15580268}. Cell projection, lamellipodium membrane {ECO:0000269|PubMed:15580268}; Peripheral membrane protein {ECO:0000269|PubMed:15580268…	2827200000	2851600000	2745800000	2801900000	2806625000	4.53435e+07	0.0161559	2952800000	3532300000	3337200000	3047200000	3217375000	2.66142e+08	0.0827203	3147400000	3675300000	3277000000	3126900000	3306650000	2.54593e+08	0.0769942	3475800000	3388300000	3424400000	3152800000	3360325000	1.42933e+08	0.0425354	3356500000	3424900000
1323	2941	Q00059	TFAM_HUMAN	43	11	11	FALSE	Carbamidomethylation	Transcription factor A mitochondrial OS=Homo sapiens OX=9606 GN=TFAM PE=1 SV=1	Transcription factor A, mitochondrial (mtTFA) (Mitochondrial transcription factor 1) (MtTF1) (Transcription factor 6) (TCF-6) (Transcription factor 6-like 2)	TFAM TCF6 TCF6L2	Binds to the mitochondrial light strand promoter and functions in mitochondrial transcription regulation (PubMed:29445193, PubMed:32183942). Component of the mitochondrial transcription initiation complex, composed at least of TFB2M, TFAM and POLRMT that is required for basal transcription of mitochondrial DNA (PubMed:29149603). In this complex, TFAM recruits POLRMT to a specific promoter whereas…			Activator;Alternative splicing;DNA-binding;Direct protein sequencing;Disease variant;Mitochondrion;Mitochondrion nucleoid;Phosphoprotein;Primary mitochondrial disease;Reference proteome;Repeat;Transcription;Transcription regulation;Transit peptide		cytosol [GO:0005829]; mitochondrial matrix [GO:0005759]; mitochondrial nucleoid [GO:0042645]; mitochondrion [GO:0005739]; nucleus [GO:0005634]; protein-containing complex [GO:0032991]; chromatin binding [GO:0003682]; DNA binding, bending [GO:0008301]; heat shock protein binding [GO:0031072]; mitochondrial promoter sequence-specific DNA binding [GO:0001018]; mitochondrial transcription factor acti…	Mitochondrial DNA depletion syndrome 15, hepatocerebral type (MTDPS15) [MIM:617156]: An autosomal recessive mitochondrial disorder characterized by severe intrauterine growth restriction, neonatal-onset hypoglycemia and liver dysfunction, mitochondrial DNA depletion in liver and skeletal muscle, and abnormal mitochondrial morphology observed in skeletal muscle. Hepatic pathology includes cirrhosi…	Mitochondrion {ECO:0000269|PubMed:1737790, ECO:0000269|PubMed:18063578, ECO:0000269|PubMed:22841477, ECO:0000269|PubMed:29445193}. Mitochondrion matrix, mitochondrion nucleoid {ECO:0000269|PubMed:18063578}.	69994000	77624000	73362000	75650000	74157500	3.27677e+06	0.0441867	102680000	49647000	61222000	100670000	78554750	2.71244e+07	0.345293	78157000	40342000	53365000	60571000	58108750	1.57708e+07	0.271402	57849000	56839000	51416000	59918000	56505500	3.62695e+06	0.0641876	44731000	47622000
991	4235	O14737	PDCD5_HUMAN	62	8	8	FALSE	Acetylation (Protein N-term)	Programmed cell death protein 5 OS=Homo sapiens OX=9606 GN=PDCD5 PE=1 SV=3	Programmed cell death protein 5 (TF-1 cell apoptosis-related protein 19) (Protein TFAR19)	PDCD5 TFAR19	May function in the process of apoptosis.			Acetylation;Alternative splicing;Apoptosis;Direct protein sequencing;Phosphoprotein;Reference proteome	Widely expressed. Highest levels in heart, testis, kidney, pituitary gland, adrenal gland and placenta.	cytoplasm [GO:0005737]; cytosol [GO:0005829]; extracellular exosome [GO:0070062]; nucleus [GO:0005634]; acetyltransferase activator activity [GO:0010698]; beta-tubulin binding [GO:0048487]; DNA binding [GO:0003677]; heparin binding [GO:0008201]; apoptotic process [GO:0006915]; cellular response to transforming growth factor beta stimulus [GO:0071560]; negative regulation of cell population prolif…			524600000	530910000	506540000	521370000	520855000	1.0333e+07	0.0198385	421650000	698620000	707520000	520770000	587140000	1.39894e+08	0.238264	487190000	663330000	613490000	554180000	579547500	7.60373e+07	0.131201	623320000	717590000	578930000	531280000	612780000	7.93396e+07	0.129475	627730000	621360000
1772	3679	Q8WTT2	NOC3L_HUMAN	10	5	5	FALSE		Nucleolar complex protein 3 homolog OS=Homo sapiens OX=9606 GN=NOC3L PE=1 SV=1	Nucleolar complex protein 3 homolog (NOC3 protein homolog) (Factor for adipocyte differentiation 24) (NOC3-like protein) (Nucleolar complex-associated protein 3-like protein)	NOC3L AD24 C10orf117 FAD24	May be required for adipogenesis. {ECO:0000250}.			Coiled coil;Isopeptide bond;Nucleus;Phosphoprotein;Reference proteome;Ubl conjugation	Expressed in colon, heart, kidney, liver, lung, placenta, skeletal muscle, small intestine, spleen and thymus. {ECO:0000269|PubMed:15564382}.	mitochondrion [GO:0005739]; nuclear speck [GO:0016607]; nucleolus [GO:0005730]; nucleoplasm [GO:0005654]; chromatin binding [GO:0003682]; RNA binding [GO:0003723]; DNA replication initiation [GO:0006270]; fat cell differentiation [GO:0045444]		Nucleus, nucleolus. Nucleus speckle.	21921000	24232000	22546000	23042000	22935250	978634	0.0426694	27769000	17362000	17207000	30674000	23253000	6.99341e+06	0.300753	23580000	12818000	17461000	20807000	18666500	4.63258e+06	0.248176	16345000	18822000	18953000	20735000	18713750	1.8042e+06	0.0964103	14461000	14154000
2142	3992	P04818	TYSY_HUMAN	21	4	4	FALSE		Thymidylate synthase OS=Homo sapiens OX=9606 GN=TYMS PE=1 SV=3	Thymidylate synthase (TS) (TSase) (EC 2.1.1.45)	TYMS TS OK/SW-cl.29	Catalyzes the reductive methylation of 2'-deoxyuridine 5'-monophosphate (dUMP) to thymidine 5'-monophosphate (dTMP), using the cosubstrate, 5,10- methylenetetrahydrofolate (CH2H4folate) as a 1-carbon donor and reductant and contributes to the de novo mitochondrial thymidylate biosynthesis pathway. {ECO:0000269|PubMed:11278511, ECO:0000269|PubMed:21876188}.	CATALYTIC ACTIVITY: Reaction=(6R)-5,10-methylene-5,6,7,8-tetrahydrofolate + dUMP = 7,8-dihydrofolate + dTMP; Xref=Rhea:RHEA:12104, ChEBI:CHEBI:15636, ChEBI:CHEBI:57451, ChEBI:CHEBI:63528, ChEBI:CHEBI:246422; EC=2.1.1.45; Evidence={ECO:0000269|PubMed:11278511};PhysiologicalDirection=left-to-right; Xref=Rhea:RHEA:12105; Evidence={ECO:0000305|PubMed:11278511};	Pyrimidine metabolism; dTTP biosynthesis. {ECO:0000305|PubMed:11278511}.	Alternative splicing;Cytoplasm;Direct protein sequencing;Isopeptide bond;Membrane;Methyltransferase;Mitochondrion;Mitochondrion inner membrane;Nucleotide biosynthesis;Nucleus;Phosphoprotein;Reference proteome;Transferase;Ubl conjugation		cytoplasm [GO:0005737]; cytosol [GO:0005829]; mitochondrial inner membrane [GO:0005743]; mitochondrial matrix [GO:0005759]; mitochondrion [GO:0005739]; nucleolus [GO:0005730]; nucleus [GO:0005634]; folic acid binding [GO:0005542]; protein homodimerization activity [GO:0042803]; sequence-specific mRNA binding [GO:1990825]; thymidylate synthase activity [GO:0004799]; translation repressor activity,…		Nucleus {ECO:0000269|PubMed:21876188}. Cytoplasm {ECO:0000269|PubMed:21876188}. Mitochondrion {ECO:0000269|PubMed:21876188}. Mitochondrion matrix {ECO:0000269|PubMed:21876188}. Mitochondrion inner membrane {ECO:0000269|PubMed:21876188}.	78448000	70902000	69496000	83577000	75605750	6.60993e+06	0.0874263	56409000	49629000	57894000	67853000	57946250	7.52078e+06	0.129789	42452000	40637000	41231000	49387000	43426750	4.0447e+06	0.0931384	10054000	14010000	9733800	18919000	13179200	4.29236e+06	0.325692	45588000	41535000
1603	2296	P36551	HEM6_HUMAN	31	11	11	FALSE	Carbamidomethylation	Oxygen-dependent coproporphyrinogen-III oxidase mitochondrial OS=Homo sapiens OX=9606 GN=CPOX PE=1 SV=3	Oxygen-dependent coproporphyrinogen-III oxidase, mitochondrial (COX) (Coprogen oxidase) (Coproporphyrinogenase) (EC 1.3.3.3)	CPOX CPO CPX	Catalyzes the aerobic oxidative decarboxylation of propionate groups of rings A and B of coproporphyrinogen-III to yield the vinyl groups in protoporphyrinogen-IX and participates to the sixth step in the heme biosynthetic pathway. {ECO:0000269|PubMed:8159699}.	CATALYTIC ACTIVITY: Reaction=coproporphyrinogen III + 2 H(+) + O2 = 2 CO2 + 2 H2O + protoporphyrinogen IX; Xref=Rhea:RHEA:18257, ChEBI:CHEBI:15377, ChEBI:CHEBI:15378, ChEBI:CHEBI:15379, ChEBI:CHEBI:16526, ChEBI:CHEBI:57307, ChEBI:CHEBI:57309; EC=1.3.3.3; Evidence={ECO:0000269|PubMed:8159699};PhysiologicalDirection=left-to-right; Xref=Rhea:RHEA:18258; Evidence={ECO:0000305|PubMed:8159699};	Porphyrin-containing compound metabolism; protoporphyrin-IX biosynthesis; protoporphyrinogen-IX from coproporphyrinogen-III (O2 route): step 1/1. {ECO:0000269|PubMed:8159699}.	Acetylation;Alternative splicing;Disease variant;Heme biosynthesis;Hereditary hemolytic anemia;Mitochondrion;Oxidoreductase;Phosphoprotein;Porphyrin biosynthesis;Reference proteome;Transit peptide		cytoplasm [GO:0005737]; cytosol [GO:0005829]; mitochondrial inner membrane [GO:0005743]; mitochondrial intermembrane space [GO:0005758]; mitochondrion [GO:0005739]; coproporphyrinogen oxidase activity [GO:0004109]; protein homodimerization activity [GO:0042803]; structural constituent of eye lens [GO:0005212]; heme biosynthetic process [GO:0006783]; protoporphyrinogen IX biosynthetic process [GO:…	Hereditary coproporphyria (HCP) [MIM:121300]: A form of porphyria. Porphyrias are inherited defects in the biosynthesis of heme, resulting in the accumulation and increased excretion of porphyrins or porphyrin precursors. They are classified as erythropoietic or hepatic, depending on whether the enzyme deficiency occurs in red blood cells or in the liver. Hereditary coproporphyria is an acute hep…	Mitochondrion intermembrane space.	48790000	48718000	43991000	38700000	45049750	4.79186e+06	0.106368	45032000	51320000	46863000	47927000	47785500	2.64231e+06	0.0552953	53533000	48816000	45326000	48685000	49090000	3.37377e+06	0.0687263	51459000	55736000	50855000	43445000	50373750	5.1046e+06	0.101334	30966000	30397000
1135	4536	O00762	UBE2C_HUMAN	70	8	8	FALSE	Carbamidomethylation; Acetylation (Protein N-term)	Ubiquitin-conjugating enzyme E2 C OS=Homo sapiens OX=9606 GN=UBE2C PE=1 SV=1	Ubiquitin-conjugating enzyme E2 C (EC 2.3.2.23) ((E3-independent) E2 ubiquitin-conjugating enzyme C) (EC 2.3.2.24) (E2 ubiquitin-conjugating enzyme C) (UbcH10) (Ubiquitin carrier protein C) (Ubiquitin-protein ligase C)	UBE2C UBCH10	Accepts ubiquitin from the E1 complex and catalyzes its covalent attachment to other proteins. In vitro catalyzes 'Lys-11'- and 'Lys-48'-linked polyubiquitination. Acts as an essential factor of the anaphase promoting complex/cyclosome (APC/C), a cell cycle-regulated ubiquitin ligase that controls progression through mitosis. Acts by initiating 'Lys-11'-linked polyubiquitin chains on APC/C substr…	CATALYTIC ACTIVITY: Reaction=S-ubiquitinyl-[E1 ubiquitin-activating enzyme]-L-cysteine + [E2 ubiquitin-conjugating enzyme]-L-cysteine = [E1 ubiquitin-activating enzyme]-L-cysteine + S-ubiquitinyl-[E2 ubiquitin-conjugating enzyme]-L-cysteine.; EC=2.3.2.23; Evidence={ECO:0000255|PROSITE-ProRule:PRU00388, ECO:0000255|PROSITE-ProRule:PRU10133, ECO:0000269|PubMed:18485873, ECO:0000269|PubMed:20061386}…	Protein modification; protein ubiquitination. {ECO:0000255|PROSITE-ProRule:PRU00388, ECO:0000269|PubMed:18485873}.	ATP-binding;Acetylation;Alternative splicing;Cell cycle;Cell division;Mitosis;Nucleotide-binding;Phosphoprotein;Reference proteome;Transferase;Ubl conjugation;Ubl conjugation pathway		anaphase-promoting complex [GO:0005680]; cytosol [GO:0005829]; nucleoplasm [GO:0005654]; nucleus [GO:0005634]; plasma membrane [GO:0005886]; ubiquitin ligase complex [GO:0000151]; ATP binding [GO:0005524]; ubiquitin conjugating enzyme activity [GO:0061631]; ubiquitin protein ligase activity [GO:0061630]; ubiquitin-like protein ligase binding [GO:0044389]; ubiquitin-protein transferase activity [G…			56543000	51075000	58225000	61473000	56829000	4.34764e+06	0.0765039	36091000	43419000	53373000	43584000	44116750	7.09134e+06	0.16074	29279000	30625000	39310000	33810000	33256000	4.46081e+06	0.134136	32255000	33271000	29941000	30969000	31609000	1.45732e+06	0.0461047	34441000	29629000
413	148	Q16881-4	TRXR1_HUMAN	62	26	25	FALSE	Carbamidomethylation; Acetylation (Protein N-term)	Isoform 4 of Thioredoxin reductase 1 cytoplasmic OS=Homo sapiens OX=9606 GN=TXNRD1	Thioredoxin reductase 1, cytoplasmic (TR) (EC 1.8.1.9) (Gene associated with retinoic and interferon-induced mortality 12 protein) (GRIM-12) (Gene associated with retinoic and IFN-induced mortality 12 protein) (KM-102-derived reductase-like factor) (Peroxidase TXNRD1) (EC 1.11.1.2) (Thioredoxin reductase TR1)	TXNRD1 GRIM12 KDRF	Reduces disulfideprotein thioredoxin (Trx) to its dithiol-containing form (PubMed:8577704). Homodimeric flavoprotein involved in the regulation of cellular redox reactions, growth and differentiation. Contains a selenocysteine residue at the C-terminal active site that is essential for catalysis (Probable). Also has reductase activity on hydrogen peroxide (H2O2) (PubMed:10849437). {ECO:0000269|Pu…	CATALYTIC ACTIVITY: Reaction=[thioredoxin]-dithiol + NADP(+) = [thioredoxin]-disulfide + H(+) + NADPH; Xref=Rhea:RHEA:20345, Rhea:RHEA-COMP:10698, Rhea:RHEA-COMP:10700, ChEBI:CHEBI:15378, ChEBI:CHEBI:29950, ChEBI:CHEBI:50058, ChEBI:CHEBI:57783, ChEBI:CHEBI:58349; EC=1.8.1.9; Evidence={ECO:0000269|PubMed:8577704};PhysiologicalDirection=right-to-left; Xref=Rhea:RHEA:20347; Evidence={ECO:0000305|Pub…		Acetylation;Alternative splicing;Cytoplasm;Direct protein sequencing;Disulfide bond;Electron transport;FAD;Flavoprotein;NADP;Nucleus;Oxidoreductase;Phosphoprotein;Redox-active center;Reference proteome;Selenocysteine;Transport;Ubl conjugation	[Isoform 1]: Expressed predominantly in Leydig cells (at protein level). Also expressed in ovary, spleen, heart, liver, kidney and pancreas and in a number of cancer cell lines. {ECO:0000269|PubMed:18042542}.; [Isoform 4]: Widely expressed with highest levels in kidney, testis, uterus, ovary, prostate, placenta and fetal liver. {ECO:0000269|PubMed:8999974}.	cytoplasm [GO:0005737]; cytosol [GO:0005829]; extracellular exosome [GO:0070062]; fibrillar center [GO:0001650]; mitochondrion [GO:0005739]; nucleoplasm [GO:0005654]; flavin adenine dinucleotide binding [GO:0050660]; glutathione oxidoreductase activity [GO:0097573]; thioredoxin-disulfide reductase activity [GO:0004791]; cell population proliferation [GO:0008283]; cell redox homeostasis [GO:004545…		[Isoform 1]: Cytoplasm {ECO:0000269|PubMed:18042542}.; [Isoform 4]: Cytoplasm {ECO:0000269|PubMed:15199063}. Nucleus {ECO:0000269|PubMed:15199063}.; [Isoform 5]: Cytoplasm {ECO:0000269|PubMed:15199063}.	137030000	135660000	149660000	138200000	140137500	6.43264e+06	0.0459023	210180000	151190000	161150000	170990000	173377500	2.58323e+07	0.148994	180250000	161190000	167800000	181640000	172720000	9.88963e+06	0.0572582	110560000	102970000	104570000	116340000	108610000	6.10155e+06	0.0561785	189960000	187670000
413	245	Q16881-3	TRXR1_HUMAN	57	26	25	FALSE	Carbamidomethylation; Acetylation (Protein N-term)	Isoform 3 of Thioredoxin reductase 1 cytoplasmic OS=Homo sapiens OX=9606 GN=TXNRD1	Thioredoxin reductase 1, cytoplasmic (TR) (EC 1.8.1.9) (Gene associated with retinoic and interferon-induced mortality 12 protein) (GRIM-12) (Gene associated with retinoic and IFN-induced mortality 12 protein) (KM-102-derived reductase-like factor) (Peroxidase TXNRD1) (EC 1.11.1.2) (Thioredoxin reductase TR1)	TXNRD1 GRIM12 KDRF	Reduces disulfideprotein thioredoxin (Trx) to its dithiol-containing form (PubMed:8577704). Homodimeric flavoprotein involved in the regulation of cellular redox reactions, growth and differentiation. Contains a selenocysteine residue at the C-terminal active site that is essential for catalysis (Probable). Also has reductase activity on hydrogen peroxide (H2O2) (PubMed:10849437). {ECO:0000269|Pu…	CATALYTIC ACTIVITY: Reaction=[thioredoxin]-dithiol + NADP(+) = [thioredoxin]-disulfide + H(+) + NADPH; Xref=Rhea:RHEA:20345, Rhea:RHEA-COMP:10698, Rhea:RHEA-COMP:10700, ChEBI:CHEBI:15378, ChEBI:CHEBI:29950, ChEBI:CHEBI:50058, ChEBI:CHEBI:57783, ChEBI:CHEBI:58349; EC=1.8.1.9; Evidence={ECO:0000269|PubMed:8577704};PhysiologicalDirection=right-to-left; Xref=Rhea:RHEA:20347; Evidence={ECO:0000305|Pub…		Acetylation;Alternative splicing;Cytoplasm;Direct protein sequencing;Disulfide bond;Electron transport;FAD;Flavoprotein;NADP;Nucleus;Oxidoreductase;Phosphoprotein;Redox-active center;Reference proteome;Selenocysteine;Transport;Ubl conjugation	[Isoform 1]: Expressed predominantly in Leydig cells (at protein level). Also expressed in ovary, spleen, heart, liver, kidney and pancreas and in a number of cancer cell lines. {ECO:0000269|PubMed:18042542}.; [Isoform 4]: Widely expressed with highest levels in kidney, testis, uterus, ovary, prostate, placenta and fetal liver. {ECO:0000269|PubMed:8999974}.	cytoplasm [GO:0005737]; cytosol [GO:0005829]; extracellular exosome [GO:0070062]; fibrillar center [GO:0001650]; mitochondrion [GO:0005739]; nucleoplasm [GO:0005654]; flavin adenine dinucleotide binding [GO:0050660]; glutathione oxidoreductase activity [GO:0097573]; thioredoxin-disulfide reductase activity [GO:0004791]; cell population proliferation [GO:0008283]; cell redox homeostasis [GO:004545…		[Isoform 1]: Cytoplasm {ECO:0000269|PubMed:18042542}.; [Isoform 4]: Cytoplasm {ECO:0000269|PubMed:15199063}. Nucleus {ECO:0000269|PubMed:15199063}.; [Isoform 5]: Cytoplasm {ECO:0000269|PubMed:15199063}.	137030000	135660000	149660000	138200000	140137500	6.43264e+06	0.0459023	210180000	151190000	161150000	170990000	173377500	2.58323e+07	0.148994	180250000	161190000	167800000	181640000	172720000	9.88963e+06	0.0572582	110560000	102970000	104570000	116340000	108610000	6.10155e+06	0.0561785	189960000	187670000
413	355	Q16881	TRXR1_HUMAN	52	26	25	FALSE	Carbamidomethylation; Acetylation (Protein N-term)	Thioredoxin reductase 1 cytoplasmic OS=Homo sapiens OX=9606 GN=TXNRD1 PE=1 SV=3	Thioredoxin reductase 1, cytoplasmic (TR) (EC 1.8.1.9) (Gene associated with retinoic and interferon-induced mortality 12 protein) (GRIM-12) (Gene associated with retinoic and IFN-induced mortality 12 protein) (KM-102-derived reductase-like factor) (Peroxidase TXNRD1) (EC 1.11.1.2) (Thioredoxin reductase TR1)	TXNRD1 GRIM12 KDRF	Reduces disulfideprotein thioredoxin (Trx) to its dithiol-containing form (PubMed:8577704). Homodimeric flavoprotein involved in the regulation of cellular redox reactions, growth and differentiation. Contains a selenocysteine residue at the C-terminal active site that is essential for catalysis (Probable). Also has reductase activity on hydrogen peroxide (H2O2) (PubMed:10849437). {ECO:0000269|Pu…	CATALYTIC ACTIVITY: Reaction=[thioredoxin]-dithiol + NADP(+) = [thioredoxin]-disulfide + H(+) + NADPH; Xref=Rhea:RHEA:20345, Rhea:RHEA-COMP:10698, Rhea:RHEA-COMP:10700, ChEBI:CHEBI:15378, ChEBI:CHEBI:29950, ChEBI:CHEBI:50058, ChEBI:CHEBI:57783, ChEBI:CHEBI:58349; EC=1.8.1.9; Evidence={ECO:0000269|PubMed:8577704};PhysiologicalDirection=right-to-left; Xref=Rhea:RHEA:20347; Evidence={ECO:0000305|Pub…		Acetylation;Alternative splicing;Cytoplasm;Direct protein sequencing;Disulfide bond;Electron transport;FAD;Flavoprotein;NADP;Nucleus;Oxidoreductase;Phosphoprotein;Redox-active center;Reference proteome;Selenocysteine;Transport;Ubl conjugation	[Isoform 1]: Expressed predominantly in Leydig cells (at protein level). Also expressed in ovary, spleen, heart, liver, kidney and pancreas and in a number of cancer cell lines. {ECO:0000269|PubMed:18042542}.; [Isoform 4]: Widely expressed with highest levels in kidney, testis, uterus, ovary, prostate, placenta and fetal liver. {ECO:0000269|PubMed:8999974}.	cytoplasm [GO:0005737]; cytosol [GO:0005829]; extracellular exosome [GO:0070062]; fibrillar center [GO:0001650]; mitochondrion [GO:0005739]; nucleoplasm [GO:0005654]; flavin adenine dinucleotide binding [GO:0050660]; glutathione oxidoreductase activity [GO:0097573]; thioredoxin-disulfide reductase activity [GO:0004791]; cell population proliferation [GO:0008283]; cell redox homeostasis [GO:004545…		[Isoform 1]: Cytoplasm {ECO:0000269|PubMed:18042542}.; [Isoform 4]: Cytoplasm {ECO:0000269|PubMed:15199063}. Nucleus {ECO:0000269|PubMed:15199063}.; [Isoform 5]: Cytoplasm {ECO:0000269|PubMed:15199063}.	137030000	135660000	149660000	138200000	140137500	6.43264e+06	0.0459023	210180000	151190000	161150000	170990000	173377500	2.58323e+07	0.148994	180250000	161190000	167800000	181640000	172720000	9.88963e+06	0.0572582	110560000	102970000	104570000	116340000	108610000	6.10155e+06	0.0561785	189960000	187670000
1006	829	Q9H0D6-2	XRN2_HUMAN	23	14	14	FALSE		Isoform 2 of 5'-3' exoribonuclease 2 OS=Homo sapiens OX=9606 GN=XRN2	5'-3' exoribonuclease 2 (EC 3.1.13.-) (DHM1-like protein) (DHP protein)	XRN2	Possesses 5'->3' exoribonuclease activity (By similarity). May promote the termination of transcription by RNA polymerase II. During transcription termination, cleavage at the polyadenylation site liberates a 5' fragment which is subsequently processed to form the mature mRNA and a 3' fragment which remains attached to the elongating polymerase. The processive degradation of this 3' fragment by t…			Acetylation;Alternative splicing;DNA-binding;Exonuclease;Hydrolase;Metal-binding;Methylation;Nuclease;Nucleus;Phosphoprotein;Reference proteome;Transcription;Transcription regulation;Transcription termination;Zinc;Zinc-finger;mRNA processing	Expressed in the spleen, thymus, prostate, testis, ovary, small intestine, colon, peripheral blood leukocytes, heart, brain, placenta, lung, liver, skeletal muscle, kidney, and pancreas. Isoform 2 is expressed predominantly in peripheral blood leukocytes. {ECO:0000269|PubMed:10409438, ECO:0000269|PubMed:16147866}.	aggresome [GO:0016235]; membrane [GO:0016020]; nucleolus [GO:0005730]; nucleoplasm [GO:0005654]; nucleus [GO:0005634]; 3'-5'-exoribonuclease activity [GO:0000175]; 5'-3' exonuclease activity [GO:0008409]; 5'-3' exoribonuclease activity [GO:0004534]; identical protein binding [GO:0042802]; metal ion binding [GO:0046872]; nuclease activity [GO:0004518]; RNA binding [GO:0003723]; transcription termi…		Nucleus, nucleolus {ECO:0000269|PubMed:12429849}.	55879000	61397000	56612000	57474000	57840500	2.45898e+06	0.0425131	76011000	47247000	48717000	67579000	59888500	1.41855e+07	0.236866	55605000	40821000	47627000	50068000	48530250	6.12822e+06	0.126276	52900000	54307000	48913000	55508000	52907000	2.86806e+06	0.0542094	38394000	41222000
1006	889	Q9H0D6	XRN2_HUMAN	21	14	14	FALSE		5'-3' exoribonuclease 2 OS=Homo sapiens OX=9606 GN=XRN2 PE=1 SV=1	5'-3' exoribonuclease 2 (EC 3.1.13.-) (DHM1-like protein) (DHP protein)	XRN2	Possesses 5'->3' exoribonuclease activity (By similarity). May promote the termination of transcription by RNA polymerase II. During transcription termination, cleavage at the polyadenylation site liberates a 5' fragment which is subsequently processed to form the mature mRNA and a 3' fragment which remains attached to the elongating polymerase. The processive degradation of this 3' fragment by t…			Acetylation;Alternative splicing;DNA-binding;Exonuclease;Hydrolase;Metal-binding;Methylation;Nuclease;Nucleus;Phosphoprotein;Reference proteome;Transcription;Transcription regulation;Transcription termination;Zinc;Zinc-finger;mRNA processing	Expressed in the spleen, thymus, prostate, testis, ovary, small intestine, colon, peripheral blood leukocytes, heart, brain, placenta, lung, liver, skeletal muscle, kidney, and pancreas. Isoform 2 is expressed predominantly in peripheral blood leukocytes. {ECO:0000269|PubMed:10409438, ECO:0000269|PubMed:16147866}.	aggresome [GO:0016235]; membrane [GO:0016020]; nucleolus [GO:0005730]; nucleoplasm [GO:0005654]; nucleus [GO:0005634]; 3'-5'-exoribonuclease activity [GO:0000175]; 5'-3' exonuclease activity [GO:0008409]; 5'-3' exoribonuclease activity [GO:0004534]; identical protein binding [GO:0042802]; metal ion binding [GO:0046872]; nuclease activity [GO:0004518]; RNA binding [GO:0003723]; transcription termi…		Nucleus, nucleolus {ECO:0000269|PubMed:12429849}.	55879000	61397000	56612000	57474000	57840500	2.45898e+06	0.0425131	76011000	47247000	48717000	67579000	59888500	1.41855e+07	0.236866	55605000	40821000	47627000	50068000	48530250	6.12822e+06	0.126276	52900000	54307000	48913000	55508000	52907000	2.86806e+06	0.0542094	38394000	41222000
1159	5070	O75340	PDCD6_HUMAN	37	7	7	FALSE		Programmed cell death protein 6 OS=Homo sapiens OX=9606 GN=PDCD6 PE=1 SV=1	Programmed cell death protein 6 (Apoptosis-linked gene 2 protein homolog) (ALG-2)	PDCD6 ALG2	Calcium sensor that plays a key role in processes such as endoplasmic reticulum (ER)-Golgi vesicular transport, endosomal biogenesis or membrane repair. Acts as an adapter that bridges unrelated proteins or stabilizes weak protein-protein complexes in response to calcium: calcium-binding triggers exposure of apolar surface, promoting interaction with different sets of proteins thanks to 3 differe…			Acetylation;Alternative splicing;Angiogenesis;Apoptosis;Calcium;Cytoplasm;Cytoplasmic vesicle;Endoplasmic reticulum;Endosome;Magnesium;Membrane;Metal-binding;Nucleus;Reference proteome;Repeat		COPII vesicle coat [GO:0030127]; Cul3-RING ubiquitin ligase complex [GO:0031463]; cytoplasm [GO:0005737]; cytoplasmic vesicle [GO:0031410]; cytosol [GO:0005829]; endoplasmic reticulum [GO:0005783]; endoplasmic reticulum exit site [GO:0070971]; endoplasmic reticulum membrane [GO:0005789]; endosome [GO:0005768]; extracellular exosome [GO:0070062]; nucleoplasm [GO:0005654]; nucleus [GO:0005634]; cal…		Endoplasmic reticulum membrane {ECO:0000269|PubMed:16957052, ECO:0000269|PubMed:27813252}; Peripheral membrane protein {ECO:0000269|PubMed:16957052}. Cytoplasmic vesicle, COPII-coated vesicle membrane {ECO:0000269|PubMed:27716508}. Cytoplasm {ECO:0000269|PubMed:27716508, ECO:0000269|PubMed:27784779}. Nucleus {ECO:0000269|PubMed:17045351, ECO:0000269|PubMed:21122810, ECO:0000269|PubMed:27784779}. …	102880000	98826000	92520000	91617000	96460750	5.34767e+06	0.0554388	93664000	106760000	93248000	99278000	98237500	6.3121e+06	0.0642534	69314000	73207000	72411000	67030000	70490500	2.85347e+06	0.0404802	110710000	108570000	94467000	92335000	101520500	9.45635e+06	0.0931472	98308000	103330000
1167	2444	Q9NUQ9	CYRIB_HUMAN	31	7	7	FALSE		CYFIP-related Rac1 interactor B OS=Homo sapiens OX=9606 GN=CYRIB PE=1 SV=1	CYFIP-related Rac1 interactor B (L1)	CYRIB CYRI FAM49B BM-009	Negatively regulates RAC1 signaling and RAC1-driven cytoskeletal remodeling (PubMed:31285585, PubMed:30250061). Regulates chemotaxis, cell migration and epithelial polarization by controlling the polarity, plasticity, duration and extent of protrusions. Limits Rac1 mediated activation of the Scar/WAVE complex, focuses protrusion signals and regulates pseudopod complexity by inhibiting Scar/WAVE-i…			Alternative splicing;Isopeptide bond;Lipoprotein;Membrane;Mitochondrion;Myristate;Reference proteome;Ubl conjugation		cilium [GO:0005929]; extracellular exosome [GO:0070062]; extracellular region [GO:0005576]; membrane [GO:0016020]; mitochondrion [GO:0005739]; platelet alpha granule lumen [GO:0031093]; MHC class Ib protein binding, via antigen binding groove [GO:0023030]; small GTPase binding [GO:0031267]; cellular response to molecule of bacterial origin [GO:0071219]; negative regulation of actin filament polym…		Membrane {ECO:0000305}; Lipid-anchor {ECO:0000305}. Mitochondrion {ECO:0000269|PubMed:29059164}.	31223000	33415000	37967000	35320000	34481250	2.86397e+06	0.0830589	33699000	32232000	31158000	31994000	32270750	1.0577e+06	0.0327759	22951000	22874000	20692000	22726000	22310750	1.0832e+06	0.0485505	28244000	33305000	27481000	34754000	30946000	3.62274e+06	0.117067	37528000	35838000
718	390	P21589	5NTD_HUMAN	53	21	21	FALSE	Carbamidomethylation	5'-nucleotidase OS=Homo sapiens OX=9606 GN=NT5E PE=1 SV=1	5'-nucleotidase (5'-NT) (EC 3.1.3.5) (Ecto-5'-nucleotidase) (CD antigen CD73)	NT5E NT5 NTE	Hydrolyzes extracellular nucleotides into membrane permeable nucleosides. Exhibits AMP-, NAD-, and NMN-nucleosidase activities. {ECO:0000269|PubMed:21933152}.	CATALYTIC ACTIVITY: Reaction=a ribonucleoside 5'-phosphate + H2O = a ribonucleoside + phosphate; Xref=Rhea:RHEA:12484, ChEBI:CHEBI:15377, ChEBI:CHEBI:18254, ChEBI:CHEBI:43474, ChEBI:CHEBI:58043; EC=3.1.3.5;		Alternative splicing;Cell membrane;Direct protein sequencing;Disease variant;Disulfide bond;GPI-anchor;Glycoprotein;Hydrolase;Lipoprotein;Membrane;Metal-binding;Nucleotide-binding;Reference proteome;Signal;Zinc		anchored component of membrane [GO:0031225]; cell surface [GO:0009986]; cytosol [GO:0005829]; external side of plasma membrane [GO:0009897]; extracellular exosome [GO:0070062]; membrane [GO:0016020]; nucleoplasm [GO:0005654]; plasma membrane [GO:0005886]; 5'-nucleotidase activity [GO:0008253]; metal ion binding [GO:0046872]; nucleotide binding [GO:0000166]; adenosine biosynthetic process [GO:0046…	Calcification of joints and arteries (CALJA) [MIM:211800]: A condition characterized by adult-onset calcification of the lower extremity arteries, including the iliac, femoral and tibial arteries, and hand and foot capsule joints. Age of onset has been reported as early as the second decade of life, usually involving intense joint pain or calcification in the hands. {ECO:0000269|PubMed:21288095, …	Cell membrane; Lipid-anchor, GPI-anchor.	111230000	98102000	103360000	89673000	100591250	9.06005e+06	0.090068	85403000	115450000	100040000	97491000	99596000	1.2348e+07	0.123981	103800000	104660000	109050000	95084000	103148500	5.84731e+06	0.0566882	99019000	107610000	96820000	88826000	98068750	7.72283e+06	0.0787491	75473000	75141000
226	193	Q14195-2	DPYL3_HUMAN	44	20	17	FALSE	Carbamidomethylation	Isoform LCRMP-4 of Dihydropyrimidinase-related protein 3 OS=Homo sapiens OX=9606 GN=DPYSL3	Dihydropyrimidinase-related protein 3 (DRP-3) (Collapsin response mediator protein 4) (CRMP-4) (Unc-33-like phosphoprotein 1) (ULIP-1)	DPYSL3 CRMP4 DRP3 ULIP ULIP1	Necessary for signaling by class 3 semaphorins and subsequent remodeling of the cytoskeleton. Plays a role in axon guidance, neuronal growth cone collapse and cell migration (By similarity). {ECO:0000250}.			Alternative splicing;Cell projection;Cytoplasm;Direct protein sequencing;Phosphoprotein;Reference proteome	Mainly expressed in heart and skeletal muscle. Also strongly expressed in fetal brain and spinal cord.	cell body [GO:0044297]; cytosol [GO:0005829]; exocytic vesicle [GO:0070382]; extracellular space [GO:0005615]; filamentous actin [GO:0031941]; growth cone [GO:0030426]; lamellipodium [GO:0030027]; synapse [GO:0045202]; chondroitin sulfate binding [GO:0035374]; filamin binding [GO:0031005]; hydrolase activity, acting on carbon-nitrogen (but not peptide) bonds [GO:0016810]; identical protein bindin…		Cytoplasm {ECO:0000250}. Cell projection, growth cone {ECO:0000250}. Note=Colocalizes with synaptic vesicle protein 2 in the central region of the growth cone. {ECO:0000250}.	80527000	86686000	82886000	79455000	82388500	3.20347e+06	0.0388825	80652000	91060000	93157000	86294000	87790750	5.55838e+06	0.0633139	69936000	70840000	72855000	73888000	71879750	1.81139e+06	0.0252003	80996000	77206000	90309000	76845000	81339000	6.26781e+06	0.0770579	94002000	95179000
1821	3101	Q01581	HMCS1_HUMAN	18	5	5	FALSE	Carbamidomethylation	Hydroxymethylglutaryl-CoA synthase cytoplasmic OS=Homo sapiens OX=9606 GN=HMGCS1 PE=1 SV=2	Hydroxymethylglutaryl-CoA synthase, cytoplasmic (HMG-CoA synthase) (EC 2.3.3.10) (3-hydroxy-3-methylglutaryl coenzyme A synthase)	HMGCS1 HMGCS	Catalyzes the condensation of acetyl-CoA with acetoacetyl-CoA to form HMG-CoA, which is converted by HMG-CoA reductase (HMGCR) into mevalonate, a precursor for cholesterol synthesis. {ECO:0000269|PubMed:7913309}.	CATALYTIC ACTIVITY: Reaction=acetoacetyl-CoA + acetyl-CoA + H2O = (3S)-hydroxy-3-methylglutaryl-CoA + CoA + H(+); Xref=Rhea:RHEA:10188, ChEBI:CHEBI:15377, ChEBI:CHEBI:15378, ChEBI:CHEBI:43074, ChEBI:CHEBI:57286, ChEBI:CHEBI:57287, ChEBI:CHEBI:57288; EC=2.3.3.10; Evidence={ECO:0000269|PubMed:7913309};PhysiologicalDirection=left-to-right; Xref=Rhea:RHEA:10189; Evidence={ECO:0000305|PubMed:7913309};	Metabolic intermediate biosynthesis; (R)-mevalonate biosynthesis; (R)-mevalonate from acetyl-CoA: step 2/3.	Acetylation;Cholesterol biosynthesis;Cholesterol metabolism;Cytoplasm;Lipid biosynthesis;Lipid metabolism;Phosphoprotein;Reference proteome;Steroid biosynthesis;Steroid metabolism;Sterol biosynthesis;Sterol metabolism;Transferase		cytoplasm [GO:0005737]; cytosol [GO:0005829]; hydroxymethylglutaryl-CoA synthase activity [GO:0004421]; protein homodimerization activity [GO:0042803]; acetyl-CoA metabolic process [GO:0006084]; cholesterol biosynthetic process [GO:0006695]; farnesyl diphosphate biosynthetic process, mevalonate pathway [GO:0010142]; lipid metabolic process [GO:0006629]		Cytoplasm {ECO:0000305|PubMed:1358203}.	22802000	19502000	16801000	16195000	18825000	3.01598e+06	0.160211	20269000	20249000	21634000	20184000	20584000	700940	0.0340527	24649000	20559000	24642000	26439000	24072250	2.49009e+06	0.103442	25746000	25458000	24537000	27658000	25849750	1.31115e+06	0.0507218	39049000	40519000
336	1465	Q8NC51-3	PAIRB_HUMAN	60	20	1	TRUE	Carbamidomethylation	Isoform 3 of Plasminogen activator inhibitor 1 RNA-binding protein OS=Homo sapiens OX=9606 GN=SERBP1	Plasminogen activator inhibitor 1 RNA-binding protein (PAI1 RNA-binding protein 1) (PAI-RBP1) (SERPINE1 mRNA-binding protein 1)	SERBP1 PAIRBP1 CGI-55	May play a role in the regulation of mRNA stability. Binds to the 3'-most 134 nt of the SERPINE1/PAI1 mRNA, a region which confers cyclic nucleotide regulation of message decay. Seems to play a role in PML-nuclear bodies formation (PubMed:28695742). {ECO:0000269|PubMed:11001948, ECO:0000269|PubMed:28695742}.			Acetylation;Alternative splicing;Cytoplasm;Direct protein sequencing;Isopeptide bond;Methylation;Nucleus;Phosphoprotein;RNA-binding;Reference proteome;Ubl conjugation	Expressed at high level in the heart, skeletal muscle and kidney, and at low levels in placenta, liver and brain. {ECO:0000269|PubMed:12505151}.	cytoplasm [GO:0005737]; cytosol [GO:0005829]; extracellular exosome [GO:0070062]; membrane [GO:0016020]; nucleus [GO:0005634]; perinuclear region of cytoplasm [GO:0048471]; cadherin binding [GO:0045296]; mRNA 3'-UTR binding [GO:0003730]; ribosome binding [GO:0043022]; RNA binding [GO:0003723]; SUMO binding [GO:0032183]; PML body organization [GO:0030578]; regulation of mRNA stability [GO:0043488]		Cytoplasm {ECO:0000269|PubMed:12505151, ECO:0000269|PubMed:28695742}. Nucleus {ECO:0000269|PubMed:12505151, ECO:0000269|PubMed:28695742}. Cytoplasm, perinuclear region {ECO:0000269|PubMed:12505151}.	56444000	65172000	61353000	67394000	62590750	4.79752e+06	0.076649	79727000	31757000	37118000	92423000	60256250	3.03392e+07	0.503502	65606000	24601000	38146000	44196000	43137250	1.70731e+07	0.395785	35901000	24870000	13795000	56132000	32674500	1.80556e+07	0.552589	26435000	28627000
94	131	P14866	HNRPL_HUMAN	66	24	23	FALSE	Carbamidomethylation	Heterogeneous nuclear ribonucleoprotein L OS=Homo sapiens OX=9606 GN=HNRNPL PE=1 SV=2	Heterogeneous nuclear ribonucleoprotein L (hnRNP L)	HNRNPL HNRPL P/OKcl.14	Splicing factor binding to exonic or intronic sites and acting as either an activator or repressor of exon inclusion. Exhibits a binding preference for CA-rich elements (PubMed:11809897, PubMed:22570490, PubMed:24164894, PubMed:25623890, PubMed:26051023). Component of the heterogeneous nuclear ribonucleoprotein (hnRNP) complexes and associated with most nascent transcripts (PubMed:2687284). Assoc…			Acetylation;Alternative splicing;Cytoplasm;Direct protein sequencing;Isopeptide bond;Methylation;Nucleus;Phosphoprotein;RNA-binding;Reference proteome;Repeat;Ribonucleoprotein;Ubl conjugation		chromatin [GO:0000785]; cytoplasm [GO:0005737]; extracellular exosome [GO:0070062]; membrane [GO:0016020]; nucleoplasm [GO:0005654]; nucleus [GO:0005634]; ribonucleoprotein complex [GO:1990904]; ribonucleoprotein granule [GO:0035770]; mRNA binding [GO:0003729]; pre-mRNA intronic binding [GO:0097157]; RNA binding [GO:0003723]; transcription cis-regulatory region binding [GO:0000976]; mRNA processi…		Nucleus, nucleoplasm {ECO:0000269|PubMed:17289661, ECO:0000269|PubMed:2687284, ECO:0000305|PubMed:26051023}. Cytoplasm {ECO:0000269|PubMed:17289661}. Note=Localized in cytoplasmic mRNP granules containing untranslated mRNAs. These granules are not identical with P bodies or stress granules. {ECO:0000269|PubMed:17289661}.	576680000	594530000	605140000	583550000	589975000	1.25002e+07	0.0211876	589630000	669750000	582570000	619610000	615390000	3.96381e+07	0.0644114	596520000	622380000	637870000	623550000	620080000	1.72133e+07	0.0277597	660470000	641790000	672730000	654120000	657277500	1.28945e+07	0.019618	715660000	684160000
1054	1155	P18583-5	SON_HUMAN	7	11	2	FALSE	Carbamidomethylation; Acetylation (Protein N-term)	Isoform D of Protein SON OS=Homo sapiens OX=9606 GN=SON	Protein SON (Bax antagonist selected in saccharomyces 1) (BASS1) (Negative regulatory element-binding protein) (NRE-binding protein) (Protein DBP-5) (SON3)	SON C21orf50 DBP5 KIAA1019 NREBP HSPC310 HSPC312	RNA-binding protein that acts as a mRNA splicing cofactor by promoting efficient splicing of transcripts that possess weak splice sites. Specifically promotes splicing of many cell-cycle and DNA-repair transcripts that possess weak splice sites, such as TUBG1, KATNB1, TUBGCP2, AURKB, PCNT, AKT1, RAD23A, and FANCG. Probably acts by facilitating the interaction between Serine/arginine-rich proteins…			Acetylation;Alternative splicing;Cell cycle;DNA-binding;Disease variant;Isopeptide bond;Mental retardation;Methylation;Nucleus;Phosphoprotein;RNA-binding;Reference proteome;Repeat;Ubl conjugation;mRNA processing;mRNA splicing	Widely expressed, with the higher expression seen in leukocyte and heart.	nuclear speck [GO:0016607]; DNA binding [GO:0003677]; RNA binding [GO:0003723]; microtubule cytoskeleton organization [GO:0000226]; mitotic cytokinesis [GO:0000281]; mRNA processing [GO:0006397]; negative regulation of apoptotic process [GO:0043066]; regulation of cell cycle [GO:0051726]; regulation of mRNA splicing, via spliceosome [GO:0048024]; regulation of RNA splicing [GO:0043484]; RNA splic…	ZTTK syndrome (ZTTKS) [MIM:617140]: An autosomal dominant syndrome characterized by intellectual disability, developmental delay, malformations of the cerebral cortex, epilepsy, vision problems, musculo-skeletal abnormalities, and congenital malformations. {ECO:0000269|PubMed:25590979, ECO:0000269|PubMed:27256762, ECO:0000269|PubMed:27545676, ECO:0000269|PubMed:27545680}. Note=The disease is caus…	Nucleus speckle {ECO:0000269|PubMed:1424986, ECO:0000269|PubMed:21504830}. Note=Colocalizes with the pre-mRNA splicing factor SRSF2.	19720000	18910000	18243000	17899000	18693000	803068	0.0429609	17380000	18083000	17109000	20224000	18199000	1.41102e+06	0.0775329	13907000	12987000	12698000	12243000	12958750	702440	0.0542058	19658000	23111000	17378000	18226000	19593250	2.52689e+06	0.128967	13964000	15487000
787	5731	P08708	RS17_HUMAN	59	10	10	FALSE	Carbamidomethylation	40S ribosomal protein S17 OS=Homo sapiens OX=9606 GN=RPS17 PE=1 SV=2	40S ribosomal protein S17 (Small ribosomal subunit protein eS17)	RPS17 RPS17L				Diamond-Blackfan anemia;Direct protein sequencing;Isopeptide bond;Phosphoprotein;Reference proteome;Ribonucleoprotein;Ribosomal protein;Ubl conjugation		cytosol [GO:0005829]; cytosolic ribosome [GO:0022626]; cytosolic small ribosomal subunit [GO:0022627]; focal adhesion [GO:0005925]; membrane [GO:0016020]; nucleoplasm [GO:0005654]; ribosome [GO:0005840]; RNA binding [GO:0003723]; structural constituent of ribosome [GO:0003735]; cytoplasmic translation [GO:0002181]; erythrocyte homeostasis [GO:0034101]; ribosomal small subunit biogenesis [GO:00422…	Diamond-Blackfan anemia 4 (DBA4) [MIM:612527]: A form of Diamond-Blackfan anemia, a congenital non-regenerative hypoplastic anemia that usually presents early in infancy. Diamond-Blackfan anemia is characterized by a moderate to severe macrocytic anemia, erythroblastopenia, and an increased risk of developing leukemia. 30 to 40% of Diamond-Blackfan anemia patients present with short stature and c…		490010000	470000000	436820000	469880000	466677500	2.20391e+07	0.0472256	637220000	352020000	333800000	621860000	486225000	1.65772e+08	0.340936	445490000	302730000	337520000	409190000	373732500	6.52152e+07	0.174497	447830000	388540000	406230000	469080000	427920000	3.70216e+07	0.0865152	319130000	339850000
1008	4074	Q12765	SCRN1_HUMAN	29	9	9	FALSE	Carbamidomethylation	Secernin-1 OS=Homo sapiens OX=9606 GN=SCRN1 PE=1 SV=2	Secernin-1	SCRN1 KIAA0193	Regulates exocytosis in mast cells. Increases both the extent of secretion and the sensitivity of mast cells to stimulation with calcium (By similarity). {ECO:0000250}.			Acetylation;Alternative splicing;Cytoplasm;Direct protein sequencing;Exocytosis;Reference proteome		cytoplasm [GO:0005737]; nuclear membrane [GO:0031965]; nucleus [GO:0005634]; cysteine-type exopeptidase activity [GO:0070004]; dipeptidase activity [GO:0016805]; exocytosis [GO:0006887]		Cytoplasm {ECO:0000250}.	71010000	71631000	73937000	75262000	72960000	1.98515e+06	0.0272088	73277000	86472000	84288000	71586000	78905750	7.56039e+06	0.0958154	61080000	79560000	73367000	69718000	70931250	7.72242e+06	0.108872	83776000	92203000	84718000	78050000	84686750	5.81294e+06	0.0686405	87551000	92312000
1008	4077	Q12765-2	SCRN1_HUMAN	28	9	9	FALSE	Carbamidomethylation	Isoform 2 of Secernin-1 OS=Homo sapiens OX=9606 GN=SCRN1	Secernin-1	SCRN1 KIAA0193	Regulates exocytosis in mast cells. Increases both the extent of secretion and the sensitivity of mast cells to stimulation with calcium (By similarity). {ECO:0000250}.			Acetylation;Alternative splicing;Cytoplasm;Direct protein sequencing;Exocytosis;Reference proteome		cytoplasm [GO:0005737]; nuclear membrane [GO:0031965]; nucleus [GO:0005634]; cysteine-type exopeptidase activity [GO:0070004]; dipeptidase activity [GO:0016805]; exocytosis [GO:0006887]		Cytoplasm {ECO:0000250}.	71010000	71631000	73937000	75262000	72960000	1.98515e+06	0.0272088	73277000	86472000	84288000	71586000	78905750	7.56039e+06	0.0958154	61080000	79560000	73367000	69718000	70931250	7.72242e+06	0.108872	83776000	92203000	84718000	78050000	84686750	5.81294e+06	0.0686405	87551000	92312000
1491	2602	O00625	PIR_HUMAN	38	9	9	FALSE	Carbamidomethylation	Pirin OS=Homo sapiens OX=9606 GN=PIR PE=1 SV=1	Pirin (EC 1.13.11.24) (Probable quercetin 2,3-dioxygenase PIR) (Probable quercetinase)	PIR	Transcriptional coregulator of NF-kappa-B which facilitates binding of NF-kappa-B proteins to target kappa-B genes in a redox-state-dependent manner. May be required for efficient terminal myeloid maturation of hematopoietic cells. Has quercetin 2,3-dioxygenase activity (in vitro). {ECO:0000269|PubMed:15951572, ECO:0000269|PubMed:17288615, ECO:0000269|PubMed:20010624, ECO:0000269|PubMed:20711196,…	CATALYTIC ACTIVITY: Reaction=O2 + quercetin = 2-(3,4-dihydroxybenzoyloxy)-4,6-dihydroxybenzoate + CO; Xref=Rhea:RHEA:15381, ChEBI:CHEBI:15379, ChEBI:CHEBI:17245, ChEBI:CHEBI:57628, ChEBI:CHEBI:57694; EC=1.13.11.24; Evidence={ECO:0000269|PubMed:15951572};	Flavonoid metabolism; quercetin degradation. {ECO:0000305|PubMed:15951572}.	Cytoplasm;Dioxygenase;Iron;Metal-binding;Nucleus;Oxidoreductase;Reference proteome;Transcription;Transcription regulation	Highly expressed in a subset of melanomas. Detected at very low levels in most tissues (at protein level). Expressed in all tissues, with highest level of expression in heart and liver. {ECO:0000269|PubMed:20089166, ECO:0000269|PubMed:9079676}.	cytoplasm [GO:0005737]; cytosol [GO:0005829]; nucleoplasm [GO:0005654]; nucleus [GO:0005634]; metal ion binding [GO:0046872]; quercetin 2,3-dioxygenase activity [GO:0008127]; transcription coregulator activity [GO:0003712]; digestion [GO:0007586]; monocyte differentiation [GO:0030224]; transcription by RNA polymerase II [GO:0006366]		Nucleus {ECO:0000269|PubMed:20089166, ECO:0000269|PubMed:9079676}. Cytoplasm {ECO:0000269|PubMed:20089166}. Note=Predominantly localized in dot-like subnuclear structures. Cytoplasmic localization of PIR seems to positively correlate with melanoma progression. {ECO:0000269|PubMed:20089166, ECO:0000269|PubMed:9079676}.	14289000	15275000	14060000	13444000	14267000	760860	0.0533301	20817000	29088000	23633000	14926000	22116000	5.89614e+06	0.266601	18015000	31775000	25530000	18457000	23444250	6.53455e+06	0.278727	25733000	29260000	21984000	19228000	24051250	4.37785e+06	0.182022	28535000	28047000
1738	4858	P14635	CCNB1_HUMAN	23	8	8	FALSE		G2/mitotic-specific cyclin-B1 OS=Homo sapiens OX=9606 GN=CCNB1 PE=1 SV=1	G2/mitotic-specific cyclin-B1	CCNB1 CCNB	Essential for the control of the cell cycle at the G2/M (mitosis) transition. {ECO:0000269|PubMed:17495531, ECO:0000269|PubMed:17495533}.			Acetylation;Alternative splicing;Cell cycle;Cell division;Cyclin;Cytoplasm;Cytoskeleton;Mitosis;Nucleus;Phosphoprotein;Reference proteome;Ubl conjugation		centrosome [GO:0005813]; cyclin B1-CDK1 complex [GO:0097125]; cyclin-dependent protein kinase holoenzyme complex [GO:0000307]; cytoplasm [GO:0005737]; cytosol [GO:0005829]; membrane [GO:0016020]; mitochondrial matrix [GO:0005759]; nucleoplasm [GO:0005654]; nucleus [GO:0005634]; outer kinetochore [GO:0000940]; spindle pole [GO:0000922]; cyclin-dependent protein serine/threonine kinase activator ac…		Cytoplasm. Nucleus. Cytoplasm, cytoskeleton, microtubule organizing center, centrosome.	68009000	68754000	61577000	69944000	67071000	3.74836e+06	0.0558864	63175000	46610000	46599000	66245000	55657250	1.05281e+07	0.189159	45458000	27377000	31675000	42501000	36752750	8.61224e+06	0.234329	30526000	30848000	30619000	39513000	32876500	4.4264e+06	0.134637	48386000	46279000
1267	1766	Q7Z739	YTHD3_HUMAN	26	13	6	FALSE	Carbamidomethylation; Acetylation (Protein N-term)	YTH domain-containing family protein 3 OS=Homo sapiens OX=9606 GN=YTHDF3 PE=1 SV=1	YTH domain-containing family protein 3 (DF3)	YTHDF3	Specifically recognizes and binds N6-methyladenosine (m6A)-containing RNAs, and regulates their stability (PubMed:28106072, PubMed:28106076, PubMed:28281539, PubMed:32492408). M6A is a modification present at internal sites of mRNAs and some non-coding RNAs and plays a role in mRNA stability and processing (PubMed:22575960, PubMed:24284625, PubMed:28106072, PubMed:28281539, PubMed:32492408). Acts…			Acetylation;Cytoplasm;Direct protein sequencing;Host-virus interaction;Phosphoprotein;RNA-binding;Reference proteome		cytoplasm [GO:0005737]; cytoplasmic stress granule [GO:0010494]; cytosol [GO:0005829]; P-body [GO:0000932]; mRNA binding [GO:0003729]; N6-methyladenosine-containing RNA binding [GO:1990247]; ribosome binding [GO:0043022]; RNA binding [GO:0003723]; mRNA destabilization [GO:0061157]; negative regulation of type I interferon-mediated signaling pathway [GO:0060339]; organelle assembly [GO:0070925]; p…		Cytoplasm, cytosol {ECO:0000269|PubMed:32492408, ECO:0000305|PubMed:28106072}. Cytoplasm, P-body {ECO:0000269|PubMed:32492408}. Cytoplasm, Stress granule {ECO:0000269|PubMed:32451507}.	39453000	40274000	39019000	41740000	40121500	1.19794e+06	0.0298579	39863000	35971000	38662000	43540000	39509000	3.14161e+06	0.0795163	30995000	28628000	31001000	31146000	30442500	1.21168e+06	0.0398022	34517000	36567000	32643000	33904000	34407750	1.63732e+06	0.0475857	44429000	40889000
2224	1416	Q5UIP0-2	RIF1_HUMAN	2	4	4	FALSE		Isoform 2 of Telomere-associated protein RIF1 OS=Homo sapiens OX=9606 GN=RIF1	Telomere-associated protein RIF1 (Rap1-interacting factor 1 homolog)	RIF1	Key regulator of TP53BP1 that plays a key role in the repair of double-strand DNA breaks (DSBs) in response to DNA damage: acts by promoting non-homologous end joining (NHEJ)-mediated repair of DSBs (PubMed:15342490, PubMed:28241136). In response to DNA damage, interacts with ATM-phosphorylated TP53BP1 (PubMed:23333306, PubMed:28241136). Interaction with TP53BP1 leads to dissociate the interactio…			Alternative splicing;Cell cycle;Chromosome;Cytoplasm;Cytoskeleton;DNA damage;DNA repair;Nucleus;Phosphoprotein;Reference proteome;Telomere	Highly expressed in testis. {ECO:0000269|PubMed:15583028}.	chromatin [GO:0000785]; chromosome, telomeric repeat region [GO:0140445]; condensed chromosome [GO:0000793]; cytoplasm [GO:0005737]; female pronucleus [GO:0001939]; male pronucleus [GO:0001940]; nuclear body [GO:0016604]; nuclear membrane [GO:0031965]; nucleoplasm [GO:0005654]; nucleus [GO:0005634]; plasma membrane [GO:0005886]; site of double-strand break [GO:0035861]; spindle midzone [GO:005123…		Nucleus {ECO:0000269|PubMed:15583028}. Chromosome {ECO:0000250|UniProtKB:Q6PR54}. Chromosome, telomere {ECO:0000269|PubMed:15342490, ECO:0000269|PubMed:15583028}. Cytoplasm, cytoskeleton, spindle {ECO:0000269|PubMed:15583028}. Note=Following interaction with TP53BP1, recruited to sites of DNA damage, such as DSBs (By similarity). Exhibits ATM- and TP53BP1-dependent localization to uncapped or abe…	10191000	10112000	9800200	11748000	10462800	873253	0.0834627	10972000	7614900	6017300	11588000	9048050	2.67035e+06	0.29513	7055200	3843500	4192100	5529200	5155000	1.46036e+06	0.283291	5765500	6650600	6071000	7142000	6407275	612096	0.0955314	4926300	5918800
2224	1417	Q5UIP0	RIF1_HUMAN	2	4	4	FALSE		Telomere-associated protein RIF1 OS=Homo sapiens OX=9606 GN=RIF1 PE=1 SV=2	Telomere-associated protein RIF1 (Rap1-interacting factor 1 homolog)	RIF1	Key regulator of TP53BP1 that plays a key role in the repair of double-strand DNA breaks (DSBs) in response to DNA damage: acts by promoting non-homologous end joining (NHEJ)-mediated repair of DSBs (PubMed:15342490, PubMed:28241136). In response to DNA damage, interacts with ATM-phosphorylated TP53BP1 (PubMed:23333306, PubMed:28241136). Interaction with TP53BP1 leads to dissociate the interactio…			Alternative splicing;Cell cycle;Chromosome;Cytoplasm;Cytoskeleton;DNA damage;DNA repair;Nucleus;Phosphoprotein;Reference proteome;Telomere	Highly expressed in testis. {ECO:0000269|PubMed:15583028}.	chromatin [GO:0000785]; chromosome, telomeric repeat region [GO:0140445]; condensed chromosome [GO:0000793]; cytoplasm [GO:0005737]; female pronucleus [GO:0001939]; male pronucleus [GO:0001940]; nuclear body [GO:0016604]; nuclear membrane [GO:0031965]; nucleoplasm [GO:0005654]; nucleus [GO:0005634]; plasma membrane [GO:0005886]; site of double-strand break [GO:0035861]; spindle midzone [GO:005123…		Nucleus {ECO:0000269|PubMed:15583028}. Chromosome {ECO:0000250|UniProtKB:Q6PR54}. Chromosome, telomere {ECO:0000269|PubMed:15342490, ECO:0000269|PubMed:15583028}. Cytoplasm, cytoskeleton, spindle {ECO:0000269|PubMed:15583028}. Note=Following interaction with TP53BP1, recruited to sites of DNA damage, such as DSBs (By similarity). Exhibits ATM- and TP53BP1-dependent localization to uncapped or abe…	10191000	10112000	9800200	11748000	10462800	873253	0.0834627	10972000	7614900	6017300	11588000	9048050	2.67035e+06	0.29513	7055200	3843500	4192100	5529200	5155000	1.46036e+06	0.283291	5765500	6650600	6071000	7142000	6407275	612096	0.0955314	4926300	5918800
1333	2650	Q9H6F5	CCD86_HUMAN	24	6	6	FALSE		Coiled-coil domain-containing protein 86 OS=Homo sapiens OX=9606 GN=CCDC86 PE=1 SV=1	Coiled-coil domain-containing protein 86 (Cytokine-induced protein with coiled-coil domain)	CCDC86 CYCLON				Alternative splicing;Citrullination;Coiled coil;Host-virus interaction;Nucleus;Phosphoprotein;Reference proteome		chromosome [GO:0005694]; nucleolus [GO:0005730]; nucleoplasm [GO:0005654]; nucleus [GO:0005634]; RNA binding [GO:0003723]		Nucleus {ECO:0000250}.	62241000	62944000	64639000	66983000	64201750	2.10974e+06	0.0328611	64980000	40219000	47298000	70346000	55710750	1.42698e+07	0.25614	60657000	33938000	47974000	41491000	46015000	1.13218e+07	0.246045	45994000	42982000	39201000	43288000	42866250	2.79333e+06	0.065164	37951000	46695000
2829	3780	Q9UNN5	FAF1_HUMAN	13	6	6	FALSE		FAS-associated factor 1 OS=Homo sapiens OX=9606 GN=FAF1 PE=1 SV=2	FAS-associated factor 1 (hFAF1) (UBX domain-containing protein 12) (UBX domain-containing protein 3A)	FAF1 UBXD12 UBXN3A CGI-03	Ubiquitin-binding protein (PubMed:19722279). Required for the progression of DNA replication forks by targeting DNA replication licensing factor CDT1 for degradation (PubMed:26842564). Potentiates but cannot initiate FAS-induced apoptosis (By similarity). {ECO:0000250|UniProtKB:P54731, ECO:0000269|PubMed:19722279, ECO:0000269|PubMed:26842564}.			Alternative splicing;Apoptosis;Nucleus;Phosphoprotein;Reference proteome	Most abundant in testis, slightly less abundant in skeletal muscle and heart, followed by prostate, thymus, ovary, small intestine, and colon. Not detected in the peripheral blood leukocytes. {ECO:0000269|PubMed:10462485}.	CD95 death-inducing signaling complex [GO:0031265]; cytosol [GO:0005829]; nuclear envelope [GO:0005635]; nucleoplasm [GO:0005654]; nucleus [GO:0005634]; perinuclear region of cytoplasm [GO:0048471]; VCP-NPL4-UFD1 AAA ATPase complex [GO:0034098]; heat shock protein binding [GO:0031072]; NF-kappaB binding [GO:0051059]; protein domain specific binding [GO:0019904]; protein kinase binding [GO:0019901…		Nucleus {ECO:0000269|PubMed:26842564}.	25378000	23427000	23319000	21439000	23390750	1.60882e+06	0.0687804	23154000	23156000	21221000	22526000	22514250	911730	0.0404957	18134000	19021000	18588000	18049000	18448000	449342	0.0243572	26873000	23650000	24245000	22927000	24423750	1.71947e+06	0.0704015	26420000	22350000
365	678	O43290	SNUT1_HUMAN	32	17	17	FALSE	Carbamidomethylation	U4/U6.U5 tri-snRNP-associated protein 1 OS=Homo sapiens OX=9606 GN=SART1 PE=1 SV=1	U4/U6.U5 tri-snRNP-associated protein 1 (SNU66 homolog) (hSnu66) (Squamous cell carcinoma antigen recognized by T-cells 1) (SART-1) (hSART-1) (U4/U6.U5 tri-snRNP-associated 110 kDa protein) (allergen Hom s 1)	SART1	Plays a role in mRNA splicing as a component of the U4/U6-U5 tri-snRNP, one of the building blocks of the spliceosome. May also bind to DNA. {ECO:0000269|PubMed:11350945}.			Allergen;Alternative splicing;Coiled coil;Isopeptide bond;Nucleus;Phosphoprotein;Reference proteome;Spliceosome;Ubl conjugation;mRNA processing;mRNA splicing	Ubiquitously expressed. {ECO:0000269|PubMed:9449708}.	Cajal body [GO:0015030]; catalytic step 2 spliceosome [GO:0071013]; cytoplasm [GO:0005737]; cytosol [GO:0005829]; Golgi apparatus [GO:0005794]; nuclear speck [GO:0016607]; nucleoplasm [GO:0005654]; nucleus [GO:0005634]; U2-type precatalytic spliceosome [GO:0071005]; U4/U6 x U5 tri-snRNP complex [GO:0046540]; RNA binding [GO:0003723]; maturation of 5S rRNA [GO:0000481]; mRNA cis splicing, via spli…		Nucleus {ECO:0000269|PubMed:11350945, ECO:0000269|PubMed:9449708}. Note=Found in the nucleus of mitogen-activated peripheral blood mononuclear cells (PBMCs), tumor cells, or normal cell lines, but not in normal tissues except testis and fetal liver or in unstimulated PBMCs, suggesting preferential expression in proliferating cells.	40493000	45074000	38652000	41033000	41313000	2.70659e+06	0.0655142	51181000	26644000	29711000	49879000	39353750	1.29767e+07	0.329745	36779000	23749000	29135000	30435000	30024500	5.35303e+06	0.178289	31025000	29653000	30067000	33416000	31040250	1.68484e+06	0.0542793	24497000	27092000
1536	2493	P15586	GNS_HUMAN	21	7	7	FALSE	Carbamidomethylation	N-acetylglucosamine-6-sulfatase OS=Homo sapiens OX=9606 GN=GNS PE=1 SV=3	N-acetylglucosamine-6-sulfatase (EC 3.1.6.14) (Glucosamine-6-sulfatase) (G6S)	GNS		CATALYTIC ACTIVITY: Reaction=Hydrolysis of the 6-sulfate groups of the N-acetyl-D-glucosamine 6-sulfate units of heparan sulfate and keratan sulfate.; EC=3.1.6.14;		Alternative splicing;Calcium;Direct protein sequencing;Disease variant;Glycoprotein;Hydrolase;Lysosome;Metal-binding;Mucopolysaccharidosis;Phosphoprotein;Reference proteome;Signal		azurophil granule lumen [GO:0035578]; extracellular exosome [GO:0070062]; extracellular region [GO:0005576]; ficolin-1-rich granule lumen [GO:1904813]; lysosomal lumen [GO:0043202]; glycosaminoglycan binding [GO:0005539]; metal ion binding [GO:0046872]; N-acetylglucosamine-6-sulfatase activity [GO:0008449]; sulfate binding [GO:0043199]; sulfuric ester hydrolase activity [GO:0008484]; glycosaminog…	Mucopolysaccharidosis 3D (MPS3D) [MIM:252940]: A form of mucopolysaccharidosis type 3, an autosomal recessive lysosomal storage disease due to impaired degradation of heparan sulfate. MPS3 is characterized by severe central nervous system degeneration, but only mild somatic disease. Onset of clinical features usually occurs between 2 and 6 years; severe neurologic degeneration occurs in most pati…	Lysosome.	32136000	36856000	31655000	32207000	33213500	2.44068e+06	0.0734846	33782000	52314000	48851000	40797000	43936000	8.31274e+06	0.189201	60150000	54396000	53507000	42940000	52748250	7.1712e+06	0.135951	66430000	63053000	62555000	42520000	58639500	1.08833e+07	0.185597	56439000	59812000
1336	2628	Q9Y5J1	UTP18_HUMAN	19	7	7	FALSE	Carbamidomethylation	U3 small nucleolar RNA-associated protein 18 homolog OS=Homo sapiens OX=9606 GN=UTP18 PE=1 SV=3	U3 small nucleolar RNA-associated protein 18 homolog (WD repeat-containing protein 50)	UTP18 WDR50 CDABP0061 CGI-48	Involved in nucleolar processing of pre-18S ribosomal RNA. {ECO:0000250}.			Isopeptide bond;Nucleus;Phosphoprotein;Reference proteome;Repeat;Ubl conjugation;WD repeat;rRNA processing		nuclear membrane [GO:0031965]; nucleolus [GO:0005730]; nucleoplasm [GO:0005654]; nucleus [GO:0005634]; Pwp2p-containing subcomplex of 90S preribosome [GO:0034388]; small-subunit processome [GO:0032040]; RNA binding [GO:0003723]; rRNA processing [GO:0006364]		Nucleus, nucleolus {ECO:0000269|PubMed:12429849}.	41481000	46053000	43255000	48906000	44923750	3.25427e+06	0.0724398	47060000	31574000	33590000	49698000	40480500	9.22057e+06	0.227778	38691000	21532000	29066000	29708000	29749250	7.0225e+06	0.236056	28082000	34362000	28166000	31383000	30498250	2.99939e+06	0.0983463	24669000	28557000
3098	6317	Q8NC96	NECP1_HUMAN	10	2	2	FALSE		Adaptin ear-binding coat-associated protein 1 OS=Homo sapiens OX=9606 GN=NECAP1 PE=1 SV=2	Adaptin ear-binding coat-associated protein 1 (NECAP endocytosis-associated protein 1) (NECAP-1)	NECAP1	Involved in endocytosis. {ECO:0000250}.			Alternative splicing;Cell membrane;Cytoplasmic vesicle;Endocytosis;Epilepsy;Membrane;Methylation;Phosphoprotein;Protein transport;Reference proteome;Repeat;Transport		clathrin vesicle coat [GO:0030125]; clathrin-coated pit [GO:0005905]; cytosol [GO:0005829]; endocytosis [GO:0006897]; protein transport [GO:0015031]; vesicle-mediated transport [GO:0016192]	Developmental and epileptic encephalopathy 21 (DEE21) [MIM:615833]: A severe disease characterized by intractable seizures, profound global developmental delay, and persistent severe axial hypotonia as well as appendicular hypertonia. {ECO:0000269|PubMed:24399846}. Note=The disease is caused by variants affecting the gene represented in this entry.	Cytoplasmic vesicle, clathrin-coated vesicle membrane {ECO:0000250}. Cell membrane {ECO:0000250}. Note=Colocalizes with AP-2 at the plasma membrane. {ECO:0000250}.	11798000	12913000	13393000	12602000	12676500	669979	0.0528521	10614000	15098000	13912000	10887000	12627750	2.22387e+06	0.17611	13242000	15485000	16680000	13255000	14665500	1.7074e+06	0.116423	16274000	20034000	14386000	12847000	15885250	3.10064e+06	0.19519	6933600	5845100
2985	5905	Q12846	STX4_HUMAN	10	2	2	FALSE		Syntaxin-4 OS=Homo sapiens OX=9606 GN=STX4 PE=1 SV=2	Syntaxin-4 (Renal carcinoma antigen NY-REN-31)	STX4 STX4A	Plasma membrane t-SNARE that mediates docking of transport vesicles (By similarity). Necessary for the translocation of SLC2A4 from intracellular vesicles to the plasma membrane (By similarity). In neurons, recruited at neurite tips to membrane domains rich in the phospholipid 1-oleoyl-2-palmitoyl-PC (OPPC) which promotes neurite tip surface expression of the dopamine transporter SLC6A3/DAT by fa…			Alternative splicing;Cell membrane;Cell projection;Coiled coil;Membrane;Neurotransmitter transport;Phosphoprotein;Reference proteome;Transmembrane;Transmembrane helix;Transport	Expressed in neutrophils and neutrophil-differentiated HL-60 cells. Expression in neutrophils increases with differentiation. {ECO:0000269|PubMed:10080545}.	basolateral plasma membrane [GO:0016323]; cell surface [GO:0009986]; cytosol [GO:0005829]; dendritic spine [GO:0043197]; endomembrane system [GO:0012505]; endosome [GO:0005768]; extracellular exosome [GO:0070062]; extracellular space [GO:0005615]; glutamatergic synapse [GO:0098978]; integral component of membrane [GO:0016021]; lamellipodium [GO:0030027]; lateral loop [GO:0043219]; membrane [GO:00…		Cell membrane {ECO:0000250|UniProtKB:Q08850}; Single-pass type IV membrane protein {ECO:0000305}. Cell projection, neuron projection {ECO:0000250|UniProtKB:Q08850}. Note=Localizes to neurite tips in neuronal cells. {ECO:0000250|UniProtKB:Q08850}.	10642000	10767000	10873000	10580000	10715500	130666	0.0121941	12447000	11771000	11081000	13590000	12222250	1.06885e+06	0.0874513	13119000	11378000	10744000	12431000	11918000	1.06073e+06	0.0890024	12475000	12244000	11902000	12304000	12231250	240329	0.0196488	10838000	12411000
835	5582	P30043	BLVRB_HUMAN	54	8	8	FALSE	Carbamidomethylation	Flavin reductase (NADPH) OS=Homo sapiens OX=9606 GN=BLVRB PE=1 SV=3	Flavin reductase (NADPH) (FR) (EC 1.5.1.30) (Biliverdin reductase B) (BVR-B) (EC 1.3.1.24) (Biliverdin-IX beta-reductase) (Green heme-binding protein) (GHBP) (NADPH-dependent diaphorase) (NADPH-flavin reductase) (FLR)	BLVRB FLR	Broad specificity oxidoreductase that catalyzes the NADPH-dependent reduction of a variety of flavins, such as riboflavin, FAD or FMN, biliverdins, methemoglobin and PQQ (pyrroloquinoline quinone). Contributes to heme catabolism and metabolizes linear tetrapyrroles. Can also reduce the complexed Fe(3+) iron to Fe(2+) in the presence of FMN and NADPH. In the liver, converts biliverdin to bilirubin…	CATALYTIC ACTIVITY: Reaction=NADP(+) + reduced riboflavin = 2 H(+) + NADPH + riboflavin; Xref=Rhea:RHEA:19377, ChEBI:CHEBI:15378, ChEBI:CHEBI:17607, ChEBI:CHEBI:57783, ChEBI:CHEBI:57986, ChEBI:CHEBI:58349; EC=1.5.1.30; Evidence={ECO:0000269|PubMed:10620517, ECO:0000269|PubMed:18241201}; CATALYTIC ACTIVITY: Reaction=bilirubin IXalpha + NAD(+) = biliverdin IXalpha + H(+) + NADH; Xref=Rhea:RHEA:1579…		Cytoplasm;Direct protein sequencing;NADP;Oxidoreductase;Phosphoprotein;Reference proteome	Predominantly expressed in liver and erythrocytes. At lower levels in heart, lung, adrenal gland and cerebrum. {ECO:0000269|PubMed:7929092}.	cytosol [GO:0005829]; extracellular exosome [GO:0070062]; intracellular membrane-bounded organelle [GO:0043231]; nucleoplasm [GO:0005654]; plasma membrane [GO:0005886]; biliberdin reductase NAD+ activity [GO:0106276]; biliverdin reductase (NAD(P)+) activity [GO:0004074]; biliverdin reductase (NADP+) activity [GO:0106277]; riboflavin reductase (NADPH) activity [GO:0042602]; heme catabolic process …		Cytoplasm {ECO:0000269|PubMed:7929092}.	64186000	78379000	68012000	70513000	70272500	5.99801e+06	0.0853536	73827000	139780000	97804000	89202000	100153250	2.82182e+07	0.28175	91064000	122990000	113630000	97409000	106273250	1.46455e+07	0.137809	119030000	114140000	110950000	100650000	111192500	7.77426e+06	0.0699171	128670000	138420000
1248	2292	Q96GM5	SMRD1_HUMAN	13	5	5	FALSE	Carbamidomethylation	SWI/SNF-related matrix-associated actin-dependent regulator of chromatin subfamily D member 1 OS=Homo sapiens OX=9606 GN=SMARCD1 PE=1 SV=2	SWI/SNF-related matrix-associated actin-dependent regulator of chromatin subfamily D member 1 (60 kDa BRG-1/Brm-associated factor subunit A) (BRG1-associated factor 60A) (BAF60A) (SWI/SNF complex 60 kDa subunit)	SMARCD1 BAF60A	Involved in transcriptional activation and repression of select genes by chromatin remodeling (alteration of DNA-nucleosome topology). Component of SWI/SNF chromatin remodeling complexes that carry out key enzymatic activities, changing chromatin structure by altering DNA-histone contacts within a nucleosome in an ATP-dependent manner (PubMed:8804307, PubMed:29374058). Belongs to the neural proge…			Acetylation;Alternative splicing;Chromatin regulator;Coiled coil;Disease variant;Isopeptide bond;Mental retardation;Methylation;Neurogenesis;Nucleus;Phosphoprotein;Reference proteome;Ubl conjugation	Expressed in all tissues tested, including brain, heart, kidney, liver, lung, muscle, pancreas and placenta. {ECO:0000269|PubMed:8804307}.	intracellular membrane-bounded organelle [GO:0043231]; nBAF complex [GO:0071565]; npBAF complex [GO:0071564]; nucleoplasm [GO:0005654]; nucleus [GO:0005634]; SWI/SNF complex [GO:0016514]; chromatin binding [GO:0003682]; molecular adaptor activity [GO:0060090]; signaling receptor binding [GO:0005102]; transcription coactivator activity [GO:0003713]; transcription coregulator activity [GO:0003712];…	Coffin-Siris syndrome 11 (CSS11) [MIM:618779]: A form of Coffin-Siris syndrome, a congenital multiple malformation syndrome with broad phenotypic and genetic variability. Cardinal features are intellectual disability, coarse facial features, hypertrichosis, and hypoplastic or absent fifth digit nails or phalanges. Additional features include malformations of the cardiac, gastrointestinal, genitou…	Nucleus {ECO:0000269|PubMed:8804307, ECO:0000305}.	24299000	25818000	23864000	24412000	24598250	846789	0.0344247	30460000	20205000	19263000	28395000	24580750	5.67273e+06	0.23078	25406000	13264000	18905000	20221000	19449000	4.98772e+06	0.256451	17902000	19583000	18851000	21871000	19551750	1.6924e+06	0.0865599	18040000	18719000
948	3725	Q9H8Y8	GORS2_HUMAN	22	6	6	FALSE	Carbamidomethylation	Golgi reassembly-stacking protein 2 OS=Homo sapiens OX=9606 GN=GORASP2 PE=1 SV=3	Golgi reassembly-stacking protein 2 (GRS2) (Golgi phosphoprotein 6) (GOLPH6) (Golgi reassembly-stacking protein of 55 kDa) (GRASP55) (p59)	GORASP2 GOLPH6	Plays a role in the assembly and membrane stacking of the Golgi cisternae, and in the process by which Golgi stacks reform after breakdown during mitosis and meiosis (PubMed:10487747, PubMed:21515684, PubMed:22523075). May regulate the intracellular transport and presentation of a defined set of transmembrane proteins, such as transmembrane TGFA (PubMed:11101516). Required for normal acrosome for…			Alternative splicing;Differentiation;Direct protein sequencing;Endoplasmic reticulum;Golgi apparatus;Lipoprotein;Membrane;Methylation;Myristate;Palmitate;Phosphoprotein;Reference proteome;Repeat;Spermatogenesis		endoplasmic reticulum membrane [GO:0005789]; Golgi apparatus [GO:0005794]; Golgi membrane [GO:0000139]; membrane [GO:0016020]; cell differentiation [GO:0030154]; establishment of protein localization to plasma membrane [GO:0061951]; Golgi organization [GO:0007030]; organelle assembly [GO:0070925]; organelle organization [GO:0006996]; response to endoplasmic reticulum stress [GO:0034976]; spermato…		Golgi apparatus membrane {ECO:0000269|PubMed:10487747, ECO:0000269|PubMed:11101516, ECO:0000269|PubMed:27062250}; Lipid-anchor {ECO:0000269|PubMed:11101516}. Endoplasmic reticulum membrane {ECO:0000269|PubMed:27062250}. Golgi apparatus {ECO:0000269|PubMed:28067262}. Note=Detected in the intermediate Golgi, membrane-associated (By similarity). ER stress triggers its relocalization from Golgi to ER…	27958000	27282000	25157000	25850000	26561750	1.28429e+06	0.048351	25276000	39275000	35475000	27450000	31869000	6.60422e+06	0.20723	27263000	39790000	32633000	31266000	32738000	5.22443e+06	0.159583	35452000	36199000	34075000	29460000	33796500	3.02189e+06	0.0894143	41780000	36856000
948	3726	Q9H8Y8-3	GORS2_HUMAN	21	6	6	FALSE	Carbamidomethylation	Isoform 3 of Golgi reassembly-stacking protein 2 OS=Homo sapiens OX=9606 GN=GORASP2	Golgi reassembly-stacking protein 2 (GRS2) (Golgi phosphoprotein 6) (GOLPH6) (Golgi reassembly-stacking protein of 55 kDa) (GRASP55) (p59)	GORASP2 GOLPH6	Plays a role in the assembly and membrane stacking of the Golgi cisternae, and in the process by which Golgi stacks reform after breakdown during mitosis and meiosis (PubMed:10487747, PubMed:21515684, PubMed:22523075). May regulate the intracellular transport and presentation of a defined set of transmembrane proteins, such as transmembrane TGFA (PubMed:11101516). Required for normal acrosome for…			Alternative splicing;Differentiation;Direct protein sequencing;Endoplasmic reticulum;Golgi apparatus;Lipoprotein;Membrane;Methylation;Myristate;Palmitate;Phosphoprotein;Reference proteome;Repeat;Spermatogenesis		endoplasmic reticulum membrane [GO:0005789]; Golgi apparatus [GO:0005794]; Golgi membrane [GO:0000139]; membrane [GO:0016020]; cell differentiation [GO:0030154]; establishment of protein localization to plasma membrane [GO:0061951]; Golgi organization [GO:0007030]; organelle assembly [GO:0070925]; organelle organization [GO:0006996]; response to endoplasmic reticulum stress [GO:0034976]; spermato…		Golgi apparatus membrane {ECO:0000269|PubMed:10487747, ECO:0000269|PubMed:11101516, ECO:0000269|PubMed:27062250}; Lipid-anchor {ECO:0000269|PubMed:11101516}. Endoplasmic reticulum membrane {ECO:0000269|PubMed:27062250}. Golgi apparatus {ECO:0000269|PubMed:28067262}. Note=Detected in the intermediate Golgi, membrane-associated (By similarity). ER stress triggers its relocalization from Golgi to ER…	27958000	27282000	25157000	25850000	26561750	1.28429e+06	0.048351	25276000	39275000	35475000	27450000	31869000	6.60422e+06	0.20723	27263000	39790000	32633000	31266000	32738000	5.22443e+06	0.159583	35452000	36199000	34075000	29460000	33796500	3.02189e+06	0.0894143	41780000	36856000
32	2	P60709	ACTB_HUMAN	79	39	1	FALSE	Carbamidomethylation; Acetylation (Protein N-term); Oxidation (M)	Actin cytoplasmic 1 OS=Homo sapiens OX=9606 GN=ACTB PE=1 SV=1	Actin, cytoplasmic 1 (Beta-actin) [Cleaved into: Actin, cytoplasmic 1, N-terminally processed]	ACTB	Actin is a highly conserved protein that polymerizes to produce filaments that form cross-linked networks in the cytoplasm of cells (PubMed:29581253). Actin exists in both monomeric (G-actin) and polymeric (F-actin) forms, both forms playing key functions, such as cell motility and contraction (PubMed:29581253). In addition to their role in the cytoplasmic cytoskeleton, G- and F-actin also locali…			ATP-binding;Acetylation;Cytoplasm;Cytoskeleton;Deafness;Direct protein sequencing;Disease variant;Dystonia;Isopeptide bond;Mental retardation;Methylation;Nucleotide-binding;Nucleus;Oxidation;Reference proteome;Ubl conjugation		actin cytoskeleton [GO:0015629]; actin filament [GO:0005884]; adherens junction [GO:0005912]; apical junction complex [GO:0043296]; axon [GO:0030424]; blood microparticle [GO:0072562]; calyx of Held [GO:0044305]; cell-cell junction [GO:0005911]; chromatin [GO:0000785]; cortical cytoskeleton [GO:0030863]; cytoplasm [GO:0005737]; cytoplasmic ribonucleoprotein granule [GO:0036464]; cytoskeleton [GO:…	Dystonia, juvenile-onset (DJO) [MIM:607371]: A form of dystonia with juvenile onset. Dystonia is defined by the presence of sustained involuntary muscle contraction, often leading to abnormal postures. Patients with juvenile-onset dystonia manifest progressive, generalized, dopa-unresponsive dystonia, developmental malformations and sensory hearing loss. {ECO:0000269|PubMed:16685646}. Note=The di…	Cytoplasm, cytoskeleton {ECO:0000269|PubMed:11687588, ECO:0000269|PubMed:17289661}. Nucleus {ECO:0000269|PubMed:11687588, ECO:0000269|PubMed:29925947}. Note=Localized in cytoplasmic mRNP granules containing untranslated mRNAs. {ECO:0000269|PubMed:17289661}.	291230000	298730000	297540000	299730000	296807500	3.82457e+06	0.0128857	300220000	320620000	240310000	301880000	290757500	3.48806e+07	0.119965	280940000	319180000	351430000	201790000	288335000	6.44906e+07	0.223666	445400000	374580000	327930000	339770000	371920000	5.28366e+07	0.142065	359210000	364260000
1282	5063	Q9UHV9	PFD2_HUMAN	55	7	7	FALSE		Prefoldin subunit 2 OS=Homo sapiens OX=9606 GN=PFDN2 PE=1 SV=1	Prefoldin subunit 2	PFDN2 PFD2 HSPC231	Binds specifically to cytosolic chaperonin (c-CPN) and transfers target proteins to it. Binds to nascent polypeptide chain and promotes folding in an environment in which there are many competing pathways for nonnative proteins. {ECO:0000269|PubMed:9630229}.			Chaperone;Cytoplasm;Mitochondrion;Nucleus;Reference proteome		cytoplasm [GO:0005737]; cytosol [GO:0005829]; mitochondrion [GO:0005739]; nucleus [GO:0005634]; prefoldin complex [GO:0016272]; RPAP3/R2TP/prefoldin-like complex [GO:1990062]; amyloid-beta binding [GO:0001540]; protein folding chaperone [GO:0044183]; unfolded protein binding [GO:0051082]; negative regulation of amyloid fibril formation [GO:1905907]; positive regulation of cytoskeleton organizatio…		Nucleus {ECO:0000269|PubMed:17936702}. Cytoplasm {ECO:0000269|PubMed:17936702}. Mitochondrion {ECO:0000269|PubMed:17936702}.	134620000	142190000	137270000	131270000	136337500	4.6098e+06	0.0338117	125810000	190320000	182600000	141630000	160090000	3.1286e+07	0.195428	125080000	183740000	163460000	139560000	152960000	2.59134e+07	0.169413	161570000	165810000	146900000	141320000	153900000	1.1661e+07	0.0757697	171840000	168460000
540	1630	P23193	TCEA1_HUMAN	59	18	18	FALSE	Carbamidomethylation; Acetylation (Protein N-term)	Transcription elongation factor A protein 1 OS=Homo sapiens OX=9606 GN=TCEA1 PE=1 SV=2	Transcription elongation factor A protein 1 (Transcription elongation factor S-II protein 1) (Transcription elongation factor TFIIS.o)	TCEA1 GTF2S TFIIS	Necessary for efficient RNA polymerase II transcription elongation past template-encoded arresting sites. The arresting sites in DNA have the property of trapping a certain fraction of elongating RNA polymerases that pass through, resulting in locked ternary complexes. Cleavage of the nascent transcript by S-II allows the resumption of elongation from the new 3'-terminus.			Acetylation;Alternative splicing;Chromosomal rearrangement;DNA-binding;Direct protein sequencing;Isopeptide bond;Metal-binding;Nucleus;Phosphoprotein;Reference proteome;Transcription;Transcription regulation;Ubl conjugation;Zinc;Zinc-finger		nucleolus [GO:0005730]; nucleoplasm [GO:0005654]; nucleus [GO:0005634]; transcription factor TFIID complex [GO:0005669]; DNA binding [GO:0003677]; zinc ion binding [GO:0008270]; positive regulation of transcription by RNA polymerase II [GO:0045944]; transcription by RNA polymerase II [GO:0006366]; transcription, DNA-templated [GO:0006351]	Note=A chromosomal aberration involving TCEA1 may be a cause of salivary gland pleiomorphic adenomas (PA) [181030]. Pleiomorphic adenomas are the most common benign epithelial tumors of the salivary gland. Translocation t(3;8)(p21;q12) with PLAG1. {ECO:0000269|PubMed:10029085}.	Nucleus.	118490000	123850000	118760000	113960000	118765000	4.04231e+06	0.0340362	122920000	135300000	146460000	131410000	134022500	9.77094e+06	0.0729053	137680000	139250000	133490000	135180000	136400000	2.56368e+06	0.0187953	94959000	103880000	91434000	85731000	94001000	7.60471e+06	0.0809003	139720000	140060000
1393	2316	Q71RC2	LARP4_HUMAN	7	5	5	FALSE		La-related protein 4 OS=Homo sapiens OX=9606 GN=LARP4 PE=1 SV=3	La-related protein 4 (La ribonucleoprotein domain family member 4)	LARP4 PP13296	RNA binding protein that binds to the poly-A tract of mRNA molecules (PubMed:21098120). Associates with the 40S ribosomal subunit and with polysomes (PubMed:21098120). Plays a role in the regulation of mRNA translation (PubMed:21098120). Plays a role in the regulation of cell morphology and cytoskeletal organization (PubMed:21834987, PubMed:27615744). {ECO:0000269|PubMed:21098120, ECO:0000269|Pub…			Acetylation;Alternative splicing;Cytoplasm;Direct protein sequencing;Methylation;Phosphoprotein;Protein biosynthesis;RNA-binding;Reference proteome		cytoplasmic stress granule [GO:0010494]; cytosol [GO:0005829]; membrane [GO:0016020]; mRNA 3'-UTR binding [GO:0003730]; poly(A) binding [GO:0008143]; RNA binding [GO:0003723]; cytoskeleton organization [GO:0007010]; positive regulation of translation [GO:0045727]; posttranscriptional regulation of gene expression [GO:0010608]; regulation of cell morphogenesis [GO:0022604]; translation [GO:0006412]		Cytoplasm, Stress granule {ECO:0000269|PubMed:21098120}. Cytoplasm, cytosol {ECO:0000269|PubMed:21098120, ECO:0000269|PubMed:27615744}. Note=Localized throughout the cytosol. Partially localized in stress granules in response to arsenite treatment. {ECO:0000269|PubMed:21098120}.	24729000	21501000	23353000	24276000	23464750	1.4289e+06	0.0608956	22785000	15682000	16999000	25752000	20304500	4.76522e+06	0.234688	13724000	10543000	13028000	14201000	12874000	1.62693e+06	0.126373	12959000	12983000	13963000	16315000	14055000	1.5776e+06	0.112245	14672000	13788000
1393	2318	Q71RC2-4	LARP4_HUMAN	7	5	5	FALSE		Isoform 4 of La-related protein 4 OS=Homo sapiens OX=9606 GN=LARP4	La-related protein 4 (La ribonucleoprotein domain family member 4)	LARP4 PP13296	RNA binding protein that binds to the poly-A tract of mRNA molecules (PubMed:21098120). Associates with the 40S ribosomal subunit and with polysomes (PubMed:21098120). Plays a role in the regulation of mRNA translation (PubMed:21098120). Plays a role in the regulation of cell morphology and cytoskeletal organization (PubMed:21834987, PubMed:27615744). {ECO:0000269|PubMed:21098120, ECO:0000269|Pub…			Acetylation;Alternative splicing;Cytoplasm;Direct protein sequencing;Methylation;Phosphoprotein;Protein biosynthesis;RNA-binding;Reference proteome		cytoplasmic stress granule [GO:0010494]; cytosol [GO:0005829]; membrane [GO:0016020]; mRNA 3'-UTR binding [GO:0003730]; poly(A) binding [GO:0008143]; RNA binding [GO:0003723]; cytoskeleton organization [GO:0007010]; positive regulation of translation [GO:0045727]; posttranscriptional regulation of gene expression [GO:0010608]; regulation of cell morphogenesis [GO:0022604]; translation [GO:0006412]		Cytoplasm, Stress granule {ECO:0000269|PubMed:21098120}. Cytoplasm, cytosol {ECO:0000269|PubMed:21098120, ECO:0000269|PubMed:27615744}. Note=Localized throughout the cytosol. Partially localized in stress granules in response to arsenite treatment. {ECO:0000269|PubMed:21098120}.	24729000	21501000	23353000	24276000	23464750	1.4289e+06	0.0608956	22785000	15682000	16999000	25752000	20304500	4.76522e+06	0.234688	13724000	10543000	13028000	14201000	12874000	1.62693e+06	0.126373	12959000	12983000	13963000	16315000	14055000	1.5776e+06	0.112245	14672000	13788000
2150	6547	Q8N5M4	TTC9C_HUMAN	31	4	4	FALSE		Tetratricopeptide repeat protein 9C OS=Homo sapiens OX=9606 GN=TTC9C PE=1 SV=1	Tetratricopeptide repeat protein 9C (TPR repeat protein 9C)	TTC9C				Alternative splicing;Reference proteome;Repeat;TPR repeat					21919000	22816000	23135000	22256000	22531500	546568	0.0242579	22666000	32542000	29945000	19873000	26256500	5.96527e+06	0.227192	26017000	31283000	29406000	26402000	28277000	2.51223e+06	0.0888436	27636000	27691000	26152000	22887000	26091500	2.25214e+06	0.0863169	31162000	29991000
2002	5040	Q9BY42	RTF2_HUMAN	26	5	5	FALSE		Replication termination factor 2 OS=Homo sapiens OX=9606 GN=RTF2 PE=1 SV=3	Replication termination factor 2 (RTF2) (Replication termination factor 2 domain-containing protein 1)	RTF2 C20orf43 RTFDC1 AD-007 CDA05 HSPC164 HSPC169	Replication termination factor which is a component of the elongating replisome (Probable). Required for ATR pathway signaling upon DNA damage and has a positive activity during DNA replication. Might function to facilitate fork pausing at replication fork barriers like the rDNA. May be globally required to stimulate ATR signaling after the fork stalls or encounters a lesion (Probable). Interacts…			Chromosome;Phosphoprotein;Reference proteome		nucleus [GO:0005634]; replication fork [GO:0005657]; DNA binding [GO:0003677]; cellular response to hydroxyurea [GO:0072711]; mitotic DNA replication termination [GO:1902979]; regulation of DNA stability [GO:0097752]		Chromosome {ECO:0000269|PubMed:29290612}. Note=Localizes at the replication fork. {ECO:0000269|PubMed:29290612}.	19796000	20245000	20759000	20226000	20256500	393967	0.0194489	20695000	14315000	17537000	19738000	18071250	2.83178e+06	0.156701	17120000	12161000	17259000	17029000	15892250	2.4893e+06	0.156636	15024000	15676000	17352000	17983000	16508750	1.38834e+06	0.084097	15387000	14081000
2010	2486	Q06203	PUR1_HUMAN	15	6	6	FALSE		Amidophosphoribosyltransferase OS=Homo sapiens OX=9606 GN=PPAT PE=1 SV=1	Amidophosphoribosyltransferase (ATase) (EC 2.4.2.14) (Glutamine phosphoribosylpyrophosphate amidotransferase) (GPAT)	PPAT GPAT		CATALYTIC ACTIVITY: Reaction=5-phospho-beta-D-ribosylamine + diphosphate + L-glutamate = 5-phospho-alpha-D-ribose 1-diphosphate + H2O + L-glutamine; Xref=Rhea:RHEA:14905, ChEBI:CHEBI:15377, ChEBI:CHEBI:29985, ChEBI:CHEBI:33019, ChEBI:CHEBI:58017, ChEBI:CHEBI:58359, ChEBI:CHEBI:58681; EC=2.4.2.14;	Purine metabolism; IMP biosynthesis via de novo pathway; N(1)-(5-phospho-D-ribosyl)glycinamide from 5-phospho-alpha-D-ribose 1-diphosphate: step 1/2.	4Fe-4S;Acetylation;Allosteric enzyme;Glutamine amidotransferase;Glycosyltransferase;Iron;Iron-sulfur;Magnesium;Metal-binding;Purine biosynthesis;Reference proteome;Transferase	Ubiquitously expressed.	cytosol [GO:0005829]; 4 iron, 4 sulfur cluster binding [GO:0051539]; amidophosphoribosyltransferase activity [GO:0004044]; metal ion binding [GO:0046872]; 'de novo' AMP biosynthetic process [GO:0044208]; 'de novo' IMP biosynthetic process [GO:0006189]; 'de novo' XMP biosynthetic process [GO:0097294]; glutamine metabolic process [GO:0006541]; GMP biosynthetic process [GO:0006177]; nucleoside metab…			36962000	36816000	32449000	33111000	34834500	2.38842e+06	0.0685648	37615000	29942000	30862000	36252000	33667750	3.83026e+06	0.113766	37741000	27580000	29855000	32864000	32010000	4.391e+06	0.137176	31639000	31358000	25752000	29136000	29471250	2.72055e+06	0.092312	20282000	21361000
2643	8610	P63218	GBG5_HUMAN	56	2	2	FALSE	Carbamidomethylation; Acetylation (Protein N-term)	Guanine nucleotide-binding protein G(I)/G(S)/G(O) subunit gamma-5 OS=Homo sapiens OX=9606 GN=GNG5 PE=1 SV=3	Guanine nucleotide-binding protein G(I)/G(S)/G(O) subunit gamma-5	GNG5 GNGT5	Guanine nucleotide-binding proteins (G proteins) are involved as a modulator or transducer in various transmembrane signaling systems. The beta and gamma chains are required for the GTPase activity, for replacement of GDP by GTP, and for G protein-effector interaction.			Acetylation;Cell membrane;Direct protein sequencing;Lipoprotein;Membrane;Methylation;Phosphoprotein;Prenylation;Reference proteome;Transducer		extracellular exosome [GO:0070062]; heterotrimeric G-protein complex [GO:0005834]; membrane [GO:0016020]; plasma membrane [GO:0005886]; G-protein beta-subunit binding [GO:0031681]; GTPase activity [GO:0003924]; PDZ domain binding [GO:0030165]; G protein-coupled receptor signaling pathway [GO:0007186]; signal transduction [GO:0007165]		Cell membrane {ECO:0000305}; Lipid-anchor {ECO:0000305}; Cytoplasmic side {ECO:0000305}.	13174000	10505000	10154000	11614000	11361750	1.35899e+06	0.119611	11959000	12196000	10615000	15239000	12502250	1.95281e+06	0.156197	17915000	11933000	14455000	16812000	15278750	2.65664e+06	0.173878	17222000	12221000	14410000	16594000	15111750	2.27296e+06	0.15041	28068000	22771000
752	5191	P68402	PA1B2_HUMAN	50	5	5	FALSE	Carbamidomethylation; Acetylation (Protein N-term)	Platelet-activating factor acetylhydrolase IB subunit beta OS=Homo sapiens OX=9606 GN=PAFAH1B2 PE=1 SV=1	Platelet-activating factor acetylhydrolase IB subunit alpha2 (EC 3.1.1.47) (PAF acetylhydrolase 30 kDa subunit) (PAF-AH 30 kDa subunit) (PAF-AH subunit beta) (PAFAH subunit beta)	PAFAH1B2 PAFAHB	Alpha2 catalytic subunit of the cytosolic type I platelet-activating factor (PAF) acetylhydrolase (PAF-AH (I)) heterotetrameric enzyme that catalyzes the hydrolyze of the acetyl group at the sn-2 position of PAF and its analogs and modulates the action of PAF. The activity and substrate specificity of PAF-AH (I) are affected by its subunit composition. The alpha2/alpha2 homodimer (PAFAH1B2/PAFAH1…	CATALYTIC ACTIVITY: Reaction=a 1-O-alkyl-2-acetyl-sn-glycero-3-phosphocholine + H2O = 1-O-alkyl-sn-glycero-3-phosphocholine + acetate + H(+); Xref=Rhea:RHEA:17777, ChEBI:CHEBI:15377, ChEBI:CHEBI:15378, ChEBI:CHEBI:30089, ChEBI:CHEBI:30909, ChEBI:CHEBI:36707; EC=3.1.1.47; Evidence={ECO:0000250|UniProtKB:P68401};PhysiologicalDirection=left-to-right; Xref=Rhea:RHEA:17778; Evidence={ECO:0000250|UniPr…		Acetylation;Alternative splicing;Cytoplasm;Direct protein sequencing;Hydrolase;Lipid degradation;Lipid metabolism;Phosphoprotein;Reference proteome	Ubiquitous. {ECO:0000269|PubMed:9144386}.	1-alkyl-2-acetylglycerophosphocholine esterase complex [GO:0008247]; cytoplasm [GO:0005737]; cytosol [GO:0005829]; extracellular exosome [GO:0070062]; extracellular region [GO:0005576]; fibrillar center [GO:0001650]; ficolin-1-rich granule lumen [GO:1904813]; nucleolus [GO:0005730]; plasma membrane [GO:0005886]; secretory granule lumen [GO:0034774]; 1-alkyl-2-acetylglycerophosphocholine esterase …		Cytoplasm.	100650000	108530000	103520000	98873000	102893250	4.21744e+06	0.0409885	111490000	149510000	121270000	106460000	122182500	1.9228e+07	0.157371	118250000	147790000	144470000	127740000	134562500	1.39734e+07	0.103843	139800000	128500000	119580000	128830000	129177500	8.27706e+06	0.0640751	156500000	150160000
2626	6134	Q6NYC1-2	JMJD6_HUMAN	14	3	3	FALSE		Isoform 2 of Bifunctional arginine demethylase and lysyl-hydroxylase JMJD6 OS=Homo sapiens OX=9606 GN=JMJD6	Bifunctional arginine demethylase and lysyl-hydroxylase JMJD6 (EC 1.14.11.-) (Histone arginine demethylase JMJD6) (JmjC domain-containing protein 6) (Jumonji domain-containing protein 6) (Lysyl-hydroxylase JMJD6) (Peptide-lysine 5-dioxygenase JMJD6) (Phosphatidylserine receptor) (Protein PTDSR)	JMJD6 KIAA0585 PSR PTDSR	Dioxygenase that can both act as a arginine demethylase and a lysyl-hydroxylase (PubMed:24498420, PubMed:17947579, PubMed:20684070, PubMed:21060799, PubMed:22189873). Acts as a lysyl-hydroxylase that catalyzes 5-hydroxylation on specific lysine residues of target proteins such as U2AF2/U2AF65 and LUC7L2. Regulates RNA splicing by mediating 5-hydroxylation of U2AF2/U2AF65, affecting the pre-mRNA s…	CATALYTIC ACTIVITY: Reaction=2-oxoglutarate + L-lysyl-[protein] + O2 = (5S)-5-hydroxy-L-lysyl-[protein] + CO2 + succinate; Xref=Rhea:RHEA:58360, Rhea:RHEA-COMP:9752, Rhea:RHEA-COMP:15144, ChEBI:CHEBI:15379, ChEBI:CHEBI:16526, ChEBI:CHEBI:16810, ChEBI:CHEBI:29969, ChEBI:CHEBI:30031, ChEBI:CHEBI:141843; Evidence={ECO:0000269|PubMed:19574390, ECO:0000269|PubMed:20684070, ECO:0000269|PubMed:22189873}…		Alternative splicing;Chromatin regulator;Cytoplasm;Developmental protein;Differentiation;Dioxygenase;Iron;Metal-binding;Nucleus;Oxidoreductase;Phosphoprotein;RNA-binding;Reference proteome;Transcription;Transcription regulation;mRNA processing;mRNA splicing	Highly expressed in the heart, skeletal muscle and kidney. Expressed at moderate or low level in brain, placenta, lung, liver, pancreas, spleen, thymus, prostate, testis and ovary. Up-regulated in many patients with chronic pancreatitis. Expressed in nursing thymic epithelial cells. {ECO:0000269|PubMed:15072554, ECO:0000269|PubMed:15622002, ECO:0000269|PubMed:9628581}.	cytoplasm [GO:0005737]; cytosol [GO:0005829]; nucleolus [GO:0005730]; nucleoplasm [GO:0005654]; nucleus [GO:0005634]; plasma membrane [GO:0005886]; ribonucleoprotein complex [GO:1990904]; demethylase activity [GO:0032451]; histone demethylase activity [GO:0032452]; histone H3-methyl-arginine-2 demethylase activity [GO:0033746]; histone H3-methyl-arginine-3 demethylase activity [GO:0033749]; ident…		Nucleus, nucleoplasm {ECO:0000269|PubMed:14729065, ECO:0000269|PubMed:21060799}. Nucleus, nucleolus {ECO:0000269|PubMed:21060799}. Cytoplasm {ECO:0000269|PubMed:21060799, ECO:0000269|PubMed:24498420}. Note=Mainly found throughout the nucleoplasm outside of regions containing heterochromatic DNA, with some localization in nucleolus. During mitosis, excluded from the nucleus and reappears in the te…	15683000	15882000	15538000	15534000	15659250	163881	0.0104654	14466000	11907000	11528000	14928000	13207250	1.73743e+06	0.131551	11760000	9626200	12662000	12982000	11757550	1.51217e+06	0.128613	11151000	11752000	12552000	12539000	11998500	677624	0.0564757	10601000	12659000
2626	6142	Q6NYC1	JMJD6_HUMAN	13	3	3	FALSE		Bifunctional arginine demethylase and lysyl-hydroxylase JMJD6 OS=Homo sapiens OX=9606 GN=JMJD6 PE=1 SV=1	Bifunctional arginine demethylase and lysyl-hydroxylase JMJD6 (EC 1.14.11.-) (Histone arginine demethylase JMJD6) (JmjC domain-containing protein 6) (Jumonji domain-containing protein 6) (Lysyl-hydroxylase JMJD6) (Peptide-lysine 5-dioxygenase JMJD6) (Phosphatidylserine receptor) (Protein PTDSR)	JMJD6 KIAA0585 PSR PTDSR	Dioxygenase that can both act as a arginine demethylase and a lysyl-hydroxylase (PubMed:24498420, PubMed:17947579, PubMed:20684070, PubMed:21060799, PubMed:22189873). Acts as a lysyl-hydroxylase that catalyzes 5-hydroxylation on specific lysine residues of target proteins such as U2AF2/U2AF65 and LUC7L2. Regulates RNA splicing by mediating 5-hydroxylation of U2AF2/U2AF65, affecting the pre-mRNA s…	CATALYTIC ACTIVITY: Reaction=2-oxoglutarate + L-lysyl-[protein] + O2 = (5S)-5-hydroxy-L-lysyl-[protein] + CO2 + succinate; Xref=Rhea:RHEA:58360, Rhea:RHEA-COMP:9752, Rhea:RHEA-COMP:15144, ChEBI:CHEBI:15379, ChEBI:CHEBI:16526, ChEBI:CHEBI:16810, ChEBI:CHEBI:29969, ChEBI:CHEBI:30031, ChEBI:CHEBI:141843; Evidence={ECO:0000269|PubMed:19574390, ECO:0000269|PubMed:20684070, ECO:0000269|PubMed:22189873}…		Alternative splicing;Chromatin regulator;Cytoplasm;Developmental protein;Differentiation;Dioxygenase;Iron;Metal-binding;Nucleus;Oxidoreductase;Phosphoprotein;RNA-binding;Reference proteome;Transcription;Transcription regulation;mRNA processing;mRNA splicing	Highly expressed in the heart, skeletal muscle and kidney. Expressed at moderate or low level in brain, placenta, lung, liver, pancreas, spleen, thymus, prostate, testis and ovary. Up-regulated in many patients with chronic pancreatitis. Expressed in nursing thymic epithelial cells. {ECO:0000269|PubMed:15072554, ECO:0000269|PubMed:15622002, ECO:0000269|PubMed:9628581}.	cytoplasm [GO:0005737]; cytosol [GO:0005829]; nucleolus [GO:0005730]; nucleoplasm [GO:0005654]; nucleus [GO:0005634]; plasma membrane [GO:0005886]; ribonucleoprotein complex [GO:1990904]; demethylase activity [GO:0032451]; histone demethylase activity [GO:0032452]; histone H3-methyl-arginine-2 demethylase activity [GO:0033746]; histone H3-methyl-arginine-3 demethylase activity [GO:0033749]; ident…		Nucleus, nucleoplasm {ECO:0000269|PubMed:14729065, ECO:0000269|PubMed:21060799}. Nucleus, nucleolus {ECO:0000269|PubMed:21060799}. Cytoplasm {ECO:0000269|PubMed:21060799, ECO:0000269|PubMed:24498420}. Note=Mainly found throughout the nucleoplasm outside of regions containing heterochromatic DNA, with some localization in nucleolus. During mitosis, excluded from the nucleus and reappears in the te…	15683000	15882000	15538000	15534000	15659250	163881	0.0104654	14466000	11907000	11528000	14928000	13207250	1.73743e+06	0.131551	11760000	9626200	12662000	12982000	11757550	1.51217e+06	0.128613	11151000	11752000	12552000	12539000	11998500	677624	0.0564757	10601000	12659000
2626	6151	Q6NYC1-3	JMJD6_HUMAN	12	3	3	FALSE		Isoform 3 of Bifunctional arginine demethylase and lysyl-hydroxylase JMJD6 OS=Homo sapiens OX=9606 GN=JMJD6	Bifunctional arginine demethylase and lysyl-hydroxylase JMJD6 (EC 1.14.11.-) (Histone arginine demethylase JMJD6) (JmjC domain-containing protein 6) (Jumonji domain-containing protein 6) (Lysyl-hydroxylase JMJD6) (Peptide-lysine 5-dioxygenase JMJD6) (Phosphatidylserine receptor) (Protein PTDSR)	JMJD6 KIAA0585 PSR PTDSR	Dioxygenase that can both act as a arginine demethylase and a lysyl-hydroxylase (PubMed:24498420, PubMed:17947579, PubMed:20684070, PubMed:21060799, PubMed:22189873). Acts as a lysyl-hydroxylase that catalyzes 5-hydroxylation on specific lysine residues of target proteins such as U2AF2/U2AF65 and LUC7L2. Regulates RNA splicing by mediating 5-hydroxylation of U2AF2/U2AF65, affecting the pre-mRNA s…	CATALYTIC ACTIVITY: Reaction=2-oxoglutarate + L-lysyl-[protein] + O2 = (5S)-5-hydroxy-L-lysyl-[protein] + CO2 + succinate; Xref=Rhea:RHEA:58360, Rhea:RHEA-COMP:9752, Rhea:RHEA-COMP:15144, ChEBI:CHEBI:15379, ChEBI:CHEBI:16526, ChEBI:CHEBI:16810, ChEBI:CHEBI:29969, ChEBI:CHEBI:30031, ChEBI:CHEBI:141843; Evidence={ECO:0000269|PubMed:19574390, ECO:0000269|PubMed:20684070, ECO:0000269|PubMed:22189873}…		Alternative splicing;Chromatin regulator;Cytoplasm;Developmental protein;Differentiation;Dioxygenase;Iron;Metal-binding;Nucleus;Oxidoreductase;Phosphoprotein;RNA-binding;Reference proteome;Transcription;Transcription regulation;mRNA processing;mRNA splicing	Highly expressed in the heart, skeletal muscle and kidney. Expressed at moderate or low level in brain, placenta, lung, liver, pancreas, spleen, thymus, prostate, testis and ovary. Up-regulated in many patients with chronic pancreatitis. Expressed in nursing thymic epithelial cells. {ECO:0000269|PubMed:15072554, ECO:0000269|PubMed:15622002, ECO:0000269|PubMed:9628581}.	cytoplasm [GO:0005737]; cytosol [GO:0005829]; nucleolus [GO:0005730]; nucleoplasm [GO:0005654]; nucleus [GO:0005634]; plasma membrane [GO:0005886]; ribonucleoprotein complex [GO:1990904]; demethylase activity [GO:0032451]; histone demethylase activity [GO:0032452]; histone H3-methyl-arginine-2 demethylase activity [GO:0033746]; histone H3-methyl-arginine-3 demethylase activity [GO:0033749]; ident…		Nucleus, nucleoplasm {ECO:0000269|PubMed:14729065, ECO:0000269|PubMed:21060799}. Nucleus, nucleolus {ECO:0000269|PubMed:21060799}. Cytoplasm {ECO:0000269|PubMed:21060799, ECO:0000269|PubMed:24498420}. Note=Mainly found throughout the nucleoplasm outside of regions containing heterochromatic DNA, with some localization in nucleolus. During mitosis, excluded from the nucleus and reappears in the te…	15683000	15882000	15538000	15534000	15659250	163881	0.0104654	14466000	11907000	11528000	14928000	13207250	1.73743e+06	0.131551	11760000	9626200	12662000	12982000	11757550	1.51217e+06	0.128613	11151000	11752000	12552000	12539000	11998500	677624	0.0564757	10601000	12659000
869	428	Q9Y5K6	CD2AP_HUMAN	36	14	14	FALSE	Carbamidomethylation	CD2-associated protein OS=Homo sapiens OX=9606 GN=CD2AP PE=1 SV=1	CD2-associated protein (Adapter protein CMS) (Cas ligand with multiple SH3 domains)	CD2AP	Seems to act as an adapter protein between membrane proteins and the actin cytoskeleton (PubMed:10339567). In collaboration with CBLC, modulates the rate of RET turnover and may act as regulatory checkpoint that limits the potency of GDNF on neuronal survival. Controls CBLC function, converting it from an inhibitor to a promoter of RET degradation (By similarity). May play a role in receptor clus…			Cell cycle;Cell division;Cell junction;Cell projection;Coiled coil;Cytoplasm;Cytoskeleton;Host-virus interaction;Isopeptide bond;Mitosis;Phosphoprotein;Reference proteome;Repeat;SH3 domain;SH3-binding;Ubl conjugation	Widely expressed in fetal and adult tissues.	actin cytoskeleton [GO:0015629]; axon [GO:0030424]; cell leading edge [GO:0031252]; cell-cell junction [GO:0005911]; centriolar satellite [GO:0034451]; cytoplasm [GO:0005737]; cytosol [GO:0005829]; dendrite [GO:0030425]; endocytic vesicle [GO:0030139]; extracellular exosome [GO:0070062]; fibrillar center [GO:0001650]; filamentous actin [GO:0031941]; perinuclear region of cytoplasm [GO:0048471]; p…	Focal segmental glomerulosclerosis 3 (FSGS3) [MIM:607832]: A renal pathology defined by the presence of segmental sclerosis in glomeruli and resulting in proteinuria, reduced glomerular filtration rate and progressive decline in renal function. Renal insufficiency often progresses to end-stage renal disease, a highly morbid state requiring either dialysis therapy or kidney transplantation. {ECO:0…	Cytoplasm, cytoskeleton {ECO:0000269|PubMed:15800069}. Cell projection, ruffle {ECO:0000269|PubMed:10339567}. Cell junction {ECO:0000269|PubMed:22891260}. Note=Colocalizes with F-actin and BCAR1/p130Cas in membrane ruffles (PubMed:10339567). Located at podocyte slit diaphragm between podocyte foot processes (By similarity). During late anaphase and telophase, concentrates in the vicinity of the m…	68015000	64987000	67047000	61462000	65377750	2.89984e+06	0.0443552	58551000	64944000	70871000	60203000	63642250	5.52867e+06	0.0868711	64347000	66189000	78101000	68565000	69300500	6.11578e+06	0.0882502	68780000	70191000	61411000	59420000	64950500	5.33049e+06	0.0820701	42681000	37240000
1511	8166	P63173	RL38_HUMAN	40	5	5	FALSE		60S ribosomal protein L38 OS=Homo sapiens OX=9606 GN=RPL38 PE=1 SV=2	60S ribosomal protein L38 (Large ribosomal subunit protein eL38)	RPL38				Acetylation;Isopeptide bond;Reference proteome;Ribonucleoprotein;Ribosomal protein;Ubl conjugation		cytosol [GO:0005829]; cytosolic large ribosomal subunit [GO:0022625]; cytosolic ribosome [GO:0022626]; eukaryotic 80S initiation complex [GO:0033291]; focal adhesion [GO:0005925]; polysomal ribosome [GO:0042788]; postsynaptic density [GO:0014069]; RNA binding [GO:0003723]; structural constituent of ribosome [GO:0003735]; 90S preribosome assembly [GO:0034463]; axial mesoderm development [GO:004831…			393460000	378090000	364540000	380910000	379250000	1.1866e+07	0.0312882	374510000	274070000	323530000	407920000	345007500	5.86566e+07	0.170015	366950000	234990000	297400000	318630000	304492500	5.47166e+07	0.179698	298980000	300520000	281230000	312790000	298380000	1.29963e+07	0.0435562	298300000	270470000
245	674	Q04637-8	IF4G1_HUMAN	30	36	33	FALSE	Carbamidomethylation	Isoform 8 of Eukaryotic translation initiation factor 4 gamma 1 OS=Homo sapiens OX=9606 GN=EIF4G1	Eukaryotic translation initiation factor 4 gamma 1 (eIF-4-gamma 1) (eIF-4G 1) (eIF-4G1) (p220)	EIF4G1 EIF4F EIF4G EIF4GI	Component of the protein complex eIF4F, which is involved in the recognition of the mRNA cap, ATP-dependent unwinding of 5'-terminal secondary structure and recruitment of mRNA to the ribosome. As a member of the eIF4F complex, required for endoplasmic reticulum stress-induced ATF4 mRNA translation (PubMed:29062139). {ECO:0000269|PubMed:29062139}.			Acetylation;Alternative initiation;Alternative splicing;Cytoplasm;Disease variant;Host-virus interaction;Initiation factor;Methylation;Neurodegeneration;Parkinson disease;Parkinsonism;Phosphoprotein;Protein biosynthesis;RNA-binding;Reference proteome;Translation regulation;Translational shunt		cytoplasm [GO:0005737]; cytoplasmic stress granule [GO:0010494]; cytosol [GO:0005829]; eukaryotic translation initiation factor 4F complex [GO:0016281]; membrane [GO:0016020]; nucleus [GO:0005634]; polysome [GO:0005844]; ATP binding [GO:0005524]; eukaryotic initiation factor 4E binding [GO:0008190]; identical protein binding [GO:0042802]; molecular adaptor activity [GO:0060090]; mRNA binding [GO:…	Parkinson disease 18 (PARK18) [MIM:614251]: An autosomal dominant, late-onset form of Parkinson disease. Parkinson disease is a complex neurodegenerative disorder characterized by bradykinesia, resting tremor, muscular rigidity and postural instability, as well as by a clinically significant response to treatment with levodopa. The pathology involves the loss of dopaminergic neurons in the substa…	Cytoplasm, Stress granule {ECO:0000269|PubMed:22872150}.	156380000	170940000	158240000	166820000	163095000	6.93017e+06	0.0424916	177880000	127790000	129120000	177960000	153187500	2.85638e+07	0.186463	153280000	113770000	126160000	148040000	135312500	1.85532e+07	0.137114	136140000	122770000	134560000	143710000	134295000	8.65914e+06	0.0644785	125670000	119810000
392	979	P48634	PRC2A_HUMAN	11	12	12	FALSE		Protein PRRC2A OS=Homo sapiens OX=9606 GN=PRRC2A PE=1 SV=3	Protein PRRC2A (HLA-B-associated transcript 2) (Large proline-rich protein BAT2) (Proline-rich and coiled-coil-containing protein 2A) (Protein G2)	PRRC2A BAT2 G2	May play a role in the regulation of pre-mRNA splicing. {ECO:0000269|PubMed:14667819}.			Acetylation;Alternative splicing;Cytoplasm;Methylation;Nucleus;Phosphoprotein;Reference proteome;Repeat	Limited to cell-lines of leukemic origin.	cytosol [GO:0005829]; extracellular exosome [GO:0070062]; membrane [GO:0016020]; nucleoplasm [GO:0005654]; plasma membrane [GO:0005886]; RNA binding [GO:0003723]; cell differentiation [GO:0030154]		Cytoplasm {ECO:0000269|PubMed:15752841}. Nucleus {ECO:0000269|PubMed:15752841}.	74172000	76174000	78230000	79334000	76977500	2.28315e+06	0.0296599	87180000	59133000	58778000	88907000	73499500	1.68094e+07	0.228701	76791000	49986000	63945000	57841000	62140750	1.13153e+07	0.182092	58375000	63574000	57876000	57207000	59258000	2.91685e+06	0.0492229	56928000	57439000
2657	7097	Q9NRX2	RM17_HUMAN	24	3	3	FALSE		39S ribosomal protein L17 mitochondrial OS=Homo sapiens OX=9606 GN=MRPL17 PE=1 SV=1	39S ribosomal protein L17, mitochondrial (L17mt) (MRP-L17) (LYST-interacting protein 2) (Mitochondrial large ribosomal subunit protein bL17m)	MRPL17 LIP2				Mitochondrion;Reference proteome;Ribonucleoprotein;Ribosomal protein;Transit peptide	Detected in adrenal gland, mammary gland and adipose tissue. {ECO:0000269|PubMed:10931946}.	large ribosomal subunit [GO:0015934]; mitochondrial inner membrane [GO:0005743]; mitochondrial large ribosomal subunit [GO:0005762]; mitochondrion [GO:0005739]; protein domain specific binding [GO:0019904]; structural constituent of ribosome [GO:0003735]; translation [GO:0006412]		Mitochondrion {ECO:0000269|PubMed:25278503, ECO:0000269|PubMed:25838379, ECO:0000269|PubMed:28892042}.	13524000	13726000	14050000	13225000	13631250	346829	0.0254437	14150000	17336000	19393000	12775000	15913500	3.00503e+06	0.188835	14561000	16670000	17092000	14821000	15786000	1.28049e+06	0.0811154	17706000	16620000	17380000	16094000	16950000	729857	0.0430594	18234000	16766000
1689	3384	Q9H9B1	EHMT1_HUMAN	2	2	2	FALSE		Histone-lysine N-methyltransferase EHMT1 OS=Homo sapiens OX=9606 GN=EHMT1 PE=1 SV=4	Histone-lysine N-methyltransferase EHMT1 (EC 2.1.1.-) (EC 2.1.1.367) (Euchromatic histone-lysine N-methyltransferase 1) (Eu-HMTase1) (G9a-like protein 1) (GLP) (GLP1) (Histone H3-K9 methyltransferase 5) (H3-K9-HMTase 5) (Lysine N-methyltransferase 1D)	EHMT1 EUHMTASE1 GLP KIAA1876 KMT1D	Histone methyltransferase that specifically mono- and dimethylates 'Lys-9' of histone H3 (H3K9me1 and H3K9me2, respectively) in euchromatin. H3K9me represents a specific tag for epigenetic transcriptional repression by recruiting HP1 proteins to methylated histones. Also weakly methylates 'Lys-27' of histone H3 (H3K27me). Also required for DNA methylation, the histone methyltransferase activity i…	CATALYTIC ACTIVITY: Reaction=N(6)-methyl-L-lysyl(9)-[histone H3] + S-adenosyl-L-methionine = H(+) + N(6),N(6)-dimethyl-L-lysyl(9)-[histone H3] + S-adenosyl-L-homocysteine; Xref=Rhea:RHEA:60284, Rhea:RHEA-COMP:15541, Rhea:RHEA-COMP:15542, ChEBI:CHEBI:15378, ChEBI:CHEBI:57856, ChEBI:CHEBI:59789, ChEBI:CHEBI:61929, ChEBI:CHEBI:61976; Evidence={ECO:0000269|PubMed:12004135}; CATALYTIC ACTIVITY: Reacti…		ANK repeat;Acetylation;Alternative splicing;Chromatin regulator;Chromosome;Disease variant;Isopeptide bond;Mental retardation;Metal-binding;Methyltransferase;Nucleus;Phosphoprotein;Reference proteome;Repeat;S-adenosyl-L-methionine;Transferase;Ubl conjugation;Zinc	Widely expressed. {ECO:0000269|PubMed:11347906}.	chromosome [GO:0005694]; nuclear body [GO:0016604]; nucleoplasm [GO:0005654]; nucleus [GO:0005634]; C2H2 zinc finger domain binding [GO:0070742]; histone methyltransferase activity (H3-K27 specific) [GO:0046976]; histone methyltransferase activity (H3-K9 specific) [GO:0046974]; histone-lysine N-methyltransferase activity [GO:0018024]; methyltransferase activity [GO:0008168]; p53 binding [GO:00020…	Kleefstra syndrome 1 (KLEFS1) [MIM:610253]: A form of Kleefstra syndrome, an autosomal dominant disease characterized by variable mental retardation, psychomotor developmental delay, seizures, behavioral abnormalities, and facial dysmorphisms. KLEFS1 patients additionally manifest brachy(micro)cephaly, congenital heart defects, and urogenital defects. {ECO:0000269|PubMed:16826528, ECO:0000269|Pub…	Nucleus. Chromosome. Note=Associates with euchromatic regions.	3865900	3802600	3652300	3884000	3801200	105222	0.0276813	3348900	3499400	3050500	2396300	3073775	488660	0.158977	2580500	2360900	2525500	2764100	2557750	166221	0.064987	2738400	3934800	3930300	3665400	3567225	566723	0.158869	3696900	2944400
2155	3433	Q6NUK1-2	SCMC1_HUMAN	17	9	9	FALSE	Carbamidomethylation	Isoform 2 of Calcium-binding mitochondrial carrier protein SCaMC-1 OS=Homo sapiens OX=9606 GN=SLC25A24	Calcium-binding mitochondrial carrier protein SCaMC-1 (Mitochondrial ATP-Mg/Pi carrier protein 1) (Mitochondrial Ca(2+)-dependent solute carrier protein 1) (Small calcium-binding mitochondrial carrier protein 1) (Solute carrier family 25 member 24)	SLC25A24 APC1 MCSC1 SCAMC1	Calcium-dependent mitochondrial solute carrier. Mediates the reversible, electroneutral exchange of Mg-ATP or Mg-ADP against phosphate ions, catalyzing the net uptake or efflux of adenine nucleotides across the mitochondrial inner membrane. Nucleotide transport is inactive when cytosolic calcium levels are low, and is activated by an increase in cytosolic calcium levels. May play a role in protec…			Acetylation;Alternative splicing;Calcium;Disease variant;Membrane;Metal-binding;Mitochondrion;Mitochondrion inner membrane;Reference proteome;Repeat;Transmembrane;Transmembrane helix;Transport	Present in various cell lines (at protein level). Expressed in all tissues tested. Highly expressed in testis, expressed at intermediate level in small intestine and pancreas, and weakly expressed in kidney, spleen, liver, skeletal muscle and heart. {ECO:0000269|PubMed:15054102, ECO:0000269|PubMed:15123600}.	integral component of membrane [GO:0016021]; mitochondrial inner membrane [GO:0005743]; mitochondrion [GO:0005739]; ATP transmembrane transporter activity [GO:0005347]; calcium ion binding [GO:0005509]; ATP transport [GO:0015867]; cellular response to calcium ion [GO:0071277]; cellular response to oxidative stress [GO:0034599]; mitochondrial transport [GO:0006839]; regulation of cell death [GO:00…	Fontaine progeroid syndrome (FPS) [MIM:612289]: An autosomal dominant progeroid disorder characterized by prenatal and postnatal growth retardation, decreased subcutaneous fat tissue, wrinkled skin, an aged appearance since birth, an abnormal scalp hair pattern, sparse hair, hypoplastic distal phalanges with hypoplastic nails, a widely open anterior fontanel, facial dysmorphisms, and craniosynost…	Mitochondrion inner membrane {ECO:0000269|PubMed:15054102, ECO:0000269|PubMed:15123600, ECO:0000269|PubMed:22015608}; Multi-pass membrane protein {ECO:0000269|PubMed:15054102, ECO:0000269|PubMed:15123600, ECO:0000269|PubMed:22015608}.	19269000	26619000	24967000	22944000	23449750	3.16653e+06	0.135034	24968000	25859000	24874000	23467000	24792000	988570	0.0398746	31121000	30235000	29765000	27200000	29580250	1.68348e+06	0.0569124	24524000	25844000	24114000	24386000	24717000	770400	0.0311688	29753000	30387000
2155	3437	Q6NUK1	SCMC1_HUMAN	16	9	9	FALSE	Carbamidomethylation	Calcium-binding mitochondrial carrier protein SCaMC-1 OS=Homo sapiens OX=9606 GN=SLC25A24 PE=1 SV=2	Calcium-binding mitochondrial carrier protein SCaMC-1 (Mitochondrial ATP-Mg/Pi carrier protein 1) (Mitochondrial Ca(2+)-dependent solute carrier protein 1) (Small calcium-binding mitochondrial carrier protein 1) (Solute carrier family 25 member 24)	SLC25A24 APC1 MCSC1 SCAMC1	Calcium-dependent mitochondrial solute carrier. Mediates the reversible, electroneutral exchange of Mg-ATP or Mg-ADP against phosphate ions, catalyzing the net uptake or efflux of adenine nucleotides across the mitochondrial inner membrane. Nucleotide transport is inactive when cytosolic calcium levels are low, and is activated by an increase in cytosolic calcium levels. May play a role in protec…			Acetylation;Alternative splicing;Calcium;Disease variant;Membrane;Metal-binding;Mitochondrion;Mitochondrion inner membrane;Reference proteome;Repeat;Transmembrane;Transmembrane helix;Transport	Present in various cell lines (at protein level). Expressed in all tissues tested. Highly expressed in testis, expressed at intermediate level in small intestine and pancreas, and weakly expressed in kidney, spleen, liver, skeletal muscle and heart. {ECO:0000269|PubMed:15054102, ECO:0000269|PubMed:15123600}.	integral component of membrane [GO:0016021]; mitochondrial inner membrane [GO:0005743]; mitochondrion [GO:0005739]; ATP transmembrane transporter activity [GO:0005347]; calcium ion binding [GO:0005509]; ATP transport [GO:0015867]; cellular response to calcium ion [GO:0071277]; cellular response to oxidative stress [GO:0034599]; mitochondrial transport [GO:0006839]; regulation of cell death [GO:00…	Fontaine progeroid syndrome (FPS) [MIM:612289]: An autosomal dominant progeroid disorder characterized by prenatal and postnatal growth retardation, decreased subcutaneous fat tissue, wrinkled skin, an aged appearance since birth, an abnormal scalp hair pattern, sparse hair, hypoplastic distal phalanges with hypoplastic nails, a widely open anterior fontanel, facial dysmorphisms, and craniosynost…	Mitochondrion inner membrane {ECO:0000269|PubMed:15054102, ECO:0000269|PubMed:15123600, ECO:0000269|PubMed:22015608}; Multi-pass membrane protein {ECO:0000269|PubMed:15054102, ECO:0000269|PubMed:15123600, ECO:0000269|PubMed:22015608}.	19269000	26619000	24967000	22944000	23449750	3.16653e+06	0.135034	24968000	25859000	24874000	23467000	24792000	988570	0.0398746	31121000	30235000	29765000	27200000	29580250	1.68348e+06	0.0569124	24524000	25844000	24114000	24386000	24717000	770400	0.0311688	29753000	30387000
532	1268	Q9Y3I0	RTCB_HUMAN	51	20	20	FALSE	Carbamidomethylation	RNA-splicing ligase RtcB homolog OS=Homo sapiens OX=9606 GN=RTCB PE=1 SV=1	RNA-splicing ligase RtcB homolog (EC 6.5.1.8) (3'-phosphate/5'-hydroxy nucleic acid ligase)	RTCB C22orf28 HSPC117	Catalytic subunit of the tRNA-splicing ligase complex that acts by directly joining spliced tRNA halves to mature-sized tRNAs by incorporating the precursor-derived splice junction phosphate into the mature tRNA as a canonical 3',5'-phosphodiester. May act as an RNA ligase with broad substrate specificity, and may function toward other RNAs. {ECO:0000255|HAMAP-Rule:MF_03144, ECO:0000269|PubMed:21…	CATALYTIC ACTIVITY: Reaction=a 3'-end 3'-phospho-ribonucleotide-RNA + a 5'-end dephospho-ribonucleoside-RNA + GTP = a ribonucleotidyl-ribonucleotide-RNA + diphosphate + GMP; Xref=Rhea:RHEA:68076, Rhea:RHEA-COMP:10463, Rhea:RHEA-COMP:13936, Rhea:RHEA-COMP:17355, ChEBI:CHEBI:33019, ChEBI:CHEBI:37565, ChEBI:CHEBI:58115, ChEBI:CHEBI:83062, ChEBI:CHEBI:138284, ChEBI:CHEBI:173118; EC=6.5.1.8; Evidence=…		Cytoplasm;Direct protein sequencing;GTP-binding;Isopeptide bond;Ligase;Manganese;Metal-binding;Nucleotide-binding;Nucleus;Phosphoprotein;Reference proteome;Ubl conjugation;tRNA processing		cytoplasm [GO:0005737]; cytosol [GO:0005829]; endoplasmic reticulum membrane [GO:0005789]; intracellular membrane-bounded organelle [GO:0043231]; nuclear envelope [GO:0005635]; nucleoplasm [GO:0005654]; nucleus [GO:0005634]; tRNA-splicing ligase complex [GO:0072669]; GTP binding [GO:0005525]; metal ion binding [GO:0046872]; RNA binding [GO:0003723]; RNA ligase (ATP) activity [GO:0003972]; vinculi…		Nucleus {ECO:0000269|PubMed:24608264}. Cytoplasm {ECO:0000255|HAMAP-Rule:MF_03144, ECO:0000269|PubMed:24608264}. Note=Enters into the nucleus in case of active transcription while it accumulates in cytosol when transcription level is low. {ECO:0000269|PubMed:24608264}.	113300000	111060000	107160000	101660000	108295000	5.09924e+06	0.0470866	123840000	124160000	101430000	122010000	117860000	1.09942e+07	0.0932819	104950000	111690000	105880000	112190000	108677500	3.79179e+06	0.0348903	147580000	123190000	126860000	143780000	135352500	1.21186e+07	0.0895338	128810000	127380000
1113	4169	P30626-2	SORCN_HUMAN	62	11	11	FALSE	Carbamidomethylation	Isoform 2 of Sorcin OS=Homo sapiens OX=9606 GN=SRI	Sorcin (22 kDa protein) (CP-22) (CP22) (V19)	SRI	Calcium-binding protein that modulates excitation-contraction coupling in the heart. Contributes to calcium homeostasis in the heart sarcoplasmic reticulum. Modulates the activity of RYR2 calcium channels. {ECO:0000269|PubMed:17699613}.			Alternative splicing;Calcium;Cytoplasm;Direct protein sequencing;Membrane;Metal-binding;Reference proteome;Repeat;Sarcoplasmic reticulum	Detected in cardiac myocytes.	cytoplasm [GO:0005737]; cytosol [GO:0005829]; endoplasmic reticulum membrane [GO:0005789]; extracellular exosome [GO:0070062]; membrane [GO:0016020]; nucleoplasm [GO:0005654]; sarcoplasmic reticulum [GO:0016529]; sarcoplasmic reticulum membrane [GO:0033017]; T-tubule [GO:0030315]; Z disc [GO:0030018]; calcium channel regulator activity [GO:0005246]; calcium ion binding [GO:0005509]; DNA-binding t…		Cytoplasm. Sarcoplasmic reticulum membrane; Peripheral membrane protein; Cytoplasmic side. Note=Relocates to the sarcoplasmic reticulum membrane in response to elevated calcium levels.	180940000	179690000	175300000	177480000	178352500	2.48751e+06	0.0139471	165290000	222990000	231410000	185660000	201337500	3.11897e+07	0.154913	199130000	230280000	211950000	199640000	210250000	1.46096e+07	0.0694866	223350000	230590000	212170000	191010000	214280000	1.72649e+07	0.0805715	216460000	240800000
1113	4176	P30626	SORCN_HUMAN	58	11	11	FALSE	Carbamidomethylation	Sorcin OS=Homo sapiens OX=9606 GN=SRI PE=1 SV=1	Sorcin (22 kDa protein) (CP-22) (CP22) (V19)	SRI	Calcium-binding protein that modulates excitation-contraction coupling in the heart. Contributes to calcium homeostasis in the heart sarcoplasmic reticulum. Modulates the activity of RYR2 calcium channels. {ECO:0000269|PubMed:17699613}.			Alternative splicing;Calcium;Cytoplasm;Direct protein sequencing;Membrane;Metal-binding;Reference proteome;Repeat;Sarcoplasmic reticulum	Detected in cardiac myocytes.	cytoplasm [GO:0005737]; cytosol [GO:0005829]; endoplasmic reticulum membrane [GO:0005789]; extracellular exosome [GO:0070062]; membrane [GO:0016020]; nucleoplasm [GO:0005654]; sarcoplasmic reticulum [GO:0016529]; sarcoplasmic reticulum membrane [GO:0033017]; T-tubule [GO:0030315]; Z disc [GO:0030018]; calcium channel regulator activity [GO:0005246]; calcium ion binding [GO:0005509]; DNA-binding t…		Cytoplasm. Sarcoplasmic reticulum membrane; Peripheral membrane protein; Cytoplasmic side. Note=Relocates to the sarcoplasmic reticulum membrane in response to elevated calcium levels.	180940000	179690000	175300000	177480000	178352500	2.48751e+06	0.0139471	165290000	222990000	231410000	185660000	201337500	3.11897e+07	0.154913	199130000	230280000	211950000	199640000	210250000	1.46096e+07	0.0694866	223350000	230590000	212170000	191010000	214280000	1.72649e+07	0.0805715	216460000	240800000
751	4266	Q99879	H2B1M_HUMAN	33	8	3	FALSE		Histone H2B type 1-M OS=Homo sapiens OX=9606 GN=H2BC14 PE=1 SV=3	Histone H2B type 1-M (Histone H2B.e) (H2B/e)	H2BC14 H2BFE HIST1H2BM	Core component of nucleosome. Nucleosomes wrap and compact DNA into chromatin, limiting DNA accessibility to the cellular machineries which require DNA as a template. Histones thereby play a central role in transcription regulation, DNA repair, DNA replication and chromosomal stability. DNA accessibility is regulated via a complex set of post-translational modifications of histones, also called h…			ADP-ribosylation;Acetylation;Chromosome;DNA-binding;Direct protein sequencing;Glycoprotein;Hydroxylation;Isopeptide bond;Methylation;Nucleosome core;Nucleus;Phosphoprotein;Reference proteome;Ubl conjugation		cytosol [GO:0005829]; extracellular exosome [GO:0070062]; nucleoplasm [GO:0005654]; nucleosome [GO:0000786]; nucleus [GO:0005634]; DNA binding [GO:0003677]; protein heterodimerization activity [GO:0046982]; nucleosome assembly [GO:0006334]		Nucleus. Chromosome.	2561200000	2562400000	2563000000	2534700000	2555325000	1.37703e+07	0.00538888	2876500000	2155700000	2322900000	2783700000	2534700000	3.49918e+08	0.138051	2682300000	1946300000	2274200000	2117900000	2255175000	3.14667e+08	0.139531	2142100000	2259200000	2130500000	2140800000	2168150000	6.09214e+07	0.0280983	2213100000	2408300000
751	4267	P58876	H2B1D_HUMAN	33	8	3	FALSE		Histone H2B type 1-D OS=Homo sapiens OX=9606 GN=H2BC5 PE=1 SV=2	Histone H2B type 1-D (H2B-clustered histone 5) (HIRA-interacting protein 2) (Histone H2B.1 B) (Histone H2B.b) (H2B/b)	H2BC5 H2BFB HIRIP2 HIST1H2BD	Core component of nucleosome. Nucleosomes wrap and compact DNA into chromatin, limiting DNA accessibility to the cellular machineries which require DNA as a template. Histones thereby play a central role in transcription regulation, DNA repair, DNA replication and chromosomal stability. DNA accessibility is regulated via a complex set of post-translational modifications of histones, also called h…			ADP-ribosylation;Acetylation;Chromosome;DNA-binding;Direct protein sequencing;Glycoprotein;Hydroxylation;Isopeptide bond;Methylation;Nucleosome core;Nucleus;Phosphoprotein;Reference proteome;Ubl conjugation		cytosol [GO:0005829]; extracellular exosome [GO:0070062]; nucleoplasm [GO:0005654]; nucleosome [GO:0000786]; nucleus [GO:0005634]; DNA binding [GO:0003677]; protein heterodimerization activity [GO:0046982]; nucleosome assembly [GO:0006334]		Nucleus. Chromosome.	2561200000	2562400000	2563000000	2534700000	2555325000	1.37703e+07	0.00538888	2876500000	2155700000	2322900000	2783700000	2534700000	3.49918e+08	0.138051	2682300000	1946300000	2274200000	2117900000	2255175000	3.14667e+08	0.139531	2142100000	2259200000	2130500000	2140800000	2168150000	6.09214e+07	0.0280983	2213100000	2408300000
751	4268	Q93079	H2B1H_HUMAN	33	8	3	FALSE		Histone H2B type 1-H OS=Homo sapiens OX=9606 GN=H2BC9 PE=1 SV=3	Histone H2B type 1-H (H2B-clustered histone 9) (Histone H2B.j) (H2B/j)	H2BC9 H2BFJ HIST1H2BH	Core component of nucleosome. Nucleosomes wrap and compact DNA into chromatin, limiting DNA accessibility to the cellular machineries which require DNA as a template. Histones thereby play a central role in transcription regulation, DNA repair, DNA replication and chromosomal stability. DNA accessibility is regulated via a complex set of post-translational modifications of histones, also called h…			Acetylation;Chromosome;DNA-binding;Direct protein sequencing;Glycoprotein;Hydroxylation;Isopeptide bond;Methylation;Nucleosome core;Nucleus;Phosphoprotein;Reference proteome;Ubl conjugation		cytosol [GO:0005829]; extracellular exosome [GO:0070062]; nucleoplasm [GO:0005654]; nucleosome [GO:0000786]; nucleus [GO:0005634]; protein-containing complex [GO:0032991]; DNA binding [GO:0003677]; enzyme binding [GO:0019899]; protein heterodimerization activity [GO:0046982]; STAT family protein binding [GO:0097677]; ubiquitin-like protein ligase binding [GO:0044389]; nucleosome assembly [GO:0006…		Nucleus. Chromosome.	2561200000	2562400000	2563000000	2534700000	2555325000	1.37703e+07	0.00538888	2876500000	2155700000	2322900000	2783700000	2534700000	3.49918e+08	0.138051	2682300000	1946300000	2274200000	2117900000	2255175000	3.14667e+08	0.139531	2142100000	2259200000	2130500000	2140800000	2168150000	6.09214e+07	0.0280983	2213100000	2408300000
751	4269	Q99877	H2B1N_HUMAN	33	8	3	FALSE		Histone H2B type 1-N OS=Homo sapiens OX=9606 GN=H2BC15 PE=1 SV=3	Histone H2B type 1-N (Histone H2B.d) (H2B/d)	H2BC15 H2BFD HIST1H2BN	Core component of nucleosome. Nucleosomes wrap and compact DNA into chromatin, limiting DNA accessibility to the cellular machineries which require DNA as a template. Histones thereby play a central role in transcription regulation, DNA repair, DNA replication and chromosomal stability. DNA accessibility is regulated via a complex set of post-translational modifications of histones, also called h…			Acetylation;Chromosome;DNA-binding;Direct protein sequencing;Glycoprotein;Hydroxylation;Isopeptide bond;Methylation;Nucleosome core;Nucleus;Phosphoprotein;Reference proteome;Ubl conjugation		cytosol [GO:0005829]; extracellular exosome [GO:0070062]; nucleoplasm [GO:0005654]; nucleosome [GO:0000786]; nucleus [GO:0005634]; DNA binding [GO:0003677]; protein heterodimerization activity [GO:0046982]; nucleosome assembly [GO:0006334]		Nucleus. Chromosome.	2561200000	2562400000	2563000000	2534700000	2555325000	1.37703e+07	0.00538888	2876500000	2155700000	2322900000	2783700000	2534700000	3.49918e+08	0.138051	2682300000	1946300000	2274200000	2117900000	2255175000	3.14667e+08	0.139531	2142100000	2259200000	2130500000	2140800000	2168150000	6.09214e+07	0.0280983	2213100000	2408300000
751	4271	Q99880	H2B1L_HUMAN	33	8	3	FALSE		Histone H2B type 1-L OS=Homo sapiens OX=9606 GN=H2BC13 PE=1 SV=3	Histone H2B type 1-L (Histone H2B.c) (H2B/c)	H2BC13 H2BFC HIST1H2BL	Core component of nucleosome. Nucleosomes wrap and compact DNA into chromatin, limiting DNA accessibility to the cellular machineries which require DNA as a template. Histones thereby play a central role in transcription regulation, DNA repair, DNA replication and chromosomal stability. DNA accessibility is regulated via a complex set of post-translational modifications of histones, also called h…			ADP-ribosylation;Acetylation;Chromosome;DNA-binding;Direct protein sequencing;Glycoprotein;Hydroxylation;Isopeptide bond;Methylation;Nucleosome core;Nucleus;Phosphoprotein;Reference proteome;Ubl conjugation		cytosol [GO:0005829]; extracellular exosome [GO:0070062]; nucleoplasm [GO:0005654]; nucleosome [GO:0000786]; nucleus [GO:0005634]; DNA binding [GO:0003677]; protein heterodimerization activity [GO:0046982]; nucleosome assembly [GO:0006334]		Nucleus. Chromosome.	2561200000	2562400000	2563000000	2534700000	2555325000	1.37703e+07	0.00538888	2876500000	2155700000	2322900000	2783700000	2534700000	3.49918e+08	0.138051	2682300000	1946300000	2274200000	2117900000	2255175000	3.14667e+08	0.139531	2142100000	2259200000	2130500000	2140800000	2168150000	6.09214e+07	0.0280983	2213100000	2408300000
751	4272	P62807	H2B1C_HUMAN	33	8	3	FALSE		Histone H2B type 1-C/E/F/G/I OS=Homo sapiens OX=9606 GN=H2BC4 PE=1 SV=4	Histone H2B type 1-C/E/F/G/I (Histone H2B.1 A) (Histone H2B.a) (H2B/a) (Histone H2B.g) (H2B/g) (Histone H2B.h) (H2B/h) (Histone H2B.k) (H2B/k) (Histone H2B.l) (H2B/l)	H2BC4 H2BFL HIST1H2BC; H2BC6 H2BFH HIST1H2BE; H2BC7 H2BFG HIST1H2BF; H2BC8 H2BFA HIST1H2BG; H2BC10 H2BFK HIST1H2BI	Core component of nucleosome. Nucleosomes wrap and compact DNA into chromatin, limiting DNA accessibility to the cellular machineries which require DNA as a template. Histones thereby play a central role in transcription regulation, DNA repair, DNA replication and chromosomal stability. DNA accessibility is regulated via a complex set of post-translational modifications of histones, also called h…			Acetylation;Antibiotic;Antimicrobial;Chromosome;DNA-binding;Direct protein sequencing;Glycoprotein;Hydroxylation;Isopeptide bond;Methylation;Nucleosome core;Nucleus;Phosphoprotein;Reference proteome;Ubl conjugation		cytosol [GO:0005829]; extracellular exosome [GO:0070062]; extracellular space [GO:0005615]; nucleoplasm [GO:0005654]; nucleosome [GO:0000786]; nucleus [GO:0005634]; DNA binding [GO:0003677]; identical protein binding [GO:0042802]; protein heterodimerization activity [GO:0046982]; antibacterial humoral response [GO:0019731]; antimicrobial humoral immune response mediated by antimicrobial peptide […		Nucleus. Chromosome.	2561200000	2562400000	2563000000	2534700000	2555325000	1.37703e+07	0.00538888	2876500000	2155700000	2322900000	2783700000	2534700000	3.49918e+08	0.138051	2682300000	1946300000	2274200000	2117900000	2255175000	3.14667e+08	0.139531	2142100000	2259200000	2130500000	2140800000	2168150000	6.09214e+07	0.0280983	2213100000	2408300000
751	4275	Q5QNW6	H2B2F_HUMAN	33	8	3	FALSE		Histone H2B type 2-F OS=Homo sapiens OX=9606 GN=H2BC18 PE=1 SV=3	Histone H2B type 2-F (H2B-clustered histone 18)	H2BC18 HIST2H2BF	Core component of nucleosome. Nucleosomes wrap and compact DNA into chromatin, limiting DNA accessibility to the cellular machineries which require DNA as a template. Histones thereby play a central role in transcription regulation, DNA repair, DNA replication and chromosomal stability. DNA accessibility is regulated via a complex set of post-translational modifications of histones, also called h…			Acetylation;Alternative splicing;Chromosome;DNA-binding;Glycoprotein;Hydroxylation;Isopeptide bond;Methylation;Nucleosome core;Nucleus;Phosphoprotein;Reference proteome;Ubl conjugation		cytosol [GO:0005829]; extracellular exosome [GO:0070062]; nucleoplasm [GO:0005654]; nucleosome [GO:0000786]; nucleus [GO:0005634]; DNA binding [GO:0003677]; protein heterodimerization activity [GO:0046982]; nucleosome assembly [GO:0006334]		Nucleus. Chromosome.	2561200000	2562400000	2563000000	2534700000	2555325000	1.37703e+07	0.00538888	2876500000	2155700000	2322900000	2783700000	2534700000	3.49918e+08	0.138051	2682300000	1946300000	2274200000	2117900000	2255175000	3.14667e+08	0.139531	2142100000	2259200000	2130500000	2140800000	2168150000	6.09214e+07	0.0280983	2213100000	2408300000
751	4285	Q5QNW6-2	H2B2F_HUMAN	31	8	3	FALSE		Isoform 2 of Histone H2B type 2-F OS=Homo sapiens OX=9606 GN=H2BC18	Histone H2B type 2-F (H2B-clustered histone 18)	H2BC18 HIST2H2BF	Core component of nucleosome. Nucleosomes wrap and compact DNA into chromatin, limiting DNA accessibility to the cellular machineries which require DNA as a template. Histones thereby play a central role in transcription regulation, DNA repair, DNA replication and chromosomal stability. DNA accessibility is regulated via a complex set of post-translational modifications of histones, also called h…			Acetylation;Alternative splicing;Chromosome;DNA-binding;Glycoprotein;Hydroxylation;Isopeptide bond;Methylation;Nucleosome core;Nucleus;Phosphoprotein;Reference proteome;Ubl conjugation		cytosol [GO:0005829]; extracellular exosome [GO:0070062]; nucleoplasm [GO:0005654]; nucleosome [GO:0000786]; nucleus [GO:0005634]; DNA binding [GO:0003677]; protein heterodimerization activity [GO:0046982]; nucleosome assembly [GO:0006334]		Nucleus. Chromosome.	2561200000	2562400000	2563000000	2534700000	2555325000	1.37703e+07	0.00538888	2876500000	2155700000	2322900000	2783700000	2534700000	3.49918e+08	0.138051	2682300000	1946300000	2274200000	2117900000	2255175000	3.14667e+08	0.139531	2142100000	2259200000	2130500000	2140800000	2168150000	6.09214e+07	0.0280983	2213100000	2408300000
734	2022	P46108	CRK_HUMAN	60	18	3	TRUE	Carbamidomethylation; Acetylation (Protein N-term)	Adapter molecule crk OS=Homo sapiens OX=9606 GN=CRK PE=1 SV=2	Adapter molecule crk (Proto-oncogene c-Crk) (p38)	CRK	Involved in cell branching and adhesion mediated by BCAR1-CRK-RAPGEF1 signaling and activation of RAP1. {ECO:0000269|PubMed:12432078}.; [Isoform Crk-II]: Regulates cell adhesion, spreading and migration (PubMed:31311869). Mediates attachment-induced MAPK8 activation, membrane ruffling and cell motility in a Rac-dependent manner. Involved in phagocytosis of apoptotic cells and cell motility via it…			Acetylation;Alternative splicing;Cell membrane;Cytoplasm;Membrane;Phosphoprotein;Proto-oncogene;Reference proteome;Repeat;SH2 domain;SH3 domain		actin cytoskeleton [GO:0015629]; cytoplasm [GO:0005737]; cytosol [GO:0005829]; extracellular exosome [GO:0070062]; membrane [GO:0016020]; membrane raft [GO:0045121]; nucleus [GO:0005634]; plasma membrane [GO:0005886]; protein-containing complex [GO:0032991]; cytoskeletal protein binding [GO:0008092]; ephrin receptor binding [GO:0046875]; insulin-like growth factor receptor binding [GO:0005159]; k…		Cytoplasm {ECO:0000250}. Cell membrane {ECO:0000250}. Note=Translocated to the plasma membrane upon cell adhesion. {ECO:0000250}.	7499300	8085600	8040000	8069800	7923675	283548	0.0357849	6999200	12374000	12227000	8517500	10029425	2.69534e+06	0.268743	7573600	13052000	8810500	8075100	9377800	2.50158e+06	0.266756	11242000	10760000	9904200	8729300	10158875	1.10198e+06	0.108474	12273000	11243000
1382	4091	Q9Y679	AUP1_HUMAN	16	3	3	FALSE	Carbamidomethylation	Ancient ubiquitous protein 1 OS=Homo sapiens OX=9606 GN=AUP1 PE=1 SV=2	Lipid droplet-regulating VLDL assembly factor AUP1 (Ancient ubiquitous protein 1)	AUP1	Plays a role in the translocation of terminally misfolded proteins from the endoplasmic reticulum lumen to the cytoplasm and their degradation by the proteasome (PubMed:18711132, PubMed:21857022). Plays a role in lipid droplet formation (PubMed:21857022). Induces lipid droplet clustering (PubMed:24039768). Recruits ubiquitin-conjugating enzyme UBE2G2 to lipid droplets which facilitates its intera…			Acetylation;Alternative splicing;Cytoplasmic vesicle;Endoplasmic reticulum;Host-virus interaction;Lipid droplet;Membrane;Phosphoprotein;Reference proteome;Ubl conjugation	Detected in blood platelets and leukocytes (at protein level). Ubiquitous. Highly expressed in placenta, liver, kidney, skeletal muscle, heart and brain. {ECO:0000269|PubMed:12042322}.	autophagosome [GO:0005776]; cytoplasmic vesicle [GO:0031410]; endoplasmic reticulum [GO:0005783]; extracellular exosome [GO:0070062]; Hrd1p ubiquitin ligase ERAD-L complex [GO:0000839]; integral component of endoplasmic reticulum membrane [GO:0030176]; lipid droplet [GO:0005811]; membrane [GO:0016020]; ubiquitin binding [GO:0043130]; ubiquitin conjugating enzyme binding [GO:0031624]; ubiquitin pr…		Endoplasmic reticulum membrane {ECO:0000269|PubMed:12042322, ECO:0000269|PubMed:18711132, ECO:0000269|PubMed:21127063, ECO:0000269|PubMed:21857022, ECO:0000269|PubMed:23197321, ECO:0000269|PubMed:23223569}; Peripheral membrane protein {ECO:0000269|PubMed:21127063, ECO:0000269|PubMed:23197321}. Lipid droplet {ECO:0000269|PubMed:21127063, ECO:0000269|PubMed:21857022, ECO:0000269|PubMed:23197321, EC…	34726000	34233000	35301000	35675000	34983750	634701	0.0181427	35555000	24943000	27772000	35699000	30992250	5.47527e+06	0.176666	31227000	24906000	24726000	30420000	27819750	3.48482e+06	0.125264	29053000	30445000	26679000	32608000	29696250	2.48707e+06	0.0837501	23769000	24642000
1117	1514	Q9Y450	HBS1L_HUMAN	28	11	11	FALSE		HBS1-like protein OS=Homo sapiens OX=9606 GN=HBS1L PE=1 SV=1	HBS1-like protein (ERFS)	HBS1L HBS1 KIAA1038	Cotranslational quality control factor involved in the No-Go Decay (NGD) pathway (PubMed:21448132). In the presence of ABCE1 and PELO, is required for 48S complex formation from 80S ribosomes and dissociation of vacant 80S ribosomes (PubMed:21448132). Together with PELO and in presence of ABCE1, recognizes stalled ribosomes and promotes dissociation of elongation complexes assembled on non-stop m…			Acetylation;Alternative splicing;Cytoplasm;Elongation factor;GTP-binding;Nucleotide-binding;Phosphoprotein;Protein biosynthesis;Reference proteome;Translation regulation	Detected in heart, brain, placenta, liver, muscle, kidney and pancreas. {ECO:0000269|PubMed:9872408}.	cytosol [GO:0005829]; extracellular exosome [GO:0070062]; membrane [GO:0016020]; GTP binding [GO:0005525]; GTPase activity [GO:0003924]; translation elongation factor activity [GO:0003746]; signal transduction [GO:0007165]; translation [GO:0006412]		[Isoform 2]: Cytoplasm {ECO:0000269|PubMed:28204585}.	58731000	55093000	55881000	54293000	55999500	1.93296e+06	0.0345175	57209000	53395000	43405000	64388000	54599250	8.74437e+06	0.160155	55325000	51623000	52263000	53927000	53284500	1.67138e+06	0.031367	36949000	39971000	37509000	33620000	37012250	2.61485e+06	0.0706482	57194000	56809000
2086	6218	Q9BRT2	UQCC2_HUMAN	48	5	5	FALSE	Carbamidomethylation	Ubiquinol-cytochrome-c reductase complex assembly factor 2 OS=Homo sapiens OX=9606 GN=UQCC2 PE=1 SV=1	Ubiquinol-cytochrome-c reductase complex assembly factor 2 (Breast cancer-associated protein SGA-81M) (Mitochondrial nucleoid factor 1) (Mitochondrial protein M19)	UQCC2 C6orf125 MNF1	Required for the assembly of the ubiquinol-cytochrome c reductase complex (mitochondrial respiratory chain complex III or cytochrome b-c1 complex). Plays a role in the modulation of respiratory chain activities such as oxygen consumption and ATP production and via its modulation of the respiratory chain activity can regulate skeletal muscle differentiation and insulin secretion by pancreatic beta…			Membrane;Mitochondrion;Mitochondrion inner membrane;Mitochondrion nucleoid;Primary mitochondrial disease;Reference proteome;Transit peptide	Pancreas, skeletal muscle, kidney, liver and heart. {ECO:0000269|PubMed:22363741}.	mitochondrial inner membrane [GO:0005743]; mitochondrial intermembrane space [GO:0005758]; mitochondrial matrix [GO:0005759]; mitochondrial nucleoid [GO:0042645]; mitochondrion [GO:0005739]; nuclear body [GO:0016604]; mitochondrial respiratory chain complex III assembly [GO:0034551]; positive regulation of mitochondrial translation [GO:0070131]; regulation of insulin secretion [GO:0050796]; regul…	Mitochondrial complex III deficiency, nuclear 7 (MC3DN7) [MIM:615824]: A form of mitochondrial complex III deficiency, a disorder of the mitochondrial respiratory chain resulting in a highly variable phenotype depending on which tissues are affected. MC3DN7 is characterized by severe intrauterine growth retardation, neonatal lactic acidosis and renal tubular dysfunction. Additional clinical featu…	Mitochondrion matrix, mitochondrion nucleoid. Mitochondrion. Mitochondrion intermembrane space {ECO:0000250}. Mitochondrion matrix {ECO:0000250}. Mitochondrion inner membrane {ECO:0000250}. Note=Predominantly expressed in the mitochondrial inner membrane. {ECO:0000250}.	22709000	22383000	20893000	20246000	21557750	1.17884e+06	0.0546829	20368000	38378000	32571000	24278000	28898750	8.11309e+06	0.280742	24358000	32353000	32256000	24091000	28264500	4.66643e+06	0.165099	32685000	37258000	28594000	30609000	32286500	3.71139e+06	0.114952	30405000	30703000
2180	5487	P09496-2	CLCA_HUMAN	23	5	5	FALSE		Isoform Non-brain of Clathrin light chain A OS=Homo sapiens OX=9606 GN=CLTA	Clathrin light chain A (Lca)	CLTA	Clathrin is the major protein of the polyhedral coat of coated pits and vesicles. Acts as component of the TACC3/ch-TOG/clathrin complex proposed to contribute to stabilization of kinetochore fibers of the mitotic spindle by acting as inter-microtubule bridge (PubMed:15858577, PubMed:21297582). {ECO:0000305|PubMed:15858577, ECO:0000305|PubMed:21297582}.			Acetylation;Alternative splicing;Calcium;Cell cycle;Cell division;Coated pit;Cytoplasm;Cytoplasmic vesicle;Cytoskeleton;Membrane;Mitosis;Phosphoprotein;Reference proteome		clathrin coat [GO:0030118]; clathrin coat of coated pit [GO:0030132]; clathrin coat of trans-Golgi network vesicle [GO:0030130]; clathrin complex [GO:0071439]; clathrin vesicle coat [GO:0030125]; clathrin-coated endocytic vesicle [GO:0045334]; cytoplasmic vesicle [GO:0031410]; cytosol [GO:0005829]; endolysosome membrane [GO:0036020]; membrane [GO:0016020]; plasma membrane [GO:0005886]; postsynapt…		Cytoplasmic vesicle membrane; Peripheral membrane protein; Cytoplasmic side. Membrane, coated pit; Peripheral membrane protein; Cytoplasmic side. Cytoplasm, cytoskeleton, spindle {ECO:0000269|PubMed:21297582, ECO:0000305|PubMed:15858577}. Note=Cytoplasmic face of coated pits and vesicles. In complex with TACC3 and CKAP5 (forming the TACC3/ch-TOG/clathrin complex) localized to inter-microtubule br…	35590000	34212000	38570000	34820000	35798000	1.93211e+06	0.0539725	56865000	45628000	70377000	58583000	57863250	1.01293e+07	0.175056	62607000	59111000	74297000	37950000	58491250	1.51557e+07	0.259111	66177000	52450000	58419000	58634000	58920000	5.6231e+06	0.0954362	87400000	51060000
2180	5496	P09496-4	CLCA_HUMAN	22	5	5	FALSE		Isoform 4 of Clathrin light chain A OS=Homo sapiens OX=9606 GN=CLTA	Clathrin light chain A (Lca)	CLTA	Clathrin is the major protein of the polyhedral coat of coated pits and vesicles. Acts as component of the TACC3/ch-TOG/clathrin complex proposed to contribute to stabilization of kinetochore fibers of the mitotic spindle by acting as inter-microtubule bridge (PubMed:15858577, PubMed:21297582). {ECO:0000305|PubMed:15858577, ECO:0000305|PubMed:21297582}.			Acetylation;Alternative splicing;Calcium;Cell cycle;Cell division;Coated pit;Cytoplasm;Cytoplasmic vesicle;Cytoskeleton;Membrane;Mitosis;Phosphoprotein;Reference proteome		clathrin coat [GO:0030118]; clathrin coat of coated pit [GO:0030132]; clathrin coat of trans-Golgi network vesicle [GO:0030130]; clathrin complex [GO:0071439]; clathrin vesicle coat [GO:0030125]; clathrin-coated endocytic vesicle [GO:0045334]; cytoplasmic vesicle [GO:0031410]; cytosol [GO:0005829]; endolysosome membrane [GO:0036020]; membrane [GO:0016020]; plasma membrane [GO:0005886]; postsynapt…		Cytoplasmic vesicle membrane; Peripheral membrane protein; Cytoplasmic side. Membrane, coated pit; Peripheral membrane protein; Cytoplasmic side. Cytoplasm, cytoskeleton, spindle {ECO:0000269|PubMed:21297582, ECO:0000305|PubMed:15858577}. Note=Cytoplasmic face of coated pits and vesicles. In complex with TACC3 and CKAP5 (forming the TACC3/ch-TOG/clathrin complex) localized to inter-microtubule br…	35590000	34212000	38570000	34820000	35798000	1.93211e+06	0.0539725	56865000	45628000	70377000	58583000	57863250	1.01293e+07	0.175056	62607000	59111000	74297000	37950000	58491250	1.51557e+07	0.259111	66177000	52450000	58419000	58634000	58920000	5.6231e+06	0.0954362	87400000	51060000
2180	5497	P09496-3	CLCA_HUMAN	22	5	5	FALSE		Isoform 3 of Clathrin light chain A OS=Homo sapiens OX=9606 GN=CLTA	Clathrin light chain A (Lca)	CLTA	Clathrin is the major protein of the polyhedral coat of coated pits and vesicles. Acts as component of the TACC3/ch-TOG/clathrin complex proposed to contribute to stabilization of kinetochore fibers of the mitotic spindle by acting as inter-microtubule bridge (PubMed:15858577, PubMed:21297582). {ECO:0000305|PubMed:15858577, ECO:0000305|PubMed:21297582}.			Acetylation;Alternative splicing;Calcium;Cell cycle;Cell division;Coated pit;Cytoplasm;Cytoplasmic vesicle;Cytoskeleton;Membrane;Mitosis;Phosphoprotein;Reference proteome		clathrin coat [GO:0030118]; clathrin coat of coated pit [GO:0030132]; clathrin coat of trans-Golgi network vesicle [GO:0030130]; clathrin complex [GO:0071439]; clathrin vesicle coat [GO:0030125]; clathrin-coated endocytic vesicle [GO:0045334]; cytoplasmic vesicle [GO:0031410]; cytosol [GO:0005829]; endolysosome membrane [GO:0036020]; membrane [GO:0016020]; plasma membrane [GO:0005886]; postsynapt…		Cytoplasmic vesicle membrane; Peripheral membrane protein; Cytoplasmic side. Membrane, coated pit; Peripheral membrane protein; Cytoplasmic side. Cytoplasm, cytoskeleton, spindle {ECO:0000269|PubMed:21297582, ECO:0000305|PubMed:15858577}. Note=Cytoplasmic face of coated pits and vesicles. In complex with TACC3 and CKAP5 (forming the TACC3/ch-TOG/clathrin complex) localized to inter-microtubule br…	35590000	34212000	38570000	34820000	35798000	1.93211e+06	0.0539725	56865000	45628000	70377000	58583000	57863250	1.01293e+07	0.175056	62607000	59111000	74297000	37950000	58491250	1.51557e+07	0.259111	66177000	52450000	58419000	58634000	58920000	5.6231e+06	0.0954362	87400000	51060000
2180	5501	P09496	CLCA_HUMAN	21	5	5	FALSE		Clathrin light chain A OS=Homo sapiens OX=9606 GN=CLTA PE=1 SV=1	Clathrin light chain A (Lca)	CLTA	Clathrin is the major protein of the polyhedral coat of coated pits and vesicles. Acts as component of the TACC3/ch-TOG/clathrin complex proposed to contribute to stabilization of kinetochore fibers of the mitotic spindle by acting as inter-microtubule bridge (PubMed:15858577, PubMed:21297582). {ECO:0000305|PubMed:15858577, ECO:0000305|PubMed:21297582}.			Acetylation;Alternative splicing;Calcium;Cell cycle;Cell division;Coated pit;Cytoplasm;Cytoplasmic vesicle;Cytoskeleton;Membrane;Mitosis;Phosphoprotein;Reference proteome		clathrin coat [GO:0030118]; clathrin coat of coated pit [GO:0030132]; clathrin coat of trans-Golgi network vesicle [GO:0030130]; clathrin complex [GO:0071439]; clathrin vesicle coat [GO:0030125]; clathrin-coated endocytic vesicle [GO:0045334]; cytoplasmic vesicle [GO:0031410]; cytosol [GO:0005829]; endolysosome membrane [GO:0036020]; membrane [GO:0016020]; plasma membrane [GO:0005886]; postsynapt…		Cytoplasmic vesicle membrane; Peripheral membrane protein; Cytoplasmic side. Membrane, coated pit; Peripheral membrane protein; Cytoplasmic side. Cytoplasm, cytoskeleton, spindle {ECO:0000269|PubMed:21297582, ECO:0000305|PubMed:15858577}. Note=Cytoplasmic face of coated pits and vesicles. In complex with TACC3 and CKAP5 (forming the TACC3/ch-TOG/clathrin complex) localized to inter-microtubule br…	35590000	34212000	38570000	34820000	35798000	1.93211e+06	0.0539725	56865000	45628000	70377000	58583000	57863250	1.01293e+07	0.175056	62607000	59111000	74297000	37950000	58491250	1.51557e+07	0.259111	66177000	52450000	58419000	58634000	58920000	5.6231e+06	0.0954362	87400000	51060000
287	2411	P16949	STMN1_HUMAN	48	12	11	FALSE	Acetylation (Protein N-term)	Stathmin OS=Homo sapiens OX=9606 GN=STMN1 PE=1 SV=3	Stathmin (Leukemia-associated phosphoprotein p18) (Metablastin) (Oncoprotein 18) (Op18) (Phosphoprotein p19) (pp19) (Prosolin) (Protein Pr22) (pp17)	STMN1 C1orf215 LAP18 OP18	Involved in the regulation of the microtubule (MT) filament system by destabilizing microtubules. Prevents assembly and promotes disassembly of microtubules. Phosphorylation at Ser-16 may be required for axon formation during neurogenesis. Involved in the control of the learned and innate fear (By similarity). {ECO:0000250}.			Acetylation;Alternative splicing;Coiled coil;Cytoplasm;Cytoskeleton;Developmental protein;Differentiation;Direct protein sequencing;Methylation;Microtubule;Neurogenesis;Phosphoprotein;Reference proteome	Ubiquitous. Expression is strongest in fetal and adult brain, spinal cord, and cerebellum, followed by thymus, bone marrow, testis, and fetal liver. Expression is intermediate in colon, ovary, placenta, uterus, and trachea, and is readily detected at substantially lower levels in all other tissues examined. Lowest expression is found in adult liver. Present in much greater abundance in cells from…	cytoplasm [GO:0005737]; cytosol [GO:0005829]; extracellular exosome [GO:0070062]; membrane [GO:0016020]; microtubule [GO:0005874]; neuron projection [GO:0043005]; tubulin binding [GO:0015631]; axonogenesis [GO:0007409]; establishment of skin barrier [GO:0061436]; hepatocyte growth factor receptor signaling pathway [GO:0048012]; intracellular signal transduction [GO:0035556]; microtubule depolymer…		Cytoplasm, cytoskeleton.	482600000	541120000	526820000	504350000	513722500	2.56815e+07	0.049991	449640000	770650000	744810000	461670000	606692500	1.74791e+08	0.288105	472360000	699170000	624990000	480620000	569285000	1.11399e+08	0.195682	660680000	748270000	675700000	557770000	660605000	7.85028e+07	0.118835	777890000	735860000
3381	7101	Q9BVL2-2	NUP58_HUMAN	6	2	2	FALSE	Carbamidomethylation	Isoform 2 of Nucleoporin p58/p45 OS=Homo sapiens OX=9606 GN=NUP58	Nucleoporin p58/p45 (58 kDa nucleoporin) (Nucleoporin-like protein 1)	NUP58 KIAA0410 NUPL1	Component of the nuclear pore complex, a complex required for the trafficking across the nuclear membrane. {ECO:0000250|UniProtKB:P70581}.			Alternative splicing;Coiled coil;Glycoprotein;Membrane;Nuclear pore complex;Nucleus;Phosphoprotein;Protein transport;Reference proteome;Repeat;Translocation;Transport;mRNA transport		nuclear envelope [GO:0005635]; nuclear inner membrane [GO:0005637]; nuclear outer membrane [GO:0005640]; nuclear pore [GO:0005643]; identical protein binding [GO:0042802]; nuclear localization sequence binding [GO:0008139]; protein-containing complex binding [GO:0044877]; structural constituent of nuclear pore [GO:0017056]; mRNA transport [GO:0051028]; protein transport [GO:0015031]; regulation o…		Nucleus, nuclear pore complex {ECO:0000250|UniProtKB:P70581}. Nucleus membrane {ECO:0000250|UniProtKB:P70581}; Peripheral membrane protein {ECO:0000250|UniProtKB:P70581}; Cytoplasmic side {ECO:0000250|UniProtKB:P70581}. Nucleus membrane {ECO:0000250|UniProtKB:P70581}; Peripheral membrane protein {ECO:0000250|UniProtKB:P70581}; Nucleoplasmic side {ECO:0000250|UniProtKB:P70581}. Note=Biased towards…	15671000	14727000	15256000	15117000	15192750	389609	0.0256444	15448000	19222000	19018000	16574000	17565500	1.85478e+06	0.105592	15345000	19431000	18205000	16356000	17334250	1.832e+06	0.105687	18100000	16325000	18723000	16280000	17357000	1.24405e+06	0.0716741	10989000	11623000
3381	7119	Q9BVL2-3	NUP58_HUMAN	5	2	2	FALSE	Carbamidomethylation	Isoform 3 of Nucleoporin p58/p45 OS=Homo sapiens OX=9606 GN=NUP58	Nucleoporin p58/p45 (58 kDa nucleoporin) (Nucleoporin-like protein 1)	NUP58 KIAA0410 NUPL1	Component of the nuclear pore complex, a complex required for the trafficking across the nuclear membrane. {ECO:0000250|UniProtKB:P70581}.			Alternative splicing;Coiled coil;Glycoprotein;Membrane;Nuclear pore complex;Nucleus;Phosphoprotein;Protein transport;Reference proteome;Repeat;Translocation;Transport;mRNA transport		nuclear envelope [GO:0005635]; nuclear inner membrane [GO:0005637]; nuclear outer membrane [GO:0005640]; nuclear pore [GO:0005643]; identical protein binding [GO:0042802]; nuclear localization sequence binding [GO:0008139]; protein-containing complex binding [GO:0044877]; structural constituent of nuclear pore [GO:0017056]; mRNA transport [GO:0051028]; protein transport [GO:0015031]; regulation o…		Nucleus, nuclear pore complex {ECO:0000250|UniProtKB:P70581}. Nucleus membrane {ECO:0000250|UniProtKB:P70581}; Peripheral membrane protein {ECO:0000250|UniProtKB:P70581}; Cytoplasmic side {ECO:0000250|UniProtKB:P70581}. Nucleus membrane {ECO:0000250|UniProtKB:P70581}; Peripheral membrane protein {ECO:0000250|UniProtKB:P70581}; Nucleoplasmic side {ECO:0000250|UniProtKB:P70581}. Note=Biased towards…	15671000	14727000	15256000	15117000	15192750	389609	0.0256444	15448000	19222000	19018000	16574000	17565500	1.85478e+06	0.105592	15345000	19431000	18205000	16356000	17334250	1.832e+06	0.105687	18100000	16325000	18723000	16280000	17357000	1.24405e+06	0.0716741	10989000	11623000
3381	7122	Q9BVL2	NUP58_HUMAN	5	2	2	FALSE	Carbamidomethylation	Nucleoporin p58/p45 OS=Homo sapiens OX=9606 GN=NUP58 PE=1 SV=1	Nucleoporin p58/p45 (58 kDa nucleoporin) (Nucleoporin-like protein 1)	NUP58 KIAA0410 NUPL1	Component of the nuclear pore complex, a complex required for the trafficking across the nuclear membrane. {ECO:0000250|UniProtKB:P70581}.			Alternative splicing;Coiled coil;Glycoprotein;Membrane;Nuclear pore complex;Nucleus;Phosphoprotein;Protein transport;Reference proteome;Repeat;Translocation;Transport;mRNA transport		nuclear envelope [GO:0005635]; nuclear inner membrane [GO:0005637]; nuclear outer membrane [GO:0005640]; nuclear pore [GO:0005643]; identical protein binding [GO:0042802]; nuclear localization sequence binding [GO:0008139]; protein-containing complex binding [GO:0044877]; structural constituent of nuclear pore [GO:0017056]; mRNA transport [GO:0051028]; protein transport [GO:0015031]; regulation o…		Nucleus, nuclear pore complex {ECO:0000250|UniProtKB:P70581}. Nucleus membrane {ECO:0000250|UniProtKB:P70581}; Peripheral membrane protein {ECO:0000250|UniProtKB:P70581}; Cytoplasmic side {ECO:0000250|UniProtKB:P70581}. Nucleus membrane {ECO:0000250|UniProtKB:P70581}; Peripheral membrane protein {ECO:0000250|UniProtKB:P70581}; Nucleoplasmic side {ECO:0000250|UniProtKB:P70581}. Note=Biased towards…	15671000	14727000	15256000	15117000	15192750	389609	0.0256444	15448000	19222000	19018000	16574000	17565500	1.85478e+06	0.105592	15345000	19431000	18205000	16356000	17334250	1.832e+06	0.105687	18100000	16325000	18723000	16280000	17357000	1.24405e+06	0.0716741	10989000	11623000
2047	1134	Q08378-2	GOGA3_HUMAN	8	8	8	FALSE		Isoform 2 of Golgin subfamily A member 3 OS=Homo sapiens OX=9606 GN=GOLGA3	Golgin subfamily A member 3 (Golgi complex-associated protein of 170 kDa) (GCP170) (Golgin-160)	GOLGA3	Golgi auto-antigen; probably involved in maintaining Golgi structure.			Acetylation;Alternative splicing;Coiled coil;Cytoplasm;Golgi apparatus;Membrane;Phosphoprotein;Reference proteome	Expressed in all tissues tested. Expressed in liver, testis, lung, heart, salivary gland and kidney. {ECO:0000269|PubMed:15951434}.	cytosol [GO:0005829]; extrinsic component of Golgi membrane [GO:0090498]; Golgi apparatus [GO:0005794]; Golgi cisterna membrane [GO:0032580]; Golgi membrane [GO:0000139]; membrane [GO:0016020]; nucleolus [GO:0005730]; nucleoplasm [GO:0005654]; cadherin binding [GO:0045296]; spermatogenesis [GO:0007283]		Cytoplasm. Golgi apparatus, Golgi stack membrane; Peripheral membrane protein.	19037000	20270000	18573000	18837000	19179250	751586	0.0391875	20943000	22729000	21418000	20608000	21424500	930999	0.0434549	19735000	24375000	21190000	22481000	21945250	1.97031e+06	0.0897828	23525000	24000000	23406000	23629000	23640000	256711	0.0108592	22359000	21759000
2047	1146	Q08378	GOGA3_HUMAN	7	8	8	FALSE		Golgin subfamily A member 3 OS=Homo sapiens OX=9606 GN=GOLGA3 PE=1 SV=2	Golgin subfamily A member 3 (Golgi complex-associated protein of 170 kDa) (GCP170) (Golgin-160)	GOLGA3	Golgi auto-antigen; probably involved in maintaining Golgi structure.			Acetylation;Alternative splicing;Coiled coil;Cytoplasm;Golgi apparatus;Membrane;Phosphoprotein;Reference proteome	Expressed in all tissues tested. Expressed in liver, testis, lung, heart, salivary gland and kidney. {ECO:0000269|PubMed:15951434}.	cytosol [GO:0005829]; extrinsic component of Golgi membrane [GO:0090498]; Golgi apparatus [GO:0005794]; Golgi cisterna membrane [GO:0032580]; Golgi membrane [GO:0000139]; membrane [GO:0016020]; nucleolus [GO:0005730]; nucleoplasm [GO:0005654]; cadherin binding [GO:0045296]; spermatogenesis [GO:0007283]		Cytoplasm. Golgi apparatus, Golgi stack membrane; Peripheral membrane protein.	19037000	20270000	18573000	18837000	19179250	751586	0.0391875	20943000	22729000	21418000	20608000	21424500	930999	0.0434549	19735000	24375000	21190000	22481000	21945250	1.97031e+06	0.0897828	23525000	24000000	23406000	23629000	23640000	256711	0.0108592	22359000	21759000
2001	4539	Q9HCN8	SDF2L_HUMAN	41	5	5	FALSE	Carbamidomethylation	Stromal cell-derived factor 2-like protein 1 OS=Homo sapiens OX=9606 GN=SDF2L1 PE=1 SV=2	Stromal cell-derived factor 2-like protein 1 (SDF2-like protein 1) (PWP1-interacting protein 8)	SDF2L1 UNQ1941/PRO4424				Endoplasmic reticulum;Phosphoprotein;Reference proteome;Repeat;Signal	Ubiquitously expressed with high expression in testis, moderate expression in the pancreas, spleen, prostate, small intestine and colon. Very low expression is seen in brain and skeletal muscle. {ECO:0000269|PubMed:11162531}.	chaperone complex [GO:0101031]; endoplasmic reticulum [GO:0005783]; endoplasmic reticulum chaperone complex [GO:0034663]; endoplasmic reticulum lumen [GO:0005788]; membrane [GO:0016020]; ATPase binding [GO:0051117]; chaperone binding [GO:0051087]; misfolded protein binding [GO:0051787]; chaperone cofactor-dependent protein refolding [GO:0051085]; ER-associated misfolded protein catabolic process …		Endoplasmic reticulum lumen {ECO:0000255|PROSITE-ProRule:PRU10138}.	21665000	20691000	20595000	19923000	20718500	717563	0.0346339	19606000	25743000	21307000	20423000	21769750	2.73839e+06	0.125789	22292000	25848000	23930000	18744000	22703500	3.01326e+06	0.132722	31065000	25591000	24180000	18439000	24818750	5.1872e+06	0.209003	26258000	25248000
1276	1009	Q9UIG0-2	BAZ1B_HUMAN	12	11	11	FALSE	Carbamidomethylation	Isoform 2 of Tyrosine-protein kinase BAZ1B OS=Homo sapiens OX=9606 GN=BAZ1B	Tyrosine-protein kinase BAZ1B (EC 2.7.10.2) (Bromodomain adjacent to zinc finger domain protein 1B) (Williams syndrome transcription factor) (Williams-Beuren syndrome chromosomal region 10 protein) (Williams-Beuren syndrome chromosomal region 9 protein) (hWALp2)	BAZ1B WBSC10 WBSCR10 WBSCR9 WSTF	Atypical tyrosine-protein kinase that plays a central role in chromatin remodeling and acts as a transcription regulator (PubMed:19092802). Involved in DNA damage response by phosphorylating 'Tyr-142' of histone H2AX (H2AXY142ph) (PubMed:19092802, PubMed:19234442). H2AXY142ph plays a central role in DNA repair and acts as a mark that distinguishes between apoptotic and repair responses to genotox…	CATALYTIC ACTIVITY: Reaction=ATP + L-tyrosyl-[protein] = ADP + H(+) + O-phospho-L-tyrosyl-[protein]; Xref=Rhea:RHEA:10596, Rhea:RHEA-COMP:10136, Rhea:RHEA-COMP:10137, ChEBI:CHEBI:15378, ChEBI:CHEBI:30616, ChEBI:CHEBI:46858, ChEBI:CHEBI:82620, ChEBI:CHEBI:456216; EC=2.7.10.2; Evidence={ECO:0000269|PubMed:19092802};		ATP-binding;Acetylation;Alternative splicing;Bromodomain;Coiled coil;DNA damage;Isopeptide bond;Kinase;Metal-binding;Nucleotide-binding;Nucleus;Phosphoprotein;Reference proteome;Transcription;Transcription regulation;Transferase;Tyrosine-protein kinase;Ubl conjugation;Williams-Beuren syndrome;Zinc;Zinc-finger	Ubiquitously expressed with high levels of expression in heart, brain, placenta, skeletal muscle and ovary.	B-WICH complex [GO:0110016]; condensed chromosome [GO:0000793]; nuclear body [GO:0016604]; nucleoplasm [GO:0005654]; pericentric heterochromatin [GO:0005721]; WICH complex [GO:0090535]; ATP binding [GO:0005524]; histone binding [GO:0042393]; histone kinase activity [GO:0035173]; non-membrane spanning protein tyrosine kinase activity [GO:0004715]; protein serine/threonine/tyrosine kinase activity …	Note=BAZ1B is located in the Williams-Beuren syndrome (WBS) critical region. WBS results from a hemizygous deletion of several genes on chromosome 7q11.23, thought to arise as a consequence of unequal crossing over between highly homologous low-copy repeat sequences flanking the deleted region. Haploinsufficiency of BAZ1B may be the cause of certain cardiovascular and musculo-skeletal abnormaliti…	Nucleus {ECO:0000255|PROSITE-ProRule:PRU00063, ECO:0000255|PROSITE-ProRule:PRU00475, ECO:0000269|PubMed:11980720, ECO:0000269|PubMed:15543136, ECO:0000269|PubMed:16603771}. Note=Accumulates in pericentromeric heterochromatin during replication. Co-localizes with PCNA at replication foci during S phase (PubMed:15543136). Co-localizes with SMARCA5/SNF2H at replication foci during late-S phase (PubM…	36897000	38260000	31568000	35430000	35538750	2.88841e+06	0.0812749	47980000	24802000	22935000	43867000	34896000	1.28663e+07	0.368704	34702000	19421000	28151000	30093000	28091750	6.40015e+06	0.22783	16738000	19554000	17747000	21842000	18970250	2.24106e+06	0.118135	21449000	23571000
1276	1010	Q9UIG0	BAZ1B_HUMAN	12	11	11	FALSE	Carbamidomethylation	Tyrosine-protein kinase BAZ1B OS=Homo sapiens OX=9606 GN=BAZ1B PE=1 SV=2	Tyrosine-protein kinase BAZ1B (EC 2.7.10.2) (Bromodomain adjacent to zinc finger domain protein 1B) (Williams syndrome transcription factor) (Williams-Beuren syndrome chromosomal region 10 protein) (Williams-Beuren syndrome chromosomal region 9 protein) (hWALp2)	BAZ1B WBSC10 WBSCR10 WBSCR9 WSTF	Atypical tyrosine-protein kinase that plays a central role in chromatin remodeling and acts as a transcription regulator (PubMed:19092802). Involved in DNA damage response by phosphorylating 'Tyr-142' of histone H2AX (H2AXY142ph) (PubMed:19092802, PubMed:19234442). H2AXY142ph plays a central role in DNA repair and acts as a mark that distinguishes between apoptotic and repair responses to genotox…	CATALYTIC ACTIVITY: Reaction=ATP + L-tyrosyl-[protein] = ADP + H(+) + O-phospho-L-tyrosyl-[protein]; Xref=Rhea:RHEA:10596, Rhea:RHEA-COMP:10136, Rhea:RHEA-COMP:10137, ChEBI:CHEBI:15378, ChEBI:CHEBI:30616, ChEBI:CHEBI:46858, ChEBI:CHEBI:82620, ChEBI:CHEBI:456216; EC=2.7.10.2; Evidence={ECO:0000269|PubMed:19092802};		ATP-binding;Acetylation;Alternative splicing;Bromodomain;Coiled coil;DNA damage;Isopeptide bond;Kinase;Metal-binding;Nucleotide-binding;Nucleus;Phosphoprotein;Reference proteome;Transcription;Transcription regulation;Transferase;Tyrosine-protein kinase;Ubl conjugation;Williams-Beuren syndrome;Zinc;Zinc-finger	Ubiquitously expressed with high levels of expression in heart, brain, placenta, skeletal muscle and ovary.	B-WICH complex [GO:0110016]; condensed chromosome [GO:0000793]; nuclear body [GO:0016604]; nucleoplasm [GO:0005654]; pericentric heterochromatin [GO:0005721]; WICH complex [GO:0090535]; ATP binding [GO:0005524]; histone binding [GO:0042393]; histone kinase activity [GO:0035173]; non-membrane spanning protein tyrosine kinase activity [GO:0004715]; protein serine/threonine/tyrosine kinase activity …	Note=BAZ1B is located in the Williams-Beuren syndrome (WBS) critical region. WBS results from a hemizygous deletion of several genes on chromosome 7q11.23, thought to arise as a consequence of unequal crossing over between highly homologous low-copy repeat sequences flanking the deleted region. Haploinsufficiency of BAZ1B may be the cause of certain cardiovascular and musculo-skeletal abnormaliti…	Nucleus {ECO:0000255|PROSITE-ProRule:PRU00063, ECO:0000255|PROSITE-ProRule:PRU00475, ECO:0000269|PubMed:11980720, ECO:0000269|PubMed:15543136, ECO:0000269|PubMed:16603771}. Note=Accumulates in pericentromeric heterochromatin during replication. Co-localizes with PCNA at replication foci during S phase (PubMed:15543136). Co-localizes with SMARCA5/SNF2H at replication foci during late-S phase (PubM…	36897000	38260000	31568000	35430000	35538750	2.88841e+06	0.0812749	47980000	24802000	22935000	43867000	34896000	1.28663e+07	0.368704	34702000	19421000	28151000	30093000	28091750	6.40015e+06	0.22783	16738000	19554000	17747000	21842000	18970250	2.24106e+06	0.118135	21449000	23571000
984	3506	Q9H910	JUPI2_HUMAN	62	7	7	FALSE	Carbamidomethylation	Jupiter microtubule associated homolog 2 OS=Homo sapiens OX=9606 GN=JPT2 PE=1 SV=1	Jupiter microtubule associated homolog 2 (Hematological and neurological expressed 1-like protein) (HN1-like protein)	JPT2 C16orf34 HN1L L11				Acetylation;Alternative splicing;Cytoplasm;Nucleus;Phosphoprotein;Reference proteome	Expressed in liver, kidney, prostate, testis and uterus. {ECO:0000269|PubMed:15094197}.	cytosol [GO:0005829]; nucleus [GO:0005634]; plasma membrane [GO:0005886]		Cytoplasm {ECO:0000269|PubMed:15094197}. Nucleus {ECO:0000269|PubMed:15094197}.	90056000	96758000	90558000	93547000	92729750	3.09624e+06	0.0333899	76863000	137180000	109330000	97650000	105255750	2.51645e+07	0.239079	92671000	119740000	122340000	98597000	108337000	1.49042e+07	0.137572	123970000	143600000	119820000	98915000	121576250	1.83248e+07	0.150727	134380000	125060000
984	3559	Q9H910-3	JUPI2_HUMAN	54	7	7	FALSE	Carbamidomethylation	Isoform 3 of Jupiter microtubule associated homolog 2 OS=Homo sapiens OX=9606 GN=JPT2	Jupiter microtubule associated homolog 2 (Hematological and neurological expressed 1-like protein) (HN1-like protein)	JPT2 C16orf34 HN1L L11				Acetylation;Alternative splicing;Cytoplasm;Nucleus;Phosphoprotein;Reference proteome	Expressed in liver, kidney, prostate, testis and uterus. {ECO:0000269|PubMed:15094197}.	cytosol [GO:0005829]; nucleus [GO:0005634]; plasma membrane [GO:0005886]		Cytoplasm {ECO:0000269|PubMed:15094197}. Nucleus {ECO:0000269|PubMed:15094197}.	90056000	96758000	90558000	93547000	92729750	3.09624e+06	0.0333899	76863000	137180000	109330000	97650000	105255750	2.51645e+07	0.239079	92671000	119740000	122340000	98597000	108337000	1.49042e+07	0.137572	123970000	143600000	119820000	98915000	121576250	1.83248e+07	0.150727	134380000	125060000
1371	1983	P31350	RIR2_HUMAN	37	9	8	FALSE		Ribonucleoside-diphosphate reductase subunit M2 OS=Homo sapiens OX=9606 GN=RRM2 PE=1 SV=1	Ribonucleoside-diphosphate reductase subunit M2 (EC 1.17.4.1) (Ribonucleotide reductase small chain) (Ribonucleotide reductase small subunit)	RRM2 RR2	Provides the precursors necessary for DNA synthesis. Catalyzes the biosynthesis of deoxyribonucleotides from the corresponding ribonucleotides. Inhibits Wnt signaling.	CATALYTIC ACTIVITY: Reaction=[thioredoxin]-disulfide + a 2'-deoxyribonucleoside 5'-diphosphate + H2O = [thioredoxin]-dithiol + a ribonucleoside 5'-diphosphate; Xref=Rhea:RHEA:23252, Rhea:RHEA-COMP:10698, Rhea:RHEA-COMP:10700, ChEBI:CHEBI:15377, ChEBI:CHEBI:29950, ChEBI:CHEBI:50058, ChEBI:CHEBI:57930, ChEBI:CHEBI:73316; EC=1.17.4.1; Evidence={ECO:0000255|PROSITE-ProRule:PRU10014};	Genetic information processing; DNA replication.	Alternative splicing;Cytoplasm;DNA replication;Iron;Metal-binding;Nucleus;Oxidoreductase;Phosphoprotein;Reference proteome;Ubl conjugation		cytosol [GO:0005829]; nucleus [GO:0005634]; ribonucleoside-diphosphate reductase complex [GO:0005971]; ferric iron binding [GO:0008199]; protein homodimerization activity [GO:0042803]; ribonucleoside-diphosphate reductase activity, thioredoxin disulfide as acceptor [GO:0004748]; 2'-deoxyribonucleotide biosynthetic process [GO:0009265]; blastocyst development [GO:0001824]; deoxyribonucleotide bios…		Cytoplasm {ECO:0000269|PubMed:22632967}. Nucleus {ECO:0000269|PubMed:22632967}. Note=Localized to the cytoplasm in S phase cells. May localize to the nucleus in G2 phase cells. {ECO:0000269|PubMed:22632967}.	62026000	69644000	73705000	70616000	68997750	4.95983e+06	0.071884	67213000	45340000	56771000	62668000	57998000	9.45966e+06	0.163103	59346000	50823000	66975000	71381000	62131250	9.03058e+06	0.145347	36264000	33319000	38387000	46558000	38632000	5.67794e+06	0.146975	44646000	36125000
1371	1986	P31350-2	RIR2_HUMAN	32	9	8	FALSE		Isoform 2 of Ribonucleoside-diphosphate reductase subunit M2 OS=Homo sapiens OX=9606 GN=RRM2	Ribonucleoside-diphosphate reductase subunit M2 (EC 1.17.4.1) (Ribonucleotide reductase small chain) (Ribonucleotide reductase small subunit)	RRM2 RR2	Provides the precursors necessary for DNA synthesis. Catalyzes the biosynthesis of deoxyribonucleotides from the corresponding ribonucleotides. Inhibits Wnt signaling.	CATALYTIC ACTIVITY: Reaction=[thioredoxin]-disulfide + a 2'-deoxyribonucleoside 5'-diphosphate + H2O = [thioredoxin]-dithiol + a ribonucleoside 5'-diphosphate; Xref=Rhea:RHEA:23252, Rhea:RHEA-COMP:10698, Rhea:RHEA-COMP:10700, ChEBI:CHEBI:15377, ChEBI:CHEBI:29950, ChEBI:CHEBI:50058, ChEBI:CHEBI:57930, ChEBI:CHEBI:73316; EC=1.17.4.1; Evidence={ECO:0000255|PROSITE-ProRule:PRU10014};	Genetic information processing; DNA replication.	Alternative splicing;Cytoplasm;DNA replication;Iron;Metal-binding;Nucleus;Oxidoreductase;Phosphoprotein;Reference proteome;Ubl conjugation		cytosol [GO:0005829]; nucleus [GO:0005634]; ribonucleoside-diphosphate reductase complex [GO:0005971]; ferric iron binding [GO:0008199]; protein homodimerization activity [GO:0042803]; ribonucleoside-diphosphate reductase activity, thioredoxin disulfide as acceptor [GO:0004748]; 2'-deoxyribonucleotide biosynthetic process [GO:0009265]; blastocyst development [GO:0001824]; deoxyribonucleotide bios…		Cytoplasm {ECO:0000269|PubMed:22632967}. Nucleus {ECO:0000269|PubMed:22632967}. Note=Localized to the cytoplasm in S phase cells. May localize to the nucleus in G2 phase cells. {ECO:0000269|PubMed:22632967}.	62026000	69644000	73705000	70616000	68997750	4.95983e+06	0.071884	67213000	45340000	56771000	62668000	57998000	9.45966e+06	0.163103	59346000	50823000	66975000	71381000	62131250	9.03058e+06	0.145347	36264000	33319000	38387000	46558000	38632000	5.67794e+06	0.146975	44646000	36125000
1297	2291	Q13895	BYST_HUMAN	27	9	9	FALSE		Bystin OS=Homo sapiens OX=9606 GN=BYSL PE=1 SV=3	Bystin	BYSL ENP1	Required for processing of 20S pre-rRNA precursor and biogenesis of 40S ribosomal subunits. May be required for trophinin-dependent regulation of cell adhesion during implantation of human embryos. {ECO:0000269|PubMed:17360433, ECO:0000269|PubMed:17381424}.			Cytoplasm;Methylation;Nucleus;Phosphoprotein;Reference proteome;Ribosome biogenesis	Found in the placenta from the sixth week of pregnancy. Was localized in the cytoplasm of the syncytiotrophoblast in the chorionic villi and in endometrial decidual cells at the uteroplacental interface. After week 10, the level decreased and then disappeared from placental villi.	apical part of cell [GO:0045177]; chromosome [GO:0005694]; cytoplasm [GO:0005737]; cytosol [GO:0005829]; intracellular membrane-bounded organelle [GO:0043231]; membrane [GO:0016020]; nucleolus [GO:0005730]; nucleoplasm [GO:0005654]; preribosome, small subunit precursor [GO:0030688]; RNA binding [GO:0003723]; snoRNA binding [GO:0030515]; cell population proliferation [GO:0008283]; maturation of SS…		Cytoplasm {ECO:0000269|PubMed:17381424}. Nucleus, nucleolus {ECO:0000269|PubMed:17381424, ECO:0000269|PubMed:26711351}. Note=Associated with 40S ribosomal subunits.	39506000	37777000	39527000	39901000	39177750	951300	0.0242816	40628000	32280000	28437000	42549000	35973500	6.7167e+06	0.186713	34583000	23181000	27471000	36747000	30495500	6.28327e+06	0.206039	31890000	31836000	29891000	29730000	30836750	1.18704e+06	0.0384943	35159000	37724000
760	3895	P22061	PIMT_HUMAN	61	9	9	FALSE	Carbamidomethylation	Protein-L-isoaspartate(D-aspartate) O-methyltransferase OS=Homo sapiens OX=9606 GN=PCMT1 PE=1 SV=4	Protein-L-isoaspartate(D-aspartate) O-methyltransferase (PIMT) (EC 2.1.1.77) (L-isoaspartyl protein carboxyl methyltransferase) (Protein L-isoaspartyl/D-aspartyl methyltransferase) (Protein-beta-aspartate methyltransferase)	PCMT1	Initiates the repair of damaged proteins by catalyzing methyl esterification of L-isoaspartyl and D-aspartyl residues produced by spontaneous isomerization and racemization of L-aspartyl and L-asparaginyl residues in aging peptides and proteins (PubMed:3167043, PubMed:6469980). Acts on EIF4EBP2, microtubule-associated protein 2, calreticulin, clathrin light chains a and b, Ubiquitin C-terminal hy…	CATALYTIC ACTIVITY: Reaction=[protein]-L-isoaspartate + S-adenosyl-L-methionine = [protein]-L-isoaspartate alpha-methyl ester + S-adenosyl-L-homocysteine; Xref=Rhea:RHEA:12705, Rhea:RHEA-COMP:12143, Rhea:RHEA-COMP:12144, ChEBI:CHEBI:57856, ChEBI:CHEBI:59789, ChEBI:CHEBI:90596, ChEBI:CHEBI:90598; EC=2.1.1.77; Evidence={ECO:0000269|PubMed:3167043, ECO:0000269|PubMed:6469980};PhysiologicalDirection=…		Acetylation;Alternative splicing;Cytoplasm;Direct protein sequencing;Methyltransferase;Reference proteome;S-adenosyl-L-methionine;Transferase		cytoplasm [GO:0005737]; cytosol [GO:0005829]; extracellular exosome [GO:0070062]; extracellular vesicle [GO:1903561]; cadherin binding [GO:0045296]; protein-L-isoaspartate (D-aspartate) O-methyltransferase activity [GO:0004719]; protein methylation [GO:0006479]; protein repair [GO:0030091]		Cytoplasm, cytosol {ECO:0000269|PubMed:3167043}.	180820000	177790000	189460000	167410000	178870000	9.10034e+06	0.0508768	190070000	257340000	209240000	191450000	212025000	3.1446e+07	0.148313	219200000	255100000	226080000	215170000	228887500	1.80462e+07	0.078843	249050000	256460000	250280000	221980000	244442500	1.5322e+07	0.0626813	274050000	263620000
760	3896	P22061-2	PIMT_HUMAN	61	9	9	FALSE	Carbamidomethylation	Isoform 2 of Protein-L-isoaspartate(D-aspartate) O-methyltransferase OS=Homo sapiens OX=9606 GN=PCMT1	Protein-L-isoaspartate(D-aspartate) O-methyltransferase (PIMT) (EC 2.1.1.77) (L-isoaspartyl protein carboxyl methyltransferase) (Protein L-isoaspartyl/D-aspartyl methyltransferase) (Protein-beta-aspartate methyltransferase)	PCMT1	Initiates the repair of damaged proteins by catalyzing methyl esterification of L-isoaspartyl and D-aspartyl residues produced by spontaneous isomerization and racemization of L-aspartyl and L-asparaginyl residues in aging peptides and proteins (PubMed:3167043, PubMed:6469980). Acts on EIF4EBP2, microtubule-associated protein 2, calreticulin, clathrin light chains a and b, Ubiquitin C-terminal hy…	CATALYTIC ACTIVITY: Reaction=[protein]-L-isoaspartate + S-adenosyl-L-methionine = [protein]-L-isoaspartate alpha-methyl ester + S-adenosyl-L-homocysteine; Xref=Rhea:RHEA:12705, Rhea:RHEA-COMP:12143, Rhea:RHEA-COMP:12144, ChEBI:CHEBI:57856, ChEBI:CHEBI:59789, ChEBI:CHEBI:90596, ChEBI:CHEBI:90598; EC=2.1.1.77; Evidence={ECO:0000269|PubMed:3167043, ECO:0000269|PubMed:6469980};PhysiologicalDirection=…		Acetylation;Alternative splicing;Cytoplasm;Direct protein sequencing;Methyltransferase;Reference proteome;S-adenosyl-L-methionine;Transferase		cytoplasm [GO:0005737]; cytosol [GO:0005829]; extracellular exosome [GO:0070062]; extracellular vesicle [GO:1903561]; cadherin binding [GO:0045296]; protein-L-isoaspartate (D-aspartate) O-methyltransferase activity [GO:0004719]; protein methylation [GO:0006479]; protein repair [GO:0030091]		Cytoplasm, cytosol {ECO:0000269|PubMed:3167043}.	180820000	177790000	189460000	167410000	178870000	9.10034e+06	0.0508768	190070000	257340000	209240000	191450000	212025000	3.1446e+07	0.148313	219200000	255100000	226080000	215170000	228887500	1.80462e+07	0.078843	249050000	256460000	250280000	221980000	244442500	1.5322e+07	0.0626813	274050000	263620000
1774	4168	O60925	PFD1_HUMAN	42	8	8	FALSE	Acetylation (Protein N-term)	Prefoldin subunit 1 OS=Homo sapiens OX=9606 GN=PFDN1 PE=1 SV=2	Prefoldin subunit 1	PFDN1 PFD1	Binds specifically to cytosolic chaperonin (c-CPN) and transfers target proteins to it. Binds to nascent polypeptide chain and promotes folding in an environment in which there are many competing pathways for nonnative proteins.			Acetylation;Chaperone;Reference proteome		cytoplasm [GO:0005737]; prefoldin complex [GO:0016272]; amyloid-beta binding [GO:0001540]; protein folding chaperone [GO:0044183]; unfolded protein binding [GO:0051082]; negative regulation of amyloid fibril formation [GO:1905907]; protein folding [GO:0006457]			74735000	79136000	78732000	76386000	77247250	2.06761e+06	0.0267661	64377000	111260000	112820000	81431000	92472000	2.36521e+07	0.255776	78009000	106980000	101630000	83705000	92581000	1.39085e+07	0.150231	100500000	114420000	97874000	79182000	97994000	1.44914e+07	0.14788	95757000	106460000
412	776	P16615	AT2A2_HUMAN	31	28	21	FALSE	Carbamidomethylation	Sarcoplasmic/endoplasmic reticulum calcium ATPase 2 OS=Homo sapiens OX=9606 GN=ATP2A2 PE=1 SV=1	Sarcoplasmic/endoplasmic reticulum calcium ATPase 2 (SERCA2) (SR Ca(2+)-ATPase 2) (EC 7.2.2.10) (Calcium pump 2) (Calcium-transporting ATPase sarcoplasmic reticulum type, slow twitch skeletal muscle isoform) (Endoplasmic reticulum class 1/2 Ca(2+) ATPase)	ATP2A2 ATP2B	This magnesium-dependent enzyme catalyzes the hydrolysis of ATP coupled with the translocation of calcium from the cytosol to the sarcoplasmic reticulum lumen (PubMed:16402920). Involved in autophagy in response to starvation. Upon interaction with VMP1 and activation, controls ER-isolation membrane contacts for autophagosome formation (PubMed:28890335). Also modulates ER contacts with lipid drop…	CATALYTIC ACTIVITY: Reaction=ATP + Ca(2+)(in) + H2O = ADP + Ca(2+)(out) + H(+) + phosphate; Xref=Rhea:RHEA:18105, ChEBI:CHEBI:15377, ChEBI:CHEBI:15378, ChEBI:CHEBI:29108, ChEBI:CHEBI:30616, ChEBI:CHEBI:43474, ChEBI:CHEBI:456216; EC=7.2.2.10; Evidence={ECO:0000269|PubMed:28890335};PhysiologicalDirection=left-to-right; Xref=Rhea:RHEA:18106; Evidence={ECO:0000269|PubMed:28890335};		ATP-binding;Alternative splicing;Calcium;Calcium transport;Disease variant;Disulfide bond;Endoplasmic reticulum;Epilepsy;Ion transport;Magnesium;Membrane;Metal-binding;Nitration;Nucleotide-binding;Phosphoprotein;Reference proteome;Sarcoplasmic reticulum;Translocase;Transmembrane;Transmembrane helix;Transport	Isoform 1 is widely expressed in smooth muscle and nonmuscle tissues such as in adult skin epidermis, with highest expression in liver, pancreas and lung, and intermediate expression in brain, kidney and placenta. Also expressed at lower levels in heart and skeletal muscle. Isoforms 2 and 3 are highly expressed in the heart and slow twitch skeletal muscle. Expression of isoform 3 is predominantly…	calcium ion-transporting ATPase complex [GO:0090534]; endoplasmic reticulum [GO:0005783]; endoplasmic reticulum membrane [GO:0005789]; integral component of membrane [GO:0016021]; integral component of plasma membrane [GO:0005887]; longitudinal sarcoplasmic reticulum [GO:0014801]; membrane [GO:0016020]; platelet dense tubular network membrane [GO:0031095]; ribbon synapse [GO:0097470]; sarcoplasmi…	Acrokeratosis verruciformis (AKV) [MIM:101900]: A localized disorder of keratinization, which is inherited as an autosomal dominant trait. Its onset is early in life with multiple flat-topped, flesh-colored papules on the hands and feet, punctate keratoses on the palms and soles, with varying degrees of nail involvement. The histopathology shows a distinctive pattern of epidermal features with hy…	Endoplasmic reticulum membrane {ECO:0000250|UniProtKB:O55143}; Multi-pass membrane protein {ECO:0000255}. Sarcoplasmic reticulum membrane {ECO:0000269|PubMed:12804600}; Multi-pass membrane protein {ECO:0000255}.	112820000	115820000	116320000	117010000	115492500	1.84726e+06	0.0159946	115000000	96950000	101270000	120420000	108410000	1.11052e+07	0.102437	111720000	87443000	102470000	104290000	101480750	1.01779e+07	0.100294	99287000	99455000	92410000	96497000	96912250	3.29382e+06	0.0339876	97442000	104590000
1859	3642	Q13671	RIN1_HUMAN	4	3	3	FALSE		Ras and Rab interactor 1 OS=Homo sapiens OX=9606 GN=RIN1 PE=1 SV=4	Ras and Rab interactor 1 (Ras inhibitor JC99) (Ras interaction/interference protein 1)	RIN1	Ras effector protein, which may serve as an inhibitory modulator of neuronal plasticity in aversive memory formation. Can affect Ras signaling at different levels. First, by competing with RAF1 protein for binding to activated Ras. Second, by enhancing signaling from ABL1 and ABL2, which regulate cytoskeletal remodeling. Third, by activating RAB5A, possibly by functioning as a guanine nucleotide …			Acetylation;Alternative splicing;Cytoplasm;Cytoskeleton;Endocytosis;GTPase activation;Membrane;Methylation;Phosphoprotein;Reference proteome;SH2 domain	Expressed in all tissues examined with high levels in brain, placenta and pancreas. {ECO:0000269|PubMed:9144171}.	cytoplasm [GO:0005737]; cytoskeleton [GO:0005856]; cytosol [GO:0005829]; plasma membrane [GO:0005886]; guanyl-nucleotide exchange factor activity [GO:0005085]; endocytosis [GO:0006897]; signal transduction [GO:0007165]		Cytoplasm {ECO:0000269|PubMed:11784866}. Membrane {ECO:0000269|PubMed:11784866}. Cytoplasm, cytoskeleton {ECO:0000269|PubMed:11784866}. Note=Some amount is membrane-associated.	4031800	4154500	4894700	4491900	4393225	386795	0.0880436	5654200	4728200	5293600	5641800	5329450	434286	0.0814879	5724800	4577700	4990900	5250900	5136075	480500	0.0935539	4731200	4414100	3787900	5031700	4491225	532389	0.11854	2328100	2949700
1820	3303	O15213	WDR46_HUMAN	8	4	4	FALSE	Carbamidomethylation	WD repeat-containing protein 46 OS=Homo sapiens OX=9606 GN=WDR46 PE=1 SV=3	WD repeat-containing protein 46 (WD repeat-containing protein BING4)	WDR46 BING4 C6orf11 FP221	Scaffold component of the nucleolar structure. Required for localization of DDX21 and NCL to the granular compartment of the nucleolus. {ECO:0000269|PubMed:23848194}.			Nucleus;Phosphoprotein;Reference proteome;Repeat;WD repeat		nucleolus [GO:0005730]; nucleoplasm [GO:0005654]; small-subunit processome [GO:0032040]; RNA binding [GO:0003723]; maturation of SSU-rRNA from tricistronic rRNA transcript (SSU-rRNA, 5.8S rRNA, LSU-rRNA) [GO:0000462]		Nucleus, nucleolus {ECO:0000269|PubMed:23848194}.	17796000	22658000	17802000	23172000	20357000	2.96117e+06	0.145462	26372000	16097000	15158000	24393000	20505000	5.7026e+06	0.278108	18756000	12916000	14319000	14649000	15160000	2.51231e+06	0.16572	14821000	15641000	13779000	17374000	15403750	1.51851e+06	0.0985803	8852500	11097000
269	3501	Q99497	PARK7_HUMAN	89	19	19	FALSE	Carbamidomethylation	Parkinson disease protein 7 OS=Homo sapiens OX=9606 GN=PARK7 PE=1 SV=2	Parkinson disease protein 7 (Maillard deglycase) (Oncogene DJ1) (Parkinsonism-associated deglycase) (Protein DJ-1) (DJ-1) (Protein/nucleic acid deglycase DJ-1) (EC 3.1.2.-) (EC 3.5.1.-) (EC 3.5.1.124)	PARK7	Multifunctional protein with controversial molecular function which plays an important role in cell protection against oxidative stress and cell death acting as oxidative stress sensor and redox-sensitive chaperone and protease (PubMed:17015834, PubMed:20304780, PubMed:18711745, PubMed:12796482, PubMed:19229105, PubMed:25416785, PubMed:26995087, PubMed:28993701). It is involved in neuroprotective…	CATALYTIC ACTIVITY: Reaction=H2O + N(omega)-(1-hydroxy-2-oxopropyl)-L-arginyl-[protein] = H(+) + L-arginyl-[protein] + lactate; Xref=Rhea:RHEA:49548, Rhea:RHEA-COMP:10532, Rhea:RHEA-COMP:12428, ChEBI:CHEBI:15377, ChEBI:CHEBI:15378, ChEBI:CHEBI:24996, ChEBI:CHEBI:29965, ChEBI:CHEBI:131708; EC=3.5.1.124; Evidence={ECO:0000269|PubMed:25416785}; CATALYTIC ACTIVITY: Reaction=H2O + N(6)-(1-hydroxy-2-ox…		Acetylation;Autophagy;Cell membrane;Chaperone;Copper;Cytoplasm;DNA damage;DNA repair;Direct protein sequencing;Disease variant;Endoplasmic reticulum;Fertilization;Hydrolase;Inflammatory response;Isopeptide bond;Lipoprotein;Membrane;Mitochondrion;Neurodegeneration;Nucleus;Oxidation;Palmitate;Parkinson disease;Parkinsonism;Phosphoprotein;Protease;RNA-binding;Reference proteome;Stress response;Tumor…	Highly expressed in pancreas, kidney, skeletal muscle, liver, testis and heart. Detected at slightly lower levels in placenta and brain (at protein level). Detected in astrocytes, Sertoli cells, spermatogonia, spermatids and spermatozoa. Expressed by pancreatic islets at higher levels than surrounding exocrine tissues (PubMed:22611253). {ECO:0000269|PubMed:14579415, ECO:0000269|PubMed:14662519, E…	adherens junction [GO:0005912]; axon [GO:0030424]; cell body [GO:0044297]; chromatin [GO:0000785]; cytoplasm [GO:0005737]; cytosol [GO:0005829]; endoplasmic reticulum [GO:0005783]; extracellular exosome [GO:0070062]; membrane raft [GO:0045121]; mitochondrial intermembrane space [GO:0005758]; mitochondrial matrix [GO:0005759]; mitochondrion [GO:0005739]; nucleoplasm [GO:0005654]; nucleus [GO:00056…	Parkinson disease 7 (PARK7) [MIM:606324]: A neurodegenerative disorder characterized by resting tremor, postural tremor, bradykinesia, muscular rigidity, anxiety and psychotic episodes. PARK7 has onset before 40 years, slow progression and initial good response to levodopa. Some patients may show traits reminiscent of amyotrophic lateral sclerosis-parkinsonism/dementia complex (Guam disease). {EC…	Cell membrane {ECO:0000250|UniProtKB:Q99LX0}; Lipid-anchor {ECO:0000250|UniProtKB:Q99LX0}. Cytoplasm {ECO:0000269|PubMed:12851414, ECO:0000269|PubMed:14579415, ECO:0000269|PubMed:15976810, ECO:0000269|PubMed:19229105, ECO:0000269|PubMed:28596309}. Nucleus {ECO:0000269|PubMed:12851414, ECO:0000269|PubMed:14579415, ECO:0000269|PubMed:15976810, ECO:0000269|PubMed:16390825, ECO:0000269|PubMed:2859630…	779190000	778380000	721560000	713280000	748102500	3.55915e+07	0.0475757	696920000	1089600000	1008600000	744270000	884847500	1.93492e+08	0.218672	805500000	1102300000	948630000	857050000	928370000	1.30187e+08	0.140231	945860000	1079100000	915760000	817410000	939532500	1.0801e+08	0.114961	955650000	994320000
2220	4164	Q9UGP8	SEC63_HUMAN	9	5	5	FALSE		Translocation protein SEC63 homolog OS=Homo sapiens OX=9606 GN=SEC63 PE=1 SV=2	Translocation protein SEC63 homolog	SEC63 SEC63L	Mediates cotranslational and post-translational transport of certain precursor polypeptides across endoplasmic reticulum (ER) (PubMed:22375059, PubMed:29719251). Proposed to play an auxiliary role in recognition of precursors with short and apolar signal peptides. May cooperate with SEC62 and HSPA5/BiP to facilitate targeting of small presecretory proteins into the SEC61 channel-forming transloco…			Chaperone;Coiled coil;Disease variant;Endoplasmic reticulum;Membrane;Phosphoprotein;Protein transport;Reference proteome;Repeat;Transmembrane;Transmembrane helix;Transport	Widely expressed, with high levels in the liver. {ECO:0000269|PubMed:15133510}.	endoplasmic reticulum [GO:0005783]; integral component of membrane [GO:0016021]; membrane [GO:0016020]; Sec62/Sec63 complex [GO:0031207]; protein transmembrane transporter activity [GO:0008320]; RNA binding [GO:0003723]; signaling receptor activity [GO:0038023]; liver development [GO:0001889]; multicellular organism aging [GO:0010259]; nitrogen compound metabolic process [GO:0006807]; posttransla…	Polycystic liver disease 2 with or without kidney cysts (PCLD2) [MIM:617004]: An autosomal dominant hepatobiliary disease characterized by overgrowth of biliary epithelium and supportive connective tissue, resulting in multiple liver cysts. A subset of patients may develop kidney cysts that usually do not result in clinically significant renal disease. {ECO:0000269|PubMed:15133510, ECO:0000269|Pu…	Endoplasmic reticulum membrane; Multi-pass membrane protein.	27192000	28493000	25224000	27115000	27006000	1.34576e+06	0.0498317	33562000	25840000	24125000	32221000	28937000	4.65195e+06	0.160761	29562000	21367000	24264000	26447000	25410000	3.46283e+06	0.136278	17651000	17651000	17011000	19900000	18053250	1.26759e+06	0.0702142	22779000	28226000
996	3784	P37198	NUP62_HUMAN	16	6	6	FALSE		Nuclear pore glycoprotein p62 OS=Homo sapiens OX=9606 GN=NUP62 PE=1 SV=3	Nuclear pore glycoprotein p62 (62 kDa nucleoporin) (Nucleoporin Nup62)	NUP62	Essential component of the nuclear pore complex (PubMed:1915414). The N-terminal is probably involved in nucleocytoplasmic transport (PubMed:1915414). The C-terminal is involved in protein-protein interaction probably via coiled-coil formation, promotes its association with centrosomes and may function in anchorage of p62 to the pore complex (PubMed:1915414, PubMed:24107630). Plays a role in mito…			Acetylation;Coiled coil;Cytoplasm;Cytoskeleton;Disease variant;Disulfide bond;Glycoprotein;Host-virus interaction;Nuclear pore complex;Nucleus;Phosphoprotein;Protein transport;Reference proteome;Repeat;Translocation;Transport;mRNA transport		centrosome [GO:0005813]; cytoplasm [GO:0005737]; Flemming body [GO:0090543]; mitotic spindle [GO:0072686]; nuclear envelope [GO:0005635]; nuclear inner membrane [GO:0005637]; nuclear membrane [GO:0031965]; nuclear outer membrane [GO:0005640]; nuclear pore [GO:0005643]; nuclear pore central transport channel [GO:0044613]; nucleoplasm [GO:0005654]; ribonucleoprotein complex [GO:1990904]; spindle po…	Infantile striatonigral degeneration (SNDI) [MIM:271930]: Neurological disorder characterized by symmetrical degeneration of the caudate nucleus, putamen, and occasionally the globus pallidus, with little involvement of the rest of the brain. The clinical features include developmental regression, choreoathetosis, dystonia, spasticity, dysphagia, failure to thrive, nystagmus, optic atrophy, and m…	Nucleus, nuclear pore complex {ECO:0000269|PubMed:1915414}. Cytoplasm, cytoskeleton, spindle pole {ECO:0000269|PubMed:24107630}. Nucleus envelope {ECO:0000269|PubMed:24107630}. Cytoplasm, cytoskeleton, microtubule organizing center, centrosome {ECO:0000269|PubMed:14654843, ECO:0000269|PubMed:24107630}. Note=Central region of the nuclear pore, within the transporter (PubMed:1915414). During mitoti…	24378000	22759000	24689000	22906000	23683000	992063	0.0418892	78427000	36900000	34401000	22319000	43011750	2.44536e+07	0.568532	26481000	39358000	31132000	22650000	29905250	7.19313e+06	0.240531	31549000	33547000	28443000	21931000	28867500	5.07883e+06	0.175936	32179000	33221000
3159	4729	P36969-2	GPX4_HUMAN	31	4	4	FALSE	Carbamidomethylation	Isoform Cytoplasmic of Phospholipid hydroperoxide glutathione peroxidase OS=Homo sapiens OX=9606 GN=GPX4	Phospholipid hydroperoxide glutathione peroxidase (PHGPx) (EC 1.11.1.12) (Glutathione peroxidase 4) (GPx-4) (GSHPx-4)	GPX4	Essential antioxidant peroxidase that directly reduces phospholipid hydroperoxide even if they are incorporated in membranes and lipoproteins (By similarity). Can also reduce fatty acid hydroperoxide, cholesterol hydroperoxide and thymine hydroperoxide (By similarity). Plays a key role in protecting cells from oxidative damage by preventing membrane lipid peroxidation (By similarity). Required to…	CATALYTIC ACTIVITY: Reaction=a hydroperoxy polyunsaturated fatty acid + 2 glutathione = a hydroxy polyunsaturated fatty acid + glutathione disulfide + H2O; Xref=Rhea:RHEA:19057, ChEBI:CHEBI:15377, ChEBI:CHEBI:57925, ChEBI:CHEBI:58297, ChEBI:CHEBI:131871, ChEBI:CHEBI:134019; EC=1.11.1.12; Evidence={ECO:0000250|UniProtKB:P36968};PhysiologicalDirection=left-to-right; Xref=Rhea:RHEA:19058; Evidence={…		Alternative initiation;Cytoplasm;Developmental protein;Dwarfism;Lipid metabolism;Mitochondrion;Oxidoreductase;Peroxidase;Phosphoprotein;Reference proteome;Selenocysteine;Transit peptide	Present primarily in testis. Expressed in platelets (at protein level) (PubMed:11115402). {ECO:0000269|PubMed:11115402, ECO:0000269|PubMed:9705830}.	cytosol [GO:0005829]; extracellular exosome [GO:0070062]; mitochondrion [GO:0005739]; nuclear envelope [GO:0005635]; nucleus [GO:0005634]; protein-containing complex [GO:0032991]; glutathione peroxidase activity [GO:0004602]; identical protein binding [GO:0042802]; peroxidase activity [GO:0004601]; phospholipid-hydroperoxide glutathione peroxidase activity [GO:0047066]; selenium binding [GO:00084…	Spondylometaphyseal dysplasia, Sedaghatian type (SMDS) [MIM:250220]: A form of spondylometaphyseal dysplasia, a group of short stature disorders distinguished by abnormalities in the vertebrae and the metaphyses of the tubular bones. SMDS is a neonatal lethal form characterized by severe metaphyseal chondrodysplasia with mild limb shortening, platyspondyly, cardiac conduction defects, and central…	[Isoform Mitochondrial]: Mitochondrion {ECO:0000250|UniProtKB:O70325}.; [Isoform Cytoplasmic]: Cytoplasm {ECO:0000269|PubMed:11115402}.	11463000	14047000	11436000	11666000	12153000	1.26683e+06	0.10424	12388000	16147000	15021000	18047000	15400750	2.36505e+06	0.153567	16843000	19896000	16333000	19348000	18105000	1.77814e+06	0.0982127	19313000	20038000	19814000	20820000	19996250	627257	0.0313687	13117000	18227000
3159	4752	P36969	GPX4_HUMAN	26	4	4	FALSE	Carbamidomethylation	Phospholipid hydroperoxide glutathione peroxidase OS=Homo sapiens OX=9606 GN=GPX4 PE=1 SV=3	Phospholipid hydroperoxide glutathione peroxidase (PHGPx) (EC 1.11.1.12) (Glutathione peroxidase 4) (GPx-4) (GSHPx-4)	GPX4	Essential antioxidant peroxidase that directly reduces phospholipid hydroperoxide even if they are incorporated in membranes and lipoproteins (By similarity). Can also reduce fatty acid hydroperoxide, cholesterol hydroperoxide and thymine hydroperoxide (By similarity). Plays a key role in protecting cells from oxidative damage by preventing membrane lipid peroxidation (By similarity). Required to…	CATALYTIC ACTIVITY: Reaction=a hydroperoxy polyunsaturated fatty acid + 2 glutathione = a hydroxy polyunsaturated fatty acid + glutathione disulfide + H2O; Xref=Rhea:RHEA:19057, ChEBI:CHEBI:15377, ChEBI:CHEBI:57925, ChEBI:CHEBI:58297, ChEBI:CHEBI:131871, ChEBI:CHEBI:134019; EC=1.11.1.12; Evidence={ECO:0000250|UniProtKB:P36968};PhysiologicalDirection=left-to-right; Xref=Rhea:RHEA:19058; Evidence={…		Alternative initiation;Cytoplasm;Developmental protein;Dwarfism;Lipid metabolism;Mitochondrion;Oxidoreductase;Peroxidase;Phosphoprotein;Reference proteome;Selenocysteine;Transit peptide	Present primarily in testis. Expressed in platelets (at protein level) (PubMed:11115402). {ECO:0000269|PubMed:11115402, ECO:0000269|PubMed:9705830}.	cytosol [GO:0005829]; extracellular exosome [GO:0070062]; mitochondrion [GO:0005739]; nuclear envelope [GO:0005635]; nucleus [GO:0005634]; protein-containing complex [GO:0032991]; glutathione peroxidase activity [GO:0004602]; identical protein binding [GO:0042802]; peroxidase activity [GO:0004601]; phospholipid-hydroperoxide glutathione peroxidase activity [GO:0047066]; selenium binding [GO:00084…	Spondylometaphyseal dysplasia, Sedaghatian type (SMDS) [MIM:250220]: A form of spondylometaphyseal dysplasia, a group of short stature disorders distinguished by abnormalities in the vertebrae and the metaphyses of the tubular bones. SMDS is a neonatal lethal form characterized by severe metaphyseal chondrodysplasia with mild limb shortening, platyspondyly, cardiac conduction defects, and central…	[Isoform Mitochondrial]: Mitochondrion {ECO:0000250|UniProtKB:O70325}.; [Isoform Cytoplasmic]: Cytoplasm {ECO:0000269|PubMed:11115402}.	11463000	14047000	11436000	11666000	12153000	1.26683e+06	0.10424	12388000	16147000	15021000	18047000	15400750	2.36505e+06	0.153567	16843000	19896000	16333000	19348000	18105000	1.77814e+06	0.0982127	19313000	20038000	19814000	20820000	19996250	627257	0.0313687	13117000	18227000
3606	5631	Q6ZWJ1	STXB4_HUMAN	6	2	2	FALSE		Syntaxin-binding protein 4 OS=Homo sapiens OX=9606 GN=STXBP4 PE=1 SV=2	Syntaxin-binding protein 4 (Syntaxin 4-interacting protein) (STX4-interacting protein) (Synip)	STXBP4	Plays a role in the translocation of transport vesicles from the cytoplasm to the plasma membrane. Inhibits the translocation of SLC2A4 from intracellular vesicles to the plasma membrane by STX4A binding and preventing the interaction between STX4A and VAMP2. Stimulation with insulin disrupts the interaction with STX4A, leading to increased levels of SLC2A4 at the plasma membrane. May also play a…			Alternative splicing;Coiled coil;Cytoplasm;Phosphoprotein;Reference proteome;Repeat		cytoplasmic vesicle [GO:0031410]; extracellular exosome [GO:0070062]; phagocytic vesicle [GO:0045335]; syntaxin binding [GO:0019905]; cellular response to DNA damage stimulus [GO:0006974]; cellular response to interferon-gamma [GO:0071346]; insulin receptor signaling pathway [GO:0008286]; positive regulation of cell cycle G1/S phase transition [GO:1902808]; positive regulation of keratinocyte pro…		Cytoplasm {ECO:0000250}.	2406600	2806800	2577800	2804200	2648850	193920	0.0732092	2455400	3230800	3094400	2037300	2704475	558635	0.20656	3502400	3784400	3286000	3927900	3625175	287001	0.0791688	3510400	2821700	3481300	4153700	3491775	543937	0.155777	3817300	3842100
253	1651	P38159	RBMX_HUMAN	46	22	6	FALSE	Acetylation (Protein N-term)	RNA-binding motif protein X chromosome OS=Homo sapiens OX=9606 GN=RBMX PE=1 SV=3	RNA-binding motif protein, X chromosome (Glycoprotein p43) (Heterogeneous nuclear ribonucleoprotein G) (hnRNP G) [Cleaved into: RNA-binding motif protein, X chromosome, N-terminally processed]	RBMX HNRPG RBMXP1	RNA-binding protein that plays several role in the regulation of pre- and post-transcriptional processes. Implicated in tissue-specific regulation of gene transcription and alternative splicing of several pre-mRNAs. Binds to and stimulates transcription from the tumor suppressor TXNIP gene promoter; may thus be involved in tumor suppression. When associated with SAFB, binds to and stimulates tran…			Acetylation;Activator;Alternative splicing;Direct protein sequencing;Glycoprotein;Isopeptide bond;Mental retardation;Methylation;Nucleus;Phosphoprotein;RNA-binding;Reference proteome;Repressor;Ribonucleoprotein;Spliceosome;Transcription;Tumor suppressor;Ubl conjugation;mRNA processing;mRNA splicing	Expressed strongly in oral keratinocytes, but only weakly detected in oral squamous cell carcinomas (at protein level). {ECO:0000269|PubMed:16707624}.	catalytic step 2 spliceosome [GO:0071013]; euchromatin [GO:0000791]; extracellular exosome [GO:0070062]; extracellular space [GO:0005615]; membrane [GO:0016020]; nucleoplasm [GO:0005654]; nucleus [GO:0005634]; protein-containing complex [GO:0032991]; ribonucleoprotein complex [GO:1990904]; spliceosomal complex [GO:0005681]; supraspliceosomal complex [GO:0044530]; chromatin binding [GO:0003682]; i…	Intellectual developmental disorder, X-linked, syndromic 11 (MRXS11) [MIM:300238]: A disorder characterized by significantly below average general intellectual functioning associated with impairments in adaptive behavior and manifested during the developmental period. MRXS11 patients manifest moderate intellectual disability and craniofacial dysmorphism. {ECO:0000269|PubMed:25256757}. Note=The di…	Nucleus {ECO:0000269|PubMed:19282290, ECO:0000269|PubMed:21327109}. Note=Component of ribonucleosomes. Localizes in numerous small granules in the nucleus.	285090000	293250000	269970000	287760000	284017500	9.96206e+06	0.0350755	406000000	188840000	185400000	338480000	279680000	1.10385e+08	0.394685	301240000	155270000	181000000	213370000	212720000	6.36209e+07	0.299083	216580000	224640000	225730000	238180000	226282500	8.91987e+06	0.0394192	152530000	176510000
3293	5884	Q86Y82	STX12_HUMAN	7	2	2	FALSE		Syntaxin-12 OS=Homo sapiens OX=9606 GN=STX12 PE=1 SV=1	Syntaxin-12	STX12	SNARE that acts to regulate protein transport between late endosomes and the trans-Golgi network. The SNARE complex containing STX6, STX12, VAMP4 and VTI1A mediates vesicle fusion (in vitro) (By similarity). Through complex formation with GRIP1, GRIA2 and NSG1 controls the intracellular fate of AMPAR and the endosomal sorting of the GRIA2 subunit toward recycling and membrane targeting (By simila…			Acetylation;Coiled coil;Endosome;Golgi apparatus;Membrane;Phosphoprotein;Protein transport;Reference proteome;Transmembrane;Transmembrane helix;Transport		early endosome membrane [GO:0031901]; endomembrane system [GO:0012505]; Golgi apparatus [GO:0005794]; Golgi membrane [GO:0000139]; integral component of membrane [GO:0016021]; integral component of synaptic vesicle membrane [GO:0030285]; intracellular membrane-bounded organelle [GO:0043231]; membrane raft [GO:0045121]; nucleoplasm [GO:0005654]; phagocytic vesicle [GO:0045335]; phagophore assembly…		Endosome membrane; Single-pass type IV membrane protein {ECO:0000250|UniProtKB:G3V7P1}. Golgi apparatus membrane; Single-pass type IV membrane protein {ECO:0000250|UniProtKB:G3V7P1}. Endomembrane system {ECO:0000305}; Single-pass type IV membrane protein {ECO:0000305}; Cytoplasmic side {ECO:0000305}. Early endosome membrane {ECO:0000250|UniProtKB:G3V7P1}; Single-pass type IV membrane protein {ECO…	11851000	12253000	11406000	12756000	12066500	575295	0.047677	12268000	12297000	11392000	13058000	12253750	681054	0.0555793	9585400	9895600	10028000	9454700	9740925	266114	0.0273191	11160000	11761000	10694000	9873800	10872200	796106	0.073224	9687100	11386000
806	3375	P35659	DEK_HUMAN	24	10	10	FALSE		Protein DEK OS=Homo sapiens OX=9606 GN=DEK PE=1 SV=1	Protein DEK	DEK	Involved in chromatin organization. {ECO:0000269|PubMed:17524367}.			ADP-ribosylation;Acetylation;Alternative splicing;Chromatin regulator;Chromosomal rearrangement;DNA-binding;Direct protein sequencing;Nucleus;Phosphoprotein;Proto-oncogene;Reference proteome	Ubiquitous. Expressed at relatively high levels.	B-WICH complex [GO:0110016]; contractile fiber [GO:0043292]; nucleoplasm [GO:0005654]; nucleus [GO:0005634]; DNA binding [GO:0003677]; histone binding [GO:0042393]; RNA binding [GO:0003723]; chromatin organization [GO:0006325]; positive regulation of transcription by RNA polymerase III [GO:0045945]; regulation of double-strand break repair [GO:2000779]; regulation of double-strand break repair vi…	Note=A chromosomal aberration involving DEK is found in a subset of acute myeloid leukemia (AML); also known as acute non-lymphocytic leukemia (PubMed:1549122). Translocation t(6;9)(p23;q34) with NUP214/CAN (PubMed:1549122). It results in the formation of a DEK-NUP214 fusion gene (PubMed:1549122). {ECO:0000269|PubMed:1549122}.	Nucleus {ECO:0000269|PubMed:17524367, ECO:0000269|PubMed:19695025}. Note=Enriched in regions where chromatin is decondensed or sparse in the interphase nuclei.	166270000	171670000	138750000	140620000	154327500	1.70679e+07	0.110595	166510000	141900000	136050000	187890000	158087500	2.38524e+07	0.150881	154430000	124730000	115810000	131880000	131712500	1.65102e+07	0.12535	145720000	159980000	144420000	129380000	144875000	1.25057e+07	0.0863206	88246000	103730000
916	836	P52701	MSH6_HUMAN	20	19	19	FALSE	Carbamidomethylation	DNA mismatch repair protein Msh6 OS=Homo sapiens OX=9606 GN=MSH6 PE=1 SV=2	DNA mismatch repair protein Msh6 (hMSH6) (G/T mismatch-binding protein) (GTBP) (GTMBP) (MutS protein homolog 6) (MutS-alpha 160 kDa subunit) (p160)	MSH6 GTBP	Component of the post-replicative DNA mismatch repair system (MMR). Heterodimerizes with MSH2 to form MutS alpha, which binds to DNA mismatches thereby initiating DNA repair. When bound, MutS alpha bends the DNA helix and shields approximately 20 base pairs, and recognizes single base mismatches and dinucleotide insertion-deletion loops (IDL) in the DNA. After mismatch binding, forms a ternary co…			ATP-binding;Acetylation;Alternative splicing;Chromosome;DNA damage;DNA repair;DNA-binding;Direct protein sequencing;Disease variant;Hereditary nonpolyposis colorectal cancer;Host-virus interaction;Nucleotide-binding;Nucleus;Phosphoprotein;Reference proteome		chromatin [GO:0000785]; cytosol [GO:0005829]; Golgi apparatus [GO:0005794]; intracellular membrane-bounded organelle [GO:0043231]; mismatch repair complex [GO:0032300]; MutSalpha complex [GO:0032301]; nucleoplasm [GO:0005654]; nucleus [GO:0005634]; ATP binding [GO:0005524]; ATP-dependent activity, acting on DNA [GO:0008094]; chromatin binding [GO:0003682]; damaged DNA binding [GO:0003684]; enzyme…	Hereditary non-polyposis colorectal cancer 5 (HNPCC5) [MIM:614350]: An autosomal dominant disease associated with marked increase in cancer susceptibility. It is characterized by a familial predisposition to early-onset colorectal carcinoma (CRC) and extra-colonic tumors of the gastrointestinal, urological and female reproductive tracts. HNPCC is reported to be the most common form of inherited c…	Nucleus {ECO:0000269|PubMed:23622243}. Chromosome {ECO:0000269|PubMed:23622243}. Note=Associates with H3K36me3 via its PWWP domain.	75890000	79842000	79783000	80146000	78915250	2.02309e+06	0.0256363	72125000	66165000	60052000	92068000	72602500	1.38815e+07	0.191199	80317000	47665000	62565000	55594000	61535250	1.39224e+07	0.22625	65522000	66270000	60171000	66216000	64544750	2.93566e+06	0.0454825	49595000	62000000
3498	8635	Q8NEW0	ZNT7_HUMAN	7	2	2	FALSE	Carbamidomethylation	Zinc transporter 7 OS=Homo sapiens OX=9606 GN=SLC30A7 PE=2 SV=1	Zinc transporter 7 (ZnT-7) (Solute carrier family 30 member 7) (Znt-like transporter 2)	SLC30A7 ZNT7 ZNTL2	Seems to facilitate zinc transport from the cytoplasm into the Golgi apparatus. Partly regulates cellular zinc homeostasis. Required with ZNT5 for the activation of zinc-requiring enzymes, alkaline phosphatases (ALPs). Transports zinc into the lumens of the Golgi apparatus and the vesicular compartments where ALPs locate, thus, converting apoALPs to holoALPs. Required with ZNT5 and ZNT6 for the a…			Golgi apparatus;Ion transport;Membrane;Reference proteome;Transmembrane;Transmembrane helix;Transport;Zinc;Zinc transport		cytoplasm [GO:0005737]; cytoplasmic vesicle [GO:0031410]; Golgi apparatus [GO:0005794]; integral component of membrane [GO:0016021]; perinuclear region of cytoplasm [GO:0048471]; vesicle [GO:0031982]; cation transmembrane transporter activity [GO:0008324]; sequestering of zinc ion [GO:0032119]; zinc ion transport [GO:0006829]		Golgi apparatus, trans-Golgi network membrane {ECO:0000269|PubMed:12446736}; Multi-pass membrane protein {ECO:0000269|PubMed:12446736}.	9826500	9804300	10675000	11412000	10429450	770294	0.0738576	12940000	11361000	11037000	14171000	12377250	1.4564e+06	0.117667	13219000	10022000	10416000	12717000	11593500	1.60838e+06	0.138731	11707000	10622000	8815900	12456000	10900225	1.58042e+06	0.144989	7683900	8340600
1086	4742	P46778	RL21_HUMAN	44	8	8	FALSE		60S ribosomal protein L21 OS=Homo sapiens OX=9606 GN=RPL21 PE=1 SV=2	60S ribosomal protein L21 (Large ribosomal subunit protein eL21)	RPL21	Component of the large ribosomal subunit. {ECO:0000269|PubMed:23636399, ECO:0000269|PubMed:25901680, ECO:0000269|PubMed:25957688, ECO:0000305|PubMed:12962325}.			Cytoplasm;Direct protein sequencing;Disease variant;Endoplasmic reticulum;Hypotrichosis;Reference proteome;Ribonucleoprotein;Ribosomal protein		cytosol [GO:0005829]; cytosolic large ribosomal subunit [GO:0022625]; cytosolic ribosome [GO:0022626]; endoplasmic reticulum [GO:0005783]; membrane [GO:0016020]; RNA binding [GO:0003723]; structural constituent of ribosome [GO:0003735]; cytoplasmic translation [GO:0002181]; translation [GO:0006412]	Hypotrichosis 12 (HYPT12) [MIM:615885]: A form of hypotrichosis, a condition characterized by the presence of less than the normal amount of hair and abnormal hair follicles and shafts, which are thin and atrophic. The extent of scalp and body hair involvement can be very variable, within as well as between families. HYPT12 patients have normal scalp hair density at birth. Hair loss begins during…	Cytoplasm, cytosol {ECO:0000269|PubMed:25957688}. Cytoplasm {ECO:0000305|PubMed:23636399, ECO:0000305|PubMed:25901680}. Endoplasmic reticulum {ECO:0000250|UniProtKB:P49666}. Note=Detected on cytosolic polysomes (PubMed:25957688). Detected in ribosomes that are associated with the rough endoplasmic reticulum (By similarity). {ECO:0000250|UniProtKB:P49666, ECO:0000269|PubMed:25957688}.	632910000	613830000	571860000	597300000	603975000	2.58862e+07	0.0428597	603020000	458220000	493310000	673140000	556922500	9.9029e+07	0.177815	576700000	408510000	479430000	493170000	489452500	6.89881e+07	0.14095	459630000	487100000	461100000	476300000	471032500	1.30969e+07	0.0278046	375110000	528010000
2169	4698	P42126	ECI1_HUMAN	10	3	3	FALSE		Enoyl-CoA delta isomerase 1 mitochondrial OS=Homo sapiens OX=9606 GN=ECI1 PE=1 SV=1	Enoyl-CoA delta isomerase 1, mitochondrial (EC 5.3.3.8) (3,2-trans-enoyl-CoA isomerase) (Delta(3),Delta(2)-enoyl-CoA isomerase) (D3,D2-enoyl-CoA isomerase) (Dodecenoyl-CoA isomerase)	ECI1 DCI	Able to isomerize both 3-cis and 3-trans double bonds into the 2-trans form in a range of enoyl-CoA species. {ECO:0000269|PubMed:7818490}.	CATALYTIC ACTIVITY: Reaction=a (3Z)-enoyl-CoA = a 4-saturated (2E)-enoyl-CoA; Xref=Rhea:RHEA:45900, ChEBI:CHEBI:85097, ChEBI:CHEBI:85489; EC=5.3.3.8; Evidence={ECO:0000269|PubMed:7818490};PhysiologicalDirection=left-to-right; Xref=Rhea:RHEA:45901; Evidence={ECO:0000305|PubMed:7818490}; CATALYTIC ACTIVITY: Reaction=a (3E)-enoyl-CoA = a 4-saturated (2E)-enoyl-CoA; Xref=Rhea:RHEA:45228, ChEBI:CHEBI:…	Lipid metabolism; fatty acid beta-oxidation. {ECO:0000269|PubMed:7818490}.	Acetylation;Alternative splicing;Direct protein sequencing;Fatty acid metabolism;Isomerase;Lipid metabolism;Mitochondrion;Reference proteome;Transit peptide	Expressed in liver (at protein level). {ECO:0000269|PubMed:7818490}.	mitochondrial matrix [GO:0005759]; mitochondrion [GO:0005739]; dodecenoyl-CoA delta-isomerase activity [GO:0004165]; enoyl-CoA hydratase activity [GO:0004300]; intramolecular oxidoreductase activity, transposing C=C bonds [GO:0016863]; fatty acid beta-oxidation [GO:0006635]		Mitochondrion matrix {ECO:0000250|UniProtKB:P23965}.	24737000	26024000	24421000	24167000	24837250	824808	0.0332085	22908000	30450000	32628000	29575000	28890250	4.18966e+06	0.14502	30397000	33014000	33542000	31318000	32067750	1.46314e+06	0.0456265	30727000	28835000	25802000	28241000	28401250	2.03134e+06	0.0715229	31808000	33565000
141	1095	Q5T4S7-3	UBR4_HUMAN	9	32	31	FALSE	Carbamidomethylation	Isoform 3 of E3 ubiquitin-protein ligase UBR4 OS=Homo sapiens OX=9606 GN=UBR4	E3 ubiquitin-protein ligase UBR4 (EC 2.3.2.27) (600 kDa retinoblastoma protein-associated factor) (N-recognin-4) (RING-type E3 ubiquitin transferase UBR4) (Retinoblastoma-associated factor of 600 kDa) (RBAF600) (p600) (Zinc finger UBR1-type protein 1)	UBR4 KIAA0462 KIAA1307 RBAF600 ZUBR1	E3 ubiquitin-protein ligase which is a component of the N-end rule pathway. Recognizes and binds to proteins bearing specific N-terminal residues that are destabilizing according to the N-end rule, leading to their ubiquitination and subsequent degradation. Together with clathrin, forms meshwork structures involved in membrane morphogenesis and cytoskeletal organization. Regulates integrin-mediat…	CATALYTIC ACTIVITY: Reaction=S-ubiquitinyl-[E2 ubiquitin-conjugating enzyme]-L-cysteine + [acceptor protein]-L-lysine = [E2 ubiquitin-conjugating enzyme]-L-cysteine + N(6)-ubiquitinyl-[acceptor protein]-L-lysine.; EC=2.3.2.27;	Protein modification; protein ubiquitination.	Acetylation;Alternative splicing;Calmodulin-binding;Cytoplasm;Cytoskeleton;Direct protein sequencing;Host-virus interaction;Membrane;Metal-binding;Nucleus;Phosphoprotein;Reference proteome;Transferase;Transmembrane;Transmembrane helix;Ubl conjugation pathway;Zinc;Zinc-finger		centrosome [GO:0005813]; cytosol [GO:0005829]; ficolin-1-rich granule membrane [GO:0101003]; integral component of membrane [GO:0016021]; membrane [GO:0016020]; nucleoplasm [GO:0005654]; plasma membrane [GO:0005886]; specific granule membrane [GO:0035579]; tertiary granule membrane [GO:0070821]; calmodulin binding [GO:0005516]; ubiquitin protein ligase activity [GO:0061630]; ubiquitin-protein tra…		Membrane {ECO:0000305}; Multi-pass membrane protein {ECO:0000305}. Cytoplasm. Cytoplasm, cytoskeleton. Nucleus. Note=Concentrates at the leading edge of membrane structures involved in actin motility.	39643000	42973000	43260000	43438000	42328500	1.80055e+06	0.0425376	51296000	29676000	30420000	45182000	39143500	1.07994e+07	0.275892	42787000	25351000	29930000	34312000	33095000	7.42524e+06	0.224361	35436000	30052000	31287000	33501000	32569000	2.38517e+06	0.0732344	28343000	31846000
141	1098	Q5T4S7-4	UBR4_HUMAN	9	32	31	FALSE	Carbamidomethylation	Isoform 4 of E3 ubiquitin-protein ligase UBR4 OS=Homo sapiens OX=9606 GN=UBR4	E3 ubiquitin-protein ligase UBR4 (EC 2.3.2.27) (600 kDa retinoblastoma protein-associated factor) (N-recognin-4) (RING-type E3 ubiquitin transferase UBR4) (Retinoblastoma-associated factor of 600 kDa) (RBAF600) (p600) (Zinc finger UBR1-type protein 1)	UBR4 KIAA0462 KIAA1307 RBAF600 ZUBR1	E3 ubiquitin-protein ligase which is a component of the N-end rule pathway. Recognizes and binds to proteins bearing specific N-terminal residues that are destabilizing according to the N-end rule, leading to their ubiquitination and subsequent degradation. Together with clathrin, forms meshwork structures involved in membrane morphogenesis and cytoskeletal organization. Regulates integrin-mediat…	CATALYTIC ACTIVITY: Reaction=S-ubiquitinyl-[E2 ubiquitin-conjugating enzyme]-L-cysteine + [acceptor protein]-L-lysine = [E2 ubiquitin-conjugating enzyme]-L-cysteine + N(6)-ubiquitinyl-[acceptor protein]-L-lysine.; EC=2.3.2.27;	Protein modification; protein ubiquitination.	Acetylation;Alternative splicing;Calmodulin-binding;Cytoplasm;Cytoskeleton;Direct protein sequencing;Host-virus interaction;Membrane;Metal-binding;Nucleus;Phosphoprotein;Reference proteome;Transferase;Transmembrane;Transmembrane helix;Ubl conjugation pathway;Zinc;Zinc-finger		centrosome [GO:0005813]; cytosol [GO:0005829]; ficolin-1-rich granule membrane [GO:0101003]; integral component of membrane [GO:0016021]; membrane [GO:0016020]; nucleoplasm [GO:0005654]; plasma membrane [GO:0005886]; specific granule membrane [GO:0035579]; tertiary granule membrane [GO:0070821]; calmodulin binding [GO:0005516]; ubiquitin protein ligase activity [GO:0061630]; ubiquitin-protein tra…		Membrane {ECO:0000305}; Multi-pass membrane protein {ECO:0000305}. Cytoplasm. Cytoplasm, cytoskeleton. Nucleus. Note=Concentrates at the leading edge of membrane structures involved in actin motility.	39643000	42973000	43260000	43438000	42328500	1.80055e+06	0.0425376	51296000	29676000	30420000	45182000	39143500	1.07994e+07	0.275892	42787000	25351000	29930000	34312000	33095000	7.42524e+06	0.224361	35436000	30052000	31287000	33501000	32569000	2.38517e+06	0.0732344	28343000	31846000
141	1099	Q5T4S7	UBR4_HUMAN	9	32	31	FALSE	Carbamidomethylation	E3 ubiquitin-protein ligase UBR4 OS=Homo sapiens OX=9606 GN=UBR4 PE=1 SV=1	E3 ubiquitin-protein ligase UBR4 (EC 2.3.2.27) (600 kDa retinoblastoma protein-associated factor) (N-recognin-4) (RING-type E3 ubiquitin transferase UBR4) (Retinoblastoma-associated factor of 600 kDa) (RBAF600) (p600) (Zinc finger UBR1-type protein 1)	UBR4 KIAA0462 KIAA1307 RBAF600 ZUBR1	E3 ubiquitin-protein ligase which is a component of the N-end rule pathway. Recognizes and binds to proteins bearing specific N-terminal residues that are destabilizing according to the N-end rule, leading to their ubiquitination and subsequent degradation. Together with clathrin, forms meshwork structures involved in membrane morphogenesis and cytoskeletal organization. Regulates integrin-mediat…	CATALYTIC ACTIVITY: Reaction=S-ubiquitinyl-[E2 ubiquitin-conjugating enzyme]-L-cysteine + [acceptor protein]-L-lysine = [E2 ubiquitin-conjugating enzyme]-L-cysteine + N(6)-ubiquitinyl-[acceptor protein]-L-lysine.; EC=2.3.2.27;	Protein modification; protein ubiquitination.	Acetylation;Alternative splicing;Calmodulin-binding;Cytoplasm;Cytoskeleton;Direct protein sequencing;Host-virus interaction;Membrane;Metal-binding;Nucleus;Phosphoprotein;Reference proteome;Transferase;Transmembrane;Transmembrane helix;Ubl conjugation pathway;Zinc;Zinc-finger		centrosome [GO:0005813]; cytosol [GO:0005829]; ficolin-1-rich granule membrane [GO:0101003]; integral component of membrane [GO:0016021]; membrane [GO:0016020]; nucleoplasm [GO:0005654]; plasma membrane [GO:0005886]; specific granule membrane [GO:0035579]; tertiary granule membrane [GO:0070821]; calmodulin binding [GO:0005516]; ubiquitin protein ligase activity [GO:0061630]; ubiquitin-protein tra…		Membrane {ECO:0000305}; Multi-pass membrane protein {ECO:0000305}. Cytoplasm. Cytoplasm, cytoskeleton. Nucleus. Note=Concentrates at the leading edge of membrane structures involved in actin motility.	39643000	42973000	43260000	43438000	42328500	1.80055e+06	0.0425376	51296000	29676000	30420000	45182000	39143500	1.07994e+07	0.275892	42787000	25351000	29930000	34312000	33095000	7.42524e+06	0.224361	35436000	30052000	31287000	33501000	32569000	2.38517e+06	0.0732344	28343000	31846000
141	1101	Q5T4S7-2	UBR4_HUMAN	9	32	31	FALSE	Carbamidomethylation	Isoform 2 of E3 ubiquitin-protein ligase UBR4 OS=Homo sapiens OX=9606 GN=UBR4	E3 ubiquitin-protein ligase UBR4 (EC 2.3.2.27) (600 kDa retinoblastoma protein-associated factor) (N-recognin-4) (RING-type E3 ubiquitin transferase UBR4) (Retinoblastoma-associated factor of 600 kDa) (RBAF600) (p600) (Zinc finger UBR1-type protein 1)	UBR4 KIAA0462 KIAA1307 RBAF600 ZUBR1	E3 ubiquitin-protein ligase which is a component of the N-end rule pathway. Recognizes and binds to proteins bearing specific N-terminal residues that are destabilizing according to the N-end rule, leading to their ubiquitination and subsequent degradation. Together with clathrin, forms meshwork structures involved in membrane morphogenesis and cytoskeletal organization. Regulates integrin-mediat…	CATALYTIC ACTIVITY: Reaction=S-ubiquitinyl-[E2 ubiquitin-conjugating enzyme]-L-cysteine + [acceptor protein]-L-lysine = [E2 ubiquitin-conjugating enzyme]-L-cysteine + N(6)-ubiquitinyl-[acceptor protein]-L-lysine.; EC=2.3.2.27;	Protein modification; protein ubiquitination.	Acetylation;Alternative splicing;Calmodulin-binding;Cytoplasm;Cytoskeleton;Direct protein sequencing;Host-virus interaction;Membrane;Metal-binding;Nucleus;Phosphoprotein;Reference proteome;Transferase;Transmembrane;Transmembrane helix;Ubl conjugation pathway;Zinc;Zinc-finger		centrosome [GO:0005813]; cytosol [GO:0005829]; ficolin-1-rich granule membrane [GO:0101003]; integral component of membrane [GO:0016021]; membrane [GO:0016020]; nucleoplasm [GO:0005654]; plasma membrane [GO:0005886]; specific granule membrane [GO:0035579]; tertiary granule membrane [GO:0070821]; calmodulin binding [GO:0005516]; ubiquitin protein ligase activity [GO:0061630]; ubiquitin-protein tra…		Membrane {ECO:0000305}; Multi-pass membrane protein {ECO:0000305}. Cytoplasm. Cytoplasm, cytoskeleton. Nucleus. Note=Concentrates at the leading edge of membrane structures involved in actin motility.	39643000	42973000	43260000	43438000	42328500	1.80055e+06	0.0425376	51296000	29676000	30420000	45182000	39143500	1.07994e+07	0.275892	42787000	25351000	29930000	34312000	33095000	7.42524e+06	0.224361	35436000	30052000	31287000	33501000	32569000	2.38517e+06	0.0732344	28343000	31846000
109	177	P17987	TCPA_HUMAN	69	34	33	FALSE	Carbamidomethylation; Acetylation (Protein N-term); Oxidation (M)	T-complex protein 1 subunit alpha OS=Homo sapiens OX=9606 GN=TCP1 PE=1 SV=1	T-complex protein 1 subunit alpha (TCP-1-alpha) (CCT-alpha)	TCP1 CCT1 CCTA	Component of the chaperonin-containing T-complex (TRiC), a molecular chaperone complex that assists the folding of proteins upon ATP hydrolysis (PubMed:25467444). The TRiC complex mediates the folding of WRAP53/TCAB1, thereby regulating telomere maintenance (PubMed:25467444). As part of the TRiC complex may play a role in the assembly of BBSome, a complex involved in ciliogenesis regulating trans…			ATP-binding;Acetylation;Chaperone;Cytoplasm;Cytoskeleton;Direct protein sequencing;Nucleotide-binding;Phosphoprotein;Reference proteome		acrosomal vesicle [GO:0001669]; cell body [GO:0044297]; centrosome [GO:0005813]; chaperonin-containing T-complex [GO:0005832]; cytosol [GO:0005829]; extracellular exosome [GO:0070062]; Golgi apparatus [GO:0005794]; heterochromatin [GO:0000792]; microtubule [GO:0005874]; pericentriolar material [GO:0000242]; zona pellucida receptor complex [GO:0002199]; ATP binding [GO:0005524]; ATP hydrolysis act…		Cytoplasm, cytosol {ECO:0000269|PubMed:1630492}. Cytoplasm, cytoskeleton, microtubule organizing center, centrosome {ECO:0000269|PubMed:14654843, ECO:0000269|PubMed:20080638}.	530940000	510310000	534990000	517990000	523557500	1.14265e+07	0.0218248	544470000	457950000	465760000	539590000	501942500	4.64415e+07	0.0925235	517360000	466020000	439940000	461150000	471117500	3.28417e+07	0.0697103	436940000	427680000	427330000	398780000	422682500	1.65447e+07	0.0391421	434750000	473840000
298	1228	P04083	ANXA1_HUMAN	71	22	22	FALSE	Carbamidomethylation; Acetylation (Protein N-term)	Annexin A1 OS=Homo sapiens OX=9606 GN=ANXA1 PE=1 SV=2	Annexin A1 (Annexin I) (Annexin-1) (Calpactin II) (Calpactin-2) (Chromobindin-9) (Lipocortin I) (Phospholipase A2 inhibitory protein) (p35) [Cleaved into: Annexin Ac2-26]	ANXA1 ANX1 LPC1	Plays important roles in the innate immune response as effector of glucocorticoid-mediated responses and regulator of the inflammatory process. Has anti-inflammatory activity (PubMed:8425544). Plays a role in glucocorticoid-mediated down-regulation of the early phase of the inflammatory response (By similarity). Contributes to the adaptive immune response by enhancing signaling cascades that are …			Acetylation;Adaptive immunity;Annexin;Calcium;Calcium/phospholipid-binding;Cell membrane;Cell projection;Cilium;Cytoplasm;Cytoplasmic vesicle;Direct protein sequencing;Disulfide bond;Endosome;Immunity;Inflammatory response;Innate immunity;Isopeptide bond;Membrane;Metal-binding;Nucleus;Pharmaceutical;Phospholipase A2 inhibitor;Phosphoprotein;Reference proteome;Repeat;Secreted;Ubl conjugation	Detected in resting neutrophils (PubMed:10772777). Detected in peripheral blood T-cells (PubMed:17008549). Detected in extracellular vesicles in blood serum from patients with inflammatory bowel disease, but not in serum from healthy donors (PubMed:25664854). Detected in placenta (at protein level) (PubMed:2532504). Detected in liver. {ECO:0000269|PubMed:2532504, ECO:0000269|PubMed:2936963}.	adherens junction [GO:0005912]; apical plasma membrane [GO:0016324]; basolateral plasma membrane [GO:0016323]; cell surface [GO:0009986]; collagen-containing extracellular matrix [GO:0062023]; cornified envelope [GO:0001533]; cytoplasm [GO:0005737]; cytosol [GO:0005829]; early endosome membrane [GO:0031901]; endosome [GO:0005768]; extracellular exosome [GO:0070062]; extracellular region [GO:00055…		Nucleus {ECO:0000269|PubMed:10772777, ECO:0000269|PubMed:19625660}. Cytoplasm {ECO:0000269|PubMed:10772777, ECO:0000269|PubMed:17008549, ECO:0000269|PubMed:19625660}. Cell projection, cilium {ECO:0000250|UniProtKB:P46193}. Cell membrane {ECO:0000269|PubMed:10772777}. Membrane {ECO:0000269|PubMed:17008549, ECO:0000269|PubMed:2532504, ECO:0000269|PubMed:8557678}; Peripheral membrane protein {ECO:00…	336820000	383840000	391420000	371700000	370945000	2.41564e+07	0.0651212	412350000	407730000	404700000	403690000	407117500	3.88786e+06	0.00954971	402640000	396710000	432640000	348740000	395182500	3.47271e+07	0.0878761	416580000	437220000	419680000	383260000	414185000	2.25307e+07	0.0543977	592530000	533280000
2034	7284	O00767	ACOD_HUMAN	13	4	4	FALSE		Acyl-CoA desaturase OS=Homo sapiens OX=9606 GN=SCD PE=1 SV=2	Stearoyl-CoA desaturase (hSCD1) (EC 1.14.19.1) (Acyl-CoA desaturase) (Delta(9)-desaturase) (Delta-9 desaturase) (Fatty acid desaturase)	SCD FADS5 SCD1 SCDOS	Stearoyl-CoA desaturase that utilizes O(2) and electrons from reduced cytochrome b5 to introduce the first double bond into saturated fatty acyl-CoA substrates (PubMed:15907797, PubMed:18765284). Catalyzes the insertion of a cis double bond at the delta-9 position into fatty acyl-CoA substrates including palmitoyl-CoA and stearoyl-CoA (PubMed:15907797, PubMed:18765284). Gives rise to a mixture of…	Reaction=2 Fe(II)-[cytochrome b5] + 2 H(+) + O2 + octadecanoyl-CoA = (9Z)-octadecenoyl-CoA + 2 Fe(III)-[cytochrome b5] + 2 H2O; Xref=Rhea:RHEA:19721, Rhea:RHEA-COMP:10438, Rhea:RHEA-COMP:10439, ChEBI:CHEBI:15377, ChEBI:CHEBI:15378, ChEBI:CHEBI:15379, ChEBI:CHEBI:29033, ChEBI:CHEBI:29034, ChEBI:CHEBI:57387, ChEBI:CHEBI:57394; EC=1.14.19.1; Evidence={ECO:0000269|PubMed:15610069, ECO:0000269|PubMed:…		Direct protein sequencing;Endoplasmic reticulum;Fatty acid biosynthesis;Fatty acid metabolism;Iron;Lipid biosynthesis;Lipid metabolism;Membrane;Metal-binding;Oxidoreductase;Phosphoprotein;Reference proteome;Transmembrane;Transmembrane helix	Detected in fetal liver, lung and brain. Highly expressed in adult adipose tissue, and at lower levels in adult brain and lung. {ECO:0000269|PubMed:15907797}.	endoplasmic reticulum [GO:0005783]; endoplasmic reticulum membrane [GO:0005789]; integral component of endoplasmic reticulum membrane [GO:0030176]; integral component of membrane [GO:0016021]; membrane [GO:0016020]; nucleolus [GO:0005730]; iron ion binding [GO:0005506]; oxidoreductase activity [GO:0016491]; palmitoyl-CoA 9-desaturase activity [GO:0032896]; stearoyl-CoA 9-desaturase activity [GO:0…		Endoplasmic reticulum membrane {ECO:0000269|PubMed:15907797}; Multi-pass membrane protein {ECO:0000269|PubMed:18765284, ECO:0000305}.	8336300	9014300	9375200	7518800	8561150	817532	0.0954932	16299000	17015000	14745000	13439000	15374500	1.60087e+06	0.104125	18290000	15639000	18818000	13108000	16463750	2.63432e+06	0.160007	11893000	11192000	16557000	14759000	13600250	2.50329e+06	0.184062	12641000	18859000
436	1599	P25786	PSA1_HUMAN	72	16	16	FALSE	Carbamidomethylation	Proteasome subunit alpha type-1 OS=Homo sapiens OX=9606 GN=PSMA1 PE=1 SV=1	Proteasome subunit alpha type-1 (30 kDa prosomal protein) (PROS-30) (Macropain subunit C2) (Multicatalytic endopeptidase complex subunit C2) (Proteasome component C2) (Proteasome nu chain)	PSMA1 HC2 NU PROS30 PSC2	Component of the 20S core proteasome complex involved in the proteolytic degradation of most intracellular proteins. This complex plays numerous essential roles within the cell by associating with different regulatory particles. Associated with two 19S regulatory particles, forms the 26S proteasome and thus participates in the ATP-dependent degradation of ubiquitinated proteins. The 26S proteasom…			Acetylation;Alternative splicing;Cytoplasm;Direct protein sequencing;Glycoprotein;Immunity;Isopeptide bond;Nucleus;Phosphoprotein;Proteasome;Reference proteome;Ubl conjugation		centrosome [GO:0005813]; cytosol [GO:0005829]; extracellular exosome [GO:0070062]; nucleoplasm [GO:0005654]; nucleus [GO:0005634]; polysome [GO:0005844]; proteasome complex [GO:0000502]; proteasome core complex [GO:0005839]; proteasome core complex, alpha-subunit complex [GO:0019773]; lipopolysaccharide binding [GO:0001530]; RNA binding [GO:0003723]; immune system process [GO:0002376]; negative r…		Cytoplasm {ECO:0000269|PubMed:12181345}. Nucleus {ECO:0000269|PubMed:12181345}.	189690000	201310000	187950000	184850000	190950000	7.1909e+06	0.0376586	204740000	261290000	180730000	210410000	214292500	3.387e+07	0.158055	203490000	236110000	222000000	211120000	218180000	1.41624e+07	0.0649113	262230000	265690000	237580000	223650000	247287500	2.01238e+07	0.081378	250920000	253140000
436	1602	P25786-2	PSA1_HUMAN	70	16	16	FALSE	Carbamidomethylation	Isoform Long of Proteasome subunit alpha type-1 OS=Homo sapiens OX=9606 GN=PSMA1	Proteasome subunit alpha type-1 (30 kDa prosomal protein) (PROS-30) (Macropain subunit C2) (Multicatalytic endopeptidase complex subunit C2) (Proteasome component C2) (Proteasome nu chain)	PSMA1 HC2 NU PROS30 PSC2	Component of the 20S core proteasome complex involved in the proteolytic degradation of most intracellular proteins. This complex plays numerous essential roles within the cell by associating with different regulatory particles. Associated with two 19S regulatory particles, forms the 26S proteasome and thus participates in the ATP-dependent degradation of ubiquitinated proteins. The 26S proteasom…			Acetylation;Alternative splicing;Cytoplasm;Direct protein sequencing;Glycoprotein;Immunity;Isopeptide bond;Nucleus;Phosphoprotein;Proteasome;Reference proteome;Ubl conjugation		centrosome [GO:0005813]; cytosol [GO:0005829]; extracellular exosome [GO:0070062]; nucleoplasm [GO:0005654]; nucleus [GO:0005634]; polysome [GO:0005844]; proteasome complex [GO:0000502]; proteasome core complex [GO:0005839]; proteasome core complex, alpha-subunit complex [GO:0019773]; lipopolysaccharide binding [GO:0001530]; RNA binding [GO:0003723]; immune system process [GO:0002376]; negative r…		Cytoplasm {ECO:0000269|PubMed:12181345}. Nucleus {ECO:0000269|PubMed:12181345}.	189690000	201310000	187950000	184850000	190950000	7.1909e+06	0.0376586	204740000	261290000	180730000	210410000	214292500	3.387e+07	0.158055	203490000	236110000	222000000	211120000	218180000	1.41624e+07	0.0649113	262230000	265690000	237580000	223650000	247287500	2.01238e+07	0.081378	250920000	253140000
1675	4438	Q9GZZ1	NAA50_HUMAN	54	8	8	FALSE	Carbamidomethylation	N-alpha-acetyltransferase 50 OS=Homo sapiens OX=9606 GN=NAA50 PE=1 SV=1	N-alpha-acetyltransferase 50 (hNaa50p) (EC 2.3.1.258) (N-acetyltransferase 13) (N-acetyltransferase 5) (hNAT5) (N-acetyltransferase san homolog) (hSAN) (N-epsilon-acetyltransferase 50) (EC 2.3.1.-) (NatE catalytic subunit)	NAA50 MAK3 NAT13 NAT5	N-alpha-acetyltransferase that acetylates the N-terminus of proteins that retain their initiating methionine (PubMed:19744929, PubMed:22311970, PubMed:21900231, PubMed:27484799). Has a broad substrate specificity: able to acetylate the initiator methionine of most peptides, except for those with a proline in second position (PubMed:27484799). Also displays N-epsilon-acetyltransferase activity by …	CATALYTIC ACTIVITY: Reaction=acetyl-CoA + N-terminal L-methionyl-L-alanyl-[protein] = CoA + H(+) + N-terminal N(alpha)-acetyl-L-methionyl-L-alanyl-[protein]; Xref=Rhea:RHEA:50564, Rhea:RHEA-COMP:12726, Rhea:RHEA-COMP:12727, ChEBI:CHEBI:15378, ChEBI:CHEBI:57287, ChEBI:CHEBI:57288, ChEBI:CHEBI:133398, ChEBI:CHEBI:133399; EC=2.3.1.258; Evidence={ECO:0000269|PubMed:19744929, ECO:0000269|PubMed:219002…		Acetylation;Acyltransferase;Alternative splicing;Cytoplasm;Nucleus;Phosphoprotein;Reference proteome;Transferase		cytoplasm [GO:0005737]; cytosol [GO:0005829]; extracellular exosome [GO:0070062]; NatA complex [GO:0031415]; nucleus [GO:0005634]; H4 histone acetyltransferase activity [GO:0010485]; N-acetyltransferase activity [GO:0008080]; peptide alpha-N-acetyltransferase activity [GO:0004596]; peptidyl-lysine acetyltransferase activity [GO:0052858]; establishment of mitotic sister chromatid cohesion [GO:0034…		Cytoplasm {ECO:0000269|PubMed:16507339, ECO:0000269|PubMed:17502424, ECO:0000269|PubMed:25732826, ECO:0000269|PubMed:27422821}. Nucleus {ECO:0000269|PubMed:25732826}. Note=Localizes to the cytoplasm in interphase cells (PubMed:17502424). {ECO:0000269|PubMed:17502424}.	77799000	79433000	76197000	76904000	77583250	1.39657e+06	0.0180009	74480000	78368000	80463000	78425000	77934000	2.50036e+06	0.032083	74411000	70097000	70292000	73316000	72029000	2.16642e+06	0.030077	76582000	79991000	70056000	70346000	74243750	4.87264e+06	0.0656304	62292000	60838000
1600	5461	Q00577	PURA_HUMAN	14	3	3	FALSE		Transcriptional activator protein Pur-alpha OS=Homo sapiens OX=9606 GN=PURA PE=1 SV=2	Transcriptional activator protein Pur-alpha (Purine-rich single-stranded DNA-binding protein alpha)	PURA PUR1	This is a probable transcription activator that specifically binds the purine-rich single strand of the PUR element located upstream of the MYC gene. May play a role in the initiation of DNA replication and in recombination.			Acetylation;Activator;DNA-binding;Disease variant;Mental retardation;Nucleus;Phosphoprotein;Reference proteome;Transcription;Transcription regulation		chromosome, telomeric region [GO:0000781]; dendrite cytoplasm [GO:0032839]; glutamatergic synapse [GO:0098978]; neuronal cell body [GO:0043025]; nucleus [GO:0005634]; postsynapse [GO:0098794]; DNA-binding transcription factor activity, RNA polymerase II-specific [GO:0000981]; DNA-binding transcription factor binding [GO:0140297]; double-stranded telomeric DNA binding [GO:0003691]; purine-rich neg…	Neurodevelopmental disorder with neonatal respiratory insufficiency, hypotonia, and feeding difficulties (NEDRIHF) [MIM:616158]: An autosomal dominant disorder characterized by severe neonatal hypotonia, respiratory and feeding difficulties, encephalopathy, and severe developmental delay. Additional common features may include seizures, exaggerated startle reflex, abnormal movements, and dysmorph…	Nucleus.	24125000	22793000	21243000	18521000	21670500	2.4074e+06	0.111091	14303000	18746000	18471000	17120000	17160000	2.03291e+06	0.118468	22060000	21099000	22924000	20013000	21524000	1.25314e+06	0.0582204	15839000	15087000	14452000	13579000	14739250	959005	0.0650647	18671000	14117000
2815	3930	O14965	AURKA_HUMAN	14	3	3	FALSE	Carbamidomethylation	Aurora kinase A OS=Homo sapiens OX=9606 GN=AURKA PE=1 SV=2	Aurora kinase A (EC 2.7.11.1) (Aurora 2) (Aurora/IPL1-related kinase 1) (ARK-1) (Aurora-related kinase 1) (hARK1) (Breast tumor-amplified kinase) (Serine/threonine-protein kinase 15) (Serine/threonine-protein kinase 6) (Serine/threonine-protein kinase aurora-A)	AURKA AIK AIRK1 ARK1 AURA AYK1 BTAK IAK1 STK15 STK6	Mitotic serine/threonine kinase that contributes to the regulation of cell cycle progression (PubMed:26246606, PubMed:12390251, PubMed:18615013, PubMed:11039908, PubMed:17125279, PubMed:17360485). Associates with the centrosome and the spindle microtubules during mitosis and plays a critical role in various mitotic events including the establishment of mitotic spindle, centrosome duplication, cen…	CATALYTIC ACTIVITY: Reaction=ATP + L-seryl-[protein] = ADP + H(+) + O-phospho-L-seryl-[protein]; Xref=Rhea:RHEA:17989, Rhea:RHEA-COMP:9863, Rhea:RHEA-COMP:11604, ChEBI:CHEBI:15378, ChEBI:CHEBI:29999, ChEBI:CHEBI:30616, ChEBI:CHEBI:83421, ChEBI:CHEBI:456216; EC=2.7.11.1; Evidence={ECO:0000269|PubMed:12237287, ECO:0000269|PubMed:16337122, ECO:0000269|PubMed:19140666, ECO:0000269|PubMed:19402633, EC…		ATP-binding;Cell cycle;Cell division;Cell projection;Cilium;Cilium biogenesis/degradation;Cytoplasm;Cytoskeleton;Isopeptide bond;Kinase;Microtubule;Mitosis;Nucleotide-binding;Phosphoprotein;Proto-oncogene;Reference proteome;Serine/threonine-protein kinase;Transferase;Ubl conjugation	Highly expressed in testis and weakly in skeletal muscle, thymus and spleen. Also highly expressed in colon, ovarian, prostate, neuroblastoma, breast and cervical cancer cell lines.	axon hillock [GO:0043203]; centriole [GO:0005814]; centrosome [GO:0005813]; chromosome passenger complex [GO:0032133]; cilium [GO:0005929]; cytosol [GO:0005829]; germinal vesicle [GO:0042585]; meiotic spindle [GO:0072687]; microtubule [GO:0005874]; microtubule cytoskeleton [GO:0015630]; midbody [GO:0030496]; mitotic spindle pole [GO:0097431]; nucleoplasm [GO:0005654]; nucleus [GO:0005634]; perinu…		Cytoplasm, cytoskeleton, microtubule organizing center, centrosome {ECO:0000269|PubMed:12576638, ECO:0000269|PubMed:13678582, ECO:0000269|PubMed:17229885, ECO:0000269|PubMed:17726514, ECO:0000269|PubMed:19357306, ECO:0000269|PubMed:21225229, ECO:0000269|PubMed:22014574, ECO:0000269|PubMed:23213400, ECO:0000269|PubMed:25657325, ECO:0000269|PubMed:30538148, ECO:0000269|PubMed:9153231}. Cytoplasm, c…	14076000	16674000	16031000	15501000	15570500	1.10576e+06	0.0710165	17323000	9724100	10703000	18517000	14066775	4.49375e+06	0.319458	10583000	8089100	7571300	13360000	9900850	2.65457e+06	0.268116	9714000	6050000	7936900	10320000	8505225	1.92403e+06	0.226217	10087000	8686900
313	5577	P00441	SODC_HUMAN	69	10	10	FALSE	Carbamidomethylation	Superoxide dismutase [Cu-Zn] OS=Homo sapiens OX=9606 GN=SOD1 PE=1 SV=2	Superoxide dismutase [Cu-Zn] (EC 1.15.1.1) (Superoxide dismutase 1) (hSod1)	SOD1	Destroys radicals which are normally produced within the cells and which are toxic to biological systems. {ECO:0000269|PubMed:24140062}.	CATALYTIC ACTIVITY: Reaction=2 H(+) + 2 superoxide = H2O2 + O2; Xref=Rhea:RHEA:20696, ChEBI:CHEBI:15378, ChEBI:CHEBI:15379, ChEBI:CHEBI:16240, ChEBI:CHEBI:18421; EC=1.15.1.1; Evidence={ECO:0000269|PubMed:24140062};		Acetylation;Amyotrophic lateral sclerosis;Antioxidant;Copper;Cytoplasm;Direct protein sequencing;Disease variant;Disulfide bond;Lipoprotein;Metal-binding;Mitochondrion;Neurodegeneration;Nucleus;Oxidoreductase;Palmitate;Phosphoprotein;Reference proteome;Ubl conjugation;Zinc		axon cytoplasm [GO:1904115]; cytoplasm [GO:0005737]; cytoplasmic vesicle [GO:0031410]; cytosol [GO:0005829]; dendrite cytoplasm [GO:0032839]; dense core granule [GO:0031045]; extracellular exosome [GO:0070062]; extracellular region [GO:0005576]; extracellular space [GO:0005615]; lysosome [GO:0005764]; mitochondrial intermembrane space [GO:0005758]; mitochondrial matrix [GO:0005759]; mitochondrion…	Amyotrophic lateral sclerosis 1 (ALS1) [MIM:105400]: A neurodegenerative disorder affecting upper motor neurons in the brain and lower motor neurons in the brain stem and spinal cord, resulting in fatal paralysis. Sensory abnormalities are absent. The pathologic hallmarks of the disease include pallor of the corticospinal tract due to loss of motor neurons, presence of ubiquitin-positive inclusio…	Cytoplasm {ECO:0000269|PubMed:19741096}. Mitochondrion {ECO:0000269|PubMed:19741096}. Nucleus {ECO:0000269|PubMed:22496122}. Note=Predominantly cytoplasmic; the pathogenic variants ALS1 Arg-86 and Ala-94 gradually aggregates and accumulates in mitochondria. {ECO:0000269|PubMed:19741096}.	506940000	532630000	496150000	476020000	502935000	2.35817e+07	0.0468881	533680000	721110000	649110000	489680000	598395000	1.0589e+08	0.176956	448140000	786270000	607340000	555550000	599325000	1.41169e+08	0.235546	660520000	725000000	679930000	587740000	663297500	5.71562e+07	0.0861698	643460000	644820000
1091	977	Q14160	SCRIB_HUMAN	21	22	21	FALSE		Protein scribble homolog OS=Homo sapiens OX=9606 GN=SCRIB PE=1 SV=4	Protein scribble homolog (Scribble) (hScrib) (Protein LAP4)	SCRIB CRIB1 KIAA0147 LAP4 SCRB1 VARTUL	Scaffold protein involved in different aspects of polarized cell differentiation regulating epithelial and neuronal morphogenesis and T-cell polarization (PubMed:15182672, PubMed:16344308, PubMed:19041750, PubMed:18716323, PubMed:18641685, PubMed:16965391, PubMed:27380321). Via its interaction with CRTAM, required for the late phase polarization of a subset of CD4+ T-cells, which in turn regulate…			Alternative splicing;Cell junction;Cell membrane;Cell projection;Coiled coil;Cytoplasm;Developmental protein;Differentiation;Disease variant;Host-virus interaction;Inhibition of host STAT1 by virus;Inhibition of host STAT2 by virus;Inhibition of host innate immune response by virus;Inhibition of host interferon signaling pathway by virus;Leucine-rich repeat;Lipoprotein;Membrane;Palmitate;Phosphop…	Expressed in kidney, skeletal muscles, liver, lung, breast, intestine, placenta and skin mainly in epithelial cells (at protein level). {ECO:0000269|PubMed:15806148}.	adherens junction [GO:0005912]; basolateral plasma membrane [GO:0016323]; cell junction [GO:0030054]; cell-cell contact zone [GO:0044291]; cell-cell junction [GO:0005911]; extracellular exosome [GO:0070062]; extrinsic component of postsynaptic density membrane [GO:0099147]; glutamatergic synapse [GO:0098978]; immunological synapse [GO:0001772]; lamellipodium [GO:0030027]; myelin sheath abaxonal r…	Neural tube defects (NTD) [MIM:182940]: Congenital malformations of the central nervous system and adjacent structures related to defective neural tube closure during the first trimester of pregnancy. Failure of neural tube closure can occur at any level of the embryonic axis. Common NTD forms include anencephaly, myelomeningocele and spina bifida, which result from the failure of fusion in the c…	Cell membrane {ECO:0000269|PubMed:28169360}; Peripheral membrane protein. Cell junction {ECO:0000269|PubMed:27380321}. Cell junction, adherens junction. Cell projection, lamellipodium. Cytoplasm. Cell junction, synapse, postsynapse {ECO:0000269|PubMed:15182672}. Cell junction, synapse, presynapse {ECO:0000269|PubMed:15182672}. Note=Targeting to cell-cell junctions which is CDH1-dependent is requi…	29024000	29264000	27878000	28360000	28631500	631292	0.0220488	24039000	32656000	33842000	27338000	29468750	4.5937e+06	0.155884	28374000	35023000	29130000	24788000	29328750	4.2424e+06	0.14465	32846000	35873000	36149000	35987000	35213750	1.58256e+06	0.0449414	32666000	33311000
1091	987	Q14160-3	SCRIB_HUMAN	21	22	21	FALSE		Isoform 3 of Protein scribble homolog OS=Homo sapiens OX=9606 GN=SCRIB	Protein scribble homolog (Scribble) (hScrib) (Protein LAP4)	SCRIB CRIB1 KIAA0147 LAP4 SCRB1 VARTUL	Scaffold protein involved in different aspects of polarized cell differentiation regulating epithelial and neuronal morphogenesis and T-cell polarization (PubMed:15182672, PubMed:16344308, PubMed:19041750, PubMed:18716323, PubMed:18641685, PubMed:16965391, PubMed:27380321). Via its interaction with CRTAM, required for the late phase polarization of a subset of CD4+ T-cells, which in turn regulate…			Alternative splicing;Cell junction;Cell membrane;Cell projection;Coiled coil;Cytoplasm;Developmental protein;Differentiation;Disease variant;Host-virus interaction;Inhibition of host STAT1 by virus;Inhibition of host STAT2 by virus;Inhibition of host innate immune response by virus;Inhibition of host interferon signaling pathway by virus;Leucine-rich repeat;Lipoprotein;Membrane;Palmitate;Phosphop…	Expressed in kidney, skeletal muscles, liver, lung, breast, intestine, placenta and skin mainly in epithelial cells (at protein level). {ECO:0000269|PubMed:15806148}.	adherens junction [GO:0005912]; basolateral plasma membrane [GO:0016323]; cell junction [GO:0030054]; cell-cell contact zone [GO:0044291]; cell-cell junction [GO:0005911]; extracellular exosome [GO:0070062]; extrinsic component of postsynaptic density membrane [GO:0099147]; glutamatergic synapse [GO:0098978]; immunological synapse [GO:0001772]; lamellipodium [GO:0030027]; myelin sheath abaxonal r…	Neural tube defects (NTD) [MIM:182940]: Congenital malformations of the central nervous system and adjacent structures related to defective neural tube closure during the first trimester of pregnancy. Failure of neural tube closure can occur at any level of the embryonic axis. Common NTD forms include anencephaly, myelomeningocele and spina bifida, which result from the failure of fusion in the c…	Cell membrane {ECO:0000269|PubMed:28169360}; Peripheral membrane protein. Cell junction {ECO:0000269|PubMed:27380321}. Cell junction, adherens junction. Cell projection, lamellipodium. Cytoplasm. Cell junction, synapse, postsynapse {ECO:0000269|PubMed:15182672}. Cell junction, synapse, presynapse {ECO:0000269|PubMed:15182672}. Note=Targeting to cell-cell junctions which is CDH1-dependent is requi…	29024000	29264000	27878000	28360000	28631500	631292	0.0220488	24039000	32656000	33842000	27338000	29468750	4.5937e+06	0.155884	28374000	35023000	29130000	24788000	29328750	4.2424e+06	0.14465	32846000	35873000	36149000	35987000	35213750	1.58256e+06	0.0449414	32666000	33311000
3226	8706	O00488	ZN593_HUMAN	28	2	2	FALSE		Zinc finger protein 593 OS=Homo sapiens OX=9606 GN=ZNF593 PE=1 SV=2	Zinc finger protein 593 (Zinc finger protein T86)	ZNF593 ZT86	Negatively modulates the DNA binding activity of Oct-2 and therefore its transcriptional regulatory activity. Could act either by binding to DNA octamer or by interacting with Oct-2. May also be a modulator of other octamer-binding proteins.			DNA-binding;Metal-binding;Nucleus;Reference proteome;Transcription;Transcription regulation;Zinc;Zinc-finger	Ubiquitous. Detected in spleen, prostate, testis, small intestine, colon and to a minor level in thymus and peripheral blood leukocytes.	nucleolus [GO:0005730]; nucleoplasm [GO:0005654]; DNA binding [GO:0003677]; zinc ion binding [GO:0008270]; negative regulation of RNA polymerase II regulatory region sequence-specific DNA binding [GO:1903026]; positive regulation of transcription by RNA polymerase II [GO:0045944]		Nucleus, nucleolus {ECO:0000269|PubMed:12429849}.	20787000	21485000	18917000	22719000	20977000	1.58874e+06	0.0757375	19725000	10532000	14430000	24442000	17282250	6.08085e+06	0.351855	15384000	8492200	11482000	15701000	12764800	3.43425e+06	0.26904	14917000	15915000	13388000	16487000	15176750	1.35755e+06	0.0894496	11060000	11516000
2438	9352	P61960	UFM1_HUMAN	59	2	2	FALSE		Ubiquitin-fold modifier 1 OS=Homo sapiens OX=9606 GN=UFM1 PE=1 SV=1	Ubiquitin-fold modifier 1	UFM1 C13orf20 BM-002	Ubiquitin-like modifier which can be covalently attached via an isopeptide bond to lysine residues of substrate proteins as a monomer or a lysine-linked polymer (PubMed:15071506, PubMed:20018847, PubMed:29868776, PubMed:27653677). The so-called ufmylation, requires the UFM1-activating E1 enzyme UBA5, the UFM1-conjugating E2 enzyme UFC1, and the UFM1-ligase E3 enzyme UFL1 (PubMed:15071506, PubMed:…			Alternative splicing;Cytoplasm;Disease variant;Isopeptide bond;Leukodystrophy;Nucleus;Reference proteome;Ubl conjugation;Ubl conjugation pathway		cytoplasm [GO:0005737]; endoplasmic reticulum [GO:0005783]; nucleus [GO:0005634]; brain development [GO:0007420]; negative regulation of apoptotic process [GO:0043066]; negative regulation of protein import into nucleus [GO:0042308]; protein K69-linked ufmylation [GO:1990592]; protein ufmylation [GO:0071569]; regulation of intracellular estrogen receptor signaling pathway [GO:0033146]; response t…	Leukodystrophy, hypomyelinating, 14 (HLD14) [MIM:617899]: An autosomal recessive, severe disorder characterized by atrophy of the basal ganglia and cerebellum, hypomyelination, severe developmental delay, typically without intentional movements and language development, and microcephaly. Almost all patients exhibit spasticity, extrapyramidal movement abnormalities, and severe drug-resistant epile…	Nucleus {ECO:0000269|PubMed:15071506}. Cytoplasm {ECO:0000269|PubMed:15071506}.	35367000	35906000	35934000	34971000	35544500	462890	0.0130228	40727000	54376000	45815000	35179000	44024250	8.15426e+06	0.185222	38690000	49966000	42591000	46917000	44541000	4.93669e+06	0.110835	45855000	39106000	43917000	41260000	42534500	2.96176e+06	0.0696318	52792000	45655000
1729	4868	Q13951	PEBB_HUMAN	13	3	1	TRUE		Core-binding factor subunit beta OS=Homo sapiens OX=9606 GN=CBFB PE=1 SV=2	Core-binding factor subunit beta (CBF-beta) (Polyomavirus enhancer-binding protein 2 beta subunit) (PEA2-beta) (PEBP2-beta) (SL3-3 enhancer factor 1 subunit beta) (SL3/AKV core-binding factor beta subunit)	CBFB	Forms the heterodimeric complex core-binding factor (CBF) with RUNX family proteins (RUNX1, RUNX2, and RUNX3). RUNX members modulate the transcription of their target genes through recognizing the core consensus binding sequence 5'-TGTGGT-3', or very rarely, 5'-TGCGGT-3', within their regulatory regions via their runt domain, while CBFB is a non-DNA-binding regulatory subunit that allosterically …			Alternative splicing;Chromosomal rearrangement;Nucleus;Phosphoprotein;Proto-oncogene;Reference proteome		core-binding factor complex [GO:0016513]; membrane [GO:0016020]; nucleoplasm [GO:0005654]; sequence-specific DNA binding [GO:0043565]; transcription coactivator activity [GO:0003713]; cell maturation [GO:0048469]; definitive hemopoiesis [GO:0060216]; lymphocyte differentiation [GO:0030098]; myeloid cell differentiation [GO:0030099]; negative regulation of CD4-positive, alpha-beta T cell different…	Note=A chromosomal aberration involving CBFB is associated with acute myeloid leukemia of M4EO subtype. Pericentric inversion inv(16)(p13;q22). The inversion produces a fusion protein that consists of the 165 N-terminal residues of CBF-beta (PEPB2) with the tail region of MYH11. {ECO:0000269|PubMed:8351518}.	Nucleus {ECO:0000305}.	5806900	5227800	4895700	5181600	5278000	381969	0.0723701	4265800	5787500	5658000	5078700	5197500	693383	0.133407	4583400	6376200	5393300	5141800	5373675	749164	0.139414	2088200	2464500	1503700	1883500	1984975	401050	0.202043	4722900	4806100
2662	7806	O15235	RT12_HUMAN	33	3	3	FALSE	Carbamidomethylation	28S ribosomal protein S12 mitochondrial OS=Homo sapiens OX=9606 GN=MRPS12 PE=1 SV=1	28S ribosomal protein S12, mitochondrial (MRP-S12) (S12mt) (MT-RPS12) (Mitochondrial small ribosomal subunit protein uS12m)	MRPS12 RPMS12 RPSM12				Mitochondrion;Reference proteome;Ribonucleoprotein;Ribosomal protein;Transit peptide		mitochondrial inner membrane [GO:0005743]; mitochondrial ribosome [GO:0005761]; mitochondrial small ribosomal subunit [GO:0005763]; ribosome [GO:0005840]; RNA binding [GO:0003723]; structural constituent of ribosome [GO:0003735]; mitochondrial translation [GO:0032543]; translation [GO:0006412]		Mitochondrion {ECO:0000269|PubMed:25838379}.	29469000	29862000	26910000	28632000	28718250	1.31009e+06	0.0456187	31293000	21708000	22007000	33520000	27132000	6.15916e+06	0.227007	27378000	19224000	21442000	21144000	22297000	3.52705e+06	0.158185	20040000	22591000	22908000	21682000	21805250	1.28644e+06	0.0589967	18367000	21514000
861	1481	O75874	IDHC_HUMAN	44	17	16	FALSE	Carbamidomethylation	Isocitrate dehydrogenase [NADP] cytoplasmic OS=Homo sapiens OX=9606 GN=IDH1 PE=1 SV=2	Isocitrate dehydrogenase [NADP] cytoplasmic (IDH) (EC 1.1.1.42) (Cytosolic NADP-isocitrate dehydrogenase) (IDP) (NADP(+)-specific ICDH) (Oxalosuccinate decarboxylase)	IDH1 PICD		CATALYTIC ACTIVITY: Reaction=D-threo-isocitrate + NADP(+) = 2-oxoglutarate + CO2 + NADPH; Xref=Rhea:RHEA:19629, ChEBI:CHEBI:15562, ChEBI:CHEBI:16526, ChEBI:CHEBI:16810, ChEBI:CHEBI:57783, ChEBI:CHEBI:58349; EC=1.1.1.42; Evidence={ECO:0000269|PubMed:10521434, ECO:0000269|PubMed:19935646};		Acetylation;Cytoplasm;Direct protein sequencing;Glyoxylate bypass;Magnesium;Manganese;Metal-binding;NADP;Oxidoreductase;Peroxisome;Phosphoprotein;Reference proteome;Tricarboxylic acid cycle		cytoplasm [GO:0005737]; cytosol [GO:0005829]; extracellular exosome [GO:0070062]; extracellular region [GO:0005576]; ficolin-1-rich granule lumen [GO:1904813]; mitochondrion [GO:0005739]; peroxisomal matrix [GO:0005782]; peroxisome [GO:0005777]; secretory granule lumen [GO:0034774]; tertiary granule lumen [GO:1904724]; cadherin binding [GO:0045296]; identical protein binding [GO:0042802]; isocitr…	Glioma (GLM) [MIM:137800]: Gliomas are benign or malignant central nervous system neoplasms derived from glial cells. They comprise astrocytomas and glioblastoma multiforme that are derived from astrocytes, oligodendrogliomas derived from oligodendrocytes and ependymomas derived from ependymocytes. {ECO:0000269|PubMed:19117336, ECO:0000269|PubMed:19935646}. Note=The gene represented in this entry…	Cytoplasm, cytosol {ECO:0000269|PubMed:10521434}. Peroxisome {ECO:0000269|PubMed:10521434}.	37929000	39113000	40702000	34115000	37964750	2.80671e+06	0.0739294	55381000	52673000	47626000	43982000	49915500	5.09653e+06	0.102103	59348000	60509000	54747000	47562000	55541500	5.87279e+06	0.105737	55228000	51576000	50716000	38521000	49010250	7.26125e+06	0.148158	60821000	61365000
3362	4689	P16930	FAAA_HUMAN	11	4	4	FALSE		Fumarylacetoacetase OS=Homo sapiens OX=9606 GN=FAH PE=1 SV=2	Fumarylacetoacetase (FAA) (EC 3.7.1.2) (Beta-diketonase) (Fumarylacetoacetate hydrolase)	FAH		CATALYTIC ACTIVITY: Reaction=4-fumarylacetoacetate + H2O = acetoacetate + fumarate + H(+); Xref=Rhea:RHEA:10244, ChEBI:CHEBI:13705, ChEBI:CHEBI:15377, ChEBI:CHEBI:15378, ChEBI:CHEBI:18034, ChEBI:CHEBI:29806; EC=3.7.1.2; Evidence={ECO:0000250|UniProtKB:P35505};	Amino-acid degradation; L-phenylalanine degradation; acetoacetate and fumarate from L-phenylalanine: step 6/6.	Acetylation;Alternative splicing;Calcium;Direct protein sequencing;Disease variant;Hydrolase;Lipid metabolism;Magnesium;Metal-binding;Phenylalanine catabolism;Phosphoprotein;Reference proteome;Tyrosine catabolism	Mainly expressed in liver and kidney. Lower levels are also detected in many other tissues.	cytosol [GO:0005829]; extracellular exosome [GO:0070062]; fumarylacetoacetase activity [GO:0004334]; metal ion binding [GO:0046872]; arginine catabolic process [GO:0006527]; homogentisate catabolic process [GO:1902000]; L-phenylalanine catabolic process [GO:0006559]; lipid metabolic process [GO:0006629]; tyrosine catabolic process [GO:0006572]	Tyrosinemia 1 (TYRSN1) [MIM:276700]: An inborn error of metabolism characterized by elevations of tyrosine in the blood and urine, and hepatorenal manifestations. Typical features include hepatic necrosis, renal tubular injury, episodic weakness, self-mutilation, and seizures. Renal tubular dysfunction is associated with phosphate loss and hypophosphataemic rickets. Progressive liver disease can …		11843000	12136000	11235000	10991000	11551250	529448	0.0458347	13651000	14105000	13862000	13558000	13794000	243235	0.0176334	14766000	15466000	14601000	13775000	14652000	694579	0.0474051	13971000	13919000	12684000	11665000	13059750	1.10381e+06	0.0845201	14869000	15458000
43	170	Q92945	FUBP2_HUMAN	43	27	23	FALSE	Carbamidomethylation	Far upstream element-binding protein 2 OS=Homo sapiens OX=9606 GN=KHSRP PE=1 SV=4	Far upstream element-binding protein 2 (FUSE-binding protein 2) (KH type-splicing regulatory protein) (KSRP) (p75)	KHSRP FUBP2	Binds to the dendritic targeting element and may play a role in mRNA trafficking (By similarity). Part of a ternary complex that binds to the downstream control sequence (DCS) of the pre-mRNA. Mediates exon inclusion in transcripts that are subject to tissue-specific alternative splicing. May interact with single-stranded DNA from the far-upstream element (FUSE). May activate gene expression. Als…			Acetylation;Cytoplasm;DNA-binding;Direct protein sequencing;Isopeptide bond;Methylation;Nucleus;Phosphoprotein;RNA-binding;Reference proteome;Repeat;Transcription;Transcription regulation;Transport;Ubl conjugation;mRNA processing;mRNA splicing;mRNA transport	Detected in neural and non-neural cell lines.	cytoplasm [GO:0005737]; cytosol [GO:0005829]; membrane [GO:0016020]; nucleoplasm [GO:0005654]; nucleus [GO:0005634]; DNA binding [GO:0003677]; mRNA 3'-UTR AU-rich region binding [GO:0035925]; mRNA binding [GO:0003729]; RNA binding [GO:0003723]; 3'-UTR-mediated mRNA destabilization [GO:0061158]; cellular response to cytokine stimulus [GO:0071345]; miRNA metabolic process [GO:0010586]; mRNA process…		Nucleus {ECO:0000269|PubMed:19198587}. Cytoplasm {ECO:0000269|PubMed:19198587}. Note=A small proportion is also found in the cytoplasm of neuronal cell bodies and dendrites. {ECO:0000250}.	247370000	249940000	249640000	234930000	245470000	7.11972e+06	0.0290045	192160000	323970000	333490000	227330000	269237500	7.0288e+07	0.261063	232150000	328080000	294330000	244640000	274800000	4.45302e+07	0.162046	279250000	342500000	278030000	236740000	284130000	4.36421e+07	0.153599	300730000	305820000
661	671	O60264	SMCA5_HUMAN	30	25	17	FALSE	Carbamidomethylation	SWI/SNF-related matrix-associated actin-dependent regulator of chromatin subfamily A member 5 OS=Homo sapiens OX=9606 GN=SMARCA5 PE=1 SV=1	SWI/SNF-related matrix-associated actin-dependent regulator of chromatin subfamily A member 5 (SWI/SNF-related matrix-associated actin-dependent regulator of chromatin A5) (EC 3.6.4.-) (Sucrose nonfermenting protein 2 homolog) (hSNF2H)	SMARCA5 SNF2H WCRF135	Helicase that possesses intrinsic ATP-dependent nucleosome-remodeling activity (PubMed:12972596, PubMed:28801535). Catalytic subunit of ISWI chromatin-remodeling complexes, which form ordered nucleosome arrays on chromatin and facilitate access to DNA during DNA-templated processes such as DNA replication, transcription, and repair; this may require intact histone H4 tails (PubMed:10880450, PubMe…			ATP-binding;Acetylation;Chromatin regulator;Chromosome;Helicase;Host-virus interaction;Hydrolase;Isopeptide bond;Nucleotide-binding;Nucleus;Phosphoprotein;Reference proteome;Repeat;Ubl conjugation	Ubiquitously expressed.	ACF complex [GO:0016590]; B-WICH complex [GO:0110016]; chromatin silencing complex [GO:0005677]; condensed chromosome [GO:0000793]; cytosol [GO:0005829]; fibrillar center [GO:0001650]; intracellular membrane-bounded organelle [GO:0043231]; NoRC complex [GO:0090536]; nucleoplasm [GO:0005654]; nucleus [GO:0005634]; NURF complex [GO:0016589]; pericentric heterochromatin [GO:0005721]; RSF complex [GO…		Nucleus {ECO:0000255|PROSITE-ProRule:PRU00624, ECO:0000269|PubMed:12434153, ECO:0000269|PubMed:12972596, ECO:0000269|PubMed:15543136, ECO:0000269|PubMed:33092197}. Chromosome {ECO:0000269|PubMed:12972596}. Note=Localizes to mitotic chromosomes (PubMed:12972596). Co-localizes with RSF1 in the nucleus (PubMed:12972596). Co-localizes with PCNA at replication foci during S phase (PubMed:15543136). Co…	63455000	68209000	68526000	67544000	66933500	2.35483e+06	0.0351816	72150000	51775000	60079000	71593000	63899250	9.81258e+06	0.153563	71462000	53094000	60059000	60012000	61156750	7.60968e+06	0.124429	56689000	51169000	54736000	60491000	55771250	3.88891e+06	0.0697296	53038000	55870000
416	2936	O43396	TXNL1_HUMAN	52	11	11	FALSE	Carbamidomethylation	Thioredoxin-like protein 1 OS=Homo sapiens OX=9606 GN=TXNL1 PE=1 SV=3	Thioredoxin-like protein 1 (32 kDa thioredoxin-related protein)	TXNL1 TRP32 TXL TXNL	Active thioredoxin with a redox potential of about -250 mV. {ECO:0000269|PubMed:19349277}.			Cytoplasm;Direct protein sequencing;Disulfide bond;Electron transport;Nucleus;Phosphoprotein;Proteasome;Redox-active center;Reference proteome;Transport	Ubiquitous.	cytoplasm [GO:0005737]; cytosol [GO:0005829]; nucleus [GO:0005634]; proteasome complex [GO:0000502]; disulfide oxidoreductase activity [GO:0015036]		Cytoplasm {ECO:0000269|PubMed:19349277}. Nucleus {ECO:0000269|PubMed:19349277}. Note=At least 85% of the cellular TXNL1 is proteasome-associated.	168710000	159920000	170290000	159500000	164605000	5.69153e+06	0.0345769	150000000	199440000	199310000	164940000	178422500	2.49509e+07	0.139842	174700000	201820000	216150000	189220000	195472500	1.76865e+07	0.0904809	191380000	186010000	189940000	172690000	185005000	8.5179e+06	0.0460415	222100000	201670000
743	370	P33992	MCM5_HUMAN	44	24	23	FALSE	Carbamidomethylation	DNA replication licensing factor MCM5 OS=Homo sapiens OX=9606 GN=MCM5 PE=1 SV=5	DNA replication licensing factor MCM5 (EC 3.6.4.12) (CDC46 homolog) (P1-CDC46)	MCM5 CDC46	Acts as component of the MCM2-7 complex (MCM complex) which is the putative replicative helicase essential for 'once per cell cycle' DNA replication initiation and elongation in eukaryotic cells. The active ATPase sites in the MCM2-7 ring are formed through the interaction surfaces of two neighboring subunits such that a critical structure of a conserved arginine finger motif is provided in trans…	CATALYTIC ACTIVITY: Reaction=ATP + H2O = ADP + H(+) + phosphate; Xref=Rhea:RHEA:13065, ChEBI:CHEBI:15377, ChEBI:CHEBI:15378, ChEBI:CHEBI:30616, ChEBI:CHEBI:43474, ChEBI:CHEBI:456216; EC=3.6.4.12;		ATP-binding;Acetylation;Cell cycle;Chromosome;Cytoplasm;DNA replication;DNA-binding;Disease variant;Dwarfism;Helicase;Hydrolase;Nucleotide-binding;Nucleus;Phosphoprotein;Reference proteome		chromosome, telomeric region [GO:0000781]; CMG complex [GO:0071162]; cytosol [GO:0005829]; MCM complex [GO:0042555]; membrane [GO:0016020]; nucleoplasm [GO:0005654]; nucleus [GO:0005634]; ATP binding [GO:0005524]; ATP hydrolysis activity [GO:0016887]; DNA helicase activity [GO:0003678]; DNA replication origin binding [GO:0003688]; single-stranded DNA binding [GO:0003697]; cell cycle [GO:0007049];…	Meier-Gorlin syndrome 8 (MGORS8) [MIM:617564]: A form of Meier-Gorlin syndrome, a syndrome characterized by bilateral microtia, aplasia/hypoplasia of the patellae, and severe intrauterine and postnatal growth retardation with short stature and poor weight gain. Additional clinical findings include anomalies of cranial sutures, microcephaly, apparently low-set and simple ears, microstomia, full li…	Nucleus {ECO:0000269|PubMed:28198391}. Chromosome {ECO:0000250|UniProtKB:P55862}. Cytoplasm, cytosol {ECO:0000269|PubMed:28198391}. Note=Associated with chromatin before the formation of nuclei and detaches from it as DNA replication progresses. {ECO:0000250|UniProtKB:P55862}.	137800000	145230000	142330000	142140000	141875000	3.06262e+06	0.0215867	164140000	116060000	118050000	157560000	138952500	2.54403e+07	0.183086	128630000	101070000	119880000	127000000	119145000	1.26348e+07	0.106045	120690000	119710000	111590000	132020000	121002500	8.40136e+06	0.0694313	116640000	116220000
1099	1708	P30154-2	2AAB_HUMAN	24	13	5	FALSE	Carbamidomethylation	Isoform 2 of Serine/threonine-protein phosphatase 2A 65 kDa regulatory subunit A beta isoform OS=Homo sapiens OX=9606 GN=PPP2R1B	Serine/threonine-protein phosphatase 2A 65 kDa regulatory subunit A beta isoform (PP2A subunit A isoform PR65-beta) (PP2A subunit A isoform R1-beta)	PPP2R1B	The PR65 subunit of protein phosphatase 2A serves as a scaffolding molecule to coordinate the assembly of the catalytic subunit and a variable regulatory B subunit.			Acetylation;Alternative splicing;Reference proteome;Repeat		cytoplasm [GO:0005737]; extracellular exosome [GO:0070062]; membrane raft [GO:0045121]; protein phosphatase type 2A complex [GO:0000159]; protein phosphatase regulator activity [GO:0019888]; apoptotic process involved in morphogenesis [GO:0060561]; positive regulation of extrinsic apoptotic signaling pathway in absence of ligand [GO:2001241]; protein dephosphorylation [GO:0006470]			23149000	20617000	22057000	21490000	21828250	1.06117e+06	0.0486145	18613000	21446000	20876000	24301000	21309000	2.34e+06	0.109813	18541000	17698000	16651000	19223000	18028250	1.10999e+06	0.0615694	25716000	23885000	25085000	28539000	25806250	1.97378e+06	0.0764847	25422000	25186000
2290	1381	P06756-3	ITAV_HUMAN	11	10	10	FALSE	Carbamidomethylation	Isoform 3 of Integrin alpha-V OS=Homo sapiens OX=9606 GN=ITGAV	Integrin alpha-V (Vitronectin receptor) (Vitronectin receptor subunit alpha) (CD antigen CD51) [Cleaved into: Integrin alpha-V heavy chain; Integrin alpha-V light chain]	ITGAV MSK8 VNRA VTNR	The alpha-V (ITGAV) integrins are receptors for vitronectin, cytotactin, fibronectin, fibrinogen, laminin, matrix metalloproteinase-2, osteopontin, osteomodulin, prothrombin, thrombospondin and vWF. They recognize the sequence R-G-D in a wide array of ligands. ITGAV:ITGB3 binds to fractalkine (CX3CL1) and may act as its coreceptor in CX3CR1-dependent fractalkine signaling (PubMed:23125415). ITGAV…			Alternative splicing;Calcium;Cell adhesion;Cell junction;Cell membrane;Cleavage on pair of basic residues;Direct protein sequencing;Disulfide bond;Glycoprotein;Host cell receptor for virus entry;Host-virus interaction;Integrin;Membrane;Metal-binding;Receptor;Reference proteome;Repeat;Signal;Transmembrane;Transmembrane helix		alphav-beta3 integrin-HMGB1 complex [GO:0035868]; alphav-beta3 integrin-IGF-1-IGF1R complex [GO:0035867]; alphav-beta3 integrin-PKCalpha complex [GO:0035866]; cell surface [GO:0009986]; cytosol [GO:0005829]; external side of plasma membrane [GO:0009897]; extracellular exosome [GO:0070062]; filopodium membrane [GO:0031527]; focal adhesion [GO:0005925]; integral component of plasma membrane [GO:000…		Cell membrane; Single-pass type I membrane protein. Cell junction, focal adhesion {ECO:0000269|PubMed:17158881}.	19545000	21749000	15515000	17694000	18625750	2.65485e+06	0.142536	22021000	25477000	24451000	21134000	23270750	2.03208e+06	0.0873236	20996000	29130000	21690000	22676000	23623000	3.73548e+06	0.158129	23179000	25727000	18016000	18171000	21273250	3.81669e+06	0.179413	10529000	13952000
2290	1382	P06756-2	ITAV_HUMAN	11	10	10	FALSE	Carbamidomethylation	Isoform 2 of Integrin alpha-V OS=Homo sapiens OX=9606 GN=ITGAV	Integrin alpha-V (Vitronectin receptor) (Vitronectin receptor subunit alpha) (CD antigen CD51) [Cleaved into: Integrin alpha-V heavy chain; Integrin alpha-V light chain]	ITGAV MSK8 VNRA VTNR	The alpha-V (ITGAV) integrins are receptors for vitronectin, cytotactin, fibronectin, fibrinogen, laminin, matrix metalloproteinase-2, osteopontin, osteomodulin, prothrombin, thrombospondin and vWF. They recognize the sequence R-G-D in a wide array of ligands. ITGAV:ITGB3 binds to fractalkine (CX3CL1) and may act as its coreceptor in CX3CR1-dependent fractalkine signaling (PubMed:23125415). ITGAV…			Alternative splicing;Calcium;Cell adhesion;Cell junction;Cell membrane;Cleavage on pair of basic residues;Direct protein sequencing;Disulfide bond;Glycoprotein;Host cell receptor for virus entry;Host-virus interaction;Integrin;Membrane;Metal-binding;Receptor;Reference proteome;Repeat;Signal;Transmembrane;Transmembrane helix		alphav-beta3 integrin-HMGB1 complex [GO:0035868]; alphav-beta3 integrin-IGF-1-IGF1R complex [GO:0035867]; alphav-beta3 integrin-PKCalpha complex [GO:0035866]; cell surface [GO:0009986]; cytosol [GO:0005829]; external side of plasma membrane [GO:0009897]; extracellular exosome [GO:0070062]; filopodium membrane [GO:0031527]; focal adhesion [GO:0005925]; integral component of plasma membrane [GO:000…		Cell membrane; Single-pass type I membrane protein. Cell junction, focal adhesion {ECO:0000269|PubMed:17158881}.	19545000	21749000	15515000	17694000	18625750	2.65485e+06	0.142536	22021000	25477000	24451000	21134000	23270750	2.03208e+06	0.0873236	20996000	29130000	21690000	22676000	23623000	3.73548e+06	0.158129	23179000	25727000	18016000	18171000	21273250	3.81669e+06	0.179413	10529000	13952000
2290	1389	P06756	ITAV_HUMAN	10	10	10	FALSE	Carbamidomethylation	Integrin alpha-V OS=Homo sapiens OX=9606 GN=ITGAV PE=1 SV=2	Integrin alpha-V (Vitronectin receptor) (Vitronectin receptor subunit alpha) (CD antigen CD51) [Cleaved into: Integrin alpha-V heavy chain; Integrin alpha-V light chain]	ITGAV MSK8 VNRA VTNR	The alpha-V (ITGAV) integrins are receptors for vitronectin, cytotactin, fibronectin, fibrinogen, laminin, matrix metalloproteinase-2, osteopontin, osteomodulin, prothrombin, thrombospondin and vWF. They recognize the sequence R-G-D in a wide array of ligands. ITGAV:ITGB3 binds to fractalkine (CX3CL1) and may act as its coreceptor in CX3CR1-dependent fractalkine signaling (PubMed:23125415). ITGAV…			Alternative splicing;Calcium;Cell adhesion;Cell junction;Cell membrane;Cleavage on pair of basic residues;Direct protein sequencing;Disulfide bond;Glycoprotein;Host cell receptor for virus entry;Host-virus interaction;Integrin;Membrane;Metal-binding;Receptor;Reference proteome;Repeat;Signal;Transmembrane;Transmembrane helix		alphav-beta3 integrin-HMGB1 complex [GO:0035868]; alphav-beta3 integrin-IGF-1-IGF1R complex [GO:0035867]; alphav-beta3 integrin-PKCalpha complex [GO:0035866]; cell surface [GO:0009986]; cytosol [GO:0005829]; external side of plasma membrane [GO:0009897]; extracellular exosome [GO:0070062]; filopodium membrane [GO:0031527]; focal adhesion [GO:0005925]; integral component of plasma membrane [GO:000…		Cell membrane; Single-pass type I membrane protein. Cell junction, focal adhesion {ECO:0000269|PubMed:17158881}.	19545000	21749000	15515000	17694000	18625750	2.65485e+06	0.142536	22021000	25477000	24451000	21134000	23270750	2.03208e+06	0.0873236	20996000	29130000	21690000	22676000	23623000	3.73548e+06	0.158129	23179000	25727000	18016000	18171000	21273250	3.81669e+06	0.179413	10529000	13952000
2474	4595	Q92520	FAM3C_HUMAN	17	2	2	FALSE		Protein FAM3C OS=Homo sapiens OX=9606 GN=FAM3C PE=1 SV=1	Protein FAM3C (Interleukin-like EMT inducer)	FAM3C ILEI GS3786	May be involved in retinal laminar formation. Promotes epithelial to mesenchymal transition.			Cytoplasmic vesicle;Developmental protein;Disulfide bond;Oncogene;Reference proteome;Secreted;Signal	Present in most secretory epithelia (at protein level). {ECO:0000269|PubMed:16959614}.	extracellular exosome [GO:0070062]; extracellular region [GO:0005576]; extracellular space [GO:0005615]; Golgi apparatus [GO:0005794]; platelet dense granule lumen [GO:0031089]; cytokine activity [GO:0005125]; negative regulation of gluconeogenesis [GO:0045721]		Secreted {ECO:0000250}. Cytoplasmic vesicle {ECO:0000269|PubMed:16959614}. Note=Cytoplasmic in some cancer cells.	9748200	9753500	8720800	8299800	9130575	736568	0.0806705	5379900	8202400	4836900	6972600	6347950	1.53292e+06	0.241483	6478700	6522500	6381800	5768900	6287975	351008	0.0558221	6920000	9943200	7926800	5573100	7590775	1.84099e+06	0.24253	2469000	4668100
2926	6398	Q96GD0	PLPP_HUMAN	8	2	2	FALSE		Pyridoxal phosphate phosphatase OS=Homo sapiens OX=9606 GN=PDXP PE=1 SV=2	Chronophin (EC 3.1.3.16) (EC 3.1.3.74) (Pyridoxal phosphate phosphatase) (PLP phosphatase)	PDXP CIN PLP PLPP	Functions as a pyridoxal phosphate (PLP) phosphatase, which also catalyzes the dephosphorylation of pyridoxine 5'-phosphate (PNP) and pyridoxamine 5'-phosphate (PMP), with order of substrate preference PLP > PNP > PMP and therefore plays a role in vitamin B6 metabolism (PubMed:14522954, PubMed:8132548). Also functions as a protein serine phosphatase that specifically dephosphorylates 'Ser-3' in p…	CATALYTIC ACTIVITY: Reaction=H2O + pyridoxal 5'-phosphate = phosphate + pyridoxal; Xref=Rhea:RHEA:20533, ChEBI:CHEBI:15377, ChEBI:CHEBI:17310, ChEBI:CHEBI:43474, ChEBI:CHEBI:597326; EC=3.1.3.74; Evidence={ECO:0000269|PubMed:14522954};PhysiologicalDirection=left-to-right; Xref=Rhea:RHEA:20534; Evidence={ECO:0000305|PubMed:14522954}; CATALYTIC ACTIVITY: Reaction=H2O + pyridoxine 5'-phosphate = phos…		Alternative initiation;Alternative splicing;Cell membrane;Cell projection;Cytoplasm;Cytoskeleton;Direct protein sequencing;Hydrolase;Magnesium;Membrane;Metal-binding;Pyridoxal phosphate;Reference proteome	Ubiquitously expressed (at protein level) (PubMed:23223568). Highly expressed in all the regions of central nerve system except the spinal cord. Also expressed at high level in liver and testis. In fetus, it is weakly expressed in all organs except brain (PubMed:14522954, PubMed:15580268). {ECO:0000269|PubMed:14522954, ECO:0000269|PubMed:15580268, ECO:0000269|PubMed:23223568}.	cell-cell junction [GO:0005911]; cytoplasm [GO:0005737]; cytoskeleton [GO:0005856]; cytosol [GO:0005829]; lamellipodium membrane [GO:0031258]; ruffle membrane [GO:0032587]; glycerol-3-phosphatase activity [GO:0043136]; heat shock protein binding [GO:0031072]; magnesium ion binding [GO:0000287]; phosphatase activity [GO:0016791]; phosphoprotein phosphatase activity [GO:0004721]; protein homodimeri…		Cytoplasm, cytosol {ECO:0000269|PubMed:15580268}. Cytoplasm, cytoskeleton {ECO:0000269|PubMed:15580268}. Cell projection, ruffle membrane {ECO:0000269|PubMed:15580268}; Peripheral membrane protein {ECO:0000269|PubMed:15580268}; Cytoplasmic side {ECO:0000269|PubMed:15580268}. Cell projection, lamellipodium membrane {ECO:0000269|PubMed:15580268}; Peripheral membrane protein {ECO:0000269|PubMed:1558…	9031900	8292900	10731000	7266200	8830500	1.45928e+06	0.165255	9200100	9182900	9468800	9982500	9458575	373009	0.0394361	7883700	9242400	7875900	7269200	8067800	834299	0.103411	7523700	7867400	7498800	7716700	7651650	173699	0.0227008	8673200	7332700
1807	2040	P63092	GNAS2_HUMAN	34	10	7	FALSE	Carbamidomethylation	Guanine nucleotide-binding protein G(s) subunit alpha isoforms short OS=Homo sapiens OX=9606 GN=GNAS PE=1 SV=1	Guanine nucleotide-binding protein G(s) subunit alpha isoforms short (Adenylate cyclase-stimulating G alpha protein)	GNAS GNAS1 GSP	Guanine nucleotide-binding proteins (G proteins) function as transducers in numerous signaling pathways controlled by G protein-coupled receptors (GPCRs) (PubMed:17110384). Signaling involves the activation of adenylyl cyclases, resulting in increased levels of the signaling molecule cAMP (PubMed:26206488, PubMed:8702665). GNAS functions downstream of several GPCRs, including beta-adrenergic rece…			ADP-ribosylation;Alternative splicing;Cell membrane;Cushing syndrome;Direct protein sequencing;Disease variant;Dwarfism;GTP-binding;Isopeptide bond;Lipoprotein;Magnesium;Membrane;Metal-binding;Nucleotide-binding;Obesity;Palmitate;Phosphoprotein;Proto-oncogene;Reference proteome;Transducer;Ubl conjugation		cytoplasm [GO:0005737]; cytosol [GO:0005829]; extracellular exosome [GO:0070062]; heterotrimeric G-protein complex [GO:0005834]; intrinsic component of membrane [GO:0031224]; membrane [GO:0016020]; plasma membrane [GO:0005886]; trans-Golgi network membrane [GO:0032588]; adenylate cyclase activator activity [GO:0010856]; G-protein beta/gamma-subunit complex binding [GO:0031683]; GTP binding [GO:00…	Albright hereditary osteodystrophy (AHO) [MIM:103580]: A disorder characterized by short stature, obesity, round facies, brachydactyly and subcutaneous calcification. It is often associated with pseudohypoparathyoidism, hypocalcemia and elevated PTH levels. {ECO:0000269|PubMed:11450852, ECO:0000269|PubMed:11600516, ECO:0000269|PubMed:12624854, ECO:0000269|PubMed:15817905, ECO:0000269|PubMed:75233…	Cell membrane {ECO:0000250|UniProtKB:P63094}; Lipid-anchor {ECO:0000250|UniProtKB:P63094}.	52541000	52254000	53408000	52293000	52624000	537899	0.0102216	48192000	48510000	47072000	48964000	48184500	806491	0.0167376	56316000	39977000	50406000	47109000	48452000	6.81395e+06	0.140633	47265000	49236000	41149000	43906000	45389000	3.58216e+06	0.0789214	51317000	52739000
1807	2041	P63092-4	GNAS2_HUMAN	34	10	7	FALSE	Carbamidomethylation	Isoform 4 of Guanine nucleotide-binding protein G(s) subunit alpha isoforms short OS=Homo sapiens OX=9606 GN=GNAS	Guanine nucleotide-binding protein G(s) subunit alpha isoforms short (Adenylate cyclase-stimulating G alpha protein)	GNAS GNAS1 GSP	Guanine nucleotide-binding proteins (G proteins) function as transducers in numerous signaling pathways controlled by G protein-coupled receptors (GPCRs) (PubMed:17110384). Signaling involves the activation of adenylyl cyclases, resulting in increased levels of the signaling molecule cAMP (PubMed:26206488, PubMed:8702665). GNAS functions downstream of several GPCRs, including beta-adrenergic rece…			ADP-ribosylation;Alternative splicing;Cell membrane;Cushing syndrome;Direct protein sequencing;Disease variant;Dwarfism;GTP-binding;Isopeptide bond;Lipoprotein;Magnesium;Membrane;Metal-binding;Nucleotide-binding;Obesity;Palmitate;Phosphoprotein;Proto-oncogene;Reference proteome;Transducer;Ubl conjugation		cytoplasm [GO:0005737]; cytosol [GO:0005829]; extracellular exosome [GO:0070062]; heterotrimeric G-protein complex [GO:0005834]; intrinsic component of membrane [GO:0031224]; membrane [GO:0016020]; plasma membrane [GO:0005886]; trans-Golgi network membrane [GO:0032588]; adenylate cyclase activator activity [GO:0010856]; G-protein beta/gamma-subunit complex binding [GO:0031683]; GTP binding [GO:00…	Albright hereditary osteodystrophy (AHO) [MIM:103580]: A disorder characterized by short stature, obesity, round facies, brachydactyly and subcutaneous calcification. It is often associated with pseudohypoparathyoidism, hypocalcemia and elevated PTH levels. {ECO:0000269|PubMed:11450852, ECO:0000269|PubMed:11600516, ECO:0000269|PubMed:12624854, ECO:0000269|PubMed:15817905, ECO:0000269|PubMed:75233…	Cell membrane {ECO:0000250|UniProtKB:P63094}; Lipid-anchor {ECO:0000250|UniProtKB:P63094}.	52541000	52254000	53408000	52293000	52624000	537899	0.0102216	48192000	48510000	47072000	48964000	48184500	806491	0.0167376	56316000	39977000	50406000	47109000	48452000	6.81395e+06	0.140633	47265000	49236000	41149000	43906000	45389000	3.58216e+06	0.0789214	51317000	52739000
841	2729	P62873	GBB1_HUMAN	41	10	6	FALSE	Carbamidomethylation; Acetylation (Protein N-term)	Guanine nucleotide-binding protein G(I)/G(S)/G(T) subunit beta-1 OS=Homo sapiens OX=9606 GN=GNB1 PE=1 SV=3	Guanine nucleotide-binding protein G(I)/G(S)/G(T) subunit beta-1 (Transducin beta chain 1)	GNB1	Guanine nucleotide-binding proteins (G proteins) are involved as a modulator or transducer in various transmembrane signaling systems. The beta and gamma chains are required for the GTPase activity, for replacement of GDP by GTP, and for G protein-effector interaction.			Acetylation;Alternative splicing;Direct protein sequencing;Disease variant;Mental retardation;Phosphoprotein;Reference proteome;Repeat;Transducer;WD repeat		cytoplasm [GO:0005737]; cytosol [GO:0005829]; extracellular exosome [GO:0070062]; extracellular vesicle [GO:1903561]; heterotrimeric G-protein complex [GO:0005834]; lysosomal membrane [GO:0005765]; membrane [GO:0016020]; photoreceptor disc membrane [GO:0097381]; plasma membrane [GO:0005886]; synapse [GO:0045202]; GTPase activity [GO:0003924]; GTPase binding [GO:0051020]; protein-containing comple…	Mental retardation, autosomal dominant 42 (MRD42) [MIM:616973]: A form of mental retardation, a disorder characterized by significantly below average general intellectual functioning associated with impairments in adaptive behavior and manifested during the developmental period. MRD42 patients manifest global developmental delay commonly accompanied by hypotonia, seizures of various types, ophtha…		68073000	73532000	67164000	69543000	69578000	2.81234e+06	0.04042	87288000	78505000	80787000	87149000	83432250	4.4705e+06	0.0535824	86224000	81849000	77955000	86200000	83057000	3.97484e+06	0.0478567	82061000	84058000	82524000	85695000	83584500	1.64561e+06	0.019688	72993000	79252000
1088	2227	P10644	KAP0_HUMAN	29	8	8	FALSE	Carbamidomethylation	cAMP-dependent protein kinase type I-alpha regulatory subunit OS=Homo sapiens OX=9606 GN=PRKAR1A PE=1 SV=1	cAMP-dependent protein kinase type I-alpha regulatory subunit (Tissue-specific extinguisher 1) (TSE1)	PRKAR1A PKR1 PRKAR1 TSE1	Regulatory subunit of the cAMP-dependent protein kinases involved in cAMP signaling in cells. {ECO:0000269|PubMed:16491121, ECO:0000269|PubMed:20215566, ECO:0000269|PubMed:26405036}.			Acetylation;Alternative splicing;Cell membrane;Cushing syndrome;Direct protein sequencing;Disease variant;Disulfide bond;Membrane;Nucleotide-binding;Phosphoprotein;Reference proteome;Repeat;cAMP;cAMP-binding	Four types of regulatory chains are found: I-alpha, I-beta, II-alpha, and II-beta. Their expression varies among tissues and is in some cases constitutive and in others inducible.	cAMP-dependent protein kinase complex [GO:0005952]; centrosome [GO:0005813]; ciliary base [GO:0097546]; cytoplasm [GO:0005737]; cytosol [GO:0005829]; glutamatergic synapse [GO:0098978]; membrane [GO:0016020]; multivesicular body [GO:0005771]; neuromuscular junction [GO:0031594]; nucleotide-activated protein kinase complex [GO:0031588]; plasma membrane raft [GO:0044853]; protein-containing complex…	Carney complex 1 (CNC1) [MIM:160980]: CNC is a multiple neoplasia syndrome characterized by spotty skin pigmentation, cardiac and other myxomas, endocrine tumors, and psammomatous melanotic schwannomas. {ECO:0000269|PubMed:15371594, ECO:0000269|PubMed:18241045, ECO:0000269|PubMed:22785148, ECO:0000269|PubMed:23323113, ECO:0000269|PubMed:26405036}. Note=The disease is caused by variants affecting …	Cell membrane {ECO:0000269|PubMed:23115245}.	86692000	85552000	71531000	71048000	78705750	8.57845e+06	0.108994	79525000	77540000	74177000	76535000	76944250	2.22414e+06	0.0289058	56439000	66490000	57583000	55794000	59076500	4.99739e+06	0.0845919	73326000	62577000	53714000	50754000	60092750	1.0152e+07	0.168939	46905000	57439000
200	684	Q15459	SF3A1_HUMAN	39	26	26	FALSE	Carbamidomethylation	Splicing factor 3A subunit 1 OS=Homo sapiens OX=9606 GN=SF3A1 PE=1 SV=1	Splicing factor 3A subunit 1 (SF3a120) (Spliceosome-associated protein 114) (SAP 114)	SF3A1 SAP114	Involved in pre-mRNA splicing as a component of the splicing factor SF3A complex that contributes to the assembly of the 17S U2 snRNP, and the subsequent assembly of the pre-spliceosome 'E' complex and the pre-catalytic spliceosome 'A' complex (PubMed:10882114, PubMed:11533230). Involved in pre-mRNA splicing as a component of pre-catalytic spliceosome 'B' complexes (PubMed:29360106, PubMed:303152…			Acetylation;Alternative splicing;Isopeptide bond;Nucleus;Phosphoprotein;Reference proteome;Repeat;Spliceosome;Ubl conjugation;mRNA processing;mRNA splicing	Ubiquitously expressed.	catalytic step 2 spliceosome [GO:0071013]; nuclear speck [GO:0016607]; nucleoplasm [GO:0005654]; nucleus [GO:0005634]; spliceosomal complex [GO:0005681]; U2 snRNP [GO:0005686]; U2-type precatalytic spliceosome [GO:0071005]; U2-type prespliceosome [GO:0071004]; U2-type spliceosomal complex [GO:0005684]; RNA binding [GO:0003723]; mRNA 3'-splice site recognition [GO:0000389]; mRNA cis splicing, via …		Nucleus {ECO:0000269|PubMed:10882114, ECO:0000269|PubMed:29360106, ECO:0000269|PubMed:30315277}. Nucleus speckle {ECO:0000269|PubMed:21349847}.	117730000	121450000	118910000	112680000	117692500	3.68455e+06	0.0313066	87905000	145030000	144920000	111780000	122408750	2.78206e+07	0.227276	114880000	159500000	132770000	121500000	132162500	1.96645e+07	0.148791	130620000	134360000	143010000	119610000	131900000	9.69822e+06	0.073527	139410000	136810000
2698	7961	Q9H3R5	CENPH_HUMAN	14	2	2	FALSE	Carbamidomethylation	Centromere protein H OS=Homo sapiens OX=9606 GN=CENPH PE=1 SV=1	Centromere protein H (CENP-H) (Interphase centromere complex protein 35)	CENPH ICEN35	Component of the CENPA-NAC (nucleosome-associated) complex, a complex that plays a central role in assembly of kinetochore proteins, mitotic progression and chromosome segregation. The CENPA-NAC complex recruits the CENPA-CAD (nucleosome distal) complex and may be involved in incorporation of newly synthesized CENPA into centromeres. Required for chromosome congression and efficiently align the c…			Acetylation;Centromere;Chromosome;Coiled coil;Isopeptide bond;Kinetochore;Nucleus;Phosphoprotein;Reference proteome;Ubl conjugation		chromosome [GO:0005694]; cytosol [GO:0005829]; kinetochore [GO:0000776]; nucleolus [GO:0005730]; nucleoplasm [GO:0005654]; nucleus [GO:0005634]; kinetochore binding [GO:0043515]; chromosome segregation [GO:0007059]; kinetochore assembly [GO:0051382]; kinetochore organization [GO:0051383]; mitotic spindle organization [GO:0007052]		Nucleus. Chromosome, centromere, kinetochore. Note=Associates with active centromere-kinetochore complexes throughout the cell cycle. Colocalizes with inner kinetochore plate proteins CENPA and CENPC during both interphase and metaphase.	6100100	5759600	6058100	5858700	5944125	161931	0.0272423	3319600	5507900	6477900	4952300	5064425	1.32307e+06	0.261248	3469700	3764700	4677900	3507900	3855050	563990	0.146299	5000400	4901000	4465900	5398100	4941350	382879	0.0774846	7763400	7454700
931	8056	P09972	ALDOC_HUMAN	19	6	2	FALSE	Carbamidomethylation	Fructose-bisphosphate aldolase C OS=Homo sapiens OX=9606 GN=ALDOC PE=1 SV=2	Fructose-bisphosphate aldolase C (EC 4.1.2.13) (Brain-type aldolase)	ALDOC ALDC		CATALYTIC ACTIVITY: Reaction=beta-D-fructose 1,6-bisphosphate = D-glyceraldehyde 3-phosphate + dihydroxyacetone phosphate; Xref=Rhea:RHEA:14729, ChEBI:CHEBI:32966, ChEBI:CHEBI:57642, ChEBI:CHEBI:59776; EC=4.1.2.13; Evidence={ECO:0000269|PubMed:15537755};	Carbohydrate degradation; glycolysis; D-glyceraldehyde 3-phosphate and glycerone phosphate from D-glucose: step 4/4.	Acetylation;Glycolysis;Lyase;Phosphoprotein;Reference proteome;Schiff base		cytoskeleton [GO:0005856]; cytosol [GO:0005829]; extracellular exosome [GO:0070062]; extracellular region [GO:0005576]; ficolin-1-rich granule lumen [GO:1904813]; secretory granule lumen [GO:0034774]; tertiary granule lumen [GO:1904724]; cytoskeletal protein binding [GO:0008092]; fructose-bisphosphate aldolase activity [GO:0004332]; epithelial cell differentiation [GO:0030855]; fructose 1,6-bisph…			194550000	194520000	202700000	190200000	195492500	5.22152e+06	0.0267095	198800000	235780000	241000000	223820000	224850000	1.87967e+07	0.0835967	216150000	233590000	226160000	224570000	225117500	7.15509e+06	0.0317838	222060000	219670000	242020000	225380000	227282500	1.01001e+07	0.0444387	226430000	229460000
2711	3021	Q96R06	SPAG5_HUMAN	2	2	2	FALSE		Sperm-associated antigen 5 OS=Homo sapiens OX=9606 GN=SPAG5 PE=1 SV=2	Sperm-associated antigen 5 (Astrin) (Deepest) (Mitotic spindle-associated protein p126) (MAP126)	SPAG5	Essential component of the mitotic spindle required for normal chromosome segregation and progression into anaphase (PubMed:11724960, PubMed:12356910, PubMed:27462074). Required for chromosome alignment, normal timing of sister chromatid segregation, and maintenance of spindle pole architecture (PubMed:17664331, PubMed:27462074). In complex with SKAP, promotes stable microtubule-kinetochore attac…			Cell cycle;Cell division;Centromere;Chromosome;Coiled coil;Cytoplasm;Cytoskeleton;Kinetochore;Microtubule;Mitosis;Phosphoprotein;Reference proteome	Highly expressed in testis. Detected at low levels in placenta, liver, pancreas, thymus and colon. {ECO:0000269|PubMed:11549262}.	centriolar satellite [GO:0034451]; cytoplasm [GO:0005737]; cytosol [GO:0005829]; kinetochore [GO:0000776]; microtubule plus-end [GO:0035371]; midbody [GO:0030496]; mitotic spindle [GO:0072686]; mitotic spindle pole [GO:0097431]; nuclear body [GO:0016604]; microtubule binding [GO:0008017]; cell division [GO:0051301]; chromosome segregation [GO:0007059]; mitotic sister chromatid segregation [GO:000…		Cytoplasm {ECO:0000269|PubMed:27462074}. Cytoplasm, cytoskeleton {ECO:0000269|PubMed:27462074}. Cytoplasm, cytoskeleton, spindle {ECO:0000269|PubMed:27462074}. Cytoplasm, cytoskeleton, spindle pole {ECO:0000269|PubMed:27462074}. Chromosome, centromere, kinetochore {ECO:0000269|PubMed:27462074}. Midbody. Cytoplasm, cytoskeleton, microtubule organizing center, centrosome. Cytoplasmic granule. Cytop…	5467800	5490600	5522800	5443800	5481250	33651.3	0.00613935	3666900	4881200	4481200	5076800	4526525	624395	0.137941	4485200	3476700	4359500	3910100	4057875	459415	0.113216	4079700	3620700	3437300	3224100	3590450	364211	0.101439	5687300	5042900
3758	9073	O75695	XRP2_HUMAN	6	3	3	FALSE		Protein XRP2 OS=Homo sapiens OX=9606 GN=RP2 PE=1 SV=4	Protein XRP2	RP2	Acts as a GTPase-activating protein (GAP) involved in trafficking between the Golgi and the ciliary membrane. Involved in localization of proteins, such as NPHP3, to the cilium membrane by inducing hydrolysis of GTP ARL3, leading to the release of UNC119 (or UNC119B). Acts as a GTPase-activating protein (GAP) for tubulin in concert with tubulin-specific chaperone C, but does not enhance tubulin h…			Cell membrane;Cell projection;Cilium;Disease variant;GTP-binding;GTPase activation;Lipoprotein;Membrane;Myristate;Nucleotide-binding;Palmitate;Protein transport;Reference proteome;Retinitis pigmentosa;Transport	Ubiquitous. Expressed in the rod and cone photoreceptors, extending from the tips of the outer segment (OS) through the inner segment (IS) and outer nuclear layer (ONL) and into the synaptic terminals of the outer plexiform layer (ONL). Also detected in the bipolar, horizontal and amacrine cells in the inner nuclear layer (INL), extending to the inner plexiform layer (IPL) and though the ganglion…	centriole [GO:0005814]; ciliary basal body [GO:0036064]; cilium [GO:0005929]; cytoplasm [GO:0005737]; cytoplasmic vesicle [GO:0031410]; extracellular exosome [GO:0070062]; Golgi apparatus [GO:0005794]; nuclear body [GO:0016604]; nucleoplasm [GO:0005654]; periciliary membrane compartment [GO:1990075]; plasma membrane [GO:0005886]; GTP binding [GO:0005525]; GTPase activator activity [GO:0005096]; m…	Retinitis pigmentosa 2 (RP2) [MIM:312600]: A retinal dystrophy belonging to the group of pigmentary retinopathies. Retinitis pigmentosa is characterized by retinal pigment deposits visible on fundus examination and primary loss of rod photoreceptor cells followed by secondary loss of cone photoreceptors. Patients typically have night vision blindness and loss of midperipheral visual field. As the…	Cell membrane {ECO:0000269|PubMed:10942419, ECO:0000269|PubMed:12417528}; Lipid-anchor {ECO:0000269|PubMed:10942419}; Cytoplasmic side {ECO:0000269|PubMed:10942419}. Cell projection, cilium {ECO:0000269|PubMed:20106869}. Note=Detected predominantly at the plasma membrane of rod and cone photoreceptors. Not detected in the nucleus. {ECO:0000269|PubMed:12417528}.	5547500	5405100	5325000	4519300	5199225	462528	0.088961	6415200	5805400	5781100	6136500	6034550	301128	0.0499007	6780000	6934900	6754400	5929700	6599750	453762	0.0687544	4565300	3942000	4373700	3789900	4167725	362489	0.0869753	5281400	6363000
2235	3492	Q9NRG9	AAAS_HUMAN	15	6	6	FALSE		Aladin OS=Homo sapiens OX=9606 GN=AAAS PE=1 SV=1	Aladin (Adracalin)	AAAS ADRACALA GL003	Plays a role in the normal development of the peripheral and central nervous system (PubMed:11062474, PubMed:11159947, PubMed:16022285). Required for the correct localization of aurora kinase AURKA and the microtubule minus end-binding protein NUMA1 as well as a subset of AURKA targets which ensures proper spindle formation and timely chromosome alignment (PubMed:26246606). {ECO:0000269|PubMed:11…			Acetylation;Alternative splicing;Cytoplasm;Cytoskeleton;Disease variant;Nuclear pore complex;Nucleus;Phosphoprotein;Protein transport;Reference proteome;Repeat;Translocation;Transport;WD repeat;mRNA transport	Widely expressed (PubMed:11159947, PubMed:16022285). Particularly abundant in cerebellum, corpus callosum, adrenal gland, pituitary gland, gastrointestinal structures and fetal lung (PubMed:11159947). {ECO:0000269|PubMed:11159947, ECO:0000269|PubMed:16022285}.	centrosome [GO:0005813]; cytosol [GO:0005829]; membrane [GO:0016020]; mitotic spindle [GO:0072686]; nuclear envelope [GO:0005635]; nuclear inner membrane [GO:0005637]; nuclear membrane [GO:0031965]; nuclear outer membrane [GO:0005640]; nuclear pore [GO:0005643]; nucleoplasm [GO:0005654]; nucleus [GO:0005634]; spindle pole [GO:0000922]; fertilization [GO:0009566]; learning [GO:0007612]; microtubul…	Achalasia-addisonianism-alacrima syndrome (AAAS) [MIM:231550]: An autosomal recessive disorder characterized by adreno-corticotropic hormone (ACTH)-resistant adrenal failure, achalasia of the esophageal cardia and alacrima. The syndrome is associated with variable and progressive neurological impairment involving the central, peripheral, and autonomic nervous system. Other features such as palmop…	Nucleus, nuclear pore complex {ECO:0000269|PubMed:19782045}. Cytoplasm, cytoskeleton, spindle pole {ECO:0000269|PubMed:26246606}. Nucleus envelope {ECO:0000269|PubMed:27754849}. Note=In metaphase cells localizes within the spindle with some accumulation around spindle poles, with the highest concentration between the centrosome and metaphase plate (PubMed:26246606). The localization to the spindl…	18728000	20231000	18277000	18897000	19033250	840290	0.0441485	20810000	15666000	18918000	22551000	19486250	2.94744e+06	0.151257	18501000	16589000	16150000	16583000	16955750	1.05047e+06	0.0619538	18510000	17617000	16038000	19536000	17925250	1.48247e+06	0.0827031	15051000	15778000
4546	10091	Q15561-3	TEAD4_HUMAN	3	2	2	FALSE		Isoform 3 of Transcriptional enhancer factor TEF-3 OS=Homo sapiens OX=9606 GN=TEAD4	Transcriptional enhancer factor TEF-3 (TEA domain family member 4) (TEAD-4) (Transcription factor 13-like 1) (Transcription factor RTEF-1)	TEAD4 RTEF1 TCF13L1 TEF3	Transcription factor which plays a key role in the Hippo signaling pathway, a pathway involved in organ size control and tumor suppression by restricting proliferation and promoting apoptosis. The core of this pathway is composed of a kinase cascade wherein MST1/MST2, in complex with its regulatory protein SAV1, phosphorylates and activates LATS1/2 in complex with its regulatory protein MOB1, whi…			Activator;Alternative splicing;DNA-binding;Nucleus;Reference proteome;Transcription;Transcription regulation	Preferentially expressed in skeletal muscle. Lower levels in pancreas, placenta, and heart.	chromatin [GO:0000785]; cytoplasm [GO:0005737]; nucleoplasm [GO:0005654]; nucleus [GO:0005634]; protein-DNA complex [GO:0032993]; transcription regulator complex [GO:0005667]; DNA-binding transcription activator activity, RNA polymerase II-specific [GO:0001228]; DNA-binding transcription factor activity [GO:0003700]; DNA-binding transcription factor activity, RNA polymerase II-specific [GO:000098…		Nucleus.	2750500	2658200	2198300	2223500	2457625	287559	0.117007	1167900	998260	1763600	2267700	1549365	580556	0.374705	1442400	979710	1544400	1515000	1.37038e+06	263949	0.192611	1166700	1263400	1548400	1019000	1249375	223249	0.178689	1304900	948770
4546	10112	Q15561	TEAD4_HUMAN	3	2	2	FALSE		Transcriptional enhancer factor TEF-3 OS=Homo sapiens OX=9606 GN=TEAD4 PE=1 SV=3	Transcriptional enhancer factor TEF-3 (TEA domain family member 4) (TEAD-4) (Transcription factor 13-like 1) (Transcription factor RTEF-1)	TEAD4 RTEF1 TCF13L1 TEF3	Transcription factor which plays a key role in the Hippo signaling pathway, a pathway involved in organ size control and tumor suppression by restricting proliferation and promoting apoptosis. The core of this pathway is composed of a kinase cascade wherein MST1/MST2, in complex with its regulatory protein SAV1, phosphorylates and activates LATS1/2 in complex with its regulatory protein MOB1, whi…			Activator;Alternative splicing;DNA-binding;Nucleus;Reference proteome;Transcription;Transcription regulation	Preferentially expressed in skeletal muscle. Lower levels in pancreas, placenta, and heart.	chromatin [GO:0000785]; cytoplasm [GO:0005737]; nucleoplasm [GO:0005654]; nucleus [GO:0005634]; protein-DNA complex [GO:0032993]; transcription regulator complex [GO:0005667]; DNA-binding transcription activator activity, RNA polymerase II-specific [GO:0001228]; DNA-binding transcription factor activity [GO:0003700]; DNA-binding transcription factor activity, RNA polymerase II-specific [GO:000098…		Nucleus.	2750500	2658200	2198300	2223500	2457625	287559	0.117007	1167900	998260	1763600	2267700	1549365	580556	0.374705	1442400	979710	1544400	1515000	1.37038e+06	263949	0.192611	1166700	1263400	1548400	1019000	1249375	223249	0.178689	1304900	948770
2765	7571	Q96KA5-2	CLP1L_HUMAN	12	4	4	FALSE		Isoform 2 of Cleft lip and palate transmembrane protein 1-like protein OS=Homo sapiens OX=9606 GN=CLPTM1L	Cleft lip and palate transmembrane protein 1-like protein (CLPTM1-like protein) (Cisplatin resistance-related protein 9) (CRR9p)	CLPTM1L CRR9	Enhances cisplatin-mediated apoptosis, when overexpressed. {ECO:0000269|PubMed:11162647}.			Alternative splicing;Apoptosis;Glycoprotein;Membrane;Reference proteome;Transmembrane;Transmembrane helix		integral component of membrane [GO:0016021]; membrane [GO:0016020]; apoptotic process [GO:0006915]		Membrane {ECO:0000305}; Multi-pass membrane protein {ECO:0000305}.	15036000	17344000	16096000	14880000	15839000	1.13953e+06	0.0719444	15443000	11056000	11096000	14851000	13111500	2.36284e+06	0.180211	12749000	9392300	11665000	10887000	11173325	1.41168e+06	0.126344	11976000	12614000	12323000	15801000	13178500	1.76768e+06	0.134133	10634000	9786600
2765	7585	Q96KA5	CLP1L_HUMAN	11	4	4	FALSE		Cleft lip and palate transmembrane protein 1-like protein OS=Homo sapiens OX=9606 GN=CLPTM1L PE=1 SV=1	Cleft lip and palate transmembrane protein 1-like protein (CLPTM1-like protein) (Cisplatin resistance-related protein 9) (CRR9p)	CLPTM1L CRR9	Enhances cisplatin-mediated apoptosis, when overexpressed. {ECO:0000269|PubMed:11162647}.			Alternative splicing;Apoptosis;Glycoprotein;Membrane;Reference proteome;Transmembrane;Transmembrane helix		integral component of membrane [GO:0016021]; membrane [GO:0016020]; apoptotic process [GO:0006915]		Membrane {ECO:0000305}; Multi-pass membrane protein {ECO:0000305}.	15036000	17344000	16096000	14880000	15839000	1.13953e+06	0.0719444	15443000	11056000	11096000	14851000	13111500	2.36284e+06	0.180211	12749000	9392300	11665000	10887000	11173325	1.41168e+06	0.126344	11976000	12614000	12323000	15801000	13178500	1.76768e+06	0.134133	10634000	9786600
2969	6645	Q96G23	CERS2_HUMAN	8	2	2	FALSE		Ceramide synthase 2 OS=Homo sapiens OX=9606 GN=CERS2 PE=1 SV=1	Ceramide synthase 2 (CerS2) (LAG1 longevity assurance homolog 2) (SP260) (Sphingosine N-acyltransferase CERS2) (EC 2.3.1.24) (Tumor metastasis-suppressor gene 1 protein) (Very-long-chain ceramide synthase CERS2) (EC 2.3.1.297)	CERS2 LASS2 TMSG1	Ceramide synthase that catalyzes the transfer of the acyl chain from acyl-CoA to a sphingoid base, with high selectivity toward very-long-chain fatty acyl-CoA (chain length C22-C27) (PubMed:17977534, PubMed:18165233, PubMed:18541923, PubMed:19728861, PubMed:20937905, PubMed:22144673, PubMed:22661289, PubMed:26887952, PubMed:29632068). N-acylates sphinganine and sphingosine bases to form dihydroce…	CATALYTIC ACTIVITY: Reaction=a sphingoid base + a very long-chain fatty acyl-CoA = an N-(very-long-chain fatty acyl)-sphingoid base + CoA + H(+); Xref=Rhea:RHEA:61480, ChEBI:CHEBI:15378, ChEBI:CHEBI:57287, ChEBI:CHEBI:84410, ChEBI:CHEBI:138261, ChEBI:CHEBI:144712; EC=2.3.1.297; Evidence={ECO:0000269|PubMed:12869556, ECO:0000269|PubMed:17977534, ECO:0000269|PubMed:18165233, ECO:0000269|PubMed:1854…	Lipid metabolism; sphingolipid metabolism. {ECO:0000269|PubMed:17977534, ECO:0000269|PubMed:18165233, ECO:0000269|PubMed:18541923, ECO:0000269|PubMed:19728861, ECO:0000269|PubMed:20937905, ECO:0000269|PubMed:22144673, ECO:0000269|PubMed:22661289, ECO:0000269|PubMed:26887952, ECO:0000269|PubMed:29632068}.	Acetylation;Endoplasmic reticulum;Glycoprotein;Lipid biosynthesis;Lipid metabolism;Membrane;Phosphoprotein;Reference proteome;Transferase;Transmembrane;Transmembrane helix	Expressed in kidney, liver, brain, heart, placenta and lung. {ECO:0000269|PubMed:11543633}.	endoplasmic reticulum [GO:0005783]; endoplasmic reticulum membrane [GO:0005789]; integral component of membrane [GO:0016021]; membrane [GO:0016020]; DNA binding [GO:0003677]; N-acyltransferase activity [GO:0016410]; sphingosine N-acyltransferase activity [GO:0050291]; ceramide biosynthetic process [GO:0046513]; negative regulation of axon regeneration [GO:0048681]; negative regulation of Schwann …		Endoplasmic reticulum membrane {ECO:0000269|PubMed:18165233}; Multi-pass membrane protein {ECO:0000255}.	47191000	48315000	45882000	46528000	46979000	1.03869e+06	0.0221097	55886000	38284000	36309000	52411000	45722500	9.86539e+06	0.215767	44029000	30464000	37550000	36934000	37244250	5.5436e+06	0.148844	42944000	44708000	37616000	38546000	40953500	3.41532e+06	0.0833952	32676000	35378000
2023	2596	Q9Y6M7-6	S4A7_HUMAN	6	4	4	FALSE		Isoform 6 of Sodium bicarbonate cotransporter 3 OS=Homo sapiens OX=9606 GN=SLC4A7	Sodium bicarbonate cotransporter 3 (Electroneutral Na/HCO(3) cotransporter) (Sodium bicarbonate cotransporter 2) (Sodium bicarbonate cotransporter 2b) (Bicarbonate transporter) (Solute carrier family 4 member 7)	SLC4A7 BT NBC2 NBC2B NBC3 NBCn1 SBC2 SLC4A6	Electroneutral sodium- and bicarbonate-dependent cotransporter with a Na(+):HCO3(-) 1:1 stoichiometry. Regulates intracellular pH and may play a role in bicarbonate salvage in secretory epithelia. May also have an associated sodium channel activity. {ECO:0000269|PubMed:10347222, ECO:0000269|PubMed:12403779}.			Alternative splicing;Cell membrane;Cell projection;Disulfide bond;Glycoprotein;Ion transport;Membrane;Phosphoprotein;Reference proteome;Sodium;Sodium transport;Symport;Transmembrane;Transmembrane helix;Transport	Highly expressed in testis and spleen. Also expressed in retina, colon, small intestine, ovary, thymus, prostate, muscle, heart and kidney. Isoform 1 is expressed in skeletal muscle and heart muscle. {ECO:0000269|PubMed:9610397}.	apical plasma membrane [GO:0016324]; basolateral plasma membrane [GO:0016323]; integral component of membrane [GO:0016021]; membrane [GO:0016020]; plasma membrane [GO:0005886]; stereocilium [GO:0032420]; inorganic anion exchanger activity [GO:0005452]; sodium:bicarbonate symporter activity [GO:0008510]; transmembrane transporter activity [GO:0022857]; auditory receptor cell development [GO:006011…		Basolateral cell membrane; Multi-pass membrane protein. Apical cell membrane {ECO:0000250}; Multi-pass membrane protein {ECO:0000250}. Cell projection, stereocilium {ECO:0000250}. Note=Also described at the apical cell membrane. Localizes to the stereocilia of cochlear outer hair cells and to the lateral membrane of cochlear inner hair cells (By similarity). {ECO:0000250}.	11348000	12611000	12494000	14054000	12626750	1.10907e+06	0.087835	15329000	11626000	11690000	12829000	12868500	1.73092e+06	0.134509	11738000	9042600	10609000	11043000	10608150	1.1426e+06	0.10771	10399000	9972600	8414200	9821800	9651900	860576	0.0891613	8544600	7404200
2023	2597	Q9Y6M7-13	S4A7_HUMAN	6	4	4	FALSE		Isoform 13 of Sodium bicarbonate cotransporter 3 OS=Homo sapiens OX=9606 GN=SLC4A7	Sodium bicarbonate cotransporter 3 (Electroneutral Na/HCO(3) cotransporter) (Sodium bicarbonate cotransporter 2) (Sodium bicarbonate cotransporter 2b) (Bicarbonate transporter) (Solute carrier family 4 member 7)	SLC4A7 BT NBC2 NBC2B NBC3 NBCn1 SBC2 SLC4A6	Electroneutral sodium- and bicarbonate-dependent cotransporter with a Na(+):HCO3(-) 1:1 stoichiometry. Regulates intracellular pH and may play a role in bicarbonate salvage in secretory epithelia. May also have an associated sodium channel activity. {ECO:0000269|PubMed:10347222, ECO:0000269|PubMed:12403779}.			Alternative splicing;Cell membrane;Cell projection;Disulfide bond;Glycoprotein;Ion transport;Membrane;Phosphoprotein;Reference proteome;Sodium;Sodium transport;Symport;Transmembrane;Transmembrane helix;Transport	Highly expressed in testis and spleen. Also expressed in retina, colon, small intestine, ovary, thymus, prostate, muscle, heart and kidney. Isoform 1 is expressed in skeletal muscle and heart muscle. {ECO:0000269|PubMed:9610397}.	apical plasma membrane [GO:0016324]; basolateral plasma membrane [GO:0016323]; integral component of membrane [GO:0016021]; membrane [GO:0016020]; plasma membrane [GO:0005886]; stereocilium [GO:0032420]; inorganic anion exchanger activity [GO:0005452]; sodium:bicarbonate symporter activity [GO:0008510]; transmembrane transporter activity [GO:0022857]; auditory receptor cell development [GO:006011…		Basolateral cell membrane; Multi-pass membrane protein. Apical cell membrane {ECO:0000250}; Multi-pass membrane protein {ECO:0000250}. Cell projection, stereocilium {ECO:0000250}. Note=Also described at the apical cell membrane. Localizes to the stereocilia of cochlear outer hair cells and to the lateral membrane of cochlear inner hair cells (By similarity). {ECO:0000250}.	11348000	12611000	12494000	14054000	12626750	1.10907e+06	0.087835	15329000	11626000	11690000	12829000	12868500	1.73092e+06	0.134509	11738000	9042600	10609000	11043000	10608150	1.1426e+06	0.10771	10399000	9972600	8414200	9821800	9651900	860576	0.0891613	8544600	7404200
754	914	P11388	TOP2A_HUMAN	17	21	16	FALSE	Carbamidomethylation	DNA topoisomerase 2-alpha OS=Homo sapiens OX=9606 GN=TOP2A PE=1 SV=3	DNA topoisomerase 2-alpha (EC 5.6.2.2) (DNA topoisomerase II, alpha isozyme)	TOP2A TOP2	Key decatenating enzyme that alters DNA topology by binding to two double-stranded DNA molecules, generating a double-stranded break in one of the strands, passing the intact strand through the broken strand, and religating the broken strand (PubMed:17567603, PubMed:18790802, PubMed:22013166, PubMed:22323612). May play a role in regulating the period length of ARNTL/BMAL1 transcriptional oscillat…	CATALYTIC ACTIVITY: Reaction=ATP-dependent breakage, passage and rejoining of double-stranded DNA.; EC=5.6.2.2; Evidence={ECO:0000255|PROSITE-ProRule:PRU00995, ECO:0000269|PubMed:19222228, ECO:0000269|PubMed:19697956};		ATP-binding;Acetylation;Alternative splicing;Biological rhythms;Cytoplasm;DNA-binding;Direct protein sequencing;Isomerase;Isopeptide bond;Magnesium;Metal-binding;Nucleotide-binding;Nucleus;Phosphoprotein;Reference proteome;Topoisomerase;Ubl conjugation	Expressed in the tonsil, spleen, lymph node, thymus, skin, pancreas, testis, colon, kidney, liver, brain and lung (PubMed:9155056). Also found in high-grade lymphomas, squamous cell lung tumors and seminomas (PubMed:9155056). {ECO:0000269|PubMed:9155056}.	chromosome, centromeric region [GO:0000775]; condensed chromosome [GO:0000793]; cytoplasm [GO:0005737]; DNA topoisomerase type II (double strand cut, ATP-hydrolyzing) complex [GO:0009330]; nucleolus [GO:0005730]; nucleoplasm [GO:0005654]; nucleus [GO:0005634]; protein-containing complex [GO:0032991]; ribonucleoprotein complex [GO:1990904]; ATP binding [GO:0005524]; ATP-dependent activity, acting …		Cytoplasm {ECO:0000269|PubMed:9155056}. Nucleus, nucleoplasm {ECO:0000269|PubMed:8299728}. Nucleus {ECO:0000269|PubMed:17567603, ECO:0000269|PubMed:22013166, ECO:0000269|PubMed:8299728, ECO:0000269|PubMed:9155056}. Nucleus, nucleolus {ECO:0000269|PubMed:9155056}.	39381000	46325000	37502000	41970000	41294500	3.82129e+06	0.0925375	41753000	26835000	29420000	40577000	34646250	7.61597e+06	0.219821	33774000	25395000	26948000	33178000	29823750	4.27158e+06	0.143228	25258000	23688000	23141000	29988000	25518750	3.11167e+06	0.121937	23058000	27496000
754	937	P11388-2	TOP2A_HUMAN	17	21	16	FALSE	Carbamidomethylation	Isoform 2 of DNA topoisomerase 2-alpha OS=Homo sapiens OX=9606 GN=TOP2A	DNA topoisomerase 2-alpha (EC 5.6.2.2) (DNA topoisomerase II, alpha isozyme)	TOP2A TOP2	Key decatenating enzyme that alters DNA topology by binding to two double-stranded DNA molecules, generating a double-stranded break in one of the strands, passing the intact strand through the broken strand, and religating the broken strand (PubMed:17567603, PubMed:18790802, PubMed:22013166, PubMed:22323612). May play a role in regulating the period length of ARNTL/BMAL1 transcriptional oscillat…	CATALYTIC ACTIVITY: Reaction=ATP-dependent breakage, passage and rejoining of double-stranded DNA.; EC=5.6.2.2; Evidence={ECO:0000255|PROSITE-ProRule:PRU00995, ECO:0000269|PubMed:19222228, ECO:0000269|PubMed:19697956};		ATP-binding;Acetylation;Alternative splicing;Biological rhythms;Cytoplasm;DNA-binding;Direct protein sequencing;Isomerase;Isopeptide bond;Magnesium;Metal-binding;Nucleotide-binding;Nucleus;Phosphoprotein;Reference proteome;Topoisomerase;Ubl conjugation	Expressed in the tonsil, spleen, lymph node, thymus, skin, pancreas, testis, colon, kidney, liver, brain and lung (PubMed:9155056). Also found in high-grade lymphomas, squamous cell lung tumors and seminomas (PubMed:9155056). {ECO:0000269|PubMed:9155056}.	chromosome, centromeric region [GO:0000775]; condensed chromosome [GO:0000793]; cytoplasm [GO:0005737]; DNA topoisomerase type II (double strand cut, ATP-hydrolyzing) complex [GO:0009330]; nucleolus [GO:0005730]; nucleoplasm [GO:0005654]; nucleus [GO:0005634]; protein-containing complex [GO:0032991]; ribonucleoprotein complex [GO:1990904]; ATP binding [GO:0005524]; ATP-dependent activity, acting …		Cytoplasm {ECO:0000269|PubMed:9155056}. Nucleus, nucleoplasm {ECO:0000269|PubMed:8299728}. Nucleus {ECO:0000269|PubMed:17567603, ECO:0000269|PubMed:22013166, ECO:0000269|PubMed:8299728, ECO:0000269|PubMed:9155056}. Nucleus, nucleolus {ECO:0000269|PubMed:9155056}.	39381000	46325000	37502000	41970000	41294500	3.82129e+06	0.0925375	41753000	26835000	29420000	40577000	34646250	7.61597e+06	0.219821	33774000	25395000	26948000	33178000	29823750	4.27158e+06	0.143228	25258000	23688000	23141000	29988000	25518750	3.11167e+06	0.121937	23058000	27496000
754	941	P11388-3	TOP2A_HUMAN	16	21	16	FALSE	Carbamidomethylation	Isoform 3 of DNA topoisomerase 2-alpha OS=Homo sapiens OX=9606 GN=TOP2A	DNA topoisomerase 2-alpha (EC 5.6.2.2) (DNA topoisomerase II, alpha isozyme)	TOP2A TOP2	Key decatenating enzyme that alters DNA topology by binding to two double-stranded DNA molecules, generating a double-stranded break in one of the strands, passing the intact strand through the broken strand, and religating the broken strand (PubMed:17567603, PubMed:18790802, PubMed:22013166, PubMed:22323612). May play a role in regulating the period length of ARNTL/BMAL1 transcriptional oscillat…	CATALYTIC ACTIVITY: Reaction=ATP-dependent breakage, passage and rejoining of double-stranded DNA.; EC=5.6.2.2; Evidence={ECO:0000255|PROSITE-ProRule:PRU00995, ECO:0000269|PubMed:19222228, ECO:0000269|PubMed:19697956};		ATP-binding;Acetylation;Alternative splicing;Biological rhythms;Cytoplasm;DNA-binding;Direct protein sequencing;Isomerase;Isopeptide bond;Magnesium;Metal-binding;Nucleotide-binding;Nucleus;Phosphoprotein;Reference proteome;Topoisomerase;Ubl conjugation	Expressed in the tonsil, spleen, lymph node, thymus, skin, pancreas, testis, colon, kidney, liver, brain and lung (PubMed:9155056). Also found in high-grade lymphomas, squamous cell lung tumors and seminomas (PubMed:9155056). {ECO:0000269|PubMed:9155056}.	chromosome, centromeric region [GO:0000775]; condensed chromosome [GO:0000793]; cytoplasm [GO:0005737]; DNA topoisomerase type II (double strand cut, ATP-hydrolyzing) complex [GO:0009330]; nucleolus [GO:0005730]; nucleoplasm [GO:0005654]; nucleus [GO:0005634]; protein-containing complex [GO:0032991]; ribonucleoprotein complex [GO:1990904]; ATP binding [GO:0005524]; ATP-dependent activity, acting …		Cytoplasm {ECO:0000269|PubMed:9155056}. Nucleus, nucleoplasm {ECO:0000269|PubMed:8299728}. Nucleus {ECO:0000269|PubMed:17567603, ECO:0000269|PubMed:22013166, ECO:0000269|PubMed:8299728, ECO:0000269|PubMed:9155056}. Nucleus, nucleolus {ECO:0000269|PubMed:9155056}.	39381000	46325000	37502000	41970000	41294500	3.82129e+06	0.0925375	41753000	26835000	29420000	40577000	34646250	7.61597e+06	0.219821	33774000	25395000	26948000	33178000	29823750	4.27158e+06	0.143228	25258000	23688000	23141000	29988000	25518750	3.11167e+06	0.121937	23058000	27496000
754	963	P11388-4	TOP2A_HUMAN	16	21	16	FALSE	Carbamidomethylation	Isoform 4 of DNA topoisomerase 2-alpha OS=Homo sapiens OX=9606 GN=TOP2A	DNA topoisomerase 2-alpha (EC 5.6.2.2) (DNA topoisomerase II, alpha isozyme)	TOP2A TOP2	Key decatenating enzyme that alters DNA topology by binding to two double-stranded DNA molecules, generating a double-stranded break in one of the strands, passing the intact strand through the broken strand, and religating the broken strand (PubMed:17567603, PubMed:18790802, PubMed:22013166, PubMed:22323612). May play a role in regulating the period length of ARNTL/BMAL1 transcriptional oscillat…	CATALYTIC ACTIVITY: Reaction=ATP-dependent breakage, passage and rejoining of double-stranded DNA.; EC=5.6.2.2; Evidence={ECO:0000255|PROSITE-ProRule:PRU00995, ECO:0000269|PubMed:19222228, ECO:0000269|PubMed:19697956};		ATP-binding;Acetylation;Alternative splicing;Biological rhythms;Cytoplasm;DNA-binding;Direct protein sequencing;Isomerase;Isopeptide bond;Magnesium;Metal-binding;Nucleotide-binding;Nucleus;Phosphoprotein;Reference proteome;Topoisomerase;Ubl conjugation	Expressed in the tonsil, spleen, lymph node, thymus, skin, pancreas, testis, colon, kidney, liver, brain and lung (PubMed:9155056). Also found in high-grade lymphomas, squamous cell lung tumors and seminomas (PubMed:9155056). {ECO:0000269|PubMed:9155056}.	chromosome, centromeric region [GO:0000775]; condensed chromosome [GO:0000793]; cytoplasm [GO:0005737]; DNA topoisomerase type II (double strand cut, ATP-hydrolyzing) complex [GO:0009330]; nucleolus [GO:0005730]; nucleoplasm [GO:0005654]; nucleus [GO:0005634]; protein-containing complex [GO:0032991]; ribonucleoprotein complex [GO:1990904]; ATP binding [GO:0005524]; ATP-dependent activity, acting …		Cytoplasm {ECO:0000269|PubMed:9155056}. Nucleus, nucleoplasm {ECO:0000269|PubMed:8299728}. Nucleus {ECO:0000269|PubMed:17567603, ECO:0000269|PubMed:22013166, ECO:0000269|PubMed:8299728, ECO:0000269|PubMed:9155056}. Nucleus, nucleolus {ECO:0000269|PubMed:9155056}.	39381000	46325000	37502000	41970000	41294500	3.82129e+06	0.0925375	41753000	26835000	29420000	40577000	34646250	7.61597e+06	0.219821	33774000	25395000	26948000	33178000	29823750	4.27158e+06	0.143228	25258000	23688000	23141000	29988000	25518750	3.11167e+06	0.121937	23058000	27496000
2517	1480	Q16204	CCDC6_HUMAN	21	7	7	FALSE		Coiled-coil domain-containing protein 6 OS=Homo sapiens OX=9606 GN=CCDC6 PE=1 SV=2	Coiled-coil domain-containing protein 6 (Papillary thyroid carcinoma-encoded protein) (Protein H4)	CCDC6 D10S170 TST1				Acetylation;Chromosomal rearrangement;Coiled coil;Cytoplasm;Cytoskeleton;Methylation;Phosphoprotein;Proto-oncogene;Reference proteome;Repeat;SH3-binding	Ubiquitously expressed.	cytoskeleton [GO:0005856]; cytosol [GO:0005829]; identical protein binding [GO:0042802]; SH3 domain binding [GO:0017124]; structural constituent of cytoskeleton [GO:0005200]	Note=A chromosomal aberration involving CCDC6 is found in papillary thyroid carcinomas (PTCs). Inversion inv(10)(q11.2;q21) generates the RET/CCDC6 (PTC1) oncogene. {ECO:0000269|PubMed:2406025}.	Cytoplasm. Cytoplasm, cytoskeleton {ECO:0000305}. Note=May be a cytoskeletal protein.	20647000	23156000	20401000	21754000	21489500	1.25722e+06	0.058504	20321000	33915000	28872000	19627000	25683750	6.91283e+06	0.269152	21919000	35621000	28152000	28009000	28425250	5.60827e+06	0.197299	21323000	25454000	25558000	21291000	23406500	2.4247e+06	0.103591	33599000	34772000
1803	5594	P52815	RM12_HUMAN	34	5	5	FALSE		39S ribosomal protein L12 mitochondrial OS=Homo sapiens OX=9606 GN=MRPL12 PE=1 SV=2	39S ribosomal protein L12, mitochondrial (L12mt) (MRP-L12) (5c5-2) (Mitochondrial large ribosomal subunit protein bL12m)	MRPL12 MRPL7 RPML12	As a component of the mitochondrial large ribosomal subunit, it plays a role in mitochondrial translation (PubMed:23603806). Associates with mitochondrial RNA polymerase to activate transcription. {ECO:0000269|PubMed:22003127, ECO:0000269|PubMed:23603806}.			Acetylation;Disease variant;Mitochondrion;Primary mitochondrial disease;Reference proteome;Ribonucleoprotein;Ribosomal protein;Transit peptide		mitochondrial inner membrane [GO:0005743]; mitochondrial large ribosomal subunit [GO:0005762]; mitochondrion [GO:0005739]; RNA binding [GO:0003723]; structural constituent of ribosome [GO:0003735]; mitochondrial transcription [GO:0006390]; positive regulation of transcription, DNA-templated [GO:0045893]; translation [GO:0006412]	Combined oxidative phosphorylation deficiency 45 (COXPD45) [MIM:618951]: An autosomal recessive mitochondrial disorder with onset in utero and characterized by poor overall growth, failure to thrive, global developmental delay, poor or absent speech, seizures, hypotonia, loss of walking, acute progressive neurologic deterioration, brain lesions, and facial dysmorphism. Laboratory studies show inc…	Mitochondrion {ECO:0000269|PubMed:8626705}.	122400000	122740000	114750000	112290000	118045000	5.32247e+06	0.0450885	99830000	177510000	170990000	121480000	142452500	3.78591e+07	0.265767	122550000	153500000	155690000	128870000	140152500	1.68988e+07	0.120575	158340000	177410000	151900000	130310000	154490000	1.9421e+07	0.125711	155210000	158790000
3394	6244	Q9H5V8	CDCP1_HUMAN	5	4	4	FALSE	Carbamidomethylation	CUB domain-containing protein 1 OS=Homo sapiens OX=9606 GN=CDCP1 PE=1 SV=3	CUB domain-containing protein 1 (Membrane glycoprotein gp140) (Subtractive immunization M plus HEp3-associated 135 kDa protein) (SIMA135) (Transmembrane and associated with src kinases) (CD antigen CD318)	CDCP1 TRASK UNQ2486/PRO5773	May be involved in cell adhesion and cell matrix association. May play a role in the regulation of anchorage versus migration or proliferation versus differentiation via its phosphorylation. May be a novel marker for leukemia diagnosis and for immature hematopoietic stem cell subsets. Belongs to the tetraspanin web involved in tumor progression and metastasis. {ECO:0000269|PubMed:11466621, ECO:00…			Alternative splicing;Cell membrane;Direct protein sequencing;Disulfide bond;Glycoprotein;Membrane;Phosphoprotein;Reference proteome;Secreted;Signal;Transmembrane;Transmembrane helix	Highly expressed in mitotic cells with low expression during interphase. Detected at highest levels in skeletal muscle and colon with lower levels in kidney, small intestine, placenta and lung. Up-regulated in a number of human tumor cell lines, as well as in colorectal cancer, breast carcinoma and lung cancer. Also expressed in cells with phenotypes reminiscent of mesenchymal stem cells and neur…	extracellular region [GO:0005576]; integral component of membrane [GO:0016021]; plasma membrane [GO:0005886]		[Isoform 1]: Cell membrane {ECO:0000305}; Single-pass membrane protein {ECO:0000305}. Note=Shedding may also lead to a soluble peptide.; [Isoform 3]: Secreted.	14456000	13386000	13628000	13098000	13642000	584313	0.0428319	10574000	15463000	10263000	10960000	11815000	2.44865e+06	0.20725	11721000	11662000	10600000	11968000	11487750	606495	0.0527949	11353000	11760000	12780000	13415000	12327000	941474	0.0763749	9055100	10326000
319	1229	Q8NC51	PAIRB_HUMAN	50	20	1	TRUE	Carbamidomethylation	Plasminogen activator inhibitor 1 RNA-binding protein OS=Homo sapiens OX=9606 GN=SERBP1 PE=1 SV=2	Plasminogen activator inhibitor 1 RNA-binding protein (PAI1 RNA-binding protein 1) (PAI-RBP1) (SERPINE1 mRNA-binding protein 1)	SERBP1 PAIRBP1 CGI-55	May play a role in the regulation of mRNA stability. Binds to the 3'-most 134 nt of the SERPINE1/PAI1 mRNA, a region which confers cyclic nucleotide regulation of message decay. Seems to play a role in PML-nuclear bodies formation (PubMed:28695742). {ECO:0000269|PubMed:11001948, ECO:0000269|PubMed:28695742}.			Acetylation;Alternative splicing;Cytoplasm;Direct protein sequencing;Isopeptide bond;Methylation;Nucleus;Phosphoprotein;RNA-binding;Reference proteome;Ubl conjugation	Expressed at high level in the heart, skeletal muscle and kidney, and at low levels in placenta, liver and brain. {ECO:0000269|PubMed:12505151}.	cytoplasm [GO:0005737]; cytosol [GO:0005829]; extracellular exosome [GO:0070062]; membrane [GO:0016020]; nucleus [GO:0005634]; perinuclear region of cytoplasm [GO:0048471]; cadherin binding [GO:0045296]; mRNA 3'-UTR binding [GO:0003730]; ribosome binding [GO:0043022]; RNA binding [GO:0003723]; SUMO binding [GO:0032183]; PML body organization [GO:0030578]; regulation of mRNA stability [GO:0043488]		Cytoplasm {ECO:0000269|PubMed:12505151, ECO:0000269|PubMed:28695742}. Nucleus {ECO:0000269|PubMed:12505151, ECO:0000269|PubMed:28695742}. Cytoplasm, perinuclear region {ECO:0000269|PubMed:12505151}.	22249000	25477000	23495000	27523000	24686000	2.31169e+06	0.0936437	36482000	9649300	14221000	36888000	24310075	1.44117e+07	0.592827	26619000	9239400	12923000	18339000	16780100	7.54925e+06	0.449893	17120000	12741000	13889000	20346000	16024000	3.42623e+06	0.213819	11507000	11625000
833	1222	Q9Y617	SERC_HUMAN	68	21	21	FALSE	Carbamidomethylation	Phosphoserine aminotransferase OS=Homo sapiens OX=9606 GN=PSAT1 PE=1 SV=2	Phosphoserine aminotransferase (EC 2.6.1.52) (Phosphohydroxythreonine aminotransferase) (PSAT)	PSAT1 PSA	Catalyzes the reversible conversion of 3-phosphohydroxypyruvate to phosphoserine and of 3-hydroxy-2-oxo-4-phosphonooxybutanoate to phosphohydroxythreonine. {ECO:0000250|UniProtKB:P10658}.	CATALYTIC ACTIVITY: Reaction=2-oxoglutarate + O-phospho-L-serine = 3-phosphooxypyruvate + L-glutamate; Xref=Rhea:RHEA:14329, ChEBI:CHEBI:16810, ChEBI:CHEBI:18110, ChEBI:CHEBI:29985, ChEBI:CHEBI:57524; EC=2.6.1.52; CATALYTIC ACTIVITY: Reaction=2-oxoglutarate + 4-(phosphooxy)-L-threonine = (R)-3-hydroxy-2-oxo-4-phosphooxybutanoate + L-glutamate; Xref=Rhea:RHEA:16573, ChEBI:CHEBI:16810, ChEBI:CHEBI:…	Amino-acid biosynthesis; L-serine biosynthesis; L-serine from 3-phospho-D-glycerate: step 2/3.; Cofactor biosynthesis; pyridoxine 5'-phosphate biosynthesis; pyridoxine 5'-phosphate from D-erythrose 4-phosphate: step 3/5.	Acetylation;Alternative splicing;Amino-acid biosynthesis;Aminotransferase;Disease variant;Phosphoprotein;Pyridoxal phosphate;Reference proteome;Serine biosynthesis;Transferase	Expressed at high levels in the brain, liver, kidney and pancreas, and very weakly expressed in the thymus, prostate, testis and colon.	cytoplasm [GO:0005737]; cytosol [GO:0005829]; extracellular exosome [GO:0070062]; identical protein binding [GO:0042802]; O-phospho-L-serine:2-oxoglutarate aminotransferase activity [GO:0004648]; pyridoxal phosphate binding [GO:0030170]; L-serine biosynthetic process [GO:0006564]; pyridoxine biosynthetic process [GO:0008615]	Phosphoserine aminotransferase deficiency (PSATD) [MIM:610992]: Characterized biochemically by low plasma and cerebrospinal fluid concentrations of serine and glycine and clinically by intractable seizures, acquired microcephaly, hypertonia, and psychomotor retardation. {ECO:0000269|PubMed:17436247}. Note=The disease is caused by variants affecting the gene represented in this entry.; Neu-Laxova …		161470000	167460000	148450000	149000000	156595000	9.41345e+06	0.0601133	190130000	186230000	170060000	190270000	184172500	9.59283e+06	0.0520861	193590000	187080000	165260000	188730000	183665000	1.25773e+07	0.0684796	148680000	147390000	137300000	145810000	144795000	5.13266e+06	0.0354477	171650000	203440000
1951	4368	Q99543-2	DNJC2_HUMAN	12	5	5	FALSE	Carbamidomethylation	Isoform 2 of DnaJ homolog subfamily C member 2 OS=Homo sapiens OX=9606 GN=DNAJC2	DnaJ homolog subfamily C member 2 (M-phase phosphoprotein 11) (Zuotin-related factor 1) [Cleaved into: DnaJ homolog subfamily C member 2, N-terminally processed]	DNAJC2 MPHOSPH11 MPP11 ZRF1	Acts both as a chaperone in the cytosol and as a chromatin regulator in the nucleus. When cytosolic, acts as a molecular chaperone: component of the ribosome-associated complex (RAC), a complex involved in folding or maintaining nascent polypeptides in a folding-competent state. In the RAC complex, stimulates the ATPase activity of the ribosome-associated pool of Hsp70-type chaperones HSPA14 that…			Acetylation;Activator;Alternative splicing;Chaperone;Chromatin regulator;Cytoplasm;Direct protein sequencing;Nucleus;Phosphoprotein;Reference proteome;Repeat;Transcription;Transcription regulation	Widely expressed. {ECO:0000269|PubMed:11034098}.	cytoplasm [GO:0005737]; cytosol [GO:0005829]; nuclear membrane [GO:0031965]; nucleolus [GO:0005730]; nucleoplasm [GO:0005654]; nucleus [GO:0005634]; ATPase activator activity [GO:0001671]; chromatin binding [GO:0003682]; histone binding [GO:0042393]; Hsp70 protein binding [GO:0030544]; ribosome binding [GO:0043022]; RNA binding [GO:0003723]; ubiquitin modification-dependent histone binding [GO:00…		Nucleus {ECO:0000269|PubMed:21179169}. Cytoplasm, cytosol {ECO:0000269|PubMed:16002468, ECO:0000269|PubMed:21179169}.	14806000	17044000	16158000	18220000	16557000	1.44083e+06	0.0870222	23303000	10871000	13505000	19068000	16686750	5.57947e+06	0.334366	15723000	8923200	12368000	13606000	12655050	2.84756e+06	0.225013	10801000	11687000	11381000	15416000	12321250	2.09563e+06	0.170082	10087000	11197000
1951	4375	Q99543	DNJC2_HUMAN	11	5	5	FALSE	Carbamidomethylation	DnaJ homolog subfamily C member 2 OS=Homo sapiens OX=9606 GN=DNAJC2 PE=1 SV=4	DnaJ homolog subfamily C member 2 (M-phase phosphoprotein 11) (Zuotin-related factor 1) [Cleaved into: DnaJ homolog subfamily C member 2, N-terminally processed]	DNAJC2 MPHOSPH11 MPP11 ZRF1	Acts both as a chaperone in the cytosol and as a chromatin regulator in the nucleus. When cytosolic, acts as a molecular chaperone: component of the ribosome-associated complex (RAC), a complex involved in folding or maintaining nascent polypeptides in a folding-competent state. In the RAC complex, stimulates the ATPase activity of the ribosome-associated pool of Hsp70-type chaperones HSPA14 that…			Acetylation;Activator;Alternative splicing;Chaperone;Chromatin regulator;Cytoplasm;Direct protein sequencing;Nucleus;Phosphoprotein;Reference proteome;Repeat;Transcription;Transcription regulation	Widely expressed. {ECO:0000269|PubMed:11034098}.	cytoplasm [GO:0005737]; cytosol [GO:0005829]; nuclear membrane [GO:0031965]; nucleolus [GO:0005730]; nucleoplasm [GO:0005654]; nucleus [GO:0005634]; ATPase activator activity [GO:0001671]; chromatin binding [GO:0003682]; histone binding [GO:0042393]; Hsp70 protein binding [GO:0030544]; ribosome binding [GO:0043022]; RNA binding [GO:0003723]; ubiquitin modification-dependent histone binding [GO:00…		Nucleus {ECO:0000269|PubMed:21179169}. Cytoplasm, cytosol {ECO:0000269|PubMed:16002468, ECO:0000269|PubMed:21179169}.	14806000	17044000	16158000	18220000	16557000	1.44083e+06	0.0870222	23303000	10871000	13505000	19068000	16686750	5.57947e+06	0.334366	15723000	8923200	12368000	13606000	12655050	2.84756e+06	0.225013	10801000	11687000	11381000	15416000	12321250	2.09563e+06	0.170082	10087000	11197000
2891	4757	A3KN83-3	SBNO1_HUMAN	2	2	2	FALSE		Isoform 3 of Protein strawberry notch homolog 1 OS=Homo sapiens OX=9606 GN=SBNO1	Protein strawberry notch homolog 1 (Monocyte protein 3) (MOP-3)	SBNO1 MOP3				Acetylation;Alternative splicing;Coiled coil;Phosphoprotein;Reference proteome		nucleus [GO:0005634]; chromatin DNA binding [GO:0031490]; histone binding [GO:0042393]; regulation of transcription, DNA-templated [GO:0006355]			4861300	4796300	4915500	5132300	4926350	145691	0.0295738	4437300	3315600	3853200	4580600	4046675	580105	0.143354	2255500	739600	2180200	2457500	1908200	787815	0.412858	3498500	2651300	4981000	3387100	3629475	976276	0.268986	3424800	2987000
2891	4758	A3KN83-2	SBNO1_HUMAN	2	2	2	FALSE		Isoform 2 of Protein strawberry notch homolog 1 OS=Homo sapiens OX=9606 GN=SBNO1	Protein strawberry notch homolog 1 (Monocyte protein 3) (MOP-3)	SBNO1 MOP3				Acetylation;Alternative splicing;Coiled coil;Phosphoprotein;Reference proteome		nucleus [GO:0005634]; chromatin DNA binding [GO:0031490]; histone binding [GO:0042393]; regulation of transcription, DNA-templated [GO:0006355]			4861300	4796300	4915500	5132300	4926350	145691	0.0295738	4437300	3315600	3853200	4580600	4046675	580105	0.143354	2255500	739600	2180200	2457500	1908200	787815	0.412858	3498500	2651300	4981000	3387100	3629475	976276	0.268986	3424800	2987000
2891	4759	A3KN83	SBNO1_HUMAN	2	2	2	FALSE		Protein strawberry notch homolog 1 OS=Homo sapiens OX=9606 GN=SBNO1 PE=1 SV=1	Protein strawberry notch homolog 1 (Monocyte protein 3) (MOP-3)	SBNO1 MOP3				Acetylation;Alternative splicing;Coiled coil;Phosphoprotein;Reference proteome		nucleus [GO:0005634]; chromatin DNA binding [GO:0031490]; histone binding [GO:0042393]; regulation of transcription, DNA-templated [GO:0006355]			4861300	4796300	4915500	5132300	4926350	145691	0.0295738	4437300	3315600	3853200	4580600	4046675	580105	0.143354	2255500	739600	2180200	2457500	1908200	787815	0.412858	3498500	2651300	4981000	3387100	3629475	976276	0.268986	3424800	2987000
952	2026	Q13011	ECH1_HUMAN	39	10	10	FALSE	Carbamidomethylation	Delta(3 5)-Delta(2 4)-dienoyl-CoA isomerase mitochondrial OS=Homo sapiens OX=9606 GN=ECH1 PE=1 SV=2	Delta(3,5)-Delta(2,4)-dienoyl-CoA isomerase, mitochondrial (EC 5.3.3.-)	ECH1	Isomerization of 3-trans,5-cis-dienoyl-CoA to 2-trans,4-trans-dienoyl-CoA. {ECO:0000250|UniProtKB:Q62651}.	CATALYTIC ACTIVITY: Reaction=(3E,5Z)-octadienoyl-CoA = (2E,4E)-octadienoyl-CoA; Xref=Rhea:RHEA:45244, ChEBI:CHEBI:62243, ChEBI:CHEBI:85108; Evidence={ECO:0000250|UniProtKB:Q62651}; CATALYTIC ACTIVITY: Reaction=(3E,5Z,8Z,11Z,14Z)-eicosapentaenoyl-CoA = (2E,4E,8Z,11Z,14Z)-eicosapentaenoyl-CoA; Xref=Rhea:RHEA:45224, ChEBI:CHEBI:85090, ChEBI:CHEBI:85091; Evidence={ECO:0000250|UniProtKB:Q62651};	Lipid metabolism; fatty acid beta-oxidation. {ECO:0000250|UniProtKB:Q62651}.	Acetylation;Direct protein sequencing;Fatty acid metabolism;Isomerase;Lipid metabolism;Mitochondrion;Peroxisome;Phosphoprotein;Reference proteome;Transit peptide		cytosol [GO:0005829]; extracellular exosome [GO:0070062]; membrane [GO:0016020]; mitochondrion [GO:0005739]; peroxisomal matrix [GO:0005782]; peroxisome [GO:0005777]; delta3,5-delta2,4-dienoyl-CoA isomerase activity [GO:0051750]; fatty acid beta-oxidation [GO:0006635]		Mitochondrion {ECO:0000250|UniProtKB:Q62651}. Peroxisome {ECO:0000250|UniProtKB:Q62651}.	75537000	82437000	74246000	73197000	76354250	4.16656e+06	0.0545688	82432000	90512000	86771000	81682000	85349250	4.1083e+06	0.0481352	88644000	99037000	90028000	90583000	92073000	4.71372e+06	0.0511955	98041000	96926000	83704000	88732000	91850750	6.83553e+06	0.07442	98654000	103870000
2710	6790	Q9NPA8-2	ENY2_HUMAN	39	4	4	FALSE	Carbamidomethylation	Isoform 2 of Transcription and mRNA export factor ENY2 OS=Homo sapiens OX=9606 GN=ENY2	Transcription and mRNA export factor ENY2 (Enhancer of yellow 2 transcription factor homolog)	ENY2 DC6	Involved in mRNA export coupled transcription activation by association with both the TREX-2 and the SAGA complexes. The transcription regulatory histone acetylation (HAT) complex SAGA is a multiprotein complex that activates transcription by remodeling chromatin and mediating histone acetylation and deubiquitination. Within the SAGA complex, participates in a subcomplex that specifically deubiqu…			Acetylation;Activator;Alternative splicing;Chromatin regulator;Isopeptide bond;Nucleus;Protein transport;Reference proteome;Transcription;Transcription regulation;Translocation;Transport;Ubl conjugation;mRNA transport		DUBm complex [GO:0071819]; mitochondrion [GO:0005739]; nuclear pore nuclear basket [GO:0044615]; nucleoplasm [GO:0005654]; SAGA complex [GO:0000124]; transcription export complex 2 [GO:0070390]; chromatin binding [GO:0003682]; nuclear receptor coactivator activity [GO:0030374]; transcription coactivator activity [GO:0003713]; chromatin organization [GO:0006325]; histone deubiquitination [GO:00165…		Nucleus, nucleoplasm {ECO:0000255|HAMAP-Rule:MF_03046, ECO:0000269|PubMed:22307388}. Note=Localization at the nuclear pore complex requires NUP153 and TPR. {ECO:0000269|PubMed:23591820}.	41205000	42366000	43968000	43739000	42819500	1.288e+06	0.0300797	36045000	50702000	49714000	36340000	43200250	8.10279e+06	0.187564	43959000	54283000	43605000	52960000	48701750	5.70829e+06	0.117209	46820000	49151000	45583000	57319000	49718250	5.27868e+06	0.106172	49601000	49374000
2710	6792	Q9NPA8	ENY2_HUMAN	37	4	4	FALSE	Carbamidomethylation	Transcription and mRNA export factor ENY2 OS=Homo sapiens OX=9606 GN=ENY2 PE=1 SV=1	Transcription and mRNA export factor ENY2 (Enhancer of yellow 2 transcription factor homolog)	ENY2 DC6	Involved in mRNA export coupled transcription activation by association with both the TREX-2 and the SAGA complexes. The transcription regulatory histone acetylation (HAT) complex SAGA is a multiprotein complex that activates transcription by remodeling chromatin and mediating histone acetylation and deubiquitination. Within the SAGA complex, participates in a subcomplex that specifically deubiqu…			Acetylation;Activator;Alternative splicing;Chromatin regulator;Isopeptide bond;Nucleus;Protein transport;Reference proteome;Transcription;Transcription regulation;Translocation;Transport;Ubl conjugation;mRNA transport		DUBm complex [GO:0071819]; mitochondrion [GO:0005739]; nuclear pore nuclear basket [GO:0044615]; nucleoplasm [GO:0005654]; SAGA complex [GO:0000124]; transcription export complex 2 [GO:0070390]; chromatin binding [GO:0003682]; nuclear receptor coactivator activity [GO:0030374]; transcription coactivator activity [GO:0003713]; chromatin organization [GO:0006325]; histone deubiquitination [GO:00165…		Nucleus, nucleoplasm {ECO:0000255|HAMAP-Rule:MF_03046, ECO:0000269|PubMed:22307388}. Note=Localization at the nuclear pore complex requires NUP153 and TPR. {ECO:0000269|PubMed:23591820}.	41205000	42366000	43968000	43739000	42819500	1.288e+06	0.0300797	36045000	50702000	49714000	36340000	43200250	8.10279e+06	0.187564	43959000	54283000	43605000	52960000	48701750	5.70829e+06	0.117209	46820000	49151000	45583000	57319000	49718250	5.27868e+06	0.106172	49601000	49374000
1503	1011	Q5VYK3	ECM29_HUMAN	17	22	22	FALSE	Carbamidomethylation	Proteasome adapter and scaffold protein ECM29 OS=Homo sapiens OX=9606 GN=ECPAS PE=1 SV=2	Proteasome adapter and scaffold protein ECM29 (Ecm29 proteasome adapter and scaffold) (Proteasome-associated protein ECM29 homolog)	ECPAS ECM29 KIAA0368	Adapter/scaffolding protein that binds to the 26S proteasome, motor proteins and other compartment specific proteins. May couple the proteasome to different compartments including endosome, endoplasmic reticulum and centrosome. May play a role in ERAD and other enhanced proteolysis (PubMed:15496406). Promotes proteasome dissociation under oxidative stress (By similarity). {ECO:0000250|UniProtKB:Q…			Acetylation;Cytoplasm;Cytoplasmic vesicle;Cytoskeleton;Endoplasmic reticulum;Endosome;Isopeptide bond;Nucleus;Phosphoprotein;Proteasome;Reference proteome;Repeat;Ubl conjugation		centrosome [GO:0005813]; COPII-coated ER to Golgi transport vesicle [GO:0030134]; cytoplasmic vesicle [GO:0031410]; early endosome [GO:0005769]; endocytic vesicle [GO:0030139]; endoplasmic reticulum [GO:0005783]; endoplasmic reticulum-Golgi intermediate compartment [GO:0005793]; late endosome [GO:0005770]; membrane [GO:0016020]; multivesicular body [GO:0005771]; nucleoplasm [GO:0005654]; nucleus …		Endoplasmic reticulum {ECO:0000269|PubMed:15496406}. Endoplasmic reticulum-Golgi intermediate compartment {ECO:0000269|PubMed:15496406}. Endosome {ECO:0000269|PubMed:15496406}. Cytoplasm, cytoskeleton, microtubule organizing center, centrosome {ECO:0000269|PubMed:15496406}. Nucleus {ECO:0000269|PubMed:15496406}. Endosome, multivesicular body {ECO:0000269|PubMed:20682791}. Cytoplasmic vesicle {ECO…	51574000	55321000	62542000	58685000	57030500	4.68365e+06	0.0821254	43593000	38276000	72446000	50308000	51155750	1.50231e+07	0.293673	52354000	40031000	52313000	47444000	48035500	5.81287e+06	0.121012	34612000	39787000	35862000	36731000	36748000	2.20479e+06	0.0599976	44914000	36237000
2134	5399	P49207	RL34_HUMAN	38	7	7	FALSE	Carbamidomethylation	60S ribosomal protein L34 OS=Homo sapiens OX=9606 GN=RPL34 PE=1 SV=3	60S ribosomal protein L34 (Large ribosomal subunit protein eL34)	RPL34	Component of the large ribosomal subunit. {ECO:0000269|PubMed:23636399, ECO:0000269|PubMed:25901680, ECO:0000269|PubMed:25957688, ECO:0000305|PubMed:12962325}.			Acetylation;Cytoplasm;Direct protein sequencing;Endoplasmic reticulum;Isopeptide bond;Phosphoprotein;Reference proteome;Ribonucleoprotein;Ribosomal protein;Ubl conjugation		cytosol [GO:0005829]; cytosolic large ribosomal subunit [GO:0022625]; cytosolic ribosome [GO:0022626]; endoplasmic reticulum [GO:0005783]; extracellular exosome [GO:0070062]; cadherin binding [GO:0045296]; RNA binding [GO:0003723]; structural constituent of ribosome [GO:0003735]; cytoplasmic translation [GO:0002181]; translation [GO:0006412]		Cytoplasm, cytosol {ECO:0000269|PubMed:25957688}. Cytoplasm {ECO:0000305|PubMed:23636399, ECO:0000305|PubMed:25901680}. Endoplasmic reticulum {ECO:0000250|UniProtKB:Q29223}. Note=Detected on cytosolic polysomes (PubMed:25957688). Detected in ribosomes that are associated with the rough endoplasmic reticulum (By similarity). {ECO:0000250|UniProtKB:Q29223, ECO:0000269|PubMed:25957688}.	266670000	296360000	278060000	311060000	288037500	1.9625e+07	0.0681334	297360000	223570000	199460000	248850000	242310000	4.18751e+07	0.172816	258020000	189970000	221280000	255910000	231295000	3.22913e+07	0.139611	194550000	192320000	219800000	254390000	215265000	2.89074e+07	0.134288	177830000	200300000
2905	2882	P22307-8	NLTP_HUMAN	8	4	4	FALSE		Isoform 8 of Non-specific lipid-transfer protein OS=Homo sapiens OX=9606 GN=SCP2	Sterol carrier protein 2 (SCP-2) (Acetyl-CoA C-myristoyltransferase) (EC 2.3.1.155) (Non-specific lipid-transfer protein) (NSL-TP) (Propanoyl-CoA C-acyltransferase) (EC 2.3.1.176) (SCP-2/3-oxoacyl-CoA thiolase) (SCP-2/thiolase) (EC 2.3.1.16) (SCP-chi) (SCPX) (Sterol carrier protein X) (SCP-X) (Straight-chain acyl-CoA oxidase) (SCOX)	SCP2	[Isoform SCPx]: Plays a crucial role in the peroxisomal oxidation of branched-chain fatty acids (PubMed:10706581). Catalyzes the last step of the peroxisomal beta-oxidation of branched chain fatty acids and the side chain of the bile acid intermediates di- and trihydroxycoprostanic acids (DHCA and THCA) (PubMed:10706581). Also active with medium and long straight chain 3-oxoacyl-CoAs. Stimulates …	[Isoform SCPx]: Reaction=choloyl-CoA + propanoyl-CoA = 3alpha,7alpha,12alpha-trihydroxy-24-oxo-5beta-cholestan-26-oyl-CoA + CoA; Xref=Rhea:RHEA:16865, ChEBI:CHEBI:57287, ChEBI:CHEBI:57373, ChEBI:CHEBI:57392, ChEBI:CHEBI:58507; EC=2.3.1.176; Evidence={ECO:0000305|PubMed:10706581};PhysiologicalDirection=right-to-left; Xref=Rhea:RHEA:16867; Evidence={ECO:0000305|PubMed:10706581}; [Isoform SCPx]: Rea…		Acetylation;Acyltransferase;Alternative promoter usage;Alternative splicing;Cytoplasm;Direct protein sequencing;Endoplasmic reticulum;Lipid metabolism;Lipid transport;Lipid-binding;Mitochondrion;Peroxisome;Phosphoprotein;Reference proteome;Transferase;Transport	Liver, fibroblasts, and placenta.	cytoplasm [GO:0005737]; cytosol [GO:0005829]; endoplasmic reticulum [GO:0005783]; intracellular membrane-bounded organelle [GO:0043231]; membrane [GO:0016020]; mitochondrion [GO:0005739]; nucleoplasm [GO:0005654]; peroxisomal matrix [GO:0005782]; peroxisome [GO:0005777]; protein-containing complex [GO:0032991]; acetyl-CoA C-acyltransferase activity [GO:0003988]; acetyl-CoA C-myristoyltransferase …	Leukoencephalopathy with dystonia and motor neuropathy (LKDMN) [MIM:613724]: A syndrome characterized by leukoencephalopathy, dystonic head tremor, spasmodic torticollis and reduced tendon reflexes in lower extremities. Additional features include hyposmia, pathologic saccadic eye movements, a slight hypoacusis, accumulation of branched-chain pristanic acid in plasma, and the presence of abnormal…	[Isoform SCP2]: Peroxisome {ECO:0000250|UniProtKB:P32020}. Cytoplasm {ECO:0000269|PubMed:10706581, ECO:0000269|PubMed:17157249}. Mitochondrion {ECO:0000269|PubMed:17157249}. Endoplasmic reticulum {ECO:0000250|UniProtKB:P32020}. Mitochondrion {ECO:0000250|UniProtKB:P32020}.; [Isoform SCPx]: Peroxisome {ECO:0000250|UniProtKB:P11915}.	16375000	15954000	16221000	14619000	15792250	801270	0.0507382	15643000	22777000	21952000	14016000	18597000	4.41362e+06	0.23733	16413000	21145000	21538000	19797000	19723250	2.32937e+06	0.118103	21594000	22026000	19628000	17592000	20210000	2.03355e+06	0.100621	22003000	21840000
2905	2883	P22307	NLTP_HUMAN	8	4	4	FALSE		Non-specific lipid-transfer protein OS=Homo sapiens OX=9606 GN=SCP2 PE=1 SV=2	Sterol carrier protein 2 (SCP-2) (Acetyl-CoA C-myristoyltransferase) (EC 2.3.1.155) (Non-specific lipid-transfer protein) (NSL-TP) (Propanoyl-CoA C-acyltransferase) (EC 2.3.1.176) (SCP-2/3-oxoacyl-CoA thiolase) (SCP-2/thiolase) (EC 2.3.1.16) (SCP-chi) (SCPX) (Sterol carrier protein X) (SCP-X) (Straight-chain acyl-CoA oxidase) (SCOX)	SCP2	[Isoform SCPx]: Plays a crucial role in the peroxisomal oxidation of branched-chain fatty acids (PubMed:10706581). Catalyzes the last step of the peroxisomal beta-oxidation of branched chain fatty acids and the side chain of the bile acid intermediates di- and trihydroxycoprostanic acids (DHCA and THCA) (PubMed:10706581). Also active with medium and long straight chain 3-oxoacyl-CoAs. Stimulates …	[Isoform SCPx]: Reaction=choloyl-CoA + propanoyl-CoA = 3alpha,7alpha,12alpha-trihydroxy-24-oxo-5beta-cholestan-26-oyl-CoA + CoA; Xref=Rhea:RHEA:16865, ChEBI:CHEBI:57287, ChEBI:CHEBI:57373, ChEBI:CHEBI:57392, ChEBI:CHEBI:58507; EC=2.3.1.176; Evidence={ECO:0000305|PubMed:10706581};PhysiologicalDirection=right-to-left; Xref=Rhea:RHEA:16867; Evidence={ECO:0000305|PubMed:10706581}; [Isoform SCPx]: Rea…		Acetylation;Acyltransferase;Alternative promoter usage;Alternative splicing;Cytoplasm;Direct protein sequencing;Endoplasmic reticulum;Lipid metabolism;Lipid transport;Lipid-binding;Mitochondrion;Peroxisome;Phosphoprotein;Reference proteome;Transferase;Transport	Liver, fibroblasts, and placenta.	cytoplasm [GO:0005737]; cytosol [GO:0005829]; endoplasmic reticulum [GO:0005783]; intracellular membrane-bounded organelle [GO:0043231]; membrane [GO:0016020]; mitochondrion [GO:0005739]; nucleoplasm [GO:0005654]; peroxisomal matrix [GO:0005782]; peroxisome [GO:0005777]; protein-containing complex [GO:0032991]; acetyl-CoA C-acyltransferase activity [GO:0003988]; acetyl-CoA C-myristoyltransferase …	Leukoencephalopathy with dystonia and motor neuropathy (LKDMN) [MIM:613724]: A syndrome characterized by leukoencephalopathy, dystonic head tremor, spasmodic torticollis and reduced tendon reflexes in lower extremities. Additional features include hyposmia, pathologic saccadic eye movements, a slight hypoacusis, accumulation of branched-chain pristanic acid in plasma, and the presence of abnormal…	[Isoform SCP2]: Peroxisome {ECO:0000250|UniProtKB:P32020}. Cytoplasm {ECO:0000269|PubMed:10706581, ECO:0000269|PubMed:17157249}. Mitochondrion {ECO:0000269|PubMed:17157249}. Endoplasmic reticulum {ECO:0000250|UniProtKB:P32020}. Mitochondrion {ECO:0000250|UniProtKB:P32020}.; [Isoform SCPx]: Peroxisome {ECO:0000250|UniProtKB:P11915}.	16375000	15954000	16221000	14619000	15792250	801270	0.0507382	15643000	22777000	21952000	14016000	18597000	4.41362e+06	0.23733	16413000	21145000	21538000	19797000	19723250	2.32937e+06	0.118103	21594000	22026000	19628000	17592000	20210000	2.03355e+06	0.100621	22003000	21840000
[truncated: 4,354 more rows]
[truncated: 22 more columns]

## Sheet: 1 peptide and deleted
Protein Group	Protein ID	Accession	Uniprot_ID	Coverage (%)	# Peptides	# Unique	Distinct Proteoforms Detected	PTM	Description	Protein names	Gene names	Function	Catalytic activity	Pathway	Keywords	Tissue specificity	Gene ontology	Involvement in disease	Subcellular location	Untreated_control_N1 Area	Untreated_control_N2 Area	Untreated_control_N3 Area	Untreated_control_N4 Area	Untreated_control Avg_area	Untreated_control SD	Untreated_control CV	Transfection_control_N1 Area	Transfection_control_N2 Area	Transfection_control_N3 Area	Transfection_control_N4 Area	Transfection_control Avg_area	Transfection_control SD	Transfection_control CV	siRNA_control_N1 Area	siRNA_control_N2 Area	siRNA_control_N3 Area	siRNA_control_N4 Area	siRNA_control Avg_area	siRNA_control SD	siRNA_control CV	Mdmx_siRNA1_N1 Area	Mdmx_siRNA1_N2 Area	Mdmx_siRNA1_N3 Area	Mdmx_siRNA1_N4 Area	Mdmx_siRNA1 Avg_area	Mdmx_siRNA1 SD	Mdmx_siRNA1 CV	Mdmx_siRNA4_N1 Area	Mdmx_siRNA4_N2 Area
[truncated: 1,118 more rows]
[truncated: 22 more columns]
