# Supplementary material for: Analysis of p53-Independent Functions of the Mdm2-MdmX Complex Using Data-Independent Acquisition-Based Profiling
Source: Proteomes. 2025 May 22;13(2):18. doi: 10.3390/proteomes13020018 (PMC12196705; doi:10.3390/proteomes13020018)
Supplement: Supplementary file 1 [file proteomes-13-00018-s001.zip › Table S5.xlsx]

## Sheet: 2 peptides
UniProt Accession	Protein	Coverage (%)	Peptides	Unique Peptides	PTM	ADH_High_R1 Area	ADH_High_R2 Area	ADH_High_R3 Area	ADH_High Mean	ADH_High SD	ADH_High CV	ADH_Low_R1 Area	ADH_Low_R2 Area	ADH_Low_R3 Area	ADH_Low Mean	ADH_Low SD	ADH_Low CV	Abundance Ratio	P Value (ANOVA)
Q14624-4|ITIH4_HUMAN	Isoform 4 of Inter-alpha-trypsin inhibitor heavy chain H4 OS=Homo sapiens OX=9606 GN=ITIH4	5	4	4	Oxidation (M)	212240000	213500000	211310000	212350000	1.09914e+06	0.00517606	256330000	254670000	258950000	256650000	2.14199e+06	0.00834597	0.827391	2.55859e-05
Q14624-3|ITIH4_HUMAN	Isoform 3 of Inter-alpha-trypsin inhibitor heavy chain H4 OS=Homo sapiens OX=9606 GN=ITIH4	4	4	4	Oxidation (M)	212240000	213500000	211310000	212350000	1.09914e+06	0.00517606	256330000	254670000	258950000	256650000	2.14199e+06	0.00834597	0.827391	2.55859e-05
Q14624-2|ITIH4_HUMAN	Isoform 2 of Inter-alpha-trypsin inhibitor heavy chain H4 OS=Homo sapiens OX=9606 GN=ITIH4	4	4	4	Oxidation (M)	212240000	213500000	211310000	212350000	1.09914e+06	0.00517606	256330000	254670000	258950000	256650000	2.14199e+06	0.00834597	0.827391	2.55859e-05
Q14624|ITIH4_HUMAN	Inter-alpha-trypsin inhibitor heavy chain H4 OS=Homo sapiens OX=9606 GN=ITIH4 PE=1 SV=4	4	4	4	Oxidation (M)	212240000	213500000	211310000	212350000	1.09914e+06	0.00517606	256330000	254670000	258950000	256650000	2.14199e+06	0.00834597	0.827391	2.55859e-05
P23284|PPIB_HUMAN	Peptidyl-prolyl cis-trans isomerase B OS=Homo sapiens OX=9606 GN=PPIB PE=1 SV=2	23	5	5	Carbamidomethylation	162030000	163530000	162360000	162640000	788226	0.00484645	175750000	175390000	177100000	176080000	860291	0.00488579	0.923671	4.13048e-05
P00330|ADH1_YEAST1,2	Alcohol dehydrogenase 1 OS=Saccharomyces cerevisiae (strain ATCC 204508 / S288c) OX=559292 GN=ADH1 PE=1 SV=5 1,2	47	23	23	Acetylation (Protein N-term); Oxidation (M)	895070000	874750000	1003400000	9.24407e+08	6.91606e+07	0.0748162	300410000	318940000	327090000	315480000	5.96079e+06	0.0188944	2.93016	0.00012218
P07996-2|TSP1_HUMAN	Isoform 2 of Thrombospondin-1 OS=Homo sapiens OX=9606 GN=THBS1	22	17	17	Carbamidomethylation	21703000	21774000	21327000	2.16013e+07	240217	0.0111205	25397000	25606000	24859000	2.52873e+07	374839	0.0148232	0.854235	0.000234963
P07996|TSP1_HUMAN	Thrombospondin-1 OS=Homo sapiens OX=9606 GN=THBS1 PE=1 SV=2	20	17	17	Carbamidomethylation	21703000	21774000	21327000	2.16013e+07	240217	0.0111205	25397000	25606000	24859000	2.52873e+07	374839	0.0148232	0.854235	0.000234963
P47914|RL29_HUMAN	60S ribosomal protein L29 OS=Homo sapiens OX=9606 GN=RPL29 PE=1 SV=2	14	2	2		91729000	92864000	90625000	9.17393e+07	1.11954e+06	0.0122034	100550000	101990000	102930000	1.01823e+08	596670	0.00585985	0.900966	0.000443609
P51648|AL3A2_HUMAN	Aldehyde dehydrogenase family 3 member A2 OS=Homo sapiens OX=9606 GN=ALDH3A2 PE=1 SV=1	13	5	5	Carbamidomethylation	6753800	6900100	6625600	6.75983e+06	137349	0.0203185	7907600	7602900	7883600	7.79803e+06	143870	0.0184495	0.866864	0.00118304
P51648-2|AL3A2_HUMAN	Isoform 2 of Aldehyde dehydrogenase family 3 member A2 OS=Homo sapiens OX=9606 GN=ALDH3A2	12	5	5	Carbamidomethylation	6753800	6900100	6625600	6.75983e+06	137349	0.0203185	7907600	7602900	7883600	7.79803e+06	143870	0.0184495	0.866864	0.00118304
Q15637-4|SF01_HUMAN	Isoform 4 of Splicing factor 1 OS=Homo sapiens OX=9606 GN=SF1	17	6	6	Carbamidomethylation; Acetylation (Protein N-term)	24410000	23881000	24571000	2.42873e+07	360985	0.0148631	26309000	26926000	26865000	26700000	116920	0.00437903	0.909638	0.00124165
Q15637-6|SF01_HUMAN	Isoform 6 of Splicing factor 1 OS=Homo sapiens OX=9606 GN=SF1	16	6	6	Carbamidomethylation; Acetylation (Protein N-term)	24410000	23881000	24571000	2.42873e+07	360985	0.0148631	26309000	26926000	26865000	26700000	116920	0.00437903	0.909638	0.00124165
Q15637-3|SF01_HUMAN	Isoform 3 of Splicing factor 1 OS=Homo sapiens OX=9606 GN=SF1	15	6	6	Carbamidomethylation; Acetylation (Protein N-term)	24410000	23881000	24571000	2.42873e+07	360985	0.0148631	26309000	26926000	26865000	26700000	116920	0.00437903	0.909638	0.00124165
Q15637-2|SF01_HUMAN	Isoform 2 of Splicing factor 1 OS=Homo sapiens OX=9606 GN=SF1	14	6	6	Carbamidomethylation; Acetylation (Protein N-term)	24410000	23881000	24571000	2.42873e+07	360985	0.0148631	26309000	26926000	26865000	26700000	116920	0.00437903	0.909638	0.00124165
Q15637|SF01_HUMAN	Splicing factor 1 OS=Homo sapiens OX=9606 GN=SF1 PE=1 SV=4	14	6	6	Carbamidomethylation; Acetylation (Protein N-term)	24410000	23881000	24571000	2.42873e+07	360985	0.0148631	26309000	26926000	26865000	26700000	116920	0.00437903	0.909638	0.00124165
P55010|IF5_HUMAN	Eukaryotic translation initiation factor 5 OS=Homo sapiens OX=9606 GN=EIF5 PE=1 SV=2	24	10	10	Carbamidomethylation	24925000	24723000	24248000	24632000	347553	0.0141098	26799000	26880000	27195000	26958000	164052	0.00608546	0.913718	0.00204644
Q96I99|SUCB2_HUMAN	Succinate--CoA ligase [GDP-forming] subunit beta mitochondrial OS=Homo sapiens OX=9606 GN=SUCLG2 PE=1 SV=2	26	8	8	Carbamidomethylation	10626000	10636000	10143000	1.04683e+07	281791	0.0269184	12134000	11787000	12403000	12108000	308091	0.0254453	0.86458	0.0025293
P49642|PRI1_HUMAN	DNA primase small subunit OS=Homo sapiens OX=9606 GN=PRIM1 PE=1 SV=1	16	5	5	Carbamidomethylation	80482000	78866000	76302000	78550000	2.10784e+06	0.0268344	90634000	90161000	95256000	92017000	2.57859e+06	0.028023	0.853647	0.00263633
P62995-3|TRA2B_HUMAN	Isoform 3 of Transformer-2 protein homolog beta OS=Homo sapiens OX=9606 GN=TRA2B	25	3	3	Carbamidomethylation	19588000	19349000	18683000	1.92067e+07	468989	0.024418	16138000	16507000	17079000	1.65747e+07	312547	0.0188569	1.1588	0.00266686
P62995|TRA2B_HUMAN	Transformer-2 protein homolog beta OS=Homo sapiens OX=9606 GN=TRA2B PE=1 SV=1	16	3	3	Carbamidomethylation	19588000	19349000	18683000	1.92067e+07	468989	0.024418	16138000	16507000	17079000	1.65747e+07	312547	0.0188569	1.1588	0.00266686
Q9UN86-2|G3BP2_HUMAN	Isoform B of Ras GTPase-activating protein-binding protein 2 OS=Homo sapiens OX=9606 GN=G3BP2	20	7	7	Carbamidomethylation	17778000	18366000	17341000	1.78283e+07	514350	0.0288502	15185000	15570000	15046000	15267000	263067	0.0172311	1.16777	0.00285759
Q9UN86|G3BP2_HUMAN	Ras GTPase-activating protein-binding protein 2 OS=Homo sapiens OX=9606 GN=G3BP2 PE=1 SV=2	19	7	7	Carbamidomethylation	17778000	18366000	17341000	1.78283e+07	514350	0.0288502	15185000	15570000	15046000	15267000	263067	0.0172311	1.16777	0.00285759
Q16543|CDC37_HUMAN	Hsp90 co-chaperone Cdc37 OS=Homo sapiens OX=9606 GN=CDC37 PE=1 SV=1	24	7	7		25237000	25064000	26170000	2.54903e+07	594931	0.0233395	28351000	28218000	29399000	28656000	597028	0.0208343	0.889529	0.00328852
Q15651|HMGN3_HUMAN	High mobility group nucleosome-binding domain-containing protein 3 OS=Homo sapiens OX=9606 GN=HMGN3 PE=1 SV=2	25	2	1		1313400	1325900	1378600	1339300	34603.9	0.0258373	992950	1071200	970510	1.01155e+06	50630.6	0.0500523	1.324	0.00381066
P62333|PRS10_HUMAN	26S proteasome regulatory subunit 10B OS=Homo sapiens OX=9606 GN=PSMC6 PE=1 SV=1	45	13	13	Carbamidomethylation	28792000	27955000	28334000	2.83603e+07	419121	0.0147784	30259000	30883000	30101000	3.04143e+07	393563	0.01294	0.932466	0.00387258
P22695|QCR2_HUMAN	Cytochrome b-c1 complex subunit 2 mitochondrial OS=Homo sapiens OX=9606 GN=UQCRC2 PE=1 SV=3	30	9	9	Carbamidomethylation	28016000	28788000	27738000	2.81807e+07	544023	0.0193048	30268000	31240000	31451000	3.09863e+07	232660	0.00750846	0.909455	0.00431519
Q9NQR4|NIT2_HUMAN	Omega-amidase NIT2 OS=Homo sapiens OX=9606 GN=NIT2 PE=1 SV=1	37	7	7	Carbamidomethylation	14343000	14090000	13781000	1.40713e+07	281465	0.0200027	15881000	15195000	15676000	15584000	255325	0.0163838	0.902935	0.00448745
O75844|FACE1_HUMAN	CAAX prenyl protease 1 homolog OS=Homo sapiens OX=9606 GN=ZMPSTE24 PE=1 SV=2	7	4	4		17995000	18165000	18381000	1.81803e+07	193456	0.010641	20017000	20389000	20932000	20446000	298411	0.0145951	0.889188	0.00458142
O75874|IDHC_HUMAN	Isocitrate dehydrogenase [NADP] cytoplasmic OS=Homo sapiens OX=9606 GN=IDH1 PE=1 SV=2	43	13	13	Carbamidomethylation	31831000	32903000	31947000	32227000	588299	0.0182549	34967000	34888000	36212000	3.53557e+07	671441	0.018991	0.911509	0.00467735
Q96E11-8|RRFM_HUMAN	Isoform 8 of Ribosome-recycling factor mitochondrial OS=Homo sapiens OX=9606 GN=MRRF	29	5	5		8954900	9127800	8657500	8913400	237881	0.026688	10420000	9901100	10524000	10281700	313998	0.0305395	0.866919	0.00480839
Q96E11-3|RRFM_HUMAN	Isoform 3 of Ribosome-recycling factor mitochondrial OS=Homo sapiens OX=9606 GN=MRRF	28	5	5		8954900	9127800	8657500	8913400	237881	0.026688	10420000	9901100	10524000	10281700	313998	0.0305395	0.866919	0.00480839
Q96E11|RRFM_HUMAN	Ribosome-recycling factor mitochondrial OS=Homo sapiens OX=9606 GN=MRRF PE=1 SV=1	23	5	5		8954900	9127800	8657500	8913400	237881	0.026688	10420000	9901100	10524000	10281700	313998	0.0305395	0.866919	0.00480839
P30043|BLVRB_HUMAN	Flavin reductase (NADPH) OS=Homo sapiens OX=9606 GN=BLVRB PE=1 SV=3	50	8	8	Carbamidomethylation	42335000	40100000	38123000	40186000	2.10732e+06	0.0524391	28657000	27891000	28146000	2.82313e+07	177075	0.00627229	1.42345	0.00483059
P16152|CBR1_HUMAN	Carbonyl reductase [NADPH] 1 OS=Homo sapiens OX=9606 GN=CBR1 PE=1 SV=3	46	10	8	Carbamidomethylation; Acetylation (Protein N-term)	32314000	32655000	30824000	31931000	973734	0.0304949	27299000	27706000	28337000	2.77807e+07	344781	0.0124108	1.1494	0.00497737
Q15019|SEPT2_HUMAN	Septin-2 OS=Homo sapiens OX=9606 GN=SEPTIN2 PE=1 SV=1	36	8	7	Carbamidomethylation	17360000	17008000	16469000	1.69457e+07	448759	0.0264822	18695000	19067000	19336000	1.90327e+07	166108	0.00872751	0.890346	0.0052723
Q15019-3|SEPT2_HUMAN	Isoform 3 of Septin-2 OS=Homo sapiens OX=9606 GN=SEPTIN2	35	8	7	Carbamidomethylation	17360000	17008000	16469000	1.69457e+07	448759	0.0264822	18695000	19067000	19336000	1.90327e+07	166108	0.00872751	0.890346	0.0052723
Q15019-2|SEPT2_HUMAN	Isoform 2 of Septin-2 OS=Homo sapiens OX=9606 GN=SEPTIN2	33	8	7	Carbamidomethylation	17360000	17008000	16469000	1.69457e+07	448759	0.0264822	18695000	19067000	19336000	1.90327e+07	166108	0.00872751	0.890346	0.0052723
Q8WTT2|NOC3L_HUMAN	Nucleolar complex protein 3 homolog OS=Homo sapiens OX=9606 GN=NOC3L PE=1 SV=1	8	4	4		2927100	3010000	2787800	2908300	112287	0.038609	3629200	3371000	3395000	3.46507e+06	48877.2	0.0141057	0.83932	0.00576766
Q96CP2|FWCH2_HUMAN	FLYWCH family member 2 OS=Homo sapiens OX=9606 GN=FLYWCH2 PE=1 SV=1	46	5	5		12351000	12273000	12095000	1.22397e+07	131215	0.0107205	13012000	12776000	13139000	1.29757e+07	181803	0.0140111	0.943278	0.00591562
Q16851|UGPA_HUMAN	UTP--glucose-1-phosphate uridylyltransferase OS=Homo sapiens OX=9606 GN=UGP2 PE=1 SV=5	22	8	8	Acetylation (Protein N-term)	14643000	14270000	14346000	1.44197e+07	197110	0.0136695	15098000	15476000	15537000	1.53703e+07	84325	0.00548622	0.938149	0.00619441
O95777|LSM8_HUMAN	U6 snRNA-associated Sm-like protein LSm8 OS=Homo sapiens OX=9606 GN=LSM8 PE=1 SV=3	21	2	2	Acetylation (Protein N-term)	6419000	6319000	6406100	6.38137e+06	54394.9	0.00852402	7014900	6786600	6856800	6886100	51131.8	0.00742537	0.926703	0.0064121
P82912-2|RT11_HUMAN	Isoform 2 of 28S ribosomal protein S11 mitochondrial OS=Homo sapiens OX=9606 GN=MRPS11	23	2	2	Carbamidomethylation	2119100	2012500	1993600	2.04173e+06	67664.6	0.0331408	1616400	1442700	1429400	1.49617e+06	35339.7	0.0236202	1.36464	0.00656145
P82912|RT11_HUMAN	28S ribosomal protein S11 mitochondrial OS=Homo sapiens OX=9606 GN=MRPS11 PE=1 SV=2	23	2	2	Carbamidomethylation	2119100	2012500	1993600	2.04173e+06	67664.6	0.0331408	1616400	1442700	1429400	1.49617e+06	35339.7	0.0236202	1.36464	0.00656145
P22059|OSBP1_HUMAN	Oxysterol-binding protein 1 OS=Homo sapiens OX=9606 GN=OSBP PE=1 SV=1	14	8	8	Carbamidomethylation	14890000	13389000	14451000	1.42433e+07	771748	0.0541831	9863800	10945000	11331000	1.07133e+07	312061	0.0291284	1.3295	0.00668344
Q9BTC0|DIDO1_HUMAN	Death-inducer obliterator 1 OS=Homo sapiens OX=9606 GN=DIDO1 PE=1 SV=5	12	16	16	Carbamidomethylation	6215300	5903900	5649400	5.92287e+06	283426	0.0478529	7291700	6921800	7300100	7171200	192322	0.0268187	0.825924	0.00696627
P62937|PPIA_HUMAN	Peptidyl-prolyl cis-trans isomerase A OS=Homo sapiens OX=9606 GN=PPIA PE=1 SV=2	52	13	13	Carbamidomethylation; Acetylation (Protein N-term)	492270000	473140000	465370000	4.76927e+08	1.3844e+07	0.0290275	340600000	370320000	383040000	3.64653e+08	9.41611e+06	0.0258221	1.30789	0.00703072
P62195|PRS8_HUMAN	26S proteasome regulatory subunit 8 OS=Homo sapiens OX=9606 GN=PSMC5 PE=1 SV=1	45	14	14	Carbamidomethylation; Acetylation (Protein N-term)	16564000	16676000	16736000	1.66587e+07	87300.2	0.00524053	18047000	18561000	18683000	1.84303e+07	126358	0.00685599	0.903872	0.00717794
P23434|GCSH_HUMAN	Glycine cleavage system H protein mitochondrial OS=Homo sapiens OX=9606 GN=GCSH PE=1 SV=2	17	2	2	Carbamidomethylation	7059400	7351600	7003300	7138100	187012	0.0261991	8068800	7790400	8285300	8.04817e+06	247522	0.030755	0.886922	0.00732825
P50452|SPB8_HUMAN	Serpin B8 OS=Homo sapiens OX=9606 GN=SERPINB8 PE=1 SV=2	14	5	3	Carbamidomethylation	4554600	4629900	4523500	4.56933e+06	54708.7	0.011973	4765100	4828900	4760400	4784800	34718.9	0.00725609	0.954969	0.00762079
P10643|CO7_HUMAN	Complement component C7 OS=Homo sapiens OX=9606 GN=C7 PE=1 SV=2	2	2	2	Carbamidomethylation	5604100	5634400	5094700	5444400	303228	0.0556954	7006900	6562900	6752600	6.77413e+06	116239	0.0171593	0.803704	0.00845279
Q9H4M9|EHD1_HUMAN	EH domain-containing protein 1 OS=Homo sapiens OX=9606 GN=EHD1 PE=1 SV=2	23	8	8		6173400	5599900	5684900	5819400	309505	0.053185	4650300	4699800	4939800	4763300	124355	0.0261068	1.22172	0.00845279
P49591|SYSC_HUMAN	Serine--tRNA ligase cytoplasmic OS=Homo sapiens OX=9606 GN=SARS1 PE=1 SV=3	30	11	11	Carbamidomethylation	20566000	19833000	20673000	2.03573e+07	457227	0.0224601	22364000	21651000	22460000	2.21583e+07	408834	0.0184506	0.918721	0.00857038
Q8NI27|THOC2_HUMAN	THO complex subunit 2 OS=Homo sapiens OX=9606 GN=THOC2 PE=1 SV=2	5	7	7	Acetylation (Protein N-term)	4232300	4308600	4006200	4.18237e+06	157262	0.0376013	4841600	4780800	4964300	4.86223e+06	91943.1	0.0189097	0.860174	0.00897429
P26599|PTBP1_HUMAN	Polypyrimidine tract-binding protein 1 OS=Homo sapiens OX=9606 GN=PTBP1 PE=1 SV=1	46	13	12	Carbamidomethylation	114250000	111000000	106210000	1.10487e+08	4.04451e+06	0.0366063	85830000	90968000	95660000	9.08193e+07	2.75285e+06	0.0303113	1.21655	0.00922571
P26599-2|PTBP1_HUMAN	Isoform 2 of Polypyrimidine tract-binding protein 1 OS=Homo sapiens OX=9606 GN=PTBP1	44	13	12	Carbamidomethylation	114250000	111000000	106210000	1.10487e+08	4.04451e+06	0.0366063	85830000	90968000	95660000	9.08193e+07	2.75285e+06	0.0303113	1.21655	0.00922571
P26599-3|PTBP1_HUMAN	Isoform 3 of Polypyrimidine tract-binding protein 1 OS=Homo sapiens OX=9606 GN=PTBP1	43	13	12	Carbamidomethylation	114250000	111000000	106210000	1.10487e+08	4.04451e+06	0.0366063	85830000	90968000	95660000	9.08193e+07	2.75285e+06	0.0303113	1.21655	0.00922571
O95881|TXD12_HUMAN	Thioredoxin domain-containing protein 12 OS=Homo sapiens OX=9606 GN=TXNDC12 PE=1 SV=1	30	4	4		16431000	15552000	15720000	15901000	466617	0.0293451	17290000	17569000	18136000	17665000	303465	0.0171789	0.900142	0.00931108
Q9BUH6|PAXX_HUMAN	Protein PAXX OS=Homo sapiens OX=9606 GN=PAXX PE=1 SV=2	27	4	4	Carbamidomethylation	3104600	3081200	2883400	3.02307e+06	121519	0.0401974	3465100	3407800	3653000	3.50863e+06	123242	0.0351255	0.861608	0.00933254
Q9UMS4|PRP19_HUMAN	Pre-mRNA-processing factor 19 OS=Homo sapiens OX=9606 GN=PRPF19 PE=1 SV=1	36	8	8	Carbamidomethylation; Acetylation (Protein N-term)	42726000	44473000	41829000	4.30093e+07	1.34458e+06	0.0312625	38013000	37375000	39542000	38310000	1.08689e+06	0.0283708	1.12267	0.00933254
Q14764|MVP_HUMAN	Major vault protein OS=Homo sapiens OX=9606 GN=MVP PE=1 SV=4	16	10	10	Carbamidomethylation; Acetylation (Protein N-term)	7238400	7313700	7352300	7.30147e+06	57927.1	0.00793362	8045400	7757600	7996000	7933000	123537	0.0155726	0.920392	0.00952796
Q9GZS1|RPA49_HUMAN	DNA-directed RNA polymerase I subunit RPA49 OS=Homo sapiens OX=9606 GN=POLR1E PE=1 SV=3	5	2	2	Acetylation (Protein N-term)	2079100	2165800	1977800	2.07423e+06	94094.4	0.0453635	2419100	2537200	2355600	2437300	90951.9	0.0373167	0.851037	0.00984011
P55786|PSA_HUMAN	Puromycin-sensitive aminopeptidase OS=Homo sapiens OX=9606 GN=NPEPPS PE=1 SV=2	26	20	20	Carbamidomethylation	22247000	23100000	22733000	2.26933e+07	427881	0.0188549	24300000	24272000	25275000	2.46157e+07	509712	0.0207068	0.921906	0.0100462
Q15257-3|PTPA_HUMAN	Isoform 3 of Serine/threonine-protein phosphatase 2A activator OS=Homo sapiens OX=9606 GN=PTPA	10	3	3		8625000	8593000	8801200	8.67307e+06	112114	0.0129267	10252000	9614000	10095000	9987000	252373	0.0252702	0.868436	0.0104232
Q15257-2|PTPA_HUMAN	Isoform 1 of Serine/threonine-protein phosphatase 2A activator OS=Homo sapiens OX=9606 GN=PTPA	9	3	3		8625000	8593000	8801200	8.67307e+06	112114	0.0129267	10252000	9614000	10095000	9987000	252373	0.0252702	0.868436	0.0104232
Q15257|PTPA_HUMAN	Serine/threonine-protein phosphatase 2A activator OS=Homo sapiens OX=9606 GN=PTPA PE=1 SV=3	8	3	3		8625000	8593000	8801200	8.67307e+06	112114	0.0129267	10252000	9614000	10095000	9987000	252373	0.0252702	0.868436	0.0104232
Q969Z0-2|FAKD4_HUMAN	Isoform 2 of FAST kinase domain-containing protein 4 OS=Homo sapiens OX=9606 GN=TBRG4	6	2	2		3242100	3268900	3098100	3.20303e+06	91857.6	0.0286783	3608000	3443700	3597900	3.54987e+06	78905.2	0.0222277	0.902297	0.0104954
Q969Z0|FAKD4_HUMAN	FAST kinase domain-containing protein 4 OS=Homo sapiens OX=9606 GN=TBRG4 PE=1 SV=1	5	2	2		3242100	3268900	3098100	3.20303e+06	91857.6	0.0286783	3608000	3443700	3597900	3.54987e+06	78905.2	0.0222277	0.902297	0.0104954
P35244|RFA3_HUMAN	Replication protein A 14 kDa subunit OS=Homo sapiens OX=9606 GN=RPA3 PE=1 SV=1	27	2	2		11353000	12184000	11333000	1.16233e+07	485655	0.0417827	9793600	9622000	9925100	9.78023e+06	151599	0.0155006	1.18845	0.0107895
Q9Y678|COPG1_HUMAN	Coatomer subunit gamma-1 OS=Homo sapiens OX=9606 GN=COPG1 PE=1 SV=1	22	13	10	Carbamidomethylation	9738600	9769600	9192700	9.56697e+06	324495	0.0339183	8346400	8138700	8736800	8407300	299566	0.0356317	1.13794	0.0108143
P49959|MRE11_HUMAN	Double-strand break repair protein MRE11 OS=Homo sapiens OX=9606 GN=MRE11 PE=1 SV=3	7	5	5	Carbamidomethylation; Acetylation (Protein N-term)	4713200	4657700	4464300	4.61173e+06	130662	0.0283325	5157000	5023200	5376800	5.18567e+06	176994	0.0341313	0.889323	0.011246
Q6RW13|ATRAP_HUMAN	Type-1 angiotensin II receptor-associated protein OS=Homo sapiens OX=9606 GN=AGTRAP PE=1 SV=1	25	2	1		2157700	2355200	2005200	2172700	175481	0.0807665	1584600	1688400	1388200	1.55373e+06	150364	0.0967761	1.39837	0.0116145
Q4G0J3|LARP7_HUMAN	La-related protein 7 OS=Homo sapiens OX=9606 GN=LARP7 PE=1 SV=1	7	3	3		1733400	1766700	1644900	1715000	62950.2	0.0367057	2181000	1952000	2060200	2064400	63716.4	0.0308643	0.83075	0.0120781
Q4G0J3-3|LARP7_HUMAN	Isoform 3 of La-related protein 7 OS=Homo sapiens OX=9606 GN=LARP7	6	3	3		1733400	1766700	1644900	1715000	62950.2	0.0367057	2181000	1952000	2060200	2064400	63716.4	0.0308643	0.83075	0.0120781
Q99848|EBP2_HUMAN	Probable rRNA-processing protein EBP2 OS=Homo sapiens OX=9606 GN=EBNA1BP2 PE=1 SV=2	29	8	8	Carbamidomethylation	25732000	26588000	26017000	2.61123e+07	435890	0.0166929	28572000	28054000	29691000	2.87723e+07	820540	0.0285184	0.90755	0.0130918
P63096|GNAI1_HUMAN	Guanine nucleotide-binding protein G(i) subunit alpha-1 OS=Homo sapiens OX=9606 GN=GNAI1 PE=1 SV=2	7	2	1	Carbamidomethylation	1003200	1034100	921490	986263	58184.1	0.0589945	1265600	1240900	1132300	1.21293e+06	56388.3	0.0464892	0.813122	0.013122
P21281|VATB2_HUMAN	V-type proton ATPase subunit B brain isoform OS=Homo sapiens OX=9606 GN=ATP6V1B2 PE=1 SV=3	20	6	6	Carbamidomethylation	6781200	6768900	6285100	6.61173e+06	282940	0.0427936	5503000	5048300	5698100	5.41647e+06	325859	0.0601608	1.22067	0.0134276
Q08170|SRSF4_HUMAN	Serine/arginine-rich splicing factor 4 OS=Homo sapiens OX=9606 GN=SRSF4 PE=1 SV=2	11	5	1	Carbamidomethylation	892010	833510	877470	867663	30458	0.0351035	669390	642170	564410	625323	40908.2	0.0654192	1.38754	0.0137088
O43660-2|PLRG1_HUMAN	Isoform 2 of Pleiotropic regulator 1 OS=Homo sapiens OX=9606 GN=PLRG1	24	8	8	Carbamidomethylation	7730300	7926200	8195600	7950700	233616	0.029383	8519500	9040700	9020500	8.86023e+06	98878.4	0.0111598	0.897347	0.0142561
O43660|PLRG1_HUMAN	Pleiotropic regulator 1 OS=Homo sapiens OX=9606 GN=PLRG1 PE=1 SV=1	24	8	8	Carbamidomethylation	7730300	7926200	8195600	7950700	233616	0.029383	8519500	9040700	9020500	8.86023e+06	98878.4	0.0111598	0.897347	0.0142561
P22307-6|NLTP_HUMAN	Isoform 6 of Non-specific lipid-transfer protein OS=Homo sapiens OX=9606 GN=SCP2	49	7	7	Carbamidomethylation	18378000	19037000	19410000	1.89417e+07	522563	0.027588	20429000	20526000	21502000	20819000	500818	0.0240558	0.909826	0.0144544
P22307-2|NLTP_HUMAN	Isoform SCP2 of Non-specific lipid-transfer protein OS=Homo sapiens OX=9606 GN=SCP2	48	7	7	Carbamidomethylation	18378000	19037000	19410000	1.89417e+07	522563	0.027588	20429000	20526000	21502000	20819000	500818	0.0240558	0.909826	0.0144544
P22307-4|NLTP_HUMAN	Isoform 4 of Non-specific lipid-transfer protein OS=Homo sapiens OX=9606 GN=SCP2	15	7	7	Carbamidomethylation	18378000	19037000	19410000	1.89417e+07	522563	0.027588	20429000	20526000	21502000	20819000	500818	0.0240558	0.909826	0.0144544
P22307-7|NLTP_HUMAN	Isoform 7 of Non-specific lipid-transfer protein OS=Homo sapiens OX=9606 GN=SCP2	14	7	7	Carbamidomethylation	18378000	19037000	19410000	1.89417e+07	522563	0.027588	20429000	20526000	21502000	20819000	500818	0.0240558	0.909826	0.0144544
P22307-8|NLTP_HUMAN	Isoform 8 of Non-specific lipid-transfer protein OS=Homo sapiens OX=9606 GN=SCP2	13	7	7	Carbamidomethylation	18378000	19037000	19410000	1.89417e+07	522563	0.027588	20429000	20526000	21502000	20819000	500818	0.0240558	0.909826	0.0144544
P22307|NLTP_HUMAN	Non-specific lipid-transfer protein OS=Homo sapiens OX=9606 GN=SCP2 PE=1 SV=2	12	7	7	Carbamidomethylation	18378000	19037000	19410000	1.89417e+07	522563	0.027588	20429000	20526000	21502000	20819000	500818	0.0240558	0.909826	0.0144544
Q01650|LAT1_HUMAN	Large neutral amino acids transporter small subunit 1 OS=Homo sapiens OX=9606 GN=SLC7A5 PE=1 SV=2	7	3	3		43291000	43824000	44446000	4.38537e+07	578071	0.0131818	48007000	48169000	50747000	4.89743e+07	1.3189e+06	0.0269304	0.895442	0.0145881
O75940|SPF30_HUMAN	Survival of motor neuron-related-splicing factor 30 OS=Homo sapiens OX=9606 GN=SMNDC1 PE=1 SV=1	24	3	3		3437400	3631700	3416500	3495200	118673	0.0339533	3905500	3769700	3999800	3.89167e+06	115119	0.029581	0.898124	0.0147911
P51553|IDH3G_HUMAN	Isocitrate dehydrogenase [NAD] subunit gamma mitochondrial OS=Homo sapiens OX=9606 GN=IDH3G PE=1 SV=1	17	3	3	Carbamidomethylation	3111300	3430100	2987600	3.17633e+06	228306	0.0718772	2215500	2404800	2639200	2.41983e+06	131207	0.0542214	1.31262	0.0150314
Q9GZS3|WDR61_HUMAN	WD repeat-containing protein 61 OS=Homo sapiens OX=9606 GN=WDR61 PE=1 SV=1	25	5	5	Acetylation (Protein N-term)	6024300	6662600	6121200	6.26937e+06	343979	0.0548667	5093100	5306100	5502000	5300400	114784	0.0216557	1.18281	0.0150314
Q15642-4|CIP4_HUMAN	Isoform 4 of Cdc42-interacting protein 4 OS=Homo sapiens OX=9606 GN=TRIP10	6	2	2		1860000	1955600	1985500	1933700	65553.6	0.0339006	2143700	2207100	2177600	2.17613e+06	17470.6	0.00802829	0.888594	0.0152757
Q15642-2|CIP4_HUMAN	Isoform 2 of Cdc42-interacting protein 4 OS=Homo sapiens OX=9606 GN=TRIP10	5	2	2		1860000	1955600	1985500	1933700	65553.6	0.0339006	2143700	2207100	2177600	2.17613e+06	17470.6	0.00802829	0.888594	0.0152757
Q15642-3|CIP4_HUMAN	Isoform 3 of Cdc42-interacting protein 4 OS=Homo sapiens OX=9606 GN=TRIP10	5	2	2		1860000	1955600	1985500	1933700	65553.6	0.0339006	2143700	2207100	2177600	2.17613e+06	17470.6	0.00802829	0.888594	0.0152757
Q15642|CIP4_HUMAN	Cdc42-interacting protein 4 OS=Homo sapiens OX=9606 GN=TRIP10 PE=1 SV=3	5	2	2		1860000	1955600	1985500	1933700	65553.6	0.0339006	2143700	2207100	2177600	2.17613e+06	17470.6	0.00802829	0.888594	0.0152757
P78345|RPP38_HUMAN	Ribonuclease P protein subunit p38 OS=Homo sapiens OX=9606 GN=RPP38 PE=1 SV=2	7	2	2		1337500	1236200	1290900	1288200	50703.9	0.0393603	1591500	1758900	1901200	1.75053e+06	84675.6	0.0483713	0.73589	0.0153462
P14854|CX6B1_HUMAN	Cytochrome c oxidase subunit 6B1 OS=Homo sapiens OX=9606 GN=COX6B1 PE=1 SV=2	48	3	3	Carbamidomethylation	16989000	16986000	15646000	1.65403e+07	774517	0.046826	13724000	14442000	14716000	14294000	214112	0.0149792	1.15715	0.0155239
Q86UE4|LYRIC_HUMAN	Protein LYRIC OS=Homo sapiens OX=9606 GN=MTDH PE=1 SV=2	20	8	8		5833600	5486600	5431000	5.58373e+06	218169	0.0390723	6367400	6504700	6504600	6458900	26413.8	0.00408952	0.864502	0.0155597
P06396-2|GELS_HUMAN	Isoform 2 of Gelsolin OS=Homo sapiens OX=9606 GN=GSN	28	15	15	Carbamidomethylation	67656000	66907000	62969000	65844000	2.51783e+06	0.0382393	77548000	71885000	74599000	7.46773e+07	1.59002e+06	0.0212919	0.881713	0.0157761
P06396-4|GELS_HUMAN	Isoform 4 of Gelsolin OS=Homo sapiens OX=9606 GN=GSN	27	15	15	Carbamidomethylation	67656000	66907000	62969000	65844000	2.51783e+06	0.0382393	77548000	71885000	74599000	7.46773e+07	1.59002e+06	0.0212919	0.881713	0.0157761
P06396-3|GELS_HUMAN	Isoform 3 of Gelsolin OS=Homo sapiens OX=9606 GN=GSN	27	15	15	Carbamidomethylation	67656000	66907000	62969000	65844000	2.51783e+06	0.0382393	77548000	71885000	74599000	7.46773e+07	1.59002e+06	0.0212919	0.881713	0.0157761
P06396|GELS_HUMAN	Gelsolin OS=Homo sapiens OX=9606 GN=GSN PE=1 SV=1	26	15	15	Carbamidomethylation	67656000	66907000	62969000	65844000	2.51783e+06	0.0382393	77548000	71885000	74599000	7.46773e+07	1.59002e+06	0.0212919	0.881713	0.0157761
Q9UHD8-7|SEPT9_HUMAN	Isoform 7 of Septin-9 OS=Homo sapiens OX=9606 GN=SEPTIN9	43	20	19	Carbamidomethylation	19337000	19652000	18700000	1.92297e+07	484991	0.025221	20377000	20747000	21311000	2.08117e+07	308656	0.0148309	0.923985	0.0160325
Q9UHD8-2|SEPT9_HUMAN	Isoform 2 of Septin-9 OS=Homo sapiens OX=9606 GN=SEPTIN9	43	20	19	Carbamidomethylation	19337000	19652000	18700000	1.92297e+07	484991	0.025221	20377000	20747000	21311000	2.08117e+07	308656	0.0148309	0.923985	0.0160325
Q9UHD8-5|SEPT9_HUMAN	Isoform 5 of Septin-9 OS=Homo sapiens OX=9606 GN=SEPTIN9	42	20	19	Carbamidomethylation	19337000	19652000	18700000	1.92297e+07	484991	0.025221	20377000	20747000	21311000	2.08117e+07	308656	0.0148309	0.923985	0.0160325
Q9UHD8|SEPT9_HUMAN	Septin-9 OS=Homo sapiens OX=9606 GN=SEPTIN9 PE=1 SV=2	42	20	19	Carbamidomethylation	19337000	19652000	18700000	1.92297e+07	484991	0.025221	20377000	20747000	21311000	2.08117e+07	308656	0.0148309	0.923985	0.0160325
P49755|TMEDA_HUMAN	Transmembrane emp24 domain-containing protein 10 OS=Homo sapiens OX=9606 GN=TMED10 PE=1 SV=2	35	8	8		40347000	39322000	37934000	39201000	1.21104e+06	0.0308931	44797000	42143000	45234000	44058000	1.56015e+06	0.0354114	0.889759	0.0162555
O43592|XPOT_HUMAN	Exportin-T OS=Homo sapiens OX=9606 GN=XPOT PE=1 SV=2	15	10	10	Carbamidomethylation; Acetylation (Protein N-term)	9422700	9458800	8722100	9201200	415305	0.045136	10274000	10426000	10971000	10557000	284483	0.0269473	0.871573	0.0164059
O75683|SURF6_HUMAN	Surfeit locus protein 6 OS=Homo sapiens OX=9606 GN=SURF6 PE=1 SV=3	29	7	7	Carbamidomethylation	6801800	7494400	7314200	7.20347e+06	359333	0.0498833	8268600	8120200	8762800	8.38387e+06	323018	0.0385286	0.859206	0.0165577
Q14974|IMB1_HUMAN	Importin subunit beta-1 OS=Homo sapiens OX=9606 GN=KPNB1 PE=1 SV=2	41	27	27	Carbamidomethylation; Acetylation (Protein N-term)	65655000	64818000	62733000	64402000	1.50476e+06	0.0233652	70099000	67709000	69513000	69107000	946366	0.0136942	0.931917	0.0165577
P61978-2|HNRPK_HUMAN	Isoform 2 of Heterogeneous nuclear ribonucleoprotein K OS=Homo sapiens OX=9606 GN=HNRNPK	50	17	1	Carbamidomethylation	22107000	23199000	25951000	2.37523e+07	1.98084e+06	0.0833955	6261800	9923200	10180000	8.78833e+06	740563	0.0842666	2.70271	0.0167494
P01893|HLAH_HUMAN	Putative HLA class I histocompatibility antigen alpha chain H OS=Homo sapiens OX=9606 GN=HLA-H PE=5 SV=3	14	4	1	Carbamidomethylation	2968100	2885200	2785500	2879600	91428.7	0.0317505	2040100	2303700	2350100	2231300	59872.3	0.0268329	1.29055	0.0169824
P61026|RAB10_HUMAN	Ras-related protein Rab-10 OS=Homo sapiens OX=9606 GN=RAB10 PE=1 SV=1	16	2	2		14469000	15014000	13988000	1.44903e+07	513333	0.0354259	16368000	15764000	16275000	1.61357e+07	264156	0.0163709	0.898031	0.0171002
O75955|FLOT1_HUMAN	Flotillin-1 OS=Homo sapiens OX=9606 GN=FLOT1 PE=1 SV=3	42	14	14		10439000	10330000	10370000	1.03797e+07	55139.2	0.00531223	11779000	12256000	11499000	1.18447e+07	378974	0.0319954	0.876316	0.0172584
P07099|HYEP_HUMAN	Epoxide hydrolase 1 OS=Homo sapiens OX=9606 GN=EPHX1 PE=1 SV=1	9	3	3	Carbamidomethylation	8027200	8247300	8165300	8146600	111235	0.0136542	7444300	7001200	7395300	7.28027e+06	202660	0.0278368	1.119	0.017378
P30626-3|SORCN_HUMAN	Isoform 3 of Sorcin OS=Homo sapiens OX=9606 GN=SRI	21	3	3	Carbamidomethylation	13188000	13486000	12567000	1.30803e+07	468865	0.035845	14747000	14068000	14915000	1.45767e+07	426345	0.0292485	0.897347	0.0175388
P30626-2|SORCN_HUMAN	Isoform 2 of Sorcin OS=Homo sapiens OX=9606 GN=SRI	21	3	3	Carbamidomethylation	13188000	13486000	12567000	1.30803e+07	468865	0.035845	14747000	14068000	14915000	1.45767e+07	426345	0.0292485	0.897347	0.0175388
P30626|SORCN_HUMAN	Sorcin OS=Homo sapiens OX=9606 GN=SRI PE=1 SV=1	19	3	3	Carbamidomethylation	13188000	13486000	12567000	1.30803e+07	468865	0.035845	14747000	14068000	14915000	1.45767e+07	426345	0.0292485	0.897347	0.0175388
Q70UQ0|IKIP_HUMAN	Inhibitor of nuclear factor kappa-B kinase-interacting protein OS=Homo sapiens OX=9606 GN=IKBIP PE=1 SV=1	9	3	1		1256700	1161300	1200300	1206100	47963.7	0.0397676	1306700	1371500	1392300	1.35683e+06	17821.5	0.0131346	0.888908	0.0178238
Q05519-2|SRS11_HUMAN	Isoform 2 of Serine/arginine-rich splicing factor 11 OS=Homo sapiens OX=9606 GN=SRSF11	14	4	4		16753000	16286000	15931000	1.63233e+07	412270	0.0252565	15160000	14898000	15418000	1.51587e+07	260000	0.0171519	1.07683	0.0178238
Q05519|SRS11_HUMAN	Serine/arginine-rich splicing factor 11 OS=Homo sapiens OX=9606 GN=SRSF11 PE=1 SV=1	14	4	4		16753000	16286000	15931000	1.63233e+07	412270	0.0252565	15160000	14898000	15418000	1.51587e+07	260000	0.0171519	1.07683	0.0178238
P13667|PDIA4_HUMAN	Protein disulfide-isomerase A4 OS=Homo sapiens OX=9606 GN=PDIA4 PE=1 SV=2	40	21	21		38505000	37477000	36082000	3.73547e+07	1.21612e+06	0.0325561	40682000	40348000	42468000	41166000	1.06917e+06	0.0259721	0.907416	0.0178238
Q9Y230|RUVB2_HUMAN	RuvB-like 2 OS=Homo sapiens OX=9606 GN=RUVBL2 PE=1 SV=3	32	12	12		45751000	45694000	43257000	4.49007e+07	1.42374e+06	0.0317087	49006000	48486000	50431000	4.93077e+07	976391	0.019802	0.910622	0.018197
Q9UNM6|PSD13_HUMAN	26S proteasome non-ATPase regulatory subunit 13 OS=Homo sapiens OX=9606 GN=PSMD13 PE=1 SV=2	34	12	12	Carbamidomethylation	17953000	18380000	17018000	1.77837e+07	696611	0.0391714	20777000	19328000	19973000	20026000	388595	0.0194045	0.888029	0.0186638
P60983|GMFB_HUMAN	Glia maturation factor beta OS=Homo sapiens OX=9606 GN=GMFB PE=1 SV=2	19	2	2	Carbamidomethylation; Acetylation (Protein N-term)	3331400	3565100	3424000	3.44017e+06	117686	0.0342093	4270700	3820500	4058200	4049800	134877	0.0333045	0.849466	0.0187932
Q16881-4|TRXR1_HUMAN	Isoform 4 of Thioredoxin reductase 1 cytoplasmic OS=Homo sapiens OX=9606 GN=TXNRD1	40	14	13	Carbamidomethylation; Acetylation (Protein N-term)	52961000	53395000	51005000	5.24537e+07	1.27321e+06	0.0242731	56542000	56112000	59385000	5.73463e+07	1.65289e+06	0.0288229	0.914682	0.0188799
Q16881-3|TRXR1_HUMAN	Isoform 3 of Thioredoxin reductase 1 cytoplasmic OS=Homo sapiens OX=9606 GN=TXNRD1	37	14	13	Carbamidomethylation; Acetylation (Protein N-term)	52961000	53395000	51005000	5.24537e+07	1.27321e+06	0.0242731	56542000	56112000	59385000	5.73463e+07	1.65289e+06	0.0288229	0.914682	0.0188799
Q16881|TRXR1_HUMAN	Thioredoxin reductase 1 cytoplasmic OS=Homo sapiens OX=9606 GN=TXNRD1 PE=1 SV=3	34	14	13	Carbamidomethylation; Acetylation (Protein N-term)	52961000	53395000	51005000	5.24537e+07	1.27321e+06	0.0242731	56542000	56112000	59385000	5.73463e+07	1.65289e+06	0.0288229	0.914682	0.0188799
Q15370|ELOB_HUMAN	Elongin-B OS=Homo sapiens OX=9606 GN=ELOB PE=1 SV=1	60	4	4	Carbamidomethylation	10037000	10084000	9355800	9825600	407537	0.041477	8754200	8245200	8914100	8.63783e+06	336133	0.038914	1.13751	0.0189671
P06737-2|PYGL_HUMAN	Isoform 2 of Glycogen phosphorylase liver form OS=Homo sapiens OX=9606 GN=PYGL	13	8	6		9513400	9326500	9164100	9.33467e+06	174793	0.0187252	10851000	11324000	12188000	1.14543e+07	465788	0.0406648	0.814946	0.0189671
P06737|PYGL_HUMAN	Glycogen phosphorylase liver form OS=Homo sapiens OX=9606 GN=PYGL PE=1 SV=4	12	8	6		9513400	9326500	9164100	9.33467e+06	174793	0.0187252	10851000	11324000	12188000	1.14543e+07	465788	0.0406648	0.814946	0.0189671
O15260-2|SURF4_HUMAN	Isoform 2 of Surfeit locus protein 4 OS=Homo sapiens OX=9606 GN=SURF4	19	2	2	Carbamidomethylation	5693700	5371300	6317200	5.79407e+06	480871	0.0829937	2653400	3346000	3826300	3.27523e+06	299825	0.0915431	1.76905	0.0191867
O15260|SURF4_HUMAN	Surfeit locus protein 4 OS=Homo sapiens OX=9606 GN=SURF4 PE=1 SV=3	12	2	2	Carbamidomethylation	5693700	5371300	6317200	5.79407e+06	480871	0.0829937	2653400	3346000	3826300	3.27523e+06	299825	0.0915431	1.76905	0.0191867
P11021|BIP_HUMAN	Endoplasmic reticulum chaperone BiP OS=Homo sapiens OX=9606 GN=HSPA5 PE=1 SV=2	37	22	21	Carbamidomethylation	287480000	287660000	295170000	2.90103e+08	4.38878e+06	0.0151284	318750000	333520000	346230000	3.32833e+08	7.54416e+06	0.0226665	0.871617	0.0193642
Q01105|SET_HUMAN	Protein SET OS=Homo sapiens OX=9606 GN=SET PE=1 SV=3	42	9	1		6459900	6922200	5585700	6322600	678746	0.107352	3939800	4143100	5018400	4367100	454701	0.10412	1.44778	0.0194984
P61247|RS3A_HUMAN	40S ribosomal protein S3a OS=Homo sapiens OX=9606 GN=RPS3A PE=1 SV=2	39	11	11	Carbamidomethylation	238110000	232460000	237710000	2.36093e+08	3.15291e+06	0.0133545	223810000	228380000	228640000	2.26943e+08	913810	0.0040266	1.04032	0.0195434
P50897|PPT1_HUMAN	Palmitoyl-protein thioesterase 1 OS=Homo sapiens OX=9606 GN=PPT1 PE=1 SV=1	22	5	5	Carbamidomethylation	6932600	7128800	6761600	6941000	183744	0.0264723	7572800	7772500	8244000	7863100	250202	0.0318197	0.882731	0.0199526
P0DP24|CALM2_HUMAN	Calmodulin-2 OS=Homo sapiens OX=9606 GN=CALM2 PE=1 SV=1	47	7	7	Acetylation (Protein N-term)	203590000	208270000	194370000	2.02077e+08	7.07249e+06	0.034999	226650000	219390000	226310000	2.24117e+08	3.53644e+06	0.0157795	0.901658	0.0199526
P0DP25|CALM3_HUMAN	Calmodulin-3 OS=Homo sapiens OX=9606 GN=CALM3 PE=1 SV=1	47	7	7	Acetylation (Protein N-term)	203590000	208270000	194370000	2.02077e+08	7.07249e+06	0.034999	226650000	219390000	226310000	2.24117e+08	3.53644e+06	0.0157795	0.901658	0.0199526
P0DP23|CALM1_HUMAN	Calmodulin-1 OS=Homo sapiens OX=9606 GN=CALM1 PE=1 SV=1	47	7	7	Acetylation (Protein N-term)	203590000	208270000	194370000	2.02077e+08	7.07249e+06	0.034999	226650000	219390000	226310000	2.24117e+08	3.53644e+06	0.0157795	0.901658	0.0199526
Q92552|RT27_HUMAN	28S ribosomal protein S27 mitochondrial OS=Homo sapiens OX=9606 GN=MRPS27 PE=1 SV=3	16	5	5		6130700	5915700	5655300	5.90057e+06	238061	0.0403455	6784400	6523400	6667800	6.65853e+06	80827.2	0.0121389	0.886166	0.0200447
Q92552-2|RT27_HUMAN	Isoform 2 of 28S ribosomal protein S27 mitochondrial OS=Homo sapiens OX=9606 GN=MRPS27	15	5	5		6130700	5915700	5655300	5.90057e+06	238061	0.0403455	6784400	6523400	6667800	6.65853e+06	80827.2	0.0121389	0.886166	0.0200447
O43765|SGTA_HUMAN	Small glutamine-rich tetratricopeptide repeat-containing protein alpha OS=Homo sapiens OX=9606 GN=SGTA PE=1 SV=1	26	7	6	Carbamidomethylation	7014600	6396200	6839200	6750000	318704	0.0472154	8078100	7408900	7806700	7.76457e+06	218525	0.0281439	0.869334	0.0200909
O95602|RPA1_HUMAN	DNA-directed RNA polymerase I subunit RPA1 OS=Homo sapiens OX=9606 GN=POLR1A PE=1 SV=2	3	3	3	Carbamidomethylation	865490	825600	929790	873627	52569.4	0.0601738	1046200	982060	1094000	1.04075e+06	55992.1	0.0537996	0.839418	0.0201372
Q92576-2|PHF3_HUMAN	Isoform 2 of PHD finger protein 3 OS=Homo sapiens OX=9606 GN=PHF3	1	2	2	Carbamidomethylation	319160	329860	316670	321897	7007.93	0.0217707	455560	391250	414450	420420	15409.8	0.0366533	0.765655	0.0204174
Q92576|PHF3_HUMAN	PHD finger protein 3 OS=Homo sapiens OX=9606 GN=PHF3 PE=1 SV=3	1	2	2	Carbamidomethylation	319160	329860	316670	321897	7007.93	0.0217707	455560	391250	414450	420420	15409.8	0.0366533	0.765655	0.0204174
Q9UQ80|PA2G4_HUMAN	Proliferation-associated protein 2G4 OS=Homo sapiens OX=9606 GN=PA2G4 PE=1 SV=3	38	14	14	Carbamidomethylation; Acetylation (Protein N-term); Oxidation (M)	115390000	117460000	115340000	1.16063e+08	1.20981e+06	0.0104237	126650000	127930000	134720000	1.29767e+08	3.51219e+06	0.0270654	0.8944	0.0205116
Q9UGV2-3|NDRG3_HUMAN	Isoform 3 of Protein NDRG3 OS=Homo sapiens OX=9606 GN=NDRG3	16	3	3	Carbamidomethylation; Acetylation (Protein N-term)	2998900	3176400	2995700	3057000	103416	0.0338292	3457800	3387600	3419600	3.42167e+06	19099.8	0.00558201	0.893424	0.0205589
Q9UGV2-2|NDRG3_HUMAN	Isoform 2 of Protein NDRG3 OS=Homo sapiens OX=9606 GN=NDRG3	12	3	3	Carbamidomethylation; Acetylation (Protein N-term)	2998900	3176400	2995700	3057000	103416	0.0338292	3457800	3387600	3419600	3.42167e+06	19099.8	0.00558201	0.893424	0.0205589
Q9UGV2|NDRG3_HUMAN	Protein NDRG3 OS=Homo sapiens OX=9606 GN=NDRG3 PE=1 SV=2	12	3	3	Carbamidomethylation; Acetylation (Protein N-term)	2998900	3176400	2995700	3057000	103416	0.0338292	3457800	3387600	3419600	3.42167e+06	19099.8	0.00558201	0.893424	0.0205589
P00403|COX2_HUMAN	Cytochrome c oxidase subunit 2 OS=Homo sapiens OX=9606 GN=MT-CO2 PE=1 SV=1	7	2	2		60581000	59891000	57163000	5.92117e+07	1.80743e+06	0.0305249	63249000	64556000	67260000	6.50217e+07	1.4456e+06	0.0222326	0.910645	0.0209894
O43670-2|ZN207_HUMAN	Isoform 2 of BUB3-interacting and GLEBS motif-containing protein ZNF207 OS=Homo sapiens OX=9606 GN=ZNF207	12	5	5		29871000	30181000	28782000	2.96113e+07	734759	0.0248134	31116000	31748000	32297000	3.17203e+07	325246	0.0102536	0.933513	0.0214289
O43670|ZN207_HUMAN	BUB3-interacting and GLEBS motif-containing protein ZNF207 OS=Homo sapiens OX=9606 GN=ZNF207 PE=1 SV=1	12	5	5		29871000	30181000	28782000	2.96113e+07	734759	0.0248134	31116000	31748000	32297000	3.17203e+07	325246	0.0102536	0.933513	0.0214289
O43670-4|ZN207_HUMAN	Isoform 4 of BUB3-interacting and GLEBS motif-containing protein ZNF207 OS=Homo sapiens OX=9606 GN=ZNF207	11	5	5		29871000	30181000	28782000	2.96113e+07	734759	0.0248134	31116000	31748000	32297000	3.17203e+07	325246	0.0102536	0.933513	0.0214289
Q9Y262|EIF3L_HUMAN	Eukaryotic translation initiation factor 3 subunit L OS=Homo sapiens OX=9606 GN=EIF3L PE=1 SV=1	35	14	14	Carbamidomethylation; Acetylation (Protein N-term)	18751000	20155000	19785000	1.95637e+07	727699	0.0371964	22104000	21950000	21334000	21796000	320577	0.014708	0.897581	0.0216272
P23142|FBLN1_HUMAN	Fibulin-1 OS=Homo sapiens OX=9606 GN=FBLN1 PE=1 SV=4	11	4	1	Carbamidomethylation	5904300	6205100	5720500	5943300	244643	0.0411628	6777100	6732700	6893200	6801000	80546	0.0118433	0.873886	0.0219786
Q9Y394-2|DHRS7_HUMAN	Isoform 2 of Dehydrogenase/reductase SDR family member 7 OS=Homo sapiens OX=9606 GN=DHRS7	21	3	3	Carbamidomethylation	4433000	4446600	4245400	4375000	112443	0.0257012	4134200	4100600	3993000	4.07593e+06	56368	0.0138295	1.07337	0.02208
Q9Y394|DHRS7_HUMAN	Dehydrogenase/reductase SDR family member 7 OS=Homo sapiens OX=9606 GN=DHRS7 PE=1 SV=1	18	3	3	Carbamidomethylation	4433000	4446600	4245400	4375000	112443	0.0257012	4134200	4100600	3993000	4.07593e+06	56368	0.0138295	1.07337	0.02208
Q8WZA0|LZIC_HUMAN	Protein LZIC OS=Homo sapiens OX=9606 GN=LZIC PE=1 SV=1	17	3	3		4357200	4328900	4258200	4.31477e+06	50990.8	0.0118177	4816600	4879000	5212100	4.96923e+06	172280	0.0346693	0.868296	0.0222844
Q8WZA0-2|LZIC_HUMAN	Isoform 2 of Protein LZIC OS=Homo sapiens OX=9606 GN=LZIC	15	3	3		4357200	4328900	4258200	4.31477e+06	50990.8	0.0118177	4816600	4879000	5212100	4.96923e+06	172280	0.0346693	0.868296	0.0222844
P46940|IQGA1_HUMAN	Ras GTPase-activating-like protein IQGAP1 OS=Homo sapiens OX=9606 GN=IQGAP1 PE=1 SV=1	35	51	50	Carbamidomethylation; Acetylation (Protein N-term)	68938000	67698000	66103000	6.75797e+07	1.4212e+06	0.02103	73632000	71109000	75561000	73434000	2.22673e+06	0.0303229	0.920278	0.0222844
P09972|ALDOC_HUMAN	Fructose-bisphosphate aldolase C OS=Homo sapiens OX=9606 GN=ALDOC PE=1 SV=2	22	5	2	Carbamidomethylation	15769000	16238000	16890000	16299000	562984	0.034541	18358000	20734000	20709000	1.99337e+07	455028	0.0228271	0.817662	0.0224388
P11117|PPAL_HUMAN	Lysosomal acid phosphatase OS=Homo sapiens OX=9606 GN=ACP2 PE=1 SV=3	9	3	3	Carbamidomethylation	1563600	1880100	1738800	1727500	158552	0.0917814	2049000	2251000	2412300	2.23743e+06	97279.7	0.0434783	0.77209	0.0226464
P68871|HBB_HUMAN	Hemoglobin subunit beta OS=Homo sapiens OX=9606 GN=HBB PE=1 SV=2	14	2	2		406630000	387640000	375720000	3.89997e+08	1.55892e+07	0.0399726	442030000	419600000	440290000	4.33973e+08	1.06032e+07	0.0244329	0.898665	0.0231206
O75306-2|NDUS2_HUMAN	Isoform 2 of NADH dehydrogenase [ubiquinone] iron-sulfur protein 2 mitochondrial OS=Homo sapiens OX=9606 GN=NDUFS2	15	6	6	Carbamidomethylation	11256000	10808000	10657000	10907000	311530	0.0285624	11481000	11861000	11990000	1.17773e+07	107136	0.00909676	0.926101	0.0233346
O75306|NDUS2_HUMAN	NADH dehydrogenase [ubiquinone] iron-sulfur protein 2 mitochondrial OS=Homo sapiens OX=9606 GN=NDUFS2 PE=1 SV=2	15	6	6	Carbamidomethylation	11256000	10808000	10657000	10907000	311530	0.0285624	11481000	11861000	11990000	1.17773e+07	107136	0.00909676	0.926101	0.0233346
P24534|EF1B_HUMAN	Elongation factor 1-beta OS=Homo sapiens OX=9606 GN=EEF1B2 PE=1 SV=3	45	9	7	Carbamidomethylation	76671000	72938000	74988000	7.48657e+07	1.8695e+06	0.0249715	65712000	69184000	70114000	6.83367e+07	888987	0.0130089	1.09554	0.0236592
Q99832|TCPH_HUMAN	T-complex protein 1 subunit eta OS=Homo sapiens OX=9606 GN=CCT7 PE=1 SV=2	40	16	16	Carbamidomethylation	71726000	66161000	70019000	69302000	2.85094e+06	0.041138	75598000	76582000	79978000	77386000	1.77472e+06	0.0229333	0.895537	0.0236592
P46781|RS9_HUMAN	40S ribosomal protein S9 OS=Homo sapiens OX=9606 GN=RPS9 PE=1 SV=3	30	6	6		145880000	142350000	134410000	140880000	5.8746e+06	0.0416993	159860000	151690000	161440000	1.57663e+08	4.91607e+06	0.0311808	0.89355	0.0239883
P54725-2|RD23A_HUMAN	Isoform 2 of UV excision repair protein RAD23 homolog A OS=Homo sapiens OX=9606 GN=RAD23A	20	4	3		8916800	8438900	8932900	8.76287e+06	280679	0.0320305	9727300	9382800	9575000	9561700	107334	0.0112254	0.916455	0.0242103
P54725-3|RD23A_HUMAN	Isoform 3 of UV excision repair protein RAD23 homolog A OS=Homo sapiens OX=9606 GN=RAD23A	17	4	3		8916800	8438900	8932900	8.76287e+06	280679	0.0320305	9727300	9382800	9575000	9561700	107334	0.0112254	0.916455	0.0242103
P54725|RD23A_HUMAN	UV excision repair protein RAD23 homolog A OS=Homo sapiens OX=9606 GN=RAD23A PE=1 SV=1	17	4	3		8916800	8438900	8932900	8.76287e+06	280679	0.0320305	9727300	9382800	9575000	9561700	107334	0.0112254	0.916455	0.0242103
O94888|UBXN7_HUMAN	UBX domain-containing protein 7 OS=Homo sapiens OX=9606 GN=UBXN7 PE=1 SV=2	8	3	3	Acetylation (Protein N-term)	4852500	5105400	4927700	4.96187e+06	129866	0.0261728	5342800	5321300	5662200	5442100	172844	0.0317605	0.911756	0.0242661
P28074|PSB5_HUMAN	Proteasome subunit beta type-5 OS=Homo sapiens OX=9606 GN=PSMB5 PE=1 SV=3	39	8	8	Carbamidomethylation	51628000	52327000	51495000	5.18167e+07	446937	0.00862534	56124000	57626000	60055000	57935000	1.32224e+06	0.0228228	0.894393	0.0242661
O75369-8|FLNB_HUMAN	Isoform 8 of Filamin-B OS=Homo sapiens OX=9606 GN=FLNB	53	103	97	Carbamidomethylation; Oxidation (M)	85936000	85769000	81826000	8.45103e+07	2.3262e+06	0.0275256	91562000	91978000	98345000	9.39617e+07	3.258e+06	0.0346737	0.899413	0.024322
Q15582|BGH3_HUMAN	Transforming growth factor-beta-induced protein ig-h3 OS=Homo sapiens OX=9606 GN=TGFBI PE=1 SV=1	4	2	2	Carbamidomethylation	915760	1006100	891280	937713	60476.2	0.0644933	1172300	1063500	1094800	1110200	23796.8	0.0214347	0.844635	0.0243781
Q8NFJ5|RAI3_HUMAN	Retinoic acid-induced protein 3 OS=Homo sapiens OX=9606 GN=GPRC5A PE=1 SV=2	18	4	4	Carbamidomethylation	9226800	8856000	8378700	8820500	425163	0.0482017	7614700	7256400	8044300	7.63847e+06	394010	0.0515823	1.15475	0.0244906
Q9NUU7|DD19A_HUMAN	ATP-dependent RNA helicase DDX19A OS=Homo sapiens OX=9606 GN=DDX19A PE=1 SV=1	20	7	2	Carbamidomethylation; Acetylation (Protein N-term)	3800200	3852400	3188100	3.61357e+06	369388	0.102223	2322300	2447700	2955700	2.57523e+06	264286	0.102626	1.4032	0.0245471
Q02809|PLOD1_HUMAN	Procollagen-lysine 2-oxoglutarate 5-dioxygenase 1 OS=Homo sapiens OX=9606 GN=PLOD1 PE=1 SV=2	17	9	9	Carbamidomethylation	8849700	8668700	8995300	8837900	163619	0.0185134	9312000	9930400	9685500	9.64263e+06	155254	0.0161008	0.916544	0.0245471
Q02809-2|PLOD1_HUMAN	Isoform 2 of Procollagen-lysine 2-oxoglutarate 5-dioxygenase 1 OS=Homo sapiens OX=9606 GN=PLOD1	16	9	9	Carbamidomethylation	8849700	8668700	8995300	8837900	163619	0.0185134	9312000	9930400	9685500	9.64263e+06	155254	0.0161008	0.916544	0.0245471
Q6YHK3|CD109_HUMAN	CD109 antigen OS=Homo sapiens OX=9606 GN=CD109 PE=1 SV=2	10	11	11	Carbamidomethylation	37033000	36322000	35105000	3.61533e+07	975004	0.0269686	38632000	39461000	41518000	3.98703e+07	1.08885e+06	0.0273099	0.906773	0.0245471
P63010|AP2B1_HUMAN	AP-2 complex subunit beta OS=Homo sapiens OX=9606 GN=AP2B1 PE=1 SV=1	29	23	11	Carbamidomethylation	19479000	19703000	18475000	19219000	653985	0.034028	21114000	20662000	21452000	21076000	395152	0.0187489	0.91189	0.0247742
P63010-2|AP2B1_HUMAN	Isoform 2 of AP-2 complex subunit beta OS=Homo sapiens OX=9606 GN=AP2B1	28	23	11	Carbamidomethylation	19479000	19703000	18475000	19219000	653985	0.034028	21114000	20662000	21452000	21076000	395152	0.0187489	0.91189	0.0247742
Q14160-2|SCRIB_HUMAN	Isoform 2 of Protein scribble homolog OS=Homo sapiens OX=9606 GN=SCRIB	3	3	3	Carbamidomethylation	1654600	1549700	1469400	1557900	92871.9	0.0596135	1850700	1726300	1894300	1.82377e+06	84359.1	0.0462554	0.854221	0.0249459
Q14160|SCRIB_HUMAN	Protein scribble homolog OS=Homo sapiens OX=9606 GN=SCRIB PE=1 SV=4	2	3	3	Carbamidomethylation	1654600	1549700	1469400	1557900	92871.9	0.0596135	1850700	1726300	1894300	1.82377e+06	84359.1	0.0462554	0.854221	0.0249459
Q14160-3|SCRIB_HUMAN	Isoform 3 of Protein scribble homolog OS=Homo sapiens OX=9606 GN=SCRIB	2	3	3	Carbamidomethylation	1654600	1549700	1469400	1557900	92871.9	0.0596135	1850700	1726300	1894300	1.82377e+06	84359.1	0.0462554	0.854221	0.0249459
Q01518|CAP1_HUMAN	Adenylyl cyclase-associated protein 1 OS=Homo sapiens OX=9606 GN=CAP1 PE=1 SV=5	34	14	14	Carbamidomethylation; Acetylation (Protein N-term); Oxidation (M)	50158000	48385000	47252000	4.85983e+07	1.4647e+06	0.0301389	53821000	51416000	52541000	5.25927e+07	664936	0.0126431	0.924052	0.0249459
Q3LXA3|TKFC_HUMAN	Triokinase/FMN cyclase OS=Homo sapiens OX=9606 GN=TKFC PE=1 SV=2	32	12	12		14106000	13597000	14088000	1.39303e+07	288815	0.0207328	11479000	10430000	11926000	1.12783e+07	750240	0.0665204	1.23514	0.0253513
P53396|ACLY_HUMAN	ATP-citrate synthase OS=Homo sapiens OX=9606 GN=ACLY PE=1 SV=3	25	24	24	Carbamidomethylation	27965000	26398000	26974000	2.71123e+07	792606	0.0292342	29822000	29169000	31597000	30196000	1.21879e+06	0.0403627	0.897878	0.0254683
P49903|SPS1_HUMAN	Selenide water dikinase 1 OS=Homo sapiens OX=9606 GN=SEPHS1 PE=1 SV=2	18	5	5		5215200	5002000	5060300	5092500	110187	0.0216371	5521900	5822800	6065400	5.80337e+06	145999	0.0251576	0.877508	0.025704
Q92878|RAD50_HUMAN	DNA repair protein RAD50 OS=Homo sapiens OX=9606 GN=RAD50 PE=1 SV=1	10	11	11	Carbamidomethylation	7546300	7210500	6903400	7.22007e+06	321557	0.0445365	8105800	7845100	8327700	8.09287e+06	241329	0.02982	0.892152	0.0264241
Q92878-2|RAD50_HUMAN	Isoform 2 of DNA repair protein RAD50 OS=Homo sapiens OX=9606 GN=RAD50	10	11	11	Carbamidomethylation	7546300	7210500	6903400	7.22007e+06	321557	0.0445365	8105800	7845100	8327700	8.09287e+06	241329	0.02982	0.892152	0.0264241
O95989|NUDT3_HUMAN	Diphosphoinositol polyphosphate phosphohydrolase 1 OS=Homo sapiens OX=9606 GN=NUDT3 PE=1 SV=1	15	2	2		1775100	1670300	1581000	1.67547e+06	97153.1	0.0579857	1930100	1990700	2009400	1.97673e+06	16390.4	0.00829165	0.847594	0.0269153
O75146|HIP1R_HUMAN	Huntingtin-interacting protein 1-related protein OS=Homo sapiens OX=9606 GN=HIP1R PE=1 SV=2	4	4	4		2029400	1909600	2034700	1.99123e+06	70746.2	0.0355288	2249000	2230600	2215000	2.23153e+06	9287.83	0.00416208	0.892316	0.0269774
O00592-2|PODXL_HUMAN	Isoform 2 of Podocalyxin OS=Homo sapiens OX=9606 GN=PODXL	14	6	6	Carbamidomethylation	34141000	34459000	33119000	3.39063e+07	700144	0.0206494	37072000	35761000	38313000	3.70487e+07	1.27602e+06	0.0344417	0.915184	0.027227
O00592|PODXL_HUMAN	Podocalyxin OS=Homo sapiens OX=9606 GN=PODXL PE=1 SV=2	13	6	6	Carbamidomethylation	34141000	34459000	33119000	3.39063e+07	700144	0.0206494	37072000	35761000	38313000	3.70487e+07	1.27602e+06	0.0344417	0.915184	0.027227
Q9BSE5|SPEB_HUMAN	Agmatinase mitochondrial OS=Homo sapiens OX=9606 GN=AGMAT PE=1 SV=2	13	3	3		4319800	4412300	4460200	4.39743e+06	71370.9	0.0162301	3516400	3802100	3907000	3.74183e+06	83582.4	0.0223373	1.17521	0.0276694
O43447|PPIH_HUMAN	Peptidyl-prolyl cis-trans isomerase H OS=Homo sapiens OX=9606 GN=PPIH PE=1 SV=1	37	6	6	Carbamidomethylation	11836000	11868000	11244000	1.16493e+07	351393	0.0301643	12803000	12412000	12613000	1.26093e+07	115004	0.00912051	0.923866	0.0280543
Q9UBF2|COPG2_HUMAN	Coatomer subunit gamma-2 OS=Homo sapiens OX=9606 GN=COPG2 PE=1 SV=1	7	4	1	Carbamidomethylation	313440	447020	318430	359630	75723.1	0.210558	190100	230280	208110	209497	12418.9	0.0592798	1.71664	0.028119
Q15388|TOM20_HUMAN	Mitochondrial import receptor subunit TOM20 homolog OS=Homo sapiens OX=9606 GN=TOMM20 PE=1 SV=1	14	2	2		17643000	17371000	16648000	1.72207e+07	514253	0.0298626	18176000	18973000	19518000	18889000	341497	0.0180792	0.911677	0.0281838
P68104|EF1A1_HUMAN	Elongation factor 1-alpha 1 OS=Homo sapiens OX=9606 GN=EEF1A1 PE=1 SV=1	38	17	11	Carbamidomethylation	1019700000	973720000	945640000	9.79687e+08	3.73888e+07	0.038164	900090000	860990000	908280000	8.89787e+08	2.38313e+07	0.0267832	1.10104	0.0281838
O75616|ERAL1_HUMAN	GTPase Era mitochondrial OS=Homo sapiens OX=9606 GN=ERAL1 PE=1 SV=2	11	4	4		2201000	2205100	1994100	2133400	120655	0.0565551	2586400	2381900	2427700	2.46533e+06	41783.2	0.0169483	0.86536	0.0283139
Q5JTH9|RRP12_HUMAN	RRP12-like protein OS=Homo sapiens OX=9606 GN=RRP12 PE=1 SV=2	16	16	15	Carbamidomethylation	12059000	12208000	11637000	11968000	296177	0.0247474	12802000	12980000	12865000	1.28823e+07	62000.3	0.00481282	0.929024	0.0283792
P51149|RAB7A_HUMAN	Ras-related protein Rab-7a OS=Homo sapiens OX=9606 GN=RAB7A PE=1 SV=1	44	7	7	Carbamidomethylation	20086000	19600000	19917000	1.98677e+07	246727	0.0124185	22830000	21290000	21804000	2.19747e+07	356392	0.0162183	0.904117	0.0284446
A5YKK6|CNOT1_HUMAN	CCR4-NOT transcription complex subunit 1 OS=Homo sapiens OX=9606 GN=CNOT1 PE=1 SV=2	6	11	11	Carbamidomethylation	3714600	3683300	3429000	3.60897e+06	156639	0.0434029	4168300	4078500	4093300	4.11337e+06	17499.5	0.0042543	0.877375	0.0285759
Q96RP9|EFGM_HUMAN	Elongation factor G mitochondrial OS=Homo sapiens OX=9606 GN=GFM1 PE=1 SV=2	9	6	6		12078000	11557000	11357000	11664000	372219	0.0319118	12633000	12361000	13162000	1.27187e+07	401263	0.0315491	0.917077	0.0289734
Q96RP9-2|EFGM_HUMAN	Isoform 2 of Elongation factor G mitochondrial OS=Homo sapiens OX=9606 GN=GFM1	9	6	6		12078000	11557000	11357000	11664000	372219	0.0319118	12633000	12361000	13162000	1.27187e+07	401263	0.0315491	0.917077	0.0289734
P67809|YBOX1_HUMAN	Y-box-binding protein 1 OS=Homo sapiens OX=9606 GN=YBX1 PE=1 SV=3	56	14	11	Acetylation (Protein N-term)	53300000	55265000	56001000	5.48553e+07	1.39632e+06	0.0254547	57712000	57976000	59699000	5.84623e+07	888312	0.0151946	0.938302	0.0289734
P48047|ATPO_HUMAN	ATP synthase subunit O mitochondrial OS=Homo sapiens OX=9606 GN=ATP5PO PE=1 SV=1	38	6	6	Carbamidomethylation	62546000	63249000	60859000	62218000	1.2283e+06	0.0197418	65532000	65094000	66186000	65604000	546395	0.00832869	0.948387	0.0291072
P35754|GLRX1_HUMAN	Glutaredoxin-1 OS=Homo sapiens OX=9606 GN=GLRX PE=1 SV=2	38	3	3	Carbamidomethylation; Acetylation (Protein N-term)	9871300	9674100	9174200	9573200	359336	0.0375357	10605000	10381000	10736000	10574000	177725	0.0168078	0.905353	0.0291743
Q9UNH7|SNX6_HUMAN	Sorting nexin-6 OS=Homo sapiens OX=9606 GN=SNX6 PE=1 SV=1	21	7	7	Carbamidomethylation; Acetylation (Protein N-term)	13889000	13834000	13437000	13720000	246623	0.0179755	14484000	14419000	15150000	1.46843e+07	370047	0.0252001	0.934329	0.0293089
P19823|ITIH2_HUMAN	Inter-alpha-trypsin inhibitor heavy chain H2 OS=Homo sapiens OX=9606 GN=ITIH2 PE=1 SV=2	6	6	6		234580000	229970000	243810000	236120000	7.04735e+06	0.0298465	252040000	249760000	261120000	2.54307e+08	5.71756e+06	0.022483	0.928485	0.0296483
P62277|RS13_HUMAN	40S ribosomal protein S13 OS=Homo sapiens OX=9606 GN=RPS13 PE=1 SV=2	25	4	4		92056000	95837000	90143000	9.26787e+07	2.89762e+06	0.0312652	83645000	83810000	88306000	8.52537e+07	2.29546e+06	0.0269251	1.08709	0.0297852
P06703|S10A6_HUMAN	Protein S100-A6 OS=Homo sapiens OX=9606 GN=S100A6 PE=1 SV=1	44	5	5		743000000	702820000	761590000	7.35803e+08	3.00387e+07	0.0408243	811620000	869340000	799170000	826710000	3.53544e+07	0.0427652	0.890038	0.0298538
Q96G23|CERS2_HUMAN	Ceramide synthase 2 OS=Homo sapiens OX=9606 GN=CERS2 PE=1 SV=1	7	2	2		14036000	13944000	13907000	1.39623e+07	66425.4	0.00475747	12976000	12912000	13424000	13104000	258653	0.0197385	1.0655	0.0299226
Q7L2E3-3|DHX30_HUMAN	Isoform 3 of ATP-dependent RNA helicase DHX30 OS=Homo sapiens OX=9606 GN=DHX30	6	6	6	Carbamidomethylation	4577100	4700500	4328600	4535400	189424	0.0417657	5063800	5156600	5164800	5128400	19093.8	0.00372315	0.884369	0.0299916
Q7L2E3|DHX30_HUMAN	ATP-dependent RNA helicase DHX30 OS=Homo sapiens OX=9606 GN=DHX30 PE=1 SV=1	6	6	6	Carbamidomethylation	4577100	4700500	4328600	4535400	189424	0.0417657	5063800	5156600	5164800	5128400	19093.8	0.00372315	0.884369	0.0299916
Q7L2E3-2|DHX30_HUMAN	Isoform 2 of ATP-dependent RNA helicase DHX30 OS=Homo sapiens OX=9606 GN=DHX30	6	6	6	Carbamidomethylation	4577100	4700500	4328600	4535400	189424	0.0417657	5063800	5156600	5164800	5128400	19093.8	0.00372315	0.884369	0.0299916
P62861|RS30_HUMAN	40S ribosomal protein S30 OS=Homo sapiens OX=9606 GN=FAU PE=1 SV=1	19	2	2		66762000	67012000	63163000	6.56457e+07	2.15368e+06	0.0328077	71250000	70409000	72676000	71445000	1.1349e+06	0.0158849	0.918828	0.0301301
O95453-2|PARN_HUMAN	Isoform 2 of Poly(A)-specific ribonuclease PARN OS=Homo sapiens OX=9606 GN=PARN	11	5	5	Carbamidomethylation	2975000	3246200	2892700	3.03797e+06	184971	0.0608864	3509500	3651800	3419400	3526900	116309	0.0329775	0.86137	0.0302691
O95453-3|PARN_HUMAN	Isoform 3 of Poly(A)-specific ribonuclease PARN OS=Homo sapiens OX=9606 GN=PARN	11	5	5	Carbamidomethylation	2975000	3246200	2892700	3.03797e+06	184971	0.0608864	3509500	3651800	3419400	3526900	116309	0.0329775	0.86137	0.0302691
O95453|PARN_HUMAN	Poly(A)-specific ribonuclease PARN OS=Homo sapiens OX=9606 GN=PARN PE=1 SV=1	10	5	5	Carbamidomethylation	2975000	3246200	2892700	3.03797e+06	184971	0.0608864	3509500	3651800	3419400	3526900	116309	0.0329775	0.86137	0.0302691
P36578|RL4_HUMAN	60S ribosomal protein L4 OS=Homo sapiens OX=9606 GN=RPL4 PE=1 SV=5	40	17	17	Carbamidomethylation; Acetylation (Protein N-term)	221940000	223440000	222260000	2.22547e+08	790021	0.00354991	236190000	237960000	247330000	2.40493e+08	4.8469e+06	0.020154	0.925376	0.0303389
Q15365|PCBP1_HUMAN	Poly(rC)-binding protein 1 OS=Homo sapiens OX=9606 GN=PCBP1 PE=1 SV=2	53	14	10	Carbamidomethylation; Oxidation (M)	131010000	131210000	125020000	129080000	3.51748e+06	0.0272504	139740000	135680000	144750000	1.40057e+08	4.53592e+06	0.0323863	0.921627	0.0304789
P06733|ENOA_HUMAN	Alpha-enolase OS=Homo sapiens OX=9606 GN=ENO1 PE=1 SV=2	65	26	23	Carbamidomethylation; Oxidation (M)	1132700000	1106400000	1152500000	1.13053e+09	2.31262e+07	0.0204561	1189200000	1250900000	1277800000	1239300000	1.97502e+07	0.0159366	0.912235	0.0306902
Q8WVM8|SCFD1_HUMAN	Sec1 family domain-containing protein 1 OS=Homo sapiens OX=9606 GN=SCFD1 PE=1 SV=4	16	7	7	Carbamidomethylation; Acetylation (Protein N-term)	7245800	7078400	6363100	6.89577e+06	468835	0.0679888	8243600	7860800	8455000	8.18647e+06	297557	0.0363475	0.842337	0.030761
P23634-7|AT2B4_HUMAN	Isoform ZB of Plasma membrane calcium-transporting ATPase 4 OS=Homo sapiens OX=9606 GN=ATP2B4	17	13	8	Carbamidomethylation	3713900	3710600	3396200	3606900	182479	0.0505916	4221200	4087200	4168200	4.15887e+06	44317.5	0.0106561	0.86728	0.0309742
P23634-6|AT2B4_HUMAN	Isoform XB of Plasma membrane calcium-transporting ATPase 4 OS=Homo sapiens OX=9606 GN=ATP2B4	17	13	8	Carbamidomethylation	3713900	3710600	3396200	3606900	182479	0.0505916	4221200	4087200	4168200	4.15887e+06	44317.5	0.0106561	0.86728	0.0309742
P23634-8|AT2B4_HUMAN	Isoform ZD of Plasma membrane calcium-transporting ATPase 4 OS=Homo sapiens OX=9606 GN=ATP2B4	17	13	8	Carbamidomethylation	3713900	3710600	3396200	3606900	182479	0.0505916	4221200	4087200	4168200	4.15887e+06	44317.5	0.0106561	0.86728	0.0309742
P23634|AT2B4_HUMAN	Plasma membrane calcium-transporting ATPase 4 OS=Homo sapiens OX=9606 GN=ATP2B4 PE=1 SV=2	17	13	8	Carbamidomethylation	3713900	3710600	3396200	3606900	182479	0.0505916	4221200	4087200	4168200	4.15887e+06	44317.5	0.0106561	0.86728	0.0309742
P61201|CSN2_HUMAN	COP9 signalosome complex subunit 2 OS=Homo sapiens OX=9606 GN=COPS2 PE=1 SV=1	20	7	7		9906100	10332000	10114000	1.01174e+07	212970	0.0210499	10920000	10464000	10735000	1.07063e+07	148878	0.0139056	0.944989	0.0310456
P61201-2|CSN2_HUMAN	Isoform 2 of COP9 signalosome complex subunit 2 OS=Homo sapiens OX=9606 GN=COPS2	19	7	7		9906100	10332000	10114000	1.01174e+07	212970	0.0210499	10920000	10464000	10735000	1.07063e+07	148878	0.0139056	0.944989	0.0310456
P25787|PSA2_HUMAN	Proteasome subunit alpha type-2 OS=Homo sapiens OX=9606 GN=PSMA2 PE=1 SV=2	31	6	6		28308000	27619000	28270000	2.80657e+07	387291	0.0137995	21815000	23866000	24589000	2.34233e+07	588425	0.0251213	1.19819	0.031842
P08240|SRPRA_HUMAN	Signal recognition particle receptor subunit alpha OS=Homo sapiens OX=9606 GN=SRPRA PE=1 SV=2	21	10	10	Carbamidomethylation	5936500	6324600	5792800	6.01797e+06	275101	0.0457132	6610700	6579200	7109000	6766300	268681	0.0397087	0.889403	0.031842
Q9NVJ2|ARL8B_HUMAN	ADP-ribosylation factor-like protein 8B OS=Homo sapiens OX=9606 GN=ARL8B PE=1 SV=1	25	4	4	Carbamidomethylation	7650600	7453100	6930400	7344700	372136	0.0506672	8544700	7999300	8362100	8.30203e+06	194456	0.0234227	0.884687	0.0321366
Q9GZR7|DDX24_HUMAN	ATP-dependent RNA helicase DDX24 OS=Homo sapiens OX=9606 GN=DDX24 PE=1 SV=1	16	10	10	Carbamidomethylation	4586200	4233300	4185000	4.33483e+06	219025	0.0505268	4681100	4978800	5000000	4.88663e+06	60271.8	0.012334	0.88708	0.0322107
Q16718|NDUA5_HUMAN	NADH dehydrogenase [ubiquinone] 1 alpha subcomplex subunit 5 OS=Homo sapiens OX=9606 GN=NDUFA5 PE=1 SV=3	29	3	3		14743000	15314000	14477000	1.48447e+07	427661	0.0288091	15519000	16419000	16064000	1.60007e+07	225477	0.0140917	0.927753	0.0323594
Q16718-2|NDUA5_HUMAN	Isoform 2 of NADH dehydrogenase [ubiquinone] 1 alpha subcomplex subunit 5 OS=Homo sapiens OX=9606 GN=NDUFA5	29	3	3		14743000	15314000	14477000	1.48447e+07	427661	0.0288091	15519000	16419000	16064000	1.60007e+07	225477	0.0140917	0.927753	0.0323594
P61586|RHOA_HUMAN	Transforming protein RhoA OS=Homo sapiens OX=9606 GN=RHOA PE=1 SV=1	15	3	3	Carbamidomethylation	26790000	24817000	23293000	2.49667e+07	1.7533e+06	0.0702255	29774000	27894000	30903000	2.95237e+07	1.50623e+06	0.0510179	0.845649	0.032434
Q96JM3|CHAP1_HUMAN	Chromosome alignment-maintaining phosphoprotein 1 OS=Homo sapiens OX=9606 GN=CHAMP1 PE=1 SV=2	3	2	2	Acetylation (Protein N-term)	579690	672520	541340	597850	67449.1	0.11282	826460	752700	794870	791343	23395.3	0.0295641	0.755488	0.0325087
Q9HAB8|PPCS_HUMAN	Phosphopantothenate--cysteine ligase OS=Homo sapiens OX=9606 GN=PPCS PE=1 SV=2	9	3	3		5875700	5970300	5936700	5.92757e+06	47956.8	0.00809047	6699600	6300500	6699000	6.56637e+06	202928	0.0309042	0.902716	0.0325837
Q6DD87|ZN787_HUMAN	Zinc finger protein 787 OS=Homo sapiens OX=9606 GN=ZNF787 PE=1 SV=4	9	2	2	Carbamidomethylation	1063600	1026400	1064900	1.05163e+06	21862.4	0.020789	1314300	1162800	1244700	1240600	46147	0.0371973	0.847681	0.0327341
P56537|IF6_HUMAN	Eukaryotic translation initiation factor 6 OS=Homo sapiens OX=9606 GN=EIF6 PE=1 SV=1	47	7	7	Carbamidomethylation; Oxidation (M)	33094000	33193000	30829000	32372000	1.33719e+06	0.0413071	29421000	26897000	29397000	2.85717e+07	1.27382e+06	0.0445833	1.13301	0.0328095
P63104|1433Z_HUMAN	14-3-3 protein zeta/delta OS=Homo sapiens OX=9606 GN=YWHAZ PE=1 SV=1	57	14	10	Carbamidomethylation	290510000	283820000	272100000	2.82143e+08	9.31882e+06	0.0330287	303250000	299170000	313940000	3.05453e+08	7.41234e+06	0.0242667	0.923687	0.0328095
Q15233|NONO_HUMAN	Non-POU domain-containing octamer-binding protein OS=Homo sapiens OX=9606 GN=NONO PE=1 SV=4	38	14	13	Carbamidomethylation	71423000	71352000	65929000	69568000	3.15167e+06	0.0453034	80112000	74349000	80763000	78408000	3.24451e+06	0.0413798	0.887256	0.0328852
Q96QD8|S38A2_HUMAN	Sodium-coupled neutral amino acid transporter 2 OS=Homo sapiens OX=9606 GN=SLC38A2 PE=1 SV=2	11	3	3		15280000	15305000	15106000	1.52303e+07	108399	0.00711731	14076000	14098000	14674000	1.42827e+07	294114	0.0205924	1.06635	0.033037
Q08380|LG3BP_HUMAN	Galectin-3-binding protein OS=Homo sapiens OX=9606 GN=LGALS3BP PE=1 SV=1	9	3	3	Carbamidomethylation	1693700	1786000	1703300	1.72767e+06	50745.7	0.0293724	2100200	2040500	2398800	2.17983e+06	180619	0.082859	0.792568	0.0331131
P63167|DYL1_HUMAN	Dynein light chain 1 cytoplasmic OS=Homo sapiens OX=9606 GN=DYNLL1 PE=1 SV=1	49	3	3	Carbamidomethylation	19405000	18046000	16231000	17894000	1.59245e+06	0.0889935	22827000	20872000	22773000	2.21573e+07	969959	0.043776	0.807588	0.033266
P61604|CH10_HUMAN	10 kDa heat shock protein mitochondrial OS=Homo sapiens OX=9606 GN=HSPE1 PE=1 SV=2	31	3	3		102080000	96163000	91957000	9.67333e+07	5.08554e+06	0.0525728	108140000	107170000	113400000	109570000	3.14223e+06	0.0286779	0.882845	0.0333426
Q7Z2K6|ERMP1_HUMAN	Endoplasmic reticulum metallopeptidase 1 OS=Homo sapiens OX=9606 GN=ERMP1 PE=1 SV=2	9	7	7		10778000	10940000	10242000	1.06533e+07	365318	0.0342914	12158000	11288000	12320000	11922000	520478	0.0436569	0.893586	0.0334195
P49189|AL9A1_HUMAN	4-trimethylaminobutyraldehyde dehydrogenase OS=Homo sapiens OX=9606 GN=ALDH9A1 PE=1 SV=3	19	7	7	Carbamidomethylation	28353000	29306000	27363000	2.83407e+07	971559	0.0342814	30424000	30239000	31531000	3.07313e+07	652064	0.0212182	0.922208	0.0334965
P49189-3|AL9A1_HUMAN	Isoform 3 of 4-trimethylaminobutyraldehyde dehydrogenase OS=Homo sapiens OX=9606 GN=ALDH9A1	18	7	7	Carbamidomethylation	28353000	29306000	27363000	2.83407e+07	971559	0.0342814	30424000	30239000	31531000	3.07313e+07	652064	0.0212182	0.922208	0.0334965
P02795|MT2_HUMAN	Metallothionein-2 OS=Homo sapiens OX=9606 GN=MT2A PE=1 SV=1	66	3	1	Carbamidomethylation; Acetylation (Protein N-term)	4526100	3514000	3516400	3.85217e+06	583645	0.151511	5296600	5018400	5950900	5.42197e+06	467652	0.0862514	0.710474	0.0337287
Q9UIA9|XPO7_HUMAN	Exportin-7 OS=Homo sapiens OX=9606 GN=XPO7 PE=1 SV=3	10	9	9	Carbamidomethylation; Acetylation (Protein N-term)	8522900	8305700	8037600	8.28873e+06	243094	0.0293283	9119500	8665600	9244100	9.00973e+06	290980	0.0322962	0.919975	0.0337287
Q9UHX1-6|PUF60_HUMAN	Isoform 6 of Poly(U)-binding-splicing factor PUF60 OS=Homo sapiens OX=9606 GN=PUF60	38	14	14	Carbamidomethylation; Acetylation (Protein N-term)	26299000	26644000	24544000	25829000	1.12613e+06	0.0435995	29517000	27560000	29096000	2.87243e+07	801364	0.0278984	0.899203	0.0337287
Q969H8|MYDGF_HUMAN	Myeloid-derived growth factor OS=Homo sapiens OX=9606 GN=MYDGF PE=1 SV=1	23	2	2		5740900	5197100	6237400	5.72513e+06	520329	0.0908851	1003500	2101700	2154100	1753100	217971	0.124335	3.26572	0.0339625
Q9BZE1|RM37_HUMAN	39S ribosomal protein L37 mitochondrial OS=Homo sapiens OX=9606 GN=MRPL37 PE=1 SV=2	20	6	6	Carbamidomethylation	6896400	6453400	6327400	6.55907e+06	298855	0.0455637	7514600	7485900	7390600	7463700	49864	0.00668088	0.878796	0.0339625
P54136|SYRC_HUMAN	Arginine--tRNA ligase cytoplasmic OS=Homo sapiens OX=9606 GN=RARS1 PE=1 SV=2	39	22	22	Carbamidomethylation; Acetylation (Protein N-term)	24415000	25066000	24760000	24747000	325695	0.013161	26363000	27069000	28361000	2.72643e+07	696431	0.0255437	0.907669	0.0339625
P28072|PSB6_HUMAN	Proteasome subunit beta type-6 OS=Homo sapiens OX=9606 GN=PSMB6 PE=1 SV=4	20	5	5	Carbamidomethylation	56319000	56989000	53746000	5.56847e+07	1.71203e+06	0.0307451	61250000	58410000	62653000	60771000	2.126e+06	0.0349838	0.916303	0.0340408
P43686|PRS6B_HUMAN	26S proteasome regulatory subunit 6B OS=Homo sapiens OX=9606 GN=PSMC4 PE=1 SV=2	36	12	12	Carbamidomethylation; Acetylation (Protein N-term)	22731000	22512000	21620000	2.22877e+07	588493	0.0264044	24254000	23279000	23686000	2.37397e+07	251907	0.0106112	0.938837	0.0341193
Q96EY7|PTCD3_HUMAN	Pentatricopeptide repeat domain-containing protein 3 mitochondrial OS=Homo sapiens OX=9606 GN=PTCD3 PE=1 SV=3	8	5	5	Carbamidomethylation	4763300	4708000	4464500	4.64527e+06	158972	0.0342223	5487300	4957400	5284700	5.24313e+06	178184	0.0339842	0.885971	0.0341979
O60888-3|CUTA_HUMAN	Isoform C of Protein CutA OS=Homo sapiens OX=9606 GN=CUTA	21	2	2	Carbamidomethylation	2581500	2527000	2688700	2.59907e+06	82268.8	0.0316532	1853900	2224000	2073400	2.05043e+06	94280.8	0.0459809	1.26757	0.0345144
O60888|CUTA_HUMAN	Protein CutA OS=Homo sapiens OX=9606 GN=CUTA PE=1 SV=2	18	2	2	Carbamidomethylation	2581500	2527000	2688700	2.59907e+06	82268.8	0.0316532	1853900	2224000	2073400	2.05043e+06	94280.8	0.0459809	1.26757	0.0345144
O60888-2|CUTA_HUMAN	Isoform A of Protein CutA OS=Homo sapiens OX=9606 GN=CUTA	16	2	2	Carbamidomethylation	2581500	2527000	2688700	2.59907e+06	82268.8	0.0316532	1853900	2224000	2073400	2.05043e+06	94280.8	0.0459809	1.26757	0.0345144
P83881|RL36A_HUMAN	60S ribosomal protein L36a OS=Homo sapiens OX=9606 GN=RPL36A PE=1 SV=2	16	2	1	Carbamidomethylation	28250000	28983000	30278000	2.91703e+07	1.0269e+06	0.0352035	30666000	32784000	32743000	3.20643e+07	404184	0.0126054	0.909744	0.0345939
Q9BTT0|AN32E_HUMAN	Acidic leucine-rich nuclear phosphoprotein 32 family member E OS=Homo sapiens OX=9606 GN=ANP32E PE=1 SV=1	18	3	3	Carbamidomethylation	16889000	17277000	15013000	16393000	1.21076e+06	0.0738583	13051000	13772000	14399000	1.37407e+07	371374	0.0270274	1.19303	0.035156
Q9BTT0-3|AN32E_HUMAN	Isoform 3 of Acidic leucine-rich nuclear phosphoprotein 32 family member E OS=Homo sapiens OX=9606 GN=ANP32E	21	3	3	Carbamidomethylation	16889000	17277000	15013000	16393000	1.21076e+06	0.0738583	13051000	13772000	14399000	1.37407e+07	371374	0.0270274	1.19303	0.035156
Q9GZP4-2|PITH1_HUMAN	Isoform 2 of PITH domain-containing protein 1 OS=Homo sapiens OX=9606 GN=PITHD1	18	3	3	Carbamidomethylation	3358700	3502800	3238000	3366500	132572	0.0393798	3624100	3955500	4079400	3.88633e+06	97817.8	0.0251697	0.866241	0.035156
Q9GZP4|PITH1_HUMAN	PITH domain-containing protein 1 OS=Homo sapiens OX=9606 GN=PITHD1 PE=1 SV=1	18	3	3	Carbamidomethylation	3358700	3502800	3238000	3366500	132572	0.0393798	3624100	3955500	4079400	3.88633e+06	97817.8	0.0251697	0.866241	0.035156
Q96CS3|FAF2_HUMAN	FAS-associated factor 2 OS=Homo sapiens OX=9606 GN=FAF2 PE=1 SV=2	25	7	7	Carbamidomethylation	8761100	9204200	8928700	8.96467e+06	223729	0.0249567	8397500	8554800	8367400	8439900	94496	0.0111963	1.06218	0.035156
Q15785|TOM34_HUMAN	Mitochondrial import receptor subunit TOM34 OS=Homo sapiens OX=9606 GN=TOMM34 PE=1 SV=2	43	10	10	Carbamidomethylation	14872000	14792000	14224000	1.46293e+07	353301	0.0241502	15959000	15163000	15944000	1.56887e+07	398221	0.0253827	0.932478	0.035156
P23921|RIR1_HUMAN	Ribonucleoside-diphosphate reductase large subunit OS=Homo sapiens OX=9606 GN=RRM1 PE=1 SV=1	25	16	16	Carbamidomethylation	21278000	21885000	21263000	2.14753e+07	354861	0.0165241	22229000	22692000	23362000	22761000	368525	0.0161911	0.943514	0.0352371
O75390|CISY_HUMAN	Citrate synthase mitochondrial OS=Homo sapiens OX=9606 GN=CS PE=1 SV=2	15	8	8		56553000	56707000	54303000	5.58543e+07	1.3457e+06	0.024093	59337000	59108000	62758000	60401000	1.85067e+06	0.0306397	0.924725	0.0353997
P33991|MCM4_HUMAN	DNA replication licensing factor MCM4 OS=Homo sapiens OX=9606 GN=MCM4 PE=1 SV=5	33	20	20	Carbamidomethylation; Acetylation (Protein N-term)	22583000	22392000	20941000	21972000	897965	0.0408686	24389000	23346000	24984000	2.42397e+07	820134	0.0338344	0.906448	0.0354813
O15027|SC16A_HUMAN	Protein transport protein Sec16A OS=Homo sapiens OX=9606 GN=SEC16A PE=1 SV=4	8	12	12	Carbamidomethylation	5129000	5175700	4689500	4.99807e+06	268245	0.0536697	5896100	5481200	5624300	5667200	97394.4	0.0171856	0.881929	0.0357273
O15027-5|SC16A_HUMAN	Isoform 5 of Protein transport protein Sec16A OS=Homo sapiens OX=9606 GN=SEC16A	8	12	12	Carbamidomethylation	5129000	5175700	4689500	4.99807e+06	268245	0.0536697	5896100	5481200	5624300	5667200	97394.4	0.0171856	0.881929	0.0357273
Q16555-2|DPYL2_HUMAN	Isoform 2 of Dihydropyrimidinase-related protein 2 OS=Homo sapiens OX=9606 GN=DPYSL2	48	16	16	Carbamidomethylation	27301000	26821000	26292000	2.68047e+07	504698	0.0188287	29662000	28377000	28053000	2.86973e+07	322168	0.0112264	0.934047	0.0358096
Q16555|DPYL2_HUMAN	Dihydropyrimidinase-related protein 2 OS=Homo sapiens OX=9606 GN=DPYSL2 PE=1 SV=1	45	16	16	Carbamidomethylation	27301000	26821000	26292000	2.68047e+07	504698	0.0188287	29662000	28377000	28053000	2.86973e+07	322168	0.0112264	0.934047	0.0358096
Q8NC56|LEMD2_HUMAN	LEM domain-containing protein 2 OS=Homo sapiens OX=9606 GN=LEMD2 PE=1 SV=1	6	3	3	Acetylation (Protein N-term)	1965200	2059900	1905600	1976900	77812.5	0.0393609	2306500	2098600	2247200	2.21743e+06	78622.9	0.0354567	0.891526	0.0360579
Q9BYD6|RM01_HUMAN	39S ribosomal protein L1 mitochondrial OS=Homo sapiens OX=9606 GN=MRPL1 PE=1 SV=2	29	7	7		5741700	5499800	5543600	5.59503e+06	128891	0.0230367	6146600	5985600	5808800	5.98033e+06	100590	0.0168201	0.935572	0.0360579
P14866|HNRPL_HUMAN	Heterogeneous nuclear ribonucleoprotein L OS=Homo sapiens OX=9606 GN=HNRNPL PE=1 SV=2	41	18	17	Carbamidomethylation	80205000	77904000	74623000	7.75773e+07	2.8053e+06	0.0361614	85205000	82278000	85558000	84347000	1.6586e+06	0.019664	0.91974	0.0362243
P55263-2|ADK_HUMAN	Isoform 2 of Adenosine kinase OS=Homo sapiens OX=9606 GN=ADK	24	8	8	Carbamidomethylation	18592000	19233000	19124000	18983000	342974	0.0180674	20077000	20508000	21566000	20717000	560334	0.0270471	0.916301	0.0363915
P55263|ADK_HUMAN	Adenosine kinase OS=Homo sapiens OX=9606 GN=ADK PE=1 SV=2	23	8	8	Carbamidomethylation	18592000	19233000	19124000	18983000	342974	0.0180674	20077000	20508000	21566000	20717000	560334	0.0270471	0.916301	0.0363915
P41236|IPP2_HUMAN	Protein phosphatase inhibitor 2 OS=Homo sapiens OX=9606 GN=PPP1R2 PE=1 SV=2	27	5	5	Acetylation (Protein N-term)	11088000	11049000	10620000	10919000	259675	0.0237819	11545000	12159000	12603000	1.21023e+07	274170	0.0226543	0.902223	0.0367282
Q6UVK1|CSPG4_HUMAN	Chondroitin sulfate proteoglycan 4 OS=Homo sapiens OX=9606 GN=CSPG4 PE=1 SV=2	7	12	12	Carbamidomethylation	6098700	6330300	5957200	6.12873e+06	188354	0.030733	6781100	6845500	6402700	6.67643e+06	223452	0.0334688	0.917965	0.0367282
Q13263|TIF1B_HUMAN	Transcription intermediary factor 1-beta OS=Homo sapiens OX=9606 GN=TRIM28 PE=1 SV=5	52	21	21	Carbamidomethylation; Acetylation (Protein N-term)	48007000	47060000	45213000	46760000	1.42095e+06	0.0303882	49887000	50832000	54154000	5.16243e+07	1.73506e+06	0.0336094	0.905774	0.0367282
Q9NQC3-2|RTN4_HUMAN	Isoform B of Reticulon-4 OS=Homo sapiens OX=9606 GN=RTN4	39	7	7	Carbamidomethylation; Acetylation (Protein N-term)	27353000	25371000	25591000	26105000	1.08638e+06	0.0416159	28032000	29053000	29112000	2.87323e+07	204310	0.0071108	0.908558	0.0368129
Q9NQC3-5|RTN4_HUMAN	Isoform B2 of Reticulon-4 OS=Homo sapiens OX=9606 GN=RTN4	37	7	7	Carbamidomethylation; Acetylation (Protein N-term)	27353000	25371000	25591000	26105000	1.08638e+06	0.0416159	28032000	29053000	29112000	2.87323e+07	204310	0.0071108	0.908558	0.0368129
Q9NQC3|RTN4_HUMAN	Reticulon-4 OS=Homo sapiens OX=9606 GN=RTN4 PE=1 SV=2	12	7	7	Carbamidomethylation; Acetylation (Protein N-term)	27353000	25371000	25591000	26105000	1.08638e+06	0.0416159	28032000	29053000	29112000	2.87323e+07	204310	0.0071108	0.908558	0.0368129
Q9UKN8|TF3C4_HUMAN	General transcription factor 3C polypeptide 4 OS=Homo sapiens OX=9606 GN=GTF3C4 PE=1 SV=2	13	7	7	Carbamidomethylation	5342000	5606000	5544300	5.49743e+06	138099	0.0251207	5700300	6027500	5984400	5.90407e+06	62645.6	0.0106106	0.931127	0.0369828
Q96S82|UBL7_HUMAN	Ubiquitin-like protein 7 OS=Homo sapiens OX=9606 GN=UBL7 PE=1 SV=2	12	2	2		477200	575060	488250	513503	53595.2	0.104372	338070	243070	361750	314297	59735.5	0.190061	1.63382	0.0372392
Q16531|DDB1_HUMAN	DNA damage-binding protein 1 OS=Homo sapiens OX=9606 GN=DDB1 PE=1 SV=1	25	23	23	Carbamidomethylation	29672000	30666000	28840000	29726000	914197	0.0307541	32394000	31200000	33557000	3.23837e+07	1.1785e+06	0.0363919	0.917932	0.037325
O43237|DC1L2_HUMAN	Cytoplasmic dynein 1 light intermediate chain 2 OS=Homo sapiens OX=9606 GN=DYNC1LI2 PE=1 SV=1	12	4	4		4997800	4684900	4532900	4.73853e+06	237045	0.050025	5172800	5471900	5272000	5.30557e+06	107046	0.0201762	0.893125	0.0375837
P49736|MCM2_HUMAN	DNA replication licensing factor MCM2 OS=Homo sapiens OX=9606 GN=MCM2 PE=1 SV=4	27	16	16	Carbamidomethylation; Acetylation (Protein N-term)	21478000	21499000	20133000	2.10367e+07	782669	0.037205	23621000	22134000	23334000	2.30297e+07	623811	0.0270873	0.913459	0.0375837
P84085|ARF5_HUMAN	ADP-ribosylation factor 5 OS=Homo sapiens OX=9606 GN=ARF5 PE=1 SV=2	27	4	2		5902200	5760600	5323300	5.66203e+06	301774	0.0532979	6622400	6537500	6482100	6.54733e+06	35169.2	0.00537153	0.864785	0.0381066
Q06265|EXOS9_HUMAN	Exosome complex component RRP45 OS=Homo sapiens OX=9606 GN=EXOSC9 PE=1 SV=3	7	3	3	Carbamidomethylation	6728600	6672600	6470900	6.62403e+06	135541	0.020462	6835100	6985100	7149500	6989900	93561.5	0.0133852	0.947658	0.0382825
Q06265-2|EXOS9_HUMAN	Isoform 2 of Exosome complex component RRP45 OS=Homo sapiens OX=9606 GN=EXOSC9	7	3	3	Carbamidomethylation	6728600	6672600	6470900	6.62403e+06	135541	0.020462	6835100	6985100	7149500	6989900	93561.5	0.0133852	0.947658	0.0382825
P00734|THRB_HUMAN	Prothrombin OS=Homo sapiens OX=9606 GN=F2 PE=1 SV=2	6	4	4	Carbamidomethylation	30892000	30275000	27746000	2.96377e+07	1.66703e+06	0.0562469	34787000	33602000	34300000	3.42297e+07	384299	0.0112271	0.865847	0.0384592
Q15599|NHRF2_HUMAN	Na(+)/H(+) exchange regulatory cofactor NHE-RF2 OS=Homo sapiens OX=9606 GN=SLC9A3R2 PE=1 SV=2	13	3	3		1978700	1974000	1946200	1966300	17565	0.00893303	2143900	2072000	2214200	2.14337e+06	71100.2	0.0331722	0.917389	0.0386367
P31350|RIR2_HUMAN	Ribonucleoside-diphosphate reductase subunit M2 OS=Homo sapiens OX=9606 GN=RRM2 PE=1 SV=1	15	4	4		4937500	4946900	4933300	4.93923e+06	6963.72	0.00140988	5874000	5360300	5674700	5.63633e+06	171520	0.0304311	0.87632	0.038815
P31350-2|RIR2_HUMAN	Isoform 2 of Ribonucleoside-diphosphate reductase subunit M2 OS=Homo sapiens OX=9606 GN=RRM2	13	4	4		4937500	4946900	4933300	4.93923e+06	6963.72	0.00140988	5874000	5360300	5674700	5.63633e+06	171520	0.0304311	0.87632	0.038815
Q9P2J5|SYLC_HUMAN	Leucine--tRNA ligase cytoplasmic OS=Homo sapiens OX=9606 GN=LARS1 PE=1 SV=2	17	17	17	Carbamidomethylation	19224000	19412000	18340000	18992000	572419	0.03014	20697000	20208000	20355000	20420000	108611	0.00531885	0.930069	0.0389045
Q6PIU2|NCEH1_HUMAN	Neutral cholesterol ester hydrolase 1 OS=Homo sapiens OX=9606 GN=NCEH1 PE=1 SV=3	20	7	7	Carbamidomethylation	10584000	10695000	9967400	1.04155e+07	391986	0.037635	11284000	11058000	11698000	1.13467e+07	320511	0.0282471	0.917932	0.0390841
Q6PIU2-2|NCEH1_HUMAN	Isoform 2 of Neutral cholesterol ester hydrolase 1 OS=Homo sapiens OX=9606 GN=NCEH1	19	7	7	Carbamidomethylation	10584000	10695000	9967400	1.04155e+07	391986	0.037635	11284000	11058000	11698000	1.13467e+07	320511	0.0282471	0.917932	0.0390841
Q9H2H9|S38A1_HUMAN	Sodium-coupled neutral amino acid transporter 1 OS=Homo sapiens OX=9606 GN=SLC38A1 PE=1 SV=1	5	2	2	Carbamidomethylation	6400600	6344900	5830100	6.19187e+06	314535	0.050798	6926900	6699900	7213400	6.94673e+06	256814	0.036969	0.891335	0.0394457
Q96G21|IMP4_HUMAN	U3 small nucleolar ribonucleoprotein protein IMP4 OS=Homo sapiens OX=9606 GN=IMP4 PE=1 SV=1	13	3	3		1480500	1248000	1368300	1365600	116274	0.0851446	1623400	1641800	1736400	1667200	48960.8	0.0293671	0.819098	0.0395367
P05114|HMGN1_HUMAN	Non-histone chromosomal protein HMG-14 OS=Homo sapiens OX=9606 GN=HMGN1 PE=1 SV=3	34	3	3		35143000	37153000	35461000	35919000	1.08044e+06	0.0300799	34447000	33053000	32325000	33275000	496952	0.0149347	1.07946	0.0397192
Q9P035|HACD3_HUMAN	Very-long-chain (3R)-3-hydroxyacyl-CoA dehydratase 3 OS=Homo sapiens OX=9606 GN=HACD3 PE=1 SV=2	14	4	4		19794000	20693000	18163000	19550000	1.28253e+06	0.0656024	16254000	16739000	17491000	16828000	410892	0.0244172	1.16175	0.0398107
O95470|SGPL1_HUMAN	Sphingosine-1-phosphate lyase 1 OS=Homo sapiens OX=9606 GN=SGPL1 PE=1 SV=3	9	4	4		3028100	3255900	2806200	3.03007e+06	224856	0.0742084	3700700	3395200	3617100	3571000	117097	0.0327911	0.84852	0.0399945
P17844|DDX5_HUMAN	Probable ATP-dependent RNA helicase DDX5 OS=Homo sapiens OX=9606 GN=DDX5 PE=1 SV=1	39	20	11	Carbamidomethylation	44376000	44586000	41044000	4.33353e+07	1.98713e+06	0.0458547	47746000	46841000	49514000	4.80337e+07	1.33908e+06	0.0278779	0.902187	0.0400867
P12109|CO6A1_HUMAN	Collagen alpha-1(VI) chain OS=Homo sapiens OX=9606 GN=COL6A1 PE=1 SV=3	4	3	3		8587700	8764800	7915500	8.42267e+06	448056	0.0531965	9946000	9020700	9919800	9.62883e+06	458779	0.0476464	0.874734	0.0403645
P62834|RAP1A_HUMAN	Ras-related protein Rap-1A OS=Homo sapiens OX=9606 GN=RAP1A PE=1 SV=1	42	7	1	Carbamidomethylation	1174100	1130000	1047300	1.11713e+06	64371.8	0.0576223	882200	821960	997610	900590	87985.3	0.0976974	1.24045	0.0404576
Q9Y265|RUVB1_HUMAN	RuvB-like 1 OS=Homo sapiens OX=9606 GN=RUVBL1 PE=1 SV=1	42	13	13	Carbamidomethylation	44752000	43120000	45608000	4.44933e+07	1.26401e+06	0.0284089	50090000	46446000	49392000	4.86427e+07	1.53111e+06	0.0314767	0.914698	0.040738
P58546|MTPN_HUMAN	Myotrophin OS=Homo sapiens OX=9606 GN=MTPN PE=1 SV=2	22	2	2		32513000	31241000	30765000	3.15063e+07	903702	0.0286832	33497000	32891000	34282000	3.35567e+07	695713	0.0207325	0.938899	0.0408319
Q8N6H7-2|ARFG2_HUMAN	Isoform 2 of ADP-ribosylation factor GTPase-activating protein 2 OS=Homo sapiens OX=9606 GN=ARFGAP2	6	2	2		2843800	2744900	2535100	2.70793e+06	157635	0.0582123	3011500	3020700	3211100	3081100	97297.1	0.0315787	0.878885	0.0408319
Q8N6H7|ARFG2_HUMAN	ADP-ribosylation factor GTPase-activating protein 2 OS=Homo sapiens OX=9606 GN=ARFGAP2 PE=1 SV=1	5	2	2		2843800	2744900	2535100	2.70793e+06	157635	0.0582123	3011500	3020700	3211100	3081100	97297.1	0.0315787	0.878885	0.0408319
Q92734-2|TFG_HUMAN	Isoform 2 of Protein TFG OS=Homo sapiens OX=9606 GN=TFG	24	6	6		31521000	31650000	31448000	3.15397e+07	102286	0.00324308	32916000	33245000	34360000	33507000	583021	0.0174	0.941286	0.0408319
Q92734|TFG_HUMAN	Protein TFG OS=Homo sapiens OX=9606 GN=TFG PE=1 SV=2	24	6	6		31521000	31650000	31448000	3.15397e+07	102286	0.00324308	32916000	33245000	34360000	33507000	583021	0.0174	0.941286	0.0408319
P46777|RL5_HUMAN	60S ribosomal protein L5 OS=Homo sapiens OX=9606 GN=RPL5 PE=1 SV=3	31	12	12	Carbamidomethylation	444180000	445500000	412320000	434000000	1.8787e+07	0.0432881	484250000	461020000	488980000	4.78083e+08	1.40929e+07	0.0294779	0.907792	0.0408319
Q9NQG5|RPR1B_HUMAN	Regulation of nuclear pre-mRNA domain-containing protein 1B OS=Homo sapiens OX=9606 GN=RPRD1B PE=1 SV=1	26	7	6		9716300	9890600	9331100	9646000	286298	0.0296805	10772000	10082000	10892000	10582000	408697	0.0386219	0.911548	0.0409261
P36955|PEDF_HUMAN	Pigment epithelium-derived factor OS=Homo sapiens OX=9606 GN=SERPINF1 PE=1 SV=4	6	2	2		45153000	44082000	41815000	4.36833e+07	1.70434e+06	0.0390157	48325000	46450000	51002000	4.85923e+07	2.27731e+06	0.0468656	0.898976	0.0412098
P61106|RAB14_HUMAN	Ras-related protein Rab-14 OS=Homo sapiens OX=9606 GN=RAB14 PE=1 SV=4	59	10	10	Carbamidomethylation	38787000	35349000	35134000	3.64233e+07	2.04982e+06	0.0562776	30216000	33418000	32331000	3.19883e+07	746429	0.0233344	1.13864	0.0413048
P60866|RS20_HUMAN	40S ribosomal protein S20 OS=Homo sapiens OX=9606 GN=RPS20 PE=1 SV=1	25	3	3	Carbamidomethylation	249100000	249120000	238010000	245410000	6.4086e+06	0.0261138	263700000	255690000	273050000	2.64147e+08	8.68096e+06	0.0328642	0.929067	0.0414954
P60866-2|RS20_HUMAN	Isoform 2 of 40S ribosomal protein S20 OS=Homo sapiens OX=9606 GN=RPS20	21	3	3	Carbamidomethylation	249100000	249120000	238010000	245410000	6.4086e+06	0.0261138	263700000	255690000	273050000	2.64147e+08	8.68096e+06	0.0328642	0.929067	0.0414954
P14923|PLAK_HUMAN	Junction plakoglobin OS=Homo sapiens OX=9606 GN=JUP PE=1 SV=3	8	4	4	Carbamidomethylation	1983100	2037800	1750800	1923900	152383	0.0792055	2278500	2167400	2479500	2.30847e+06	156290	0.0677028	0.83341	0.0415911
Q05639|EF1A2_HUMAN	Elongation factor 1-alpha 2 OS=Homo sapiens OX=9606 GN=EEF1A2 PE=1 SV=1	22	9	3	Carbamidomethylation	5168000	6435000	4871800	5491600	830323	0.151199	4231900	3420800	4175600	3.94277e+06	386519	0.0980325	1.39283	0.0415911
P20340-2|RAB6A_HUMAN	Isoform 2 of Ras-related protein Rab-6A OS=Homo sapiens OX=9606 GN=RAB6A	23	3	3		7843900	7825000	7416300	7.69507e+06	241604	0.0313972	8491200	8222500	9082300	8.59867e+06	431018	0.0501261	0.894914	0.0422669
Q9H2G2-2|SLK_HUMAN	Isoform 2 of STE20-like serine/threonine-protein kinase OS=Homo sapiens OX=9606 GN=SLK	13	11	11	Carbamidomethylation	5021200	5230200	5397500	5216300	188535	0.0361434	5640900	5799700	5497800	5.64613e+06	150958	0.0267364	0.923871	0.0422669
Q9H2G2|SLK_HUMAN	STE20-like serine/threonine-protein kinase OS=Homo sapiens OX=9606 GN=SLK PE=1 SV=1	13	11	11	Carbamidomethylation	5021200	5230200	5397500	5216300	188535	0.0361434	5640900	5799700	5497800	5.64613e+06	150958	0.0267364	0.923871	0.0422669
P51884|LUM_HUMAN	Lumican OS=Homo sapiens OX=9606 GN=LUM PE=1 SV=2	10	2	2	Carbamidomethylation	7755100	7343000	6594900	7231000	588153	0.0813377	8891800	8294300	8854800	8680300	286824	0.033043	0.833036	0.042658
Q13144|EI2BE_HUMAN	Translation initiation factor eIF-2B subunit epsilon OS=Homo sapiens OX=9606 GN=EIF2B5 PE=1 SV=3	12	5	5	Carbamidomethylation	5058900	5346600	4861000	5.08883e+06	244180	0.0479835	5806500	5610600	5538200	5.65177e+06	57494.7	0.0101729	0.900397	0.0428549
O60518|RNBP6_HUMAN	Ran-binding protein 6 OS=Homo sapiens OX=9606 GN=RANBP6 PE=1 SV=2	4	4	1		297750	315170	240710	284543	38947.2	0.136876	404630	345630	404700	384987	30074.4	0.0781181	0.739099	0.0433511
Q9BZI7-2|REN3B_HUMAN	Isoform 2 of Regulator of nonsense transcripts 3B OS=Homo sapiens OX=9606 GN=UPF3B	9	3	3		1955600	1755200	1677300	1.79603e+06	143573	0.079939	2161800	2185700	2225500	2191000	21611.6	0.00986383	0.819732	0.0436516
Q9BZI7|REN3B_HUMAN	Regulator of nonsense transcripts 3B OS=Homo sapiens OX=9606 GN=UPF3B PE=1 SV=1	8	3	3		1955600	1755200	1677300	1.79603e+06	143573	0.079939	2161800	2185700	2225500	2191000	21611.6	0.00986383	0.819732	0.0436516
P40925|MDHC_HUMAN	Malate dehydrogenase cytoplasmic OS=Homo sapiens OX=9606 GN=MDH1 PE=1 SV=4	42	12	12	Carbamidomethylation	99296000	98127000	91955000	9.64593e+07	3.94441e+06	0.040892	106440000	101780000	109270000	105830000	3.74914e+06	0.035426	0.911455	0.0436516
P40925-3|MDHC_HUMAN	Isoform 3 of Malate dehydrogenase cytoplasmic OS=Homo sapiens OX=9606 GN=MDH1	40	12	12	Carbamidomethylation	99296000	98127000	91955000	9.64593e+07	3.94441e+06	0.040892	106440000	101780000	109270000	105830000	3.74914e+06	0.035426	0.911455	0.0436516
P48444|COPD_HUMAN	Coatomer subunit delta OS=Homo sapiens OX=9606 GN=ARCN1 PE=1 SV=1	28	13	13	Carbamidomethylation	17105000	16989000	16076000	1.67233e+07	563599	0.0337014	18349000	17453000	18718000	1.81733e+07	634530	0.0349154	0.920213	0.0440555
P02771|FETA_HUMAN	Alpha-fetoprotein OS=Homo sapiens OX=9606 GN=AFP PE=1 SV=1	3	2	2	Carbamidomethylation	45594000	47154000	41331000	44693000	3.01425e+06	0.0674434	55545000	48533000	54878000	5.29853e+07	3.25741e+06	0.0614777	0.843498	0.0442588
P07339|CATD_HUMAN	Cathepsin D OS=Homo sapiens OX=9606 GN=CTSD PE=1 SV=1	22	6	6	Carbamidomethylation	8847700	9633300	9031100	9170700	410984	0.0448149	9750200	10086000	10507000	10114400	235295	0.0232634	0.906697	0.0444631
O15372|EIF3H_HUMAN	Eukaryotic translation initiation factor 3 subunit H OS=Homo sapiens OX=9606 GN=EIF3H PE=1 SV=1	11	3	3		11289000	11684000	11675000	1.15493e+07	225500	0.019525	12775000	13244000	12146000	1.27217e+07	549216	0.0431717	0.907848	0.0446684
Q15366-4|PCBP2_HUMAN	Isoform 4 of Poly(rC)-binding protein 2 OS=Homo sapiens OX=9606 GN=PCBP2	51	12	1	Carbamidomethylation; Oxidation (M)	3351700	3187600	3615600	3.38497e+06	215931	0.063791	2634800	2926200	3047600	2.86953e+06	90973.3	0.0317032	1.17962	0.0447713
Q15366-5|PCBP2_HUMAN	Isoform 5 of Poly(rC)-binding protein 2 OS=Homo sapiens OX=9606 GN=PCBP2	50	12	1	Carbamidomethylation; Oxidation (M)	3351700	3187600	3615600	3.38497e+06	215931	0.063791	2634800	2926200	3047600	2.86953e+06	90973.3	0.0317032	1.17962	0.0447713
Q07021|C1QBP_HUMAN	Complement component 1 Q subcomponent-binding protein mitochondrial OS=Homo sapiens OX=9606 GN=C1QBP PE=1 SV=1	30	5	5	Carbamidomethylation	153060000	152310000	152460000	152610000	396863	0.0026005	124090000	137140000	135650000	1.32293e+08	2.48252e+06	0.0187653	1.15357	0.0448745
P09496-2|CLCA_HUMAN	Isoform Non-brain of Clathrin light chain A OS=Homo sapiens OX=9606 GN=CLTA	18	3	3		27977000	28142000	26263000	2.74607e+07	1.04049e+06	0.03789	29693000	29335000	30457000	2.98283e+07	562359	0.0188532	0.920624	0.044978
P09496-4|CLCA_HUMAN	Isoform 4 of Clathrin light chain A OS=Homo sapiens OX=9606 GN=CLTA	17	3	3		27977000	28142000	26263000	2.74607e+07	1.04049e+06	0.03789	29693000	29335000	30457000	2.98283e+07	562359	0.0188532	0.920624	0.044978
P09496-3|CLCA_HUMAN	Isoform 3 of Clathrin light chain A OS=Homo sapiens OX=9606 GN=CLTA	17	3	3		27977000	28142000	26263000	2.74607e+07	1.04049e+06	0.03789	29693000	29335000	30457000	2.98283e+07	562359	0.0188532	0.920624	0.044978
P09496|CLCA_HUMAN	Clathrin light chain A OS=Homo sapiens OX=9606 GN=CLTA PE=1 SV=1	16	3	3		27977000	28142000	26263000	2.74607e+07	1.04049e+06	0.03789	29693000	29335000	30457000	2.98283e+07	562359	0.0188532	0.920624	0.044978
P14625|ENPL_HUMAN	Endoplasmin OS=Homo sapiens OX=9606 GN=HSP90B1 PE=1 SV=1	42	31	30	Carbamidomethylation; Oxidation (M)	135310000	135940000	125930000	1.32393e+08	5.60627e+06	0.0423455	147970000	140210000	146820000	145000000	3.4144e+06	0.0235476	0.913057	0.044978
P26038|MOES_HUMAN	Moesin OS=Homo sapiens OX=9606 GN=MSN PE=1 SV=3	46	25	18	Carbamidomethylation	131450000	130580000	121080000	1.27703e+08	5.75245e+06	0.0450454	147480000	135350000	142410000	1.41747e+08	3.89874e+06	0.027505	0.900927	0.0451856
Q15181|IPYR_HUMAN	Inorganic pyrophosphatase OS=Homo sapiens OX=9606 GN=PPA1 PE=1 SV=2	43	8	8	Carbamidomethylation; Acetylation (Protein N-term)	56898000	52104000	56681000	5.52277e+07	2.70735e+06	0.0490216	58984000	61650000	63935000	61523000	1.35739e+06	0.0220632	0.897675	0.0452898
Q9BYG3|MK67I_HUMAN	MKI67 FHA domain-interacting nucleolar phosphoprotein OS=Homo sapiens OX=9606 GN=NIFK PE=1 SV=1	41	10	10	Carbamidomethylation	12806000	12951000	12553000	12770000	201427	0.0157735	13246000	13307000	13058000	1.32037e+07	125098	0.00947451	0.967156	0.0456037
Q9UI12-2|VATH_HUMAN	Isoform 2 of V-type proton ATPase subunit H OS=Homo sapiens OX=9606 GN=ATP6V1H	7	2	2		1181400	1285700	1091900	1.18633e+06	96994.1	0.0817596	1536700	1335300	1393000	1.42167e+06	43989.1	0.030942	0.834467	0.0457088
Q9UI12|VATH_HUMAN	V-type proton ATPase subunit H OS=Homo sapiens OX=9606 GN=ATP6V1H PE=1 SV=1	7	2	2		1181400	1285700	1091900	1.18633e+06	96994.1	0.0817596	1536700	1335300	1393000	1.42167e+06	43989.1	0.030942	0.834467	0.0457088
Q53H96|P5CR3_HUMAN	Pyrroline-5-carboxylate reductase 3 OS=Homo sapiens OX=9606 GN=PYCR3 PE=1 SV=3	9	2	2		3013000	2786900	2629900	2.80993e+06	192586	0.0685375	3144200	3403300	3179700	3242400	115338	0.0355718	0.866621	0.0458142
Q06787-5|FMR1_HUMAN	Isoform 4 of Synaptic functional regulator FMR1 OS=Homo sapiens OX=9606 GN=FMR1	12	6	1		520170	422490	567410	503357	73908.5	0.146831	343610	378750	343140	355167	18114.8	0.0510038	1.41724	0.0459198
Q06787-3|FMR1_HUMAN	Isoform 2 of Synaptic functional regulator FMR1 OS=Homo sapiens OX=9606 GN=FMR1	12	6	1		520170	422490	567410	503357	73908.5	0.146831	343610	378750	343140	355167	18114.8	0.0510038	1.41724	0.0459198
Q06787|FMR1_HUMAN	Synaptic functional regulator FMR1 OS=Homo sapiens OX=9606 GN=FMR1 PE=1 SV=1	11	6	1		520170	422490	567410	503357	73908.5	0.146831	343610	378750	343140	355167	18114.8	0.0510038	1.41724	0.0459198
P62263|RS14_HUMAN	40S ribosomal protein S14 OS=Homo sapiens OX=9606 GN=RPS14 PE=1 SV=3	52	9	9	Carbamidomethylation	233700000	235570000	222260000	230510000	7.20563e+06	0.0312595	253610000	242570000	243660000	2.46613e+08	2.092e+06	0.00848292	0.934702	0.0459198
P30101|PDIA3_HUMAN	Protein disulfide-isomerase A3 OS=Homo sapiens OX=9606 GN=PDIA3 PE=1 SV=4	42	20	20	Carbamidomethylation	168160000	165810000	159090000	1.64353e+08	4.70719e+06	0.0286407	172330000	173260000	181480000	175690000	4.2229e+06	0.0240361	0.935473	0.0462381
Q9Y6H1|CHCH2_HUMAN	Coiled-coil-helix-coiled-coil-helix domain-containing protein 2 OS=Homo sapiens OX=9606 GN=CHCHD2 PE=1 SV=1	15	2	2	Carbamidomethylation	1360000	1289400	1009800	1.21973e+06	185203	0.151839	1842500	1731700	1784000	1.78607e+06	30809.3	0.0172498	0.682916	0.0466659
O60936|NOL3_HUMAN	Nucleolar protein 3 OS=Homo sapiens OX=9606 GN=NOL3 PE=1 SV=2	38	3	3	Carbamidomethylation	3861500	3904800	3537000	3.76777e+06	201019	0.0533523	3513300	3235600	3317000	3355300	61129.6	0.0182188	1.12293	0.0466659
O60936-3|NOL3_HUMAN	Isoform 3 of Nucleolar protein 3 OS=Homo sapiens OX=9606 GN=NOL3	29	3	3	Carbamidomethylation	3861500	3904800	3537000	3.76777e+06	201019	0.0533523	3513300	3235600	3317000	3355300	61129.6	0.0182188	1.12293	0.0466659
Q12931|TRAP1_HUMAN	Heat shock protein 75 kDa mitochondrial OS=Homo sapiens OX=9606 GN=TRAP1 PE=1 SV=3	18	9	9	Carbamidomethylation	33726000	33404000	30753000	3.26277e+07	1.63147e+06	0.0500027	37141000	34834000	36866000	3.62803e+07	1.04594e+06	0.0288293	0.899321	0.0467735
Q9Y2Z4|SYYM_HUMAN	Tyrosine--tRNA ligase mitochondrial OS=Homo sapiens OX=9606 GN=YARS2 PE=1 SV=2	14	4	4	Carbamidomethylation	4387700	4871300	4641500	4633500	241899	0.0522066	3669900	4074500	4212200	3.98553e+06	114203	0.0286544	1.16258	0.0469894
Q8IZL8|PELP1_HUMAN	Proline- glutamic acid- and leucine-rich protein 1 OS=Homo sapiens OX=9606 GN=PELP1 PE=1 SV=2	9	6	6	Carbamidomethylation; Acetylation (Protein N-term)	8924400	8805500	10257000	9.32897e+06	805896	0.0863864	10868000	10995000	11671000	11178000	349646	0.0312798	0.834583	0.0469894
Q7Z3B4-3|NUP54_HUMAN	Isoform 3 of Nucleoporin p54 OS=Homo sapiens OX=9606 GN=NUP54	17	6	6		3804200	3761400	3421200	3.66227e+06	209864	0.0573043	3940300	4177700	4384600	4.16753e+06	122494	0.0293925	0.878761	0.0475335
Q7Z3B4|NUP54_HUMAN	Nucleoporin p54 OS=Homo sapiens OX=9606 GN=NUP54 PE=1 SV=2	16	6	6		3804200	3761400	3421200	3.66227e+06	209864	0.0573043	3940300	4177700	4384600	4.16753e+06	122494	0.0293925	0.878761	0.0475335
P08621|RU17_HUMAN	U1 small nuclear ribonucleoprotein 70 kDa OS=Homo sapiens OX=9606 GN=SNRNP70 PE=1 SV=2	26	9	9		47907000	47862000	48402000	48057000	299625	0.00623478	50885000	52580000	54881000	52782000	1.27418e+06	0.0241404	0.910481	0.0475335
Q9NS69|TOM22_HUMAN	Mitochondrial import receptor subunit TOM22 homolog OS=Homo sapiens OX=9606 GN=TOMM22 PE=1 SV=3	58	5	5	Acetylation (Protein N-term)	20547000	20461000	20559000	2.05223e+07	53454	0.00260468	21935000	22631000	23796000	2.27873e+07	632333	0.0277493	0.900603	0.0476431
O00186|STXB3_HUMAN	Syntaxin-binding protein 3 OS=Homo sapiens OX=9606 GN=STXBP3 PE=1 SV=2	7	3	3		2579500	2348400	2230100	2386000	177709	0.0744798	3004500	2598300	2903200	2.83533e+06	160081	0.0564592	0.841524	0.047863
Q12965|MYO1E_HUMAN	Unconventional myosin-Ie OS=Homo sapiens OX=9606 GN=MYO1E PE=1 SV=2	19	17	17	Carbamidomethylation	8494000	8687100	8168300	8449800	262209	0.0310314	9217000	8922000	9773500	9.30417e+06	426493	0.0458389	0.908174	0.0479733
Q96C23|GALM_HUMAN	Galactose mutarotase OS=Homo sapiens OX=9606 GN=GALM PE=1 SV=1	12	3	3	Carbamidomethylation	2532500	2363400	2251900	2382600	141282	0.0592974	2077700	2055400	2168000	2.10037e+06	56679	0.0269853	1.13437	0.0483059
Q15424|SAFB1_HUMAN	Scaffold attachment factor B1 OS=Homo sapiens OX=9606 GN=SAFB PE=1 SV=4	23	13	8	Carbamidomethylation; Acetylation (Protein N-term)	8088100	8442600	7781900	8104200	330644	0.0407991	8548800	8826900	9165200	8.84697e+06	189790	0.0214526	0.916043	0.0483059
Q15424-4|SAFB1_HUMAN	Isoform 4 of Scaffold attachment factor B1 OS=Homo sapiens OX=9606 GN=SAFB	22	13	8	Carbamidomethylation; Acetylation (Protein N-term)	8088100	8442600	7781900	8104200	330644	0.0407991	8548800	8826900	9165200	8.84697e+06	189790	0.0214526	0.916043	0.0483059
Q15424-3|SAFB1_HUMAN	Isoform 3 of Scaffold attachment factor B1 OS=Homo sapiens OX=9606 GN=SAFB	22	13	8	Carbamidomethylation; Acetylation (Protein N-term)	8088100	8442600	7781900	8104200	330644	0.0407991	8548800	8826900	9165200	8.84697e+06	189790	0.0214526	0.916043	0.0483059
P06576|ATPB_HUMAN	ATP synthase subunit beta mitochondrial OS=Homo sapiens OX=9606 GN=ATP5F1B PE=1 SV=3	39	16	16	Oxidation (M)	216060000	216390000	204660000	212370000	6.67909e+06	0.0314503	225880000	222220000	232270000	226790000	5.03186e+06	0.0221873	0.936417	0.0484172
P05198|IF2A_HUMAN	Eukaryotic translation initiation factor 2 subunit 1 OS=Homo sapiens OX=9606 GN=EIF2S1 PE=1 SV=3	50	13	13	Carbamidomethylation	64328000	63478000	59711000	6.25057e+07	2.45728e+06	0.039313	69614000	65498000	68914000	6.80087e+07	1.76975e+06	0.0260224	0.919084	0.0485289
Q5VW32|BROX_HUMAN	BRO1 domain-containing protein BROX OS=Homo sapiens OX=9606 GN=BROX PE=1 SV=1	13	4	4		6276700	6356500	6098300	6.24383e+06	132201	0.021173	6711500	6448300	6877600	6.67913e+06	214853	0.0321678	0.934827	0.0486407
P41250|GARS_HUMAN	Glycine--tRNA ligase OS=Homo sapiens OX=9606 GN=GARS1 PE=1 SV=3	26	16	16	Carbamidomethylation	39011000	38136000	40231000	39126000	1.05222e+06	0.0268932	41828000	45674000	47354000	44952000	1.23243e+06	0.0274166	0.870395	0.0486407
P36551|HEM6_HUMAN	Oxygen-dependent coproporphyrinogen-III oxidase mitochondrial OS=Homo sapiens OX=9606 GN=CPOX PE=1 SV=3	4	2	2		1352800	1519500	1346200	1.40617e+06	98205	0.0698388	1756400	1966100	1578800	1767100	193675	0.1096	0.795748	0.0488652
P21980|TGM2_HUMAN	Protein-glutamine gamma-glutamyltransferase 2 OS=Homo sapiens OX=9606 GN=TGM2 PE=1 SV=2	18	10	10	Carbamidomethylation; Acetylation (Protein N-term)	17204000	17212000	15352000	1.65893e+07	1.07157e+06	0.0645939	19039000	18086000	19891000	1.90053e+07	902552	0.0474894	0.872878	0.0489779
Q99471|PFD5_HUMAN	Prefoldin subunit 5 OS=Homo sapiens OX=9606 GN=PFDN5 PE=1 SV=2	32	4	4	Carbamidomethylation	14986000	15485000	16030000	1.55003e+07	522169	0.0336876	16538000	17519000	18657000	1.75713e+07	642450	0.0365624	0.882138	0.049204
P53004|BIEA_HUMAN	Biliverdin reductase A OS=Homo sapiens OX=9606 GN=BLVRA PE=1 SV=2	23	6	6	Carbamidomethylation	9226800	9055900	8491000	8.92457e+06	385080	0.0431483	10121000	9408700	10426000	9.98523e+06	510158	0.0510912	0.893776	0.049204
P02748|CO9_HUMAN	Complement component C9 OS=Homo sapiens OX=9606 GN=C9 PE=1 SV=2	4	2	2		6654200	6031200	5984600	6.22333e+06	373868	0.0600752	7252400	6932000	7016300	7066900	68148	0.00964326	0.880631	0.0493174
P20073-2|ANXA7_HUMAN	Isoform 2 of Annexin A7 OS=Homo sapiens OX=9606 GN=ANXA7	26	10	10	Carbamidomethylation	10850000	10422000	9991800	1.04213e+07	429100	0.0411755	11566000	11443000	11270000	1.14263e+07	95434.9	0.00835219	0.912039	0.0493174
P20073|ANXA7_HUMAN	Annexin A7 OS=Homo sapiens OX=9606 GN=ANXA7 PE=1 SV=3	25	10	10	Carbamidomethylation	10850000	10422000	9991800	1.04213e+07	429100	0.0411755	11566000	11443000	11270000	1.14263e+07	95434.9	0.00835219	0.912039	0.0493174
Q6NUK1|SCMC1_HUMAN	Calcium-binding mitochondrial carrier protein SCaMC-1 OS=Homo sapiens OX=9606 GN=SLC25A24 PE=1 SV=2	32	13	13	Carbamidomethylation	23944000	23797000	24673000	24138000	469117	0.0194348	25457000	27742000	27953000	2.70507e+07	471994	0.0174485	0.892326	0.0497737
O60664-4|PLIN3_HUMAN	Isoform 4 of Perilipin-3 OS=Homo sapiens OX=9606 GN=PLIN3	47	12	12	Carbamidomethylation; Acetylation (Protein N-term)	37538000	35318000	36062000	36306000	1.12993e+06	0.0311225	38941000	37799000	39279000	38673000	744033	0.0192391	0.938795	0.0498884
O60664|PLIN3_HUMAN	Perilipin-3 OS=Homo sapiens OX=9606 GN=PLIN3 PE=1 SV=3	46	12	12	Carbamidomethylation; Acetylation (Protein N-term)	37538000	35318000	36062000	36306000	1.12993e+06	0.0311225	38941000	37799000	39279000	38673000	744033	0.0192391	0.938795	0.0498884
P09661|RU2A_HUMAN	U2 small nuclear ribonucleoprotein A' OS=Homo sapiens OX=9606 GN=SNRPA1 PE=1 SV=2	24	5	5		22246000	23360000	22036000	2.25473e+07	711579	0.0315594	25980000	24133000	23994000	2.47023e+07	375322	0.0151938	0.912761	0.0500035
Q16643|DREB_HUMAN	Drebrin OS=Homo sapiens OX=9606 GN=DBN1 PE=1 SV=4	16	7	7	Acetylation (Protein N-term)	10016000	10665000	10192000	10291000	335635	0.0326144	11326000	10668000	11360000	11118000	351171	0.0315858	0.925616	0.0501187
Q16643-3|DREB_HUMAN	Isoform 3 of Drebrin OS=Homo sapiens OX=9606 GN=DBN1	15	7	7	Acetylation (Protein N-term)	10016000	10665000	10192000	10291000	335635	0.0326144	11326000	10668000	11360000	11118000	351171	0.0315858	0.925616	0.0501187
O14818|PSA7_HUMAN	Proteasome subunit alpha type-7 OS=Homo sapiens OX=9606 GN=PSMA7 PE=1 SV=1	47	9	9	Carbamidomethylation	80233000	76382000	74073000	76896000	3.112e+06	0.0404703	83046000	81736000	85580000	83454000	1.92561e+06	0.0230739	0.921418	0.0505825
Q99714|HCD2_HUMAN	3-hydroxyacyl-CoA dehydrogenase type-2 OS=Homo sapiens OX=9606 GN=HSD17B10 PE=1 SV=3	79	13	13	Carbamidomethylation	83411000	85777000	83375000	8.41877e+07	1.37652e+06	0.0163506	87752000	88222000	92673000	89549000	2.28516e+06	0.0255185	0.94013	0.0508159
P14384|CBPM_HUMAN	Carboxypeptidase M OS=Homo sapiens OX=9606 GN=CPM PE=1 SV=2	18	8	8		8119600	8266000	7774600	8053400	252300	0.0313284	8917800	8344700	8918900	8.72713e+06	292328	0.0334965	0.9228	0.0510505
P46063|RECQ1_HUMAN	ATP-dependent DNA helicase Q1 OS=Homo sapiens OX=9606 GN=RECQL PE=1 SV=3	28	13	13	Carbamidomethylation	18233000	17880000	17084000	1.77323e+07	588561	0.0331914	19629000	18404000	19339000	19124000	489702	0.0256067	0.927229	0.0510505
Q15050|RRS1_HUMAN	Ribosome biogenesis regulatory protein homolog OS=Homo sapiens OX=9606 GN=RRS1 PE=1 SV=2	27	7	7	Carbamidomethylation; Acetylation (Protein N-term)	10500000	9516700	9255900	9.75753e+06	656084	0.0672388	11458000	11113000	11415000	1.13287e+07	155547	0.0137304	0.861313	0.0514044
P06748-2|NPM_HUMAN	Isoform 2 of Nucleophosmin OS=Homo sapiens OX=9606 GN=NPM1	42	9	9	Carbamidomethylation; Acetylation (Protein N-term); Oxidation (M)	967560000	998450000	1029500000	9.98503e+08	3.097e+07	0.0310165	1035000000	1112000000	1105200000	1.08407e+09	1.45667e+07	0.0134371	0.921072	0.0514044
P06748|NPM_HUMAN	Nucleophosmin OS=Homo sapiens OX=9606 GN=NPM1 PE=1 SV=2	38	9	9	Carbamidomethylation; Acetylation (Protein N-term); Oxidation (M)	967560000	998450000	1029500000	9.98503e+08	3.097e+07	0.0310165	1035000000	1112000000	1105200000	1.08407e+09	1.45667e+07	0.0134371	0.921072	0.0514044
Q9UHI6|DDX20_HUMAN	Probable ATP-dependent RNA helicase DDX20 OS=Homo sapiens OX=9606 GN=DDX20 PE=1 SV=2	5	3	3		2668000	2777500	2469100	2638200	156345	0.0592619	3013900	3056100	2938300	3.00277e+06	58987.6	0.0196444	0.87859	0.0517607
Q7Z6E9-2|RBBP6_HUMAN	Isoform 2 of E3 ubiquitin-protein ligase RBBP6 OS=Homo sapiens OX=9606 GN=RBBP6	3	3	3	Carbamidomethylation	905660	718570	719570	781267	107729	0.13789	1080800	920060	1053100	1.01799e+06	68947.1	0.0677289	0.767463	0.05188
Q7Z6E9|RBBP6_HUMAN	E3 ubiquitin-protein ligase RBBP6 OS=Homo sapiens OX=9606 GN=RBBP6 PE=1 SV=1	2	3	3	Carbamidomethylation	905660	718570	719570	781267	107729	0.13789	1080800	920060	1053100	1.01799e+06	68947.1	0.0677289	0.767463	0.05188
Q7Z6E9-4|RBBP6_HUMAN	Isoform 4 of E3 ubiquitin-protein ligase RBBP6 OS=Homo sapiens OX=9606 GN=RBBP6	5	3	3	Carbamidomethylation	905660	718570	719570	781267	107729	0.13789	1080800	920060	1053100	1.01799e+06	68947.1	0.0677289	0.767463	0.05188
Q13085|ACACA_HUMAN	Acetyl-CoA carboxylase 1 OS=Homo sapiens OX=9606 GN=ACACA PE=1 SV=2	11	19	13	Carbamidomethylation	4746500	4432200	4562600	4.58043e+06	157907	0.0344743	4921900	4783500	5108900	4938100	162767	0.0329615	0.92757	0.05236
Q13085-4|ACACA_HUMAN	Isoform 4 of Acetyl-CoA carboxylase 1 OS=Homo sapiens OX=9606 GN=ACACA	11	19	13	Carbamidomethylation	4746500	4432200	4562600	4.58043e+06	157907	0.0344743	4921900	4783500	5108900	4938100	162767	0.0329615	0.92757	0.05236
P82663|RT25_HUMAN	28S ribosomal protein S25 mitochondrial OS=Homo sapiens OX=9606 GN=MRPS25 PE=1 SV=1	16	2	2		2732700	2302900	2582600	2539400	218132	0.0858991	2952200	3156900	3031600	3046900	68354.7	0.0224342	0.833437	0.0524807
P54578|UBP14_HUMAN	Ubiquitin carboxyl-terminal hydrolase 14 OS=Homo sapiens OX=9606 GN=USP14 PE=1 SV=3	24	10	10	Carbamidomethylation; Oxidation (M)	20701000	20324000	19305000	20110000	722185	0.0359117	22000000	20930000	22432000	2.17873e+07	753505	0.0345845	0.923013	0.0526017
P54578-3|UBP14_HUMAN	Isoform 3 of Ubiquitin carboxyl-terminal hydrolase 14 OS=Homo sapiens OX=9606 GN=USP14	24	10	10	Carbamidomethylation; Oxidation (M)	20701000	20324000	19305000	20110000	722185	0.0359117	22000000	20930000	22432000	2.17873e+07	753505	0.0345845	0.923013	0.0526017
P41091|IF2G_HUMAN	Eukaryotic translation initiation factor 2 subunit 3 OS=Homo sapiens OX=9606 GN=EIF2S3 PE=1 SV=3	40	14	14	Carbamidomethylation; Acetylation (Protein N-term)	86347000	85526000	81424000	8.44323e+07	2.63743e+06	0.0312373	90134000	88916000	91326000	9.01253e+07	1.205e+06	0.0133703	0.936832	0.052723
P05387|RLA2_HUMAN	60S acidic ribosomal protein P2 OS=Homo sapiens OX=9606 GN=RPLP2 PE=1 SV=1	84	7	6		456250000	460920000	452610000	4.56593e+08	4.16563e+06	0.00912327	467640000	482550000	489940000	4.80043e+08	5.14522e+06	0.0107182	0.95115	0.0533335
O94776|MTA2_HUMAN	Metastasis-associated protein MTA2 OS=Homo sapiens OX=9606 GN=MTA2 PE=1 SV=1	24	13	12	Carbamidomethylation	8644000	8105300	7782400	8.17723e+06	435281	0.0532308	9326200	8877700	9107200	9103700	131503	0.014445	0.898232	0.0533335
Q63HN8|RN213_HUMAN	E3 ubiquitin-protein ligase RNF213 OS=Homo sapiens OX=9606 GN=RNF213 PE=1 SV=3	1	3	3	Carbamidomethylation	822510	755010	884630	820717	64828.6	0.0789902	691270	673010	682170	682150	5282.76	0.00774429	1.20313	0.0537032
Q63HN8-4|RN213_HUMAN	Isoform 2 of E3 ubiquitin-protein ligase RNF213 OS=Homo sapiens OX=9606 GN=RNF213	1	3	3	Carbamidomethylation	822510	755010	884630	820717	64828.6	0.0789902	691270	673010	682170	682150	5282.76	0.00774429	1.20313	0.0537032
Q96C01|F136A_HUMAN	Protein FAM136A OS=Homo sapiens OX=9606 GN=FAM136A PE=1 SV=1	17	2	2	Carbamidomethylation	3765000	3782200	3975600	3.84093e+06	116941	0.0304461	4129700	4519100	4773400	4.47407e+06	161399	0.0360742	0.858488	0.0540754
O95297-2|MPZL1_HUMAN	Isoform 2 of Myelin protein zero-like protein 1 OS=Homo sapiens OX=9606 GN=MPZL1	14	3	3	Carbamidomethylation	5402800	5171600	4865200	5.14653e+06	269675	0.0523994	5755200	5472200	6001200	5.74287e+06	264524	0.0460613	0.896161	0.0542001
O95297|MPZL1_HUMAN	Myelin protein zero-like protein 1 OS=Homo sapiens OX=9606 GN=MPZL1 PE=1 SV=1	14	3	3	Carbamidomethylation	5402800	5171600	4865200	5.14653e+06	269675	0.0523994	5755200	5472200	6001200	5.74287e+06	264524	0.0460613	0.896161	0.0542001
P51570|GALK1_HUMAN	Galactokinase OS=Homo sapiens OX=9606 GN=GALK1 PE=1 SV=1	8	3	3		5959800	5806300	5583700	5.78327e+06	189105	0.0326986	6067000	6317900	6658000	6.34763e+06	188361	0.0296742	0.91109	0.0542001
P51570-2|GALK1_HUMAN	Isoform 2 of Galactokinase OS=Homo sapiens OX=9606 GN=GALK1	8	3	3		5959800	5806300	5583700	5.78327e+06	189105	0.0326986	6067000	6317900	6658000	6.34763e+06	188361	0.0296742	0.91109	0.0542001
Q13011|ECH1_HUMAN	Delta(3 5)-Delta(2 4)-dienoyl-CoA isomerase mitochondrial OS=Homo sapiens OX=9606 GN=ECH1 PE=1 SV=2	35	9	9	Carbamidomethylation	17762000	16878000	16563000	1.70677e+07	621595	0.0364194	18147000	18006000	19162000	1.84383e+07	584086	0.0316778	0.925662	0.0542001
O15371-3|EIF3D_HUMAN	Isoform 3 of Eukaryotic translation initiation factor 3 subunit D OS=Homo sapiens OX=9606 GN=EIF3D	38	13	13	Carbamidomethylation; Oxidation (M)	18238000	18747000	16632000	1.78723e+07	1.1039e+06	0.0617657	21139000	19287000	20316000	2.02473e+07	575296	0.0284134	0.882701	0.0542001
O15371|EIF3D_HUMAN	Eukaryotic translation initiation factor 3 subunit D OS=Homo sapiens OX=9606 GN=EIF3D PE=1 SV=1	37	13	13	Carbamidomethylation; Oxidation (M)	18238000	18747000	16632000	1.78723e+07	1.1039e+06	0.0617657	21139000	19287000	20316000	2.02473e+07	575296	0.0284134	0.882701	0.0542001
O75439|MPPB_HUMAN	Mitochondrial-processing peptidase subunit beta OS=Homo sapiens OX=9606 GN=PMPCB PE=1 SV=2	12	5	5	Carbamidomethylation	9845700	9818200	9855500	9839800	19337.3	0.00196521	10612000	10202000	10792000	1.05353e+07	295829	0.0280797	0.933981	0.0544503
P13929-3|ENOB_HUMAN	Isoform 3 of Beta-enolase OS=Homo sapiens OX=9606 GN=ENO3	29	7	2	Carbamidomethylation	1526900	1677400	1598200	1.60083e+06	75284.5	0.0470283	1163300	1327300	1422800	1.30447e+06	62775.2	0.0481233	1.22719	0.0544503
P13929|ENOB_HUMAN	Beta-enolase OS=Homo sapiens OX=9606 GN=ENO3 PE=1 SV=5	26	7	2	Carbamidomethylation	1526900	1677400	1598200	1.60083e+06	75284.5	0.0470283	1163300	1327300	1422800	1.30447e+06	62775.2	0.0481233	1.22719	0.0544503
P30825|SL7A1_HUMAN	High affinity cationic amino acid transporter 1 OS=Homo sapiens OX=9606 GN=SLC7A1 PE=1 SV=1	3	2	1		66639000	65112000	57391000	6.30473e+07	4.95767e+06	0.0786341	72403000	70972000	78032000	7.38023e+07	3.55304e+06	0.0481426	0.854273	0.0545758
P62310|LSM3_HUMAN	U6 snRNA-associated Sm-like protein LSm3 OS=Homo sapiens OX=9606 GN=LSM3 PE=1 SV=2	32	2	2	Acetylation (Protein N-term)	9670600	9831200	9248500	9.58343e+06	300971	0.0314053	10098000	10039000	10558000	1.02317e+07	262353	0.0256413	0.936644	0.0548277
P42766|RL35_HUMAN	60S ribosomal protein L35 OS=Homo sapiens OX=9606 GN=RPL35 PE=1 SV=2	15	2	2		98387000	97072000	95529000	96996000	1.43051e+06	0.0147482	102270000	100320000	106370000	1.02987e+08	3.03207e+06	0.0294413	0.941831	0.0549541
O60341|KDM1A_HUMAN	Lysine-specific histone demethylase 1A OS=Homo sapiens OX=9606 GN=KDM1A PE=1 SV=2	3	2	2	Carbamidomethylation	1573200	1557400	1625700	1.58543e+06	35755.6	0.0225526	1751600	1879100	2061900	1.89753e+06	100641	0.053038	0.835523	0.0552077
P04899|GNAI2_HUMAN	Guanine nucleotide-binding protein G(i) subunit alpha-2 OS=Homo sapiens OX=9606 GN=GNAI2 PE=1 SV=3	26	6	5	Carbamidomethylation	13107000	13190000	12584000	1.29603e+07	328546	0.0253501	14211000	13384000	13754000	13783000	222464	0.0161405	0.940313	0.0555904
P04899-4|GNAI2_HUMAN	Isoform sGi2 of Guanine nucleotide-binding protein G(i) subunit alpha-2 OS=Homo sapiens OX=9606 GN=GNAI2	26	6	5	Carbamidomethylation	13107000	13190000	12584000	1.29603e+07	328546	0.0253501	14211000	13384000	13754000	13783000	222464	0.0161405	0.940313	0.0555904
O96008|TOM40_HUMAN	Mitochondrial import receptor subunit TOM40 homolog OS=Homo sapiens OX=9606 GN=TOMM40 PE=1 SV=1	16	4	4	Carbamidomethylation	11324000	10247000	10100000	10557000	668296	0.0633036	11832000	11436000	12606000	11958000	586130	0.0490157	0.88284	0.0557186
P30837|AL1B1_HUMAN	Aldehyde dehydrogenase X mitochondrial OS=Homo sapiens OX=9606 GN=ALDH1B1 PE=1 SV=3	23	8	8		7111600	7267000	6779000	7.05253e+06	249304	0.0353496	7799000	7312200	7843900	7651700	269229	0.0351855	0.921695	0.0561048
P98194-2|AT2C1_HUMAN	Isoform 2 of Calcium-transporting ATPase type 2C member 1 OS=Homo sapiens OX=9606 GN=ATP2C1	4	2	2	Carbamidomethylation	517770	557380	511960	529037	24717.4	0.0467214	451000	501480	445480	465987	28332.3	0.0608006	1.1353	0.0566239
P98194-4|AT2C1_HUMAN	Isoform 4 of Calcium-transporting ATPase type 2C member 1 OS=Homo sapiens OX=9606 GN=ATP2C1	4	2	2	Carbamidomethylation	517770	557380	511960	529037	24717.4	0.0467214	451000	501480	445480	465987	28332.3	0.0608006	1.1353	0.0566239
P98194|AT2C1_HUMAN	Calcium-transporting ATPase type 2C member 1 OS=Homo sapiens OX=9606 GN=ATP2C1 PE=1 SV=3	4	2	2	Carbamidomethylation	517770	557380	511960	529037	24717.4	0.0467214	451000	501480	445480	465987	28332.3	0.0608006	1.1353	0.0566239
P98194-3|AT2C1_HUMAN	Isoform 3 of Calcium-transporting ATPase type 2C member 1 OS=Homo sapiens OX=9606 GN=ATP2C1	4	2	2	Carbamidomethylation	517770	557380	511960	529037	24717.4	0.0467214	451000	501480	445480	465987	28332.3	0.0608006	1.1353	0.0566239
P98194-5|AT2C1_HUMAN	Isoform 5 of Calcium-transporting ATPase type 2C member 1 OS=Homo sapiens OX=9606 GN=ATP2C1	4	2	2	Carbamidomethylation	517770	557380	511960	529037	24717.4	0.0467214	451000	501480	445480	465987	28332.3	0.0608006	1.1353	0.0566239
P98194-9|AT2C1_HUMAN	Isoform 9 of Calcium-transporting ATPase type 2C member 1 OS=Homo sapiens OX=9606 GN=ATP2C1	4	2	2	Carbamidomethylation	517770	557380	511960	529037	24717.4	0.0467214	451000	501480	445480	465987	28332.3	0.0608006	1.1353	0.0566239
P98194-6|AT2C1_HUMAN	Isoform 6 of Calcium-transporting ATPase type 2C member 1 OS=Homo sapiens OX=9606 GN=ATP2C1	4	2	2	Carbamidomethylation	517770	557380	511960	529037	24717.4	0.0467214	451000	501480	445480	465987	28332.3	0.0608006	1.1353	0.0566239
P98194-7|AT2C1_HUMAN	Isoform 7 of Calcium-transporting ATPase type 2C member 1 OS=Homo sapiens OX=9606 GN=ATP2C1	4	2	2	Carbamidomethylation	517770	557380	511960	529037	24717.4	0.0467214	451000	501480	445480	465987	28332.3	0.0608006	1.1353	0.0566239
Q9HCY8|S10AE_HUMAN	Protein S100-A14 OS=Homo sapiens OX=9606 GN=S100A14 PE=1 SV=1	44	3	3	Carbamidomethylation	4687700	5027900	4315000	4.67687e+06	356573	0.076242	5596000	5196600	5496300	5.42963e+06	157358	0.0289813	0.86136	0.0567545
Q9C005|DPY30_HUMAN	Protein dpy-30 homolog OS=Homo sapiens OX=9606 GN=DPY30 PE=1 SV=1	38	2	2	Acetylation (Protein N-term)	7554400	8040200	7186200	7593600	428347	0.056409	8711000	8111700	8577100	8466600	243160	0.0287199	0.896889	0.0570164
P30050|RL12_HUMAN	60S ribosomal protein L12 OS=Homo sapiens OX=9606 GN=RPL12 PE=1 SV=1	50	7	7	Carbamidomethylation	215690000	216860000	208120000	2.13557e+08	4.7445e+06	0.0222166	227780000	219120000	232130000	2.26343e+08	6.51821e+06	0.0287979	0.943508	0.0571479
Q96CT7|CC124_HUMAN	Coiled-coil domain-containing protein 124 OS=Homo sapiens OX=9606 GN=CCDC124 PE=1 SV=1	24	6	6		13260000	13456000	13763000	13493000	253533	0.01879	14623000	16792000	15565000	15660000	682639	0.0435913	0.861622	0.0576766
P31327|CPSM_HUMAN	Carbamoyl-phosphate synthase [ammonia] mitochondrial OS=Homo sapiens OX=9606 GN=CPS1 PE=1 SV=2	48	50	48	Carbamidomethylation; Oxidation (M)	170350000	171320000	179050000	1.73573e+08	4.76767e+06	0.0274677	181180000	188550000	198040000	1.89257e+08	5.28688e+06	0.027935	0.917132	0.0576766
P31327-3|CPSM_HUMAN	Isoform 3 of Carbamoyl-phosphate synthase [ammonia] mitochondrial OS=Homo sapiens OX=9606 GN=CPS1	48	50	48	Carbamidomethylation; Oxidation (M)	170350000	171320000	179050000	1.73573e+08	4.76767e+06	0.0274677	181180000	188550000	198040000	1.89257e+08	5.28688e+06	0.027935	0.917132	0.0576766
Q09666|AHNK_HUMAN	Neuroblast differentiation-associated protein AHNAK OS=Homo sapiens OX=9606 GN=AHNAK PE=1 SV=2	33	137	137	Carbamidomethylation	102740000	118480000	109150000	1.10123e+08	7.91501e+06	0.0718741	128730000	120620000	129710000	1.26353e+08	4.59649e+06	0.0363781	0.871551	0.0576766
Q8TEM1|PO210_HUMAN	Nuclear pore membrane glycoprotein 210 OS=Homo sapiens OX=9606 GN=NUP210 PE=1 SV=3	9	13	13		11917000	11760000	11406000	1.16943e+07	261752	0.0223828	11997000	12546000	12736000	1.24263e+07	156159	0.0125668	0.941093	0.0579429
O15498|YKT6_HUMAN	Synaptobrevin homolog YKT6 OS=Homo sapiens OX=9606 GN=YKT6 PE=1 SV=1	9	2	2	Carbamidomethylation	4312000	4124100	4066200	4.16743e+06	128502	0.0308348	4510400	4310100	4632900	4.48447e+06	161574	0.0360296	0.929304	0.0582103
Q00059|TFAM_HUMAN	Transcription factor A mitochondrial OS=Homo sapiens OX=9606 GN=TFAM PE=1 SV=1	12	3	3		7165100	7351500	6791400	7.10267e+06	285222	0.040157	8230500	7493600	7730000	7.81803e+06	167776	0.0214601	0.908498	0.0586138
O75394|RM33_HUMAN	39S ribosomal protein L33 mitochondrial OS=Homo sapiens OX=9606 GN=MRPL33 PE=1 SV=1	38	2	2	Carbamidomethylation	2357500	2374400	2212700	2.31487e+06	88881.5	0.038396	2606000	2608700	3027700	2.74747e+06	213443	0.0776873	0.842546	0.0590201
O00193|SMAP_HUMAN	Small acidic protein OS=Homo sapiens OX=9606 GN=SMAP PE=1 SV=1	22	3	3		8234100	8008900	7256300	7833100	512057	0.0653709	9405200	8386300	9789000	9193500	704008	0.0765767	0.852026	0.0590201
P49411|EFTU_HUMAN	Elongation factor Tu mitochondrial OS=Homo sapiens OX=9606 GN=TUFM PE=1 SV=2	49	17	17	Carbamidomethylation	88225000	89199000	82810000	8.67447e+07	3.44215e+06	0.0396814	94778000	93396000	95120000	9.44313e+07	867790	0.00918964	0.9186	0.0591562
P31949|S10AB_HUMAN	Protein S100-A11 OS=Homo sapiens OX=9606 GN=S100A11 PE=1 SV=2	43	6	6	Carbamidomethylation; Oxidation (M)	446420000	444570000	451340000	4.47443e+08	3.49909e+06	0.00782019	471230000	477880000	505390000	4.84833e+08	1.43046e+07	0.0295041	0.922881	0.0592925
P04792|HSPB1_HUMAN	Heat shock protein beta-1 OS=Homo sapiens OX=9606 GN=HSPB1 PE=1 SV=2	52	8	8		123030000	120180000	116710000	1.19973e+08	3.16506e+06	0.0263814	125250000	125100000	131650000	1.27333e+08	3.32976e+06	0.02615	0.942199	0.0592925
Q9H074-2|PAIP1_HUMAN	Isoform 2 of Polyadenylate-binding protein-interacting protein 1 OS=Homo sapiens OX=9606 GN=PAIP1	21	7	7	Carbamidomethylation	10041000	10241000	9538700	9.94023e+06	361831	0.0364007	11068000	10352000	10719000	10713000	210177	0.0196189	0.927866	0.0594292
Q9H074|PAIP1_HUMAN	Polyadenylate-binding protein-interacting protein 1 OS=Homo sapiens OX=9606 GN=PAIP1 PE=1 SV=1	18	7	7	Carbamidomethylation	10041000	10241000	9538700	9.94023e+06	361831	0.0364007	11068000	10352000	10719000	10713000	210177	0.0196189	0.927866	0.0594292
P00505|AATM_HUMAN	Aspartate aminotransferase mitochondrial OS=Homo sapiens OX=9606 GN=GOT2 PE=1 SV=3	38	16	16	Carbamidomethylation	65887000	65254000	64128000	6.50897e+07	890940	0.0136879	68300000	67176000	71041000	68839000	1.93875e+06	0.0281636	0.945535	0.0594292
O14646-2|CHD1_HUMAN	Isoform 2 of Chromodomain-helicase-DNA-binding protein 1 OS=Homo sapiens OX=9606 GN=CHD1	2	2	2		1561100	1546300	1421000	1.50947e+06	76970.9	0.0509921	1704800	1637400	1674700	1672300	20876.9	0.0124839	0.902629	0.0595662
O14646|CHD1_HUMAN	Chromodomain-helicase-DNA-binding protein 1 OS=Homo sapiens OX=9606 GN=CHD1 PE=1 SV=2	2	2	2		1561100	1546300	1421000	1.50947e+06	76970.9	0.0509921	1704800	1637400	1674700	1672300	20876.9	0.0124839	0.902629	0.0595662
Q96ER3|SAAL1_HUMAN	Protein SAAL1 OS=Homo sapiens OX=9606 GN=SAAL1 PE=1 SV=2	7	2	2	Carbamidomethylation	677790	562220	645910	628640	59689.2	0.0949497	784380	798090	693260	758577	52941.6	0.0697907	0.82871	0.0603949
Q07960|RHG01_HUMAN	Rho GTPase-activating protein 1 OS=Homo sapiens OX=9606 GN=ARHGAP1 PE=1 SV=1	18	6	6		11910000	12184000	11070000	1.17213e+07	580470	0.0495225	13757000	12333000	13274000	1.31213e+07	505018	0.0384883	0.893304	0.0603949
P62424|RL7A_HUMAN	60S ribosomal protein L7a OS=Homo sapiens OX=9606 GN=RPL7A PE=1 SV=2	30	9	9	Carbamidomethylation	254930000	253130000	267450000	2.58503e+08	7.80014e+06	0.0301742	269460000	284760000	271790000	2.75337e+08	6.70322e+06	0.0243455	0.938863	0.0606736
Q13423|NNTM_HUMAN	NAD(P) transhydrogenase mitochondrial OS=Homo sapiens OX=9606 GN=NNT PE=1 SV=3	21	18	18	Carbamidomethylation	18571000	18538000	17527000	18212000	593457	0.032586	20075000	18805000	20205000	19695000	708543	0.0359758	0.924702	0.0606736
Q96LJ7|DHRS1_HUMAN	Dehydrogenase/reductase SDR family member 1 OS=Homo sapiens OX=9606 GN=DHRS1 PE=1 SV=1	13	2	2	Carbamidomethylation	969460	1206000	1019800	1.06509e+06	124603	0.116989	1327200	1218500	1410400	1318700	95981.4	0.0727848	0.807679	0.0609537
O75351|VPS4B_HUMAN	Vacuolar protein sorting-associated protein 4B OS=Homo sapiens OX=9606 GN=VPS4B PE=1 SV=2	12	4	2		2388200	2342800	2102100	2277700	153759	0.0675062	2023500	1863400	2079600	1.98883e+06	108562	0.0545859	1.14524	0.0609537
Q9Y6N5|SQOR_HUMAN	Sulfide:quinone oxidoreductase mitochondrial OS=Homo sapiens OX=9606 GN=SQOR PE=1 SV=1	30	10	10	Carbamidomethylation	12427000	12408000	11451000	1.20953e+07	558090	0.0461409	13788000	12831000	13105000	1.32413e+07	208980	0.0157824	0.913453	0.0609537
Q5JPE7-2|NOMO2_HUMAN	Isoform 2 of Nodal modulator 2 OS=Homo sapiens OX=9606 GN=NOMO2	18	15	15	Carbamidomethylation	9961600	9925800	9184300	9.69057e+06	438805	0.0452817	10243000	10748000	11451000	10814000	388230	0.0359007	0.896113	0.0610942
Q5JPE7|NOMO2_HUMAN	Nodal modulator 2 OS=Homo sapiens OX=9606 GN=NOMO2 PE=1 SV=1	17	15	15	Carbamidomethylation	9961600	9925800	9184300	9.69057e+06	438805	0.0452817	10243000	10748000	11451000	10814000	388230	0.0359007	0.896113	0.0610942
Q96SB4-4|SRPK1_HUMAN	Isoform 3 of SRSF protein kinase 1 OS=Homo sapiens OX=9606 GN=SRPK1	8	4	3	Carbamidomethylation	4237900	4490200	4348800	4.35897e+06	126457	0.0290107	5306200	4625900	5111600	5.01457e+06	257028	0.0512564	0.869261	0.061235
Q96SB4|SRPK1_HUMAN	SRSF protein kinase 1 OS=Homo sapiens OX=9606 GN=SRPK1 PE=1 SV=2	8	4	3	Carbamidomethylation	4237900	4490200	4348800	4.35897e+06	126457	0.0290107	5306200	4625900	5111600	5.01457e+06	257028	0.0512564	0.869261	0.061235
Q96SB4-3|SRPK1_HUMAN	Isoform 1 of SRSF protein kinase 1 OS=Homo sapiens OX=9606 GN=SRPK1	7	4	3	Carbamidomethylation	4237900	4490200	4348800	4.35897e+06	126457	0.0290107	5306200	4625900	5111600	5.01457e+06	257028	0.0512564	0.869261	0.061235
P35443|TSP4_HUMAN	Thrombospondin-4 OS=Homo sapiens OX=9606 GN=THBS4 PE=1 SV=2	6	5	3	Carbamidomethylation	1081100	1069400	829540	993347	141981	0.142932	1364200	1195400	1379200	1.31293e+06	93084	0.0708977	0.756586	0.0613762
P23919|KTHY_HUMAN	Thymidylate kinase OS=Homo sapiens OX=9606 GN=DTYMK PE=1 SV=4	34	8	8	Carbamidomethylation	12593000	12823000	11995000	1.24703e+07	427412	0.0342743	14011000	12992000	14408000	1.38037e+07	710525	0.0514737	0.903407	0.0613762
O15145|ARPC3_HUMAN	Actin-related protein 2/3 complex subunit 3 OS=Homo sapiens OX=9606 GN=ARPC3 PE=1 SV=3	31	6	6		16124000	15521000	14237000	15294000	963763	0.0630158	17544000	17145000	17652000	17447000	255042	0.0146181	0.876598	0.0616595
O75821|EIF3G_HUMAN	Eukaryotic translation initiation factor 3 subunit G OS=Homo sapiens OX=9606 GN=EIF3G PE=1 SV=2	44	11	11	Carbamidomethylation	28830000	29123000	30662000	2.95383e+07	984090	0.0333157	30756000	33693000	32210000	3.22197e+07	853434	0.026488	0.91678	0.0619441
P08697-2|A2AP_HUMAN	Isoform 2 of Alpha-2-antiplasmin OS=Homo sapiens OX=9606 GN=SERPINF2	7	2	2		11482000	10859000	10331000	1.08907e+07	576153	0.0529034	12085000	11975000	12315000	12125000	170392	0.0140529	0.898199	0.0623735
P08697|A2AP_HUMAN	Alpha-2-antiplasmin OS=Homo sapiens OX=9606 GN=SERPINF2 PE=1 SV=3	6	2	2		11482000	10859000	10331000	1.08907e+07	576153	0.0529034	12085000	11975000	12315000	12125000	170392	0.0140529	0.898199	0.0623735
P22102|PUR2_HUMAN	Trifunctional purine biosynthetic protein adenosine-3 OS=Homo sapiens OX=9606 GN=GART PE=1 SV=1	31	25	25	Carbamidomethylation	42931000	43261000	40244000	4.21453e+07	1.65485e+06	0.0392653	45300000	44261000	46611000	4.53907e+07	1.17529e+06	0.0258928	0.928502	0.0623735
Q6UW63|PLGT2_HUMAN	Protein O-glucosyltransferase 2 OS=Homo sapiens OX=9606 GN=POGLUT2 PE=1 SV=1	8	2	2	Carbamidomethylation	682040	528460	706800	639100	96613.5	0.151171	450540	441390	463310	451747	10965.5	0.0242736	1.41473	0.0626614
Q96P70|IPO9_HUMAN	Importin-9 OS=Homo sapiens OX=9606 GN=IPO9 PE=1 SV=3	16	12	12	Carbamidomethylation; Acetylation (Protein N-term)	12744000	12353000	13037000	1.27113e+07	343168	0.026997	13530000	14757000	15566000	1.46177e+07	512060	0.0350302	0.869587	0.0626614
P23381|SYWC_HUMAN	Tryptophan--tRNA ligase cytoplasmic OS=Homo sapiens OX=9606 GN=WARS1 PE=1 SV=2	41	15	15	Carbamidomethylation	28666000	27885000	26767000	2.77727e+07	954471	0.0343673	31075000	28735000	30361000	30057000	864482	0.0287614	0.924	0.0626614
P61006|RAB8A_HUMAN	Ras-related protein Rab-8A OS=Homo sapiens OX=9606 GN=RAB8A PE=1 SV=1	20	4	4		11860000	11000000	11782000	1.15473e+07	475606	0.0411875	12331000	13424000	14417000	1.33907e+07	583170	0.0435504	0.862342	0.0629506
Q7L0Y3|TM10C_HUMAN	tRNA methyltransferase 10 homolog C OS=Homo sapiens OX=9606 GN=TRMT10C PE=1 SV=2	21	7	7	Carbamidomethylation	8654500	8540600	7770000	8321700	481168	0.0578209	9559400	8815800	9556400	9.31053e+06	377205	0.0405137	0.893794	0.0630957
Q15029-2|U5S1_HUMAN	Isoform 2 of 116 kDa U5 small nuclear ribonucleoprotein component OS=Homo sapiens OX=9606 GN=EFTUD2	32	20	19	Carbamidomethylation	26773000	26742000	24907000	2.61407e+07	1.0685e+06	0.040875	28325000	27353000	29179000	2.82857e+07	913071	0.0322803	0.924167	0.0630957
Q15029|U5S1_HUMAN	116 kDa U5 small nuclear ribonucleoprotein component OS=Homo sapiens OX=9606 GN=EFTUD2 PE=1 SV=1	31	20	19	Carbamidomethylation	26773000	26742000	24907000	2.61407e+07	1.0685e+06	0.040875	28325000	27353000	29179000	2.82857e+07	913071	0.0322803	0.924167	0.0630957
P13010|XRCC5_HUMAN	X-ray repair cross-complementing protein 5 OS=Homo sapiens OX=9606 GN=XRCC5 PE=1 SV=3	39	23	23	Carbamidomethylation	70769000	67296000	65676000	6.79137e+07	2.60208e+06	0.0383145	77754000	70783000	74563000	7.43667e+07	2.12797e+06	0.0286146	0.913227	0.0632412
O43169|CYB5B_HUMAN	Cytochrome b5 type B OS=Homo sapiens OX=9606 GN=CYB5B PE=1 SV=3	53	4	4	Acetylation (Protein N-term)	37945000	38334000	35442000	3.72403e+07	1.5695e+06	0.0421452	35511000	33413000	34158000	3.43607e+07	499028	0.0145232	1.08381	0.063387
Q9UGP8|SEC63_HUMAN	Translocation protein SEC63 homolog OS=Homo sapiens OX=9606 GN=SEC63 PE=1 SV=2	14	7	7	Carbamidomethylation	9329100	8913000	9167100	9136400	209742	0.0229567	9392500	9954700	9635600	9.66093e+06	177372	0.0183597	0.945706	0.063387
P49588|SYAC_HUMAN	Alanine--tRNA ligase cytoplasmic OS=Homo sapiens OX=9606 GN=AARS1 PE=1 SV=2	37	28	28	Carbamidomethylation	60825000	60137000	58999000	59987000	922195	0.0153733	64809000	61828000	66434000	64357000	2.30669e+06	0.0358422	0.932098	0.063387
O95834|EMAL2_HUMAN	Echinoderm microtubule-associated protein-like 2 OS=Homo sapiens OX=9606 GN=EML2 PE=1 SV=1	4	2	2		2621400	2620500	2434100	2.55867e+06	107879	0.0421621	2376400	2243100	2422600	2.34737e+06	90140.5	0.0384007	1.09002	0.0636796
O95834-2|EMAL2_HUMAN	Isoform 2 of Echinoderm microtubule-associated protein-like 2 OS=Homo sapiens OX=9606 GN=EML2	4	2	2		2621400	2620500	2434100	2.55867e+06	107879	0.0421621	2376400	2243100	2422600	2.34737e+06	90140.5	0.0384007	1.09002	0.0636796
O95834-3|EMAL2_HUMAN	Isoform 3 of Echinoderm microtubule-associated protein-like 2 OS=Homo sapiens OX=9606 GN=EML2	3	2	2		2621400	2620500	2434100	2.55867e+06	107879	0.0421621	2376400	2243100	2422600	2.34737e+06	90140.5	0.0384007	1.09002	0.0636796
P52292|IMA1_HUMAN	Importin subunit alpha-1 OS=Homo sapiens OX=9606 GN=KPNA2 PE=1 SV=1	36	12	12	Carbamidomethylation; Acetylation (Protein N-term)	22193000	21444000	20653000	21430000	770095	0.0359354	22714000	22457000	23583000	22918000	566072	0.0246999	0.935073	0.0638263
P04844|RPN2_HUMAN	Dolichyl-diphosphooligosaccharide--protein glycosyltransferase subunit 2 OS=Homo sapiens OX=9606 GN=RPN2 PE=1 SV=3	32	12	12	Carbamidomethylation	28466000	29041000	28570000	2.86923e+07	306399	0.0106788	27144000	26692000	28088000	27308000	699604	0.025619	1.05069	0.0644169
Q9Y697-2|NFS1_HUMAN	Isoform Cytoplasmic of Cysteine desulfurase mitochondrial OS=Homo sapiens OX=9606 GN=NFS1	10	3	3		3085100	3017900	2783400	2.96213e+06	158392	0.0534724	3209500	3203900	3402300	3271900	100822	0.0308146	0.905325	0.0647143
Q9Y697|NFS1_HUMAN	Cysteine desulfurase mitochondrial OS=Homo sapiens OX=9606 GN=NFS1 PE=1 SV=3	9	3	3		3085100	3017900	2783400	2.96213e+06	158392	0.0534724	3209500	3203900	3402300	3271900	100822	0.0308146	0.905325	0.0647143
Q16822|PCKGM_HUMAN	Phosphoenolpyruvate carboxykinase [GTP] mitochondrial OS=Homo sapiens OX=9606 GN=PCK2 PE=1 SV=4	30	16	16	Carbamidomethylation	15444000	16194000	14271000	15303000	969223	0.0633355	17212000	16615000	17796000	1.72077e+07	590501	0.0343162	0.889313	0.0647143
P23258|TBG1_HUMAN	Tubulin gamma-1 chain OS=Homo sapiens OX=9606 GN=TUBG1 PE=1 SV=2	20	4	4	Carbamidomethylation	3721300	3469600	3687400	3626100	136589	0.0376682	3222100	2675800	3118100	3.00533e+06	229832	0.0764749	1.20656	0.0648634
Q14247|SRC8_HUMAN	Src substrate cortactin OS=Homo sapiens OX=9606 GN=CTTN PE=1 SV=2	35	15	15		20830000	21513000	19474000	2.06057e+07	1.03785e+06	0.050367	23117000	21978000	22798000	22631000	433339	0.019148	0.910506	0.0648634
O75534-2|CSDE1_HUMAN	Isoform 2 of Cold shock domain-containing protein E1 OS=Homo sapiens OX=9606 GN=CSDE1	34	22	22	Carbamidomethylation; Acetylation (Protein N-term)	12469000	12802000	11812000	12361000	503759	0.0407539	13072000	13258000	13660000	13330000	214355	0.0160806	0.927307	0.0648634
O75534|CSDE1_HUMAN	Cold shock domain-containing protein E1 OS=Homo sapiens OX=9606 GN=CSDE1 PE=1 SV=2	32	22	22	Carbamidomethylation; Acetylation (Protein N-term)	12469000	12802000	11812000	12361000	503759	0.0407539	13072000	13258000	13660000	13330000	214355	0.0160806	0.927307	0.0648634
O75534-3|CSDE1_HUMAN	Isoform 3 of Cold shock domain-containing protein E1 OS=Homo sapiens OX=9606 GN=CSDE1	32	22	22	Carbamidomethylation; Acetylation (Protein N-term)	12469000	12802000	11812000	12361000	503759	0.0407539	13072000	13258000	13660000	13330000	214355	0.0160806	0.927307	0.0648634
O75534-4|CSDE1_HUMAN	Isoform 4 of Cold shock domain-containing protein E1 OS=Homo sapiens OX=9606 GN=CSDE1	31	22	22	Carbamidomethylation; Acetylation (Protein N-term)	12469000	12802000	11812000	12361000	503759	0.0407539	13072000	13258000	13660000	13330000	214355	0.0160806	0.927307	0.0648634
O14744|ANM5_HUMAN	Protein arginine N-methyltransferase 5 OS=Homo sapiens OX=9606 GN=PRMT5 PE=1 SV=4	20	9	9	Carbamidomethylation; Acetylation (Protein N-term)	20595000	21583000	20419000	2.08657e+07	627431	0.03007	23028000	21463000	22693000	2.23947e+07	641600	0.0286497	0.931725	0.065013
P30044-2|PRDX5_HUMAN	Isoform Cytoplasmic+peroxisomal of Peroxiredoxin-5 mitochondrial OS=Homo sapiens OX=9606 GN=PRDX5	68	8	8	Carbamidomethylation; Oxidation (M)	230590000	232900000	221590000	228360000	5.97568e+06	0.0261678	236660000	238340000	248890000	2.41297e+08	5.44217e+06	0.0225538	0.946387	0.0657658
P30044|PRDX5_HUMAN	Peroxiredoxin-5 mitochondrial OS=Homo sapiens OX=9606 GN=PRDX5 PE=1 SV=4	51	8	8	Carbamidomethylation; Oxidation (M)	230590000	232900000	221590000	228360000	5.97568e+06	0.0261678	236660000	238340000	248890000	2.41297e+08	5.44217e+06	0.0225538	0.946387	0.0657658
Q9HA77|SYCM_HUMAN	Probable cysteine--tRNA ligase mitochondrial OS=Homo sapiens OX=9606 GN=CARS2 PE=1 SV=1	4	2	2		2018000	2123700	1762800	1.96817e+06	185539	0.09427	2404800	2182200	2442800	2.34327e+06	131505	0.0561205	0.839924	0.0660693
O75937|DNJC8_HUMAN	DnaJ homolog subfamily C member 8 OS=Homo sapiens OX=9606 GN=DNAJC8 PE=1 SV=2	35	7	7	Acetylation (Protein N-term)	16117000	16292000	14942000	1.57837e+07	734138	0.0465125	17372000	16625000	17602000	1.71997e+07	491027	0.0285486	0.917673	0.0660693
Q15008|PSMD6_HUMAN	26S proteasome non-ATPase regulatory subunit 6 OS=Homo sapiens OX=9606 GN=PSMD6 PE=1 SV=1	18	6	6	Carbamidomethylation	18599000	19001000	18820000	1.88067e+07	201331	0.0107053	19855000	19413000	19128000	1.94653e+07	181548	0.00932672	0.966162	0.0662217
P50579|MAP2_HUMAN	Methionine aminopeptidase 2 OS=Homo sapiens OX=9606 GN=METAP2 PE=1 SV=1	37	10	10	Carbamidomethylation; Acetylation (Protein N-term)	12136000	12290000	12179000	1.22017e+07	79462.8	0.00651245	13265000	13481000	12605000	13117000	440079	0.0335503	0.930218	0.0663743
O95831-3|AIFM1_HUMAN	Isoform 3 of Apoptosis-inducing factor 1 mitochondrial OS=Homo sapiens OX=9606 GN=AIFM1	27	13	13	Carbamidomethylation	22286000	22908000	21292000	22162000	815105	0.0367794	23394000	23514000	25218000	24042000	872294	0.0362821	0.921804	0.0665273
O95831|AIFM1_HUMAN	Apoptosis-inducing factor 1 mitochondrial OS=Homo sapiens OX=9606 GN=AIFM1 PE=1 SV=1	27	13	13	Carbamidomethylation	22286000	22908000	21292000	22162000	815105	0.0367794	23394000	23514000	25218000	24042000	872294	0.0362821	0.921804	0.0665273
P06454-2|PTMA_HUMAN	Isoform 2 of Prothymosin alpha OS=Homo sapiens OX=9606 GN=PTMA	44	9	9	Acetylation (Protein N-term)	216510000	217740000	211070000	2.15107e+08	3.54954e+06	0.0165013	223860000	223360000	235960000	2.27727e+08	6.39812e+06	0.0280956	0.944583	0.0666807
P06454|PTMA_HUMAN	Prothymosin alpha OS=Homo sapiens OX=9606 GN=PTMA PE=1 SV=2	43	9	9	Acetylation (Protein N-term)	216510000	217740000	211070000	2.15107e+08	3.54954e+06	0.0165013	223860000	223360000	235960000	2.27727e+08	6.39812e+06	0.0280956	0.944583	0.0666807
O95757|HS74L_HUMAN	Heat shock 70 kDa protein 4L OS=Homo sapiens OX=9606 GN=HSPA4L PE=1 SV=3	24	15	11	Carbamidomethylation	7161900	7175500	7111100	7149500	33943.5	0.00474767	7688700	7858000	8524200	8.02363e+06	346849	0.0432284	0.891055	0.0666807
Q00169|PIPNA_HUMAN	Phosphatidylinositol transfer protein alpha isoform OS=Homo sapiens OX=9606 GN=PITPNA PE=1 SV=2	19	3	2	Carbamidomethylation	3390300	2794600	3144700	3.10987e+06	299374	0.0962658	2439600	2633300	2723400	2.59877e+06	64348	0.024761	1.19667	0.0668344
Q8WVY7|UBCP1_HUMAN	Ubiquitin-like domain-containing CTD phosphatase 1 OS=Homo sapiens OX=9606 GN=UBLCP1 PE=1 SV=2	9	3	3		4279900	4421200	3974600	4.22523e+06	228263	0.0540239	4805800	4449800	4774800	4676800	166712	0.0356467	0.903445	0.0669885
P23396|RS3_HUMAN	40S ribosomal protein S3 OS=Homo sapiens OX=9606 GN=RPS3 PE=1 SV=2	55	13	13	Carbamidomethylation	204480000	190380000	187660000	1.94173e+08	9.02885e+06	0.0464989	206360000	207840000	220600000	211600000	6.55687e+06	0.0309871	0.917643	0.0669885
O75380|NDUS6_HUMAN	NADH dehydrogenase [ubiquinone] iron-sulfur protein 6 mitochondrial OS=Homo sapiens OX=9606 GN=NDUFS6 PE=1 SV=1	54	5	5	Carbamidomethylation	10722000	10244000	9895000	10287000	415173	0.040359	10672000	11722000	11489000	1.12943e+07	214119	0.0189581	0.910811	0.0671429
Q8N1F7|NUP93_HUMAN	Nuclear pore complex protein Nup93 OS=Homo sapiens OX=9606 GN=NUP93 PE=1 SV=2	22	15	15	Carbamidomethylation	15462000	15517000	14820000	1.52663e+07	387513	0.0253835	16716000	15756000	17187000	16553000	717046	0.0433182	0.92227	0.0676083
Q92797|SYMPK_HUMAN	Symplekin OS=Homo sapiens OX=9606 GN=SYMPK PE=1 SV=2	4	3	3		1828200	2002400	1969300	1933300	92511.7	0.0478517	2179500	2069900	2397500	2.21563e+06	164132	0.0740789	0.872572	0.0677642
Q15126|PMVK_HUMAN	Phosphomevalonate kinase OS=Homo sapiens OX=9606 GN=PMVK PE=1 SV=3	22	4	4		4376000	4509700	4004200	4.29663e+06	261929	0.0609615	5248700	4643100	4762900	4884900	120902	0.0247501	0.879574	0.0682339
P20674|COX5A_HUMAN	Cytochrome c oxidase subunit 5A mitochondrial OS=Homo sapiens OX=9606 GN=COX5A PE=1 SV=2	44	6	6		36945000	37097000	34291000	36111000	1.578e+06	0.0436985	41114000	37552000	40221000	39629000	1.40166e+06	0.0353696	0.911227	0.0682339
Q9NW13|RBM28_HUMAN	RNA-binding protein 28 OS=Homo sapiens OX=9606 GN=RBM28 PE=1 SV=3	13	10	10	Carbamidomethylation; Acetylation (Protein N-term)	6529500	6631100	6570800	6.57713e+06	51095.2	0.00776862	7370300	7094800	8022800	7.49597e+06	465416	0.0620889	0.877423	0.0683912
Q9H3N1|TMX1_HUMAN	Thioredoxin-related transmembrane protein 1 OS=Homo sapiens OX=9606 GN=TMX1 PE=1 SV=1	22	5	5		22120000	22061000	20647000	2.16093e+07	833927	0.0385911	23129000	23028000	23615000	2.32573e+07	295829	0.0127198	0.929141	0.0688652
P60174-1|TPIS_HUMAN	Isoform 2 of Triosephosphate isomerase OS=Homo sapiens OX=9606 GN=TPI1	73	17	17	Carbamidomethylation	396190000	382170000	379200000	3.85853e+08	9.07415e+06	0.0235171	403140000	437280000	452050000	4.30823e+08	1.08813e+07	0.0252569	0.895618	0.0693426
P60174|TPIS_HUMAN	Triosephosphate isomerase OS=Homo sapiens OX=9606 GN=TPI1 PE=1 SV=3	63	17	17	Carbamidomethylation	396190000	382170000	379200000	3.85853e+08	9.07415e+06	0.0235171	403140000	437280000	452050000	4.30823e+08	1.08813e+07	0.0252569	0.895618	0.0693426
Q92882|OSTF1_HUMAN	Osteoclast-stimulating factor 1 OS=Homo sapiens OX=9606 GN=OSTF1 PE=1 SV=2	30	4	4		4752300	4316700	4636600	4.56853e+06	225636	0.0493892	4857300	4943900	5190200	4.99713e+06	129597	0.0259343	0.914231	0.0695024
P22830|HEMH_HUMAN	Ferrochelatase mitochondrial OS=Homo sapiens OX=9606 GN=FECH PE=1 SV=2	17	5	5	Carbamidomethylation	3797900	3814600	3615900	3742800	110215	0.0294473	4100500	3847900	4161500	4.03663e+06	157880	0.0391118	0.927208	0.0698232
P22830-2|HEMH_HUMAN	Isoform 2 of Ferrochelatase mitochondrial OS=Homo sapiens OX=9606 GN=FECH	16	5	5	Carbamidomethylation	3797900	3814600	3615900	3742800	110215	0.0294473	4100500	3847900	4161500	4.03663e+06	157880	0.0391118	0.927208	0.0698232
Q9NX58|LYAR_HUMAN	Cell growth-regulating nucleolar protein OS=Homo sapiens OX=9606 GN=LYAR PE=1 SV=2	23	6	6	Carbamidomethylation	9509600	8870200	9388600	9.25613e+06	339660	0.0366956	8902000	8558200	8191000	8550400	209788	0.0245354	1.08254	0.0699842
P62269|RS18_HUMAN	40S ribosomal protein S18 OS=Homo sapiens OX=9606 GN=RPS18 PE=1 SV=3	39	7	6		108870000	105230000	100600000	104900000	4.14486e+06	0.0395125	112400000	110970000	114800000	1.12723e+08	1.91727e+06	0.0170087	0.930597	0.0699842
P82650|RT22_HUMAN	28S ribosomal protein S22 mitochondrial OS=Homo sapiens OX=9606 GN=MRPS22 PE=1 SV=1	12	4	4		4938400	5171400	4881800	4997200	153493	0.0307158	5310000	5532900	6028500	5623800	263838	0.0469146	0.888581	0.0703072
Q02878|RL6_HUMAN	60S ribosomal protein L6 OS=Homo sapiens OX=9606 GN=RPL6 PE=1 SV=3	35	11	11		210930000	217410000	198590000	2.08977e+08	9.56084e+06	0.0457508	227340000	219110000	237540000	2.27997e+08	9.21695e+06	0.0404258	0.916578	0.0703072
Q9NY61|AATF_HUMAN	Protein AATF OS=Homo sapiens OX=9606 GN=AATF PE=1 SV=1	13	4	4		4357200	4313200	4172700	4.28103e+06	96364.3	0.0225096	3342600	3681100	2812000	3.27857e+06	434943	0.132663	1.30576	0.0704693
Q5SW79-2|CE170_HUMAN	Isoform 2 of Centrosomal protein of 170 kDa OS=Homo sapiens OX=9606 GN=CEP170	5	4	4		2378400	2350900	2074800	2.26803e+06	167909	0.0740328	2454200	2600400	2731300	2595300	77089.6	0.0297035	0.8739	0.0711214
Q5SW79-3|CE170_HUMAN	Isoform 3 of Centrosomal protein of 170 kDa OS=Homo sapiens OX=9606 GN=CEP170	5	4	4		2378400	2350900	2074800	2.26803e+06	167909	0.0740328	2454200	2600400	2731300	2595300	77089.6	0.0297035	0.8739	0.0711214
Q5SW79|CE170_HUMAN	Centrosomal protein of 170 kDa OS=Homo sapiens OX=9606 GN=CEP170 PE=1 SV=1	4	4	4		2378400	2350900	2074800	2.26803e+06	167909	0.0740328	2454200	2600400	2731300	2595300	77089.6	0.0297035	0.8739	0.0711214
O43583|DENR_HUMAN	Density-regulated protein OS=Homo sapiens OX=9606 GN=DENR PE=1 SV=2	35	4	4	Carbamidomethylation; Acetylation (Protein N-term)	6870100	7113000	6514200	6.83243e+06	301172	0.0440797	8031800	7122600	7767800	7.64073e+06	341782	0.0447316	0.894212	0.0712853
P63244|RACK1_HUMAN	Receptor of activated protein C kinase 1 OS=Homo sapiens OX=9606 GN=RACK1 PE=1 SV=3	62	17	17	Carbamidomethylation; Acetylation (Protein N-term)	142110000	131910000	127320000	133780000	7.57025e+06	0.0565873	144220000	144710000	154300000	1.47743e+08	4.90168e+06	0.033177	0.905489	0.0716143
Q92685|ALG3_HUMAN	Dol-P-Man:Man(5)GlcNAc(2)-PP-Dol alpha-1 3-mannosyltransferase OS=Homo sapiens OX=9606 GN=ALG3 PE=1 SV=1	5	2	2	Carbamidomethylation	767490	792130	1138100	899240	207225	0.230445	1390900	1224500	1384100	1.33317e+06	81521.8	0.061149	0.674514	0.0717794
Q13765|NACA_HUMAN	Nascent polypeptide-associated complex subunit alpha OS=Homo sapiens OX=9606 GN=NACA PE=1 SV=1	32	5	5		56215000	57249000	55311000	5.62583e+07	969726	0.017237	58603000	60344000	63847000	6.09313e+07	1.87604e+06	0.0307894	0.923307	0.072277
E9PAV3-2|NACAM_HUMAN	Isoform skNAC-2 of Nascent polypeptide-associated complex subunit alpha muscle-specific form OS=Homo sapiens OX=9606 GN=NACA	7	5	5		56215000	57249000	55311000	5.62583e+07	969726	0.017237	58603000	60344000	63847000	6.09313e+07	1.87604e+06	0.0307894	0.923307	0.072277
E9PAV3|NACAM_HUMAN	Nascent polypeptide-associated complex subunit alpha muscle-specific form OS=Homo sapiens OX=9606 GN=NACA PE=1 SV=1	3	5	5		56215000	57249000	55311000	5.62583e+07	969726	0.017237	58603000	60344000	63847000	6.09313e+07	1.87604e+06	0.0307894	0.923307	0.072277
O60832|DKC1_HUMAN	H/ACA ribonucleoprotein complex subunit DKC1 OS=Homo sapiens OX=9606 GN=DKC1 PE=1 SV=3	26	11	11	Carbamidomethylation; Acetylation (Protein N-term)	25023000	24949000	25807000	2.52597e+07	475446	0.0188224	25851000	27361000	27692000	26968000	362442	0.0134397	0.936653	0.072277
Q9UIQ6-3|LCAP_HUMAN	Isoform 3 of Leucyl-cystinyl aminopeptidase OS=Homo sapiens OX=9606 GN=LNPEP	3	2	2		1343900	1308600	1226800	1293100	60069	0.0464535	1604900	1389600	1439100	1.47787e+06	44242	0.0299364	0.874977	0.0724436
Q9UIQ6-2|LCAP_HUMAN	Isoform 2 of Leucyl-cystinyl aminopeptidase OS=Homo sapiens OX=9606 GN=LNPEP	3	2	2		1343900	1308600	1226800	1293100	60069	0.0464535	1604900	1389600	1439100	1.47787e+06	44242	0.0299364	0.874977	0.0724436
Q9UIQ6|LCAP_HUMAN	Leucyl-cystinyl aminopeptidase OS=Homo sapiens OX=9606 GN=LNPEP PE=1 SV=3	3	2	2		1343900	1308600	1226800	1293100	60069	0.0464535	1604900	1389600	1439100	1.47787e+06	44242	0.0299364	0.874977	0.0724436
P48507|GSH0_HUMAN	Glutamate--cysteine ligase regulatory subunit OS=Homo sapiens OX=9606 GN=GCLM PE=1 SV=1	20	4	4	Carbamidomethylation	8709700	8653200	8395700	8586200	167379	0.019494	8870400	9684900	9338800	9.29803e+06	212569	0.0228617	0.923443	0.0724436
P46779|RL28_HUMAN	60S ribosomal protein L28 OS=Homo sapiens OX=9606 GN=RPL28 PE=1 SV=3	32	5	5	Carbamidomethylation; Acetylation (Protein N-term)	80262000	83682000	79038000	80994000	2.40698e+06	0.029718	88513000	82994000	88518000	86675000	2.8125e+06	0.0324488	0.934456	0.0724436
P46779-2|RL28_HUMAN	Isoform 2 of 60S ribosomal protein L28 OS=Homo sapiens OX=9606 GN=RPL28	27	5	5	Carbamidomethylation; Acetylation (Protein N-term)	80262000	83682000	79038000	80994000	2.40698e+06	0.029718	88513000	82994000	88518000	86675000	2.8125e+06	0.0324488	0.934456	0.0724436
P46779-3|RL28_HUMAN	Isoform 3 of 60S ribosomal protein L28 OS=Homo sapiens OX=9606 GN=RPL28	26	5	5	Carbamidomethylation; Acetylation (Protein N-term)	80262000	83682000	79038000	80994000	2.40698e+06	0.029718	88513000	82994000	88518000	86675000	2.8125e+06	0.0324488	0.934456	0.0724436
P62987|RL40_HUMAN	Ubiquitin-60S ribosomal protein L40 OS=Homo sapiens OX=9606 GN=UBA52 PE=1 SV=2	32	5	1		73856000	73750000	68142000	71916000	3.26881e+06	0.0454532	77471000	75853000	80583000	77969000	2.36937e+06	0.0303886	0.922367	0.0731139
Q9BQ39|DDX50_HUMAN	ATP-dependent RNA helicase DDX50 OS=Homo sapiens OX=9606 GN=DDX50 PE=1 SV=1	10	6	2	Carbamidomethylation	975790	1040900	1089500	1.0354e+06	57054.4	0.0551039	1151100	1140600	1164300	1152000	11852.8	0.0102889	0.898782	0.0732825
P15170-2|ERF3A_HUMAN	Isoform 2 of Eukaryotic peptide chain release factor GTP-binding subunit ERF3A OS=Homo sapiens OX=9606 GN=GSPT1	18	8	8	Carbamidomethylation	28763000	28690000	27795000	28416000	539039	0.0189696	30820000	28993000	30600000	3.01377e+07	827291	0.0274504	0.942873	0.0732825
P15170-3|ERF3A_HUMAN	Isoform 3 of Eukaryotic peptide chain release factor GTP-binding subunit ERF3A OS=Homo sapiens OX=9606 GN=GSPT1	18	8	8	Carbamidomethylation	28763000	28690000	27795000	28416000	539039	0.0189696	30820000	28993000	30600000	3.01377e+07	827291	0.0274504	0.942873	0.0732825
P39019|RS19_HUMAN	40S ribosomal protein S19 OS=Homo sapiens OX=9606 GN=RPS19 PE=1 SV=2	42	6	6		177800000	171680000	161250000	1.70243e+08	8.36801e+06	0.0491532	185520000	179470000	192100000	1.85697e+08	6.31521e+06	0.0340082	0.916782	0.0734514
O00567|NOP56_HUMAN	Nucleolar protein 56 OS=Homo sapiens OX=9606 GN=NOP56 PE=1 SV=4	37	17	17	Carbamidomethylation	29610000	27363000	27859000	2.82773e+07	1.18047e+06	0.0417461	30862000	29439000	32377000	3.08927e+07	1.46903e+06	0.0475526	0.915341	0.0736207
Q8N9N7|LRC57_HUMAN	Leucine-rich repeat-containing protein 57 OS=Homo sapiens OX=9606 GN=LRRC57 PE=1 SV=1	10	2	2	Carbamidomethylation	1729100	1599900	1508000	1.61233e+06	111073	0.0688897	1977100	1775700	1759700	1837500	41085.4	0.0223594	0.87746	0.0743019
Q16666-3|IF16_HUMAN	Isoform 3 of Gamma-interferon-inducible protein 16 OS=Homo sapiens OX=9606 GN=IFI16	26	14	14	Carbamidomethylation	10649000	11072000	10537000	1.07527e+07	282164	0.0262413	12133000	11109000	11604000	1.16153e+07	289116	0.0248909	0.92573	0.0744732
Q16666-2|IF16_HUMAN	Isoform 2 of Gamma-interferon-inducible protein 16 OS=Homo sapiens OX=9606 GN=IFI16	24	14	14	Carbamidomethylation	10649000	11072000	10537000	1.07527e+07	282164	0.0262413	12133000	11109000	11604000	1.16153e+07	289116	0.0248909	0.92573	0.0744732
Q16666|IF16_HUMAN	Gamma-interferon-inducible protein 16 OS=Homo sapiens OX=9606 GN=IFI16 PE=1 SV=3	22	14	14	Carbamidomethylation	10649000	11072000	10537000	1.07527e+07	282164	0.0262413	12133000	11109000	11604000	1.16153e+07	289116	0.0248909	0.92573	0.0744732
Q9GZN8|CT027_HUMAN	UPF0687 protein C20orf27 OS=Homo sapiens OX=9606 GN=C20orf27 PE=1 SV=3	17	2	2	Carbamidomethylation	1955000	1801200	1760900	1.83903e+06	102432	0.0556986	2053700	1937300	2082100	2.02437e+06	72893.5	0.0360081	0.908449	0.0746449
Q9GZN8-2|CT027_HUMAN	Isoform 2 of UPF0687 protein C20orf27 OS=Homo sapiens OX=9606 GN=C20orf27	15	2	2	Carbamidomethylation	1955000	1801200	1760900	1.83903e+06	102432	0.0556986	2053700	1937300	2082100	2.02437e+06	72893.5	0.0360081	0.908449	0.0746449
Q6DKI1|RL7L_HUMAN	60S ribosomal protein L7-like 1 OS=Homo sapiens OX=9606 GN=RPL7L1 PE=1 SV=2	15	4	4		8694400	8628100	8357600	8.56003e+06	178419	0.0208433	9028300	9103500	9851300	9327700	383759	0.0411419	0.9177	0.074817
Q01105-2|SET_HUMAN	Isoform 2 of Protein SET OS=Homo sapiens OX=9606 GN=SET	42	9	1		36865000	34745000	34651000	3.54203e+07	1.252e+06	0.0353469	36898000	37429000	39400000	37909000	1.02781e+06	0.0271125	0.934352	0.074817
O00763-2|ACACB_HUMAN	Isoform 2 of Acetyl-CoA carboxylase 2 OS=Homo sapiens OX=9606 GN=ACACB	3	5	1		625360	659890	598810	628020	30626.8	0.0487672	734960	675340	815380	741893	70048.6	0.0944187	0.84651	0.0751623
O00763|ACACB_HUMAN	Acetyl-CoA carboxylase 2 OS=Homo sapiens OX=9606 GN=ACACB PE=1 SV=3	3	5	1		625360	659890	598810	628020	30626.8	0.0487672	734960	675340	815380	741893	70048.6	0.0944187	0.84651	0.0751623
O00763-3|ACACB_HUMAN	Isoform 3 of Acetyl-CoA carboxylase 2 OS=Homo sapiens OX=9606 GN=ACACB	3	5	1		625360	659890	598810	628020	30626.8	0.0487672	734960	675340	815380	741893	70048.6	0.0944187	0.84651	0.0751623
P11387|TOP1_HUMAN	DNA topoisomerase 1 OS=Homo sapiens OX=9606 GN=TOP1 PE=1 SV=2	22	16	16	Carbamidomethylation; Acetylation (Protein N-term)	39587000	37703000	38167000	3.84857e+07	981593	0.0255054	40783000	40122000	43511000	41472000	1.70613e+06	0.0411394	0.927992	0.0751623
O95347|SMC2_HUMAN	Structural maintenance of chromosomes protein 2 OS=Homo sapiens OX=9606 GN=SMC2 PE=1 SV=2	16	17	17		9869000	9938600	9108600	9.63873e+06	460426	0.0477683	10338000	10690000	10519000	1.05157e+07	99703.1	0.00948138	0.916607	0.0753356
Q8WUA2|PPIL4_HUMAN	Peptidyl-prolyl cis-trans isomerase-like 4 OS=Homo sapiens OX=9606 GN=PPIL4 PE=1 SV=1	6	3	3	Carbamidomethylation	2512000	2497600	2324000	2.44453e+06	104633	0.0428028	3211100	2655900	2835000	2.90067e+06	126688	0.0436756	0.842749	0.0763836
P55809|SCOT1_HUMAN	Succinyl-CoA:3-ketoacid coenzyme A transferase 1 mitochondrial OS=Homo sapiens OX=9606 GN=OXCT1 PE=1 SV=1	21	7	7	Carbamidomethylation	18221000	15722000	15234000	1.63923e+07	1.60236e+06	0.0977505	20054000	19146000	19344000	1.95147e+07	184502	0.00945454	0.840001	0.0767361
P49321|NASP_HUMAN	Nuclear autoantigenic sperm protein OS=Homo sapiens OX=9606 GN=NASP PE=1 SV=2	47	27	27	Carbamidomethylation; Acetylation (Protein N-term)	52079000	52817000	50763000	5.18863e+07	1.04047e+06	0.0200528	54709000	53660000	57676000	5.53483e+07	2.01646e+06	0.0364322	0.937451	0.076913
Q9UPN6|SCAF8_HUMAN	SR-related and CTD-associated factor 8 OS=Homo sapiens OX=9606 GN=SCAF8 PE=1 SV=1	2	2	1		182920	119520	129660	144033	34056.3	0.236448	278800	177380	213250	223143	24079.1	0.107909	0.645475	0.0770903
Q9UPN6-2|SCAF8_HUMAN	Isoform 2 of SR-related and CTD-associated factor 8 OS=Homo sapiens OX=9606 GN=SCAF8	2	2	1		182920	119520	129660	144033	34056.3	0.236448	278800	177380	213250	223143	24079.1	0.107909	0.645475	0.0770903
Q9UBM7|DHCR7_HUMAN	7-dehydrocholesterol reductase OS=Homo sapiens OX=9606 GN=DHCR7 PE=1 SV=1	13	5	5	Carbamidomethylation	7705400	8217700	7397400	7773500	414368	0.0533053	8730200	8483500	8365300	8.52633e+06	83404.3	0.00978197	0.911705	0.0770903
Q14839|CHD4_HUMAN	Chromodomain-helicase-DNA-binding protein 4 OS=Homo sapiens OX=9606 GN=CHD4 PE=1 SV=2	11	16	12	Carbamidomethylation	10042000	9916400	9172200	9710200	470135	0.0484166	11022000	10197000	10547000	1.05887e+07	215112	0.0203153	0.917037	0.0776247
Q14839-2|CHD4_HUMAN	Isoform 2 of Chromodomain-helicase-DNA-binding protein 4 OS=Homo sapiens OX=9606 GN=CHD4	10	16	12	Carbamidomethylation	10042000	9916400	9172200	9710200	470135	0.0484166	11022000	10197000	10547000	1.05887e+07	215112	0.0203153	0.917037	0.0776247
P20042|IF2B_HUMAN	Eukaryotic translation initiation factor 2 subunit 2 OS=Homo sapiens OX=9606 GN=EIF2S2 PE=1 SV=2	50	18	18	Carbamidomethylation	62705000	63158000	58306000	6.13897e+07	2.68012e+06	0.0436575	67456000	64110000	66997000	6.61877e+07	1.48921e+06	0.0224998	0.927509	0.0778037
P38646|GRP75_HUMAN	Stress-70 protein mitochondrial OS=Homo sapiens OX=9606 GN=HSPA9 PE=1 SV=2	44	28	26	Carbamidomethylation	134010000	129080000	132560000	1.31883e+08	2.5337e+06	0.0192117	141410000	134420000	143170000	1.39667e+08	4.40385e+06	0.0315311	0.944272	0.0778037
Q15363|TMED2_HUMAN	Transmembrane emp24 domain-containing protein 2 OS=Homo sapiens OX=9606 GN=TMED2 PE=1 SV=1	24	4	4		17965000	16892000	15887000	1.69147e+07	1.03919e+06	0.0614369	13903000	14698000	16019000	1.48733e+07	717442	0.0482368	1.13725	0.077983
P52294|IMA5_HUMAN	Importin subunit alpha-5 OS=Homo sapiens OX=9606 GN=KPNA1 PE=1 SV=3	16	6	3	Carbamidomethylation	6441600	6691200	5938900	6.35723e+06	383180	0.0602747	7539700	7060800	6744500	7115000	200106	0.0281245	0.893497	0.0781628
P46976-3|GLYG_HUMAN	Isoform GN-1S of Glycogenin-1 OS=Homo sapiens OX=9606 GN=GYG1	9	2	2		6465200	6458400	5732200	6218600	421248	0.0677401	7647000	6649700	7031500	7109400	246023	0.0346053	0.874701	0.0785236
P46976-2|GLYG_HUMAN	Isoform GN-1 of Glycogenin-1 OS=Homo sapiens OX=9606 GN=GYG1	7	2	2		6465200	6458400	5732200	6218600	421248	0.0677401	7647000	6649700	7031500	7109400	246023	0.0346053	0.874701	0.0785236
P46976|GLYG_HUMAN	Glycogenin-1 OS=Homo sapiens OX=9606 GN=GYG1 PE=1 SV=4	7	2	2		6465200	6458400	5732200	6218600	421248	0.0677401	7647000	6649700	7031500	7109400	246023	0.0346053	0.874701	0.0785236
P78330|SERB_HUMAN	Phosphoserine phosphatase OS=Homo sapiens OX=9606 GN=PSPH PE=1 SV=2	33	6	6	Carbamidomethylation	21046000	20553000	19053000	2.02173e+07	1.03803e+06	0.0513438	22385000	21131000	23027000	22181000	949827	0.0428217	0.911471	0.0787046
O60762|DPM1_HUMAN	Dolichol-phosphate mannosyltransferase subunit 1 OS=Homo sapiens OX=9606 GN=DPM1 PE=1 SV=1	18	4	4		10106000	10225000	9171400	9.83413e+06	577020	0.0586752	11466000	10499000	10751000	1.09053e+07	205114	0.0188086	0.901773	0.0790679
O60506-3|HNRPQ_HUMAN	Isoform 3 of Heterogeneous nuclear ribonucleoprotein Q OS=Homo sapiens OX=9606 GN=SYNCRIP	43	20	1	Carbamidomethylation	9209700	9214700	8848500	9.09097e+06	209997	0.0230995	9308500	9678000	9989900	9658800	185866	0.0192432	0.941211	0.0790679
P31948|STIP1_HUMAN	Stress-induced-phosphoprotein 1 OS=Homo sapiens OX=9606 GN=STIP1 PE=1 SV=1	34	20	19	Carbamidomethylation; Acetylation (Protein N-term)	62065000	61857000	63003000	6.23083e+07	610522	0.0097984	66651000	67988000	74454000	6.96977e+07	3.35049e+06	0.0480718	0.89398	0.0790679
P35268|RL22_HUMAN	60S ribosomal protein L22 OS=Homo sapiens OX=9606 GN=RPL22 PE=1 SV=2	19	2	2		133070000	134310000	124480000	130620000	5.35342e+06	0.0409847	140990000	136820000	142490000	140100000	2.84662e+06	0.0203185	0.932334	0.0794328
O43823|AKAP8_HUMAN	A-kinase anchor protein 8 OS=Homo sapiens OX=9606 GN=AKAP8 PE=1 SV=1	13	5	5	Carbamidomethylation	4104300	4501100	4160800	4255400	214650	0.0504417	4741700	4660000	4479100	4.62693e+06	96326.6	0.0208187	0.919702	0.0796159
Q13283|G3BP1_HUMAN	Ras GTPase-activating protein-binding protein 1 OS=Homo sapiens OX=9606 GN=G3BP1 PE=1 SV=1	27	10	10	Carbamidomethylation	40427000	41812000	39493000	4.05773e+07	1.16679e+06	0.0287546	43492000	42837000	41628000	4.26523e+07	651286	0.0152696	0.951351	0.0796159
Q00839|HNRPU_HUMAN	Heterogeneous nuclear ribonucleoprotein U OS=Homo sapiens OX=9606 GN=HNRNPU PE=1 SV=6	30	24	24	Carbamidomethylation; Oxidation (M)	222950000	222930000	211100000	2.18993e+08	6.83583e+06	0.0312148	232200000	226020000	234600000	230940000	4.30539e+06	0.0186429	0.948269	0.0797995
Q8N9T8|KRI1_HUMAN	Protein KRI1 homolog OS=Homo sapiens OX=9606 GN=KRI1 PE=1 SV=3	10	6	6		3752400	3771300	2931400	3.48503e+06	479554	0.137604	4618900	4572300	4128300	4.43983e+06	227939	0.0513395	0.784947	0.0799834
Q92743|HTRA1_HUMAN	Serine protease HTRA1 OS=Homo sapiens OX=9606 GN=HTRA1 PE=1 SV=1	5	2	2	Carbamidomethylation	1048000	994100	974610	1005570	38015.7	0.0378051	1148700	1140800	1036800	1.10877e+06	53262.5	0.0480376	0.906927	0.0803526
Q86YP4|P66A_HUMAN	Transcriptional repressor p66-alpha OS=Homo sapiens OX=9606 GN=GATAD2A PE=1 SV=1	6	3	2		1038900	1167500	985740	1.06405e+06	93452.9	0.0878278	1275600	1137500	1325900	1.24633e+06	94578.1	0.0758851	0.853742	0.0803526
Q86YP4-3|P66A_HUMAN	Isoform 3 of Transcriptional repressor p66-alpha OS=Homo sapiens OX=9606 GN=GATAD2A	6	3	2		1038900	1167500	985740	1.06405e+06	93452.9	0.0878278	1275600	1137500	1325900	1.24633e+06	94578.1	0.0758851	0.853742	0.0803526
Q96AQ6-2|PBIP1_HUMAN	Isoform 2 of Pre-B-cell leukemia transcription factor-interacting protein 1 OS=Homo sapiens OX=9606 GN=PBXIP1	8	4	4		993500	955660	835650	928270	82412.5	0.0887807	1109300	1089700	1099100	1.09937e+06	5505.69	0.00500805	0.844368	0.0803526
Q96AQ6|PBIP1_HUMAN	Pre-B-cell leukemia transcription factor-interacting protein 1 OS=Homo sapiens OX=9606 GN=PBXIP1 PE=1 SV=1	8	4	4		993500	955660	835650	928270	82412.5	0.0887807	1109300	1089700	1099100	1.09937e+06	5505.69	0.00500805	0.844368	0.0803526
Q15003|CND2_HUMAN	Condensin complex subunit 2 OS=Homo sapiens OX=9606 GN=NCAPH PE=1 SV=3	14	7	7	Carbamidomethylation	5666200	5459600	5608300	5.57803e+06	106574	0.019106	5844400	5990600	6438100	6.09103e+06	234804	0.0385492	0.915778	0.0805378
P40926|MDHM_HUMAN	Malate dehydrogenase mitochondrial OS=Homo sapiens OX=9606 GN=MDH2 PE=1 SV=3	49	12	12	Carbamidomethylation	95376000	97857000	95903000	9.63787e+07	1.30711e+06	0.0135622	106350000	98741000	104660000	1.0325e+08	3.09181e+06	0.0299448	0.933447	0.0807235
P26641|EF1G_HUMAN	Elongation factor 1-gamma OS=Homo sapiens OX=9606 GN=EEF1G PE=1 SV=3	41	15	15	Carbamidomethylation; Acetylation (Protein N-term); Oxidation (M)	226810000	225950000	210230000	2.20997e+08	9.33412e+06	0.0422365	243290000	228340000	244580000	2.38737e+08	8.2257e+06	0.0344551	0.925692	0.0807235
Q9Y3C6|PPIL1_HUMAN	Peptidyl-prolyl cis-trans isomerase-like 1 OS=Homo sapiens OX=9606 GN=PPIL1 PE=1 SV=1	19	2	2		5777900	4953400	4400500	5.04393e+06	693149	0.137422	6730600	5633800	6704100	6.35617e+06	545957	0.085894	0.79355	0.0810961
Q9BX68|HINT2_HUMAN	Histidine triad nucleotide-binding protein 2 mitochondrial OS=Homo sapiens OX=9606 GN=HINT2 PE=1 SV=1	29	3	3		15158000	15408000	15626000	1.53973e+07	234182	0.0152093	14428000	14703000	15162000	1.47643e+07	249193	0.016878	1.04287	0.0810961
P19388|RPAB1_HUMAN	DNA-directed RNA polymerases I II and III subunit RPABC1 OS=Homo sapiens OX=9606 GN=POLR2E PE=1 SV=4	20	4	4		6495700	6246100	6428900	6.39023e+06	129214	0.0202206	6768000	7663200	7037000	7.15607e+06	332538	0.0464693	0.892981	0.0810961
Q9NTJ3|SMC4_HUMAN	Structural maintenance of chromosomes protein 4 OS=Homo sapiens OX=9606 GN=SMC4 PE=1 SV=2	14	14	14	Carbamidomethylation	8914500	8684000	7986000	8.52817e+06	483468	0.0566907	9350600	9024300	9964400	9.44643e+06	470863	0.0498456	0.902792	0.0816582
P00747|PLMN_HUMAN	Plasminogen OS=Homo sapiens OX=9606 GN=PLG PE=1 SV=2	3	2	2	Carbamidomethylation	10639000	9452600	7967100	9352900	1.33874e+06	0.143136	12606000	10937000	12092000	1.18783e+07	614517	0.0517343	0.787392	0.0818465
Q96EV2|RBM33_HUMAN	RNA-binding protein 33 OS=Homo sapiens OX=9606 GN=RBM33 PE=1 SV=3	3	2	2	Acetylation (Protein N-term)	704010	538090	449240	563780	129313	0.229368	868540	843110	824430	845360	11489.6	0.0135914	0.666911	0.0818465
P25398|RS12_HUMAN	40S ribosomal protein S12 OS=Homo sapiens OX=9606 GN=RPS12 PE=1 SV=3	67	9	9	Carbamidomethylation; Acetylation (Protein N-term)	147270000	145640000	133260000	1.42057e+08	7.66161e+06	0.0539335	158470000	149390000	159050000	1.55637e+08	4.89876e+06	0.0314756	0.912745	0.0818465
Q9P2X0|DPM3_HUMAN	Dolichol-phosphate mannosyltransferase subunit 3 OS=Homo sapiens OX=9606 GN=DPM3 PE=1 SV=2	24	2	2	Carbamidomethylation	8596600	8738400	7824300	8.38643e+06	491958	0.0586611	10260000	9114100	9084300	9.48613e+06	223892	0.0236021	0.884073	0.0822243
Q9P2X0-2|DPM3_HUMAN	Isoform 2 of Dolichol-phosphate mannosyltransferase subunit 3 OS=Homo sapiens OX=9606 GN=DPM3	18	2	2	Carbamidomethylation	8596600	8738400	7824300	8.38643e+06	491958	0.0586611	10260000	9114100	9084300	9.48613e+06	223892	0.0236021	0.884073	0.0822243
Q12797|ASPH_HUMAN	Aspartyl/asparaginyl beta-hydroxylase OS=Homo sapiens OX=9606 GN=ASPH PE=1 SV=3	22	12	10	Carbamidomethylation	21051000	19286000	18540000	1.96257e+07	1.2895e+06	0.0657048	22080000	21346000	22358000	21928000	507899	0.0231621	0.895005	0.0822243
Q16576|RBBP7_HUMAN	Histone-binding protein RBBP7 OS=Homo sapiens OX=9606 GN=RBBP7 PE=1 SV=1	27	8	4	Carbamidomethylation	34417000	34438000	28860000	3.25717e+07	3.21441e+06	0.0986875	28544000	26083000	27442000	2.73563e+07	761095	0.0278215	1.19064	0.0827942
P18206-2|VINC_HUMAN	Isoform 1 of Vinculin OS=Homo sapiens OX=9606 GN=VCL	37	32	32		36751000	36974000	34319000	3.60147e+07	1.47272e+06	0.0408922	39414000	38219000	38169000	3.86007e+07	236116	0.0061169	0.933006	0.0829851
P18206|VINC_HUMAN	Vinculin OS=Homo sapiens OX=9606 GN=VCL PE=1 SV=4	35	32	32		36751000	36974000	34319000	3.60147e+07	1.47272e+06	0.0408922	39414000	38219000	38169000	3.86007e+07	236116	0.0061169	0.933006	0.0829851
Q9NRG9|AAAS_HUMAN	Aladin OS=Homo sapiens OX=9606 GN=AAAS PE=1 SV=1	7	3	3	Carbamidomethylation; Acetylation (Protein N-term)	3578700	3140500	3641400	3.45353e+06	272901	0.079021	4003700	3831700	4047900	3961100	108797	0.0274664	0.871862	0.0831764
Q9Y5X3|SNX5_HUMAN	Sorting nexin-5 OS=Homo sapiens OX=9606 GN=SNX5 PE=1 SV=1	11	4	4	Acetylation (Protein N-term)	4664700	4603500	4602200	4.62347e+06	35715	0.00772473	5225900	4782200	5049600	5.01923e+06	146407	0.0291692	0.92115	0.0833681
P35232|PHB_HUMAN	Prohibitin OS=Homo sapiens OX=9606 GN=PHB PE=1 SV=1	50	13	13	Carbamidomethylation	56622000	59308000	55336000	5.70887e+07	2.0267e+06	0.035501	62138000	58905000	60795000	6.06127e+07	1.04255e+06	0.0172002	0.94186	0.0835603
Q13409-6|DC1I2_HUMAN	Isoform 2F of Cytoplasmic dynein 1 intermediate chain 2 OS=Homo sapiens OX=9606 GN=DYNC1I2	26	8	8	Carbamidomethylation	9101900	8768100	8573600	8.81453e+06	267193	0.0303128	9918400	9045200	9648700	9.53743e+06	321166	0.0336743	0.924204	0.0841395
Q13409-3|DC1I2_HUMAN	Isoform 2C of Cytoplasmic dynein 1 intermediate chain 2 OS=Homo sapiens OX=9606 GN=DYNC1I2	26	8	8	Carbamidomethylation	9101900	8768100	8573600	8.81453e+06	267193	0.0303128	9918400	9045200	9648700	9.53743e+06	321166	0.0336743	0.924204	0.0841395
Q13409-2|DC1I2_HUMAN	Isoform 2B of Cytoplasmic dynein 1 intermediate chain 2 OS=Homo sapiens OX=9606 GN=DYNC1I2	25	8	8	Carbamidomethylation	9101900	8768100	8573600	8.81453e+06	267193	0.0303128	9918400	9045200	9648700	9.53743e+06	321166	0.0336743	0.924204	0.0841395
P09960|LKHA4_HUMAN	Leukotriene A-4 hydrolase OS=Homo sapiens OX=9606 GN=LTA4H PE=1 SV=2	32	14	14	Carbamidomethylation	33588000	32312000	31162000	32354000	1.21355e+06	0.0375084	34323000	33930000	35055000	34436000	563445	0.0163621	0.93954	0.0843335
P80297|MT1X_HUMAN	Metallothionein-1X OS=Homo sapiens OX=9606 GN=MT1X PE=1 SV=1	66	3	1	Carbamidomethylation; Acetylation (Protein N-term)	177200	100990	118540	132243	39910.2	0.301794	166570	254070	366170	262270	62488.5	0.23826	0.504226	0.0845279
Q6PKG0|LARP1_HUMAN	La-related protein 1 OS=Homo sapiens OX=9606 GN=LARP1 PE=1 SV=2	12	9	9	Carbamidomethylation; Acetylation (Protein N-term)	10419000	11115000	9532300	1.03554e+07	793262	0.0766035	12417000	11173000	11699000	11763000	323747	0.0275225	0.880339	0.0845279
P46087-2|NOP2_HUMAN	Isoform 2 of Probable 28S rRNA (cytosine(4447)-C(5))-methyltransferase OS=Homo sapiens OX=9606 GN=NOP2	23	14	14	Carbamidomethylation	20242000	19268000	18463000	1.93243e+07	890837	0.0460992	21197000	20018000	21766000	2.09937e+07	875969	0.0417254	0.920484	0.0845279
P46087|NOP2_HUMAN	Probable 28S rRNA (cytosine(4447)-C(5))-methyltransferase OS=Homo sapiens OX=9606 GN=NOP2 PE=1 SV=2	23	14	14	Carbamidomethylation	20242000	19268000	18463000	1.93243e+07	890837	0.0460992	21197000	20018000	21766000	2.09937e+07	875969	0.0417254	0.920484	0.0845279
P46087-4|NOP2_HUMAN	Isoform 4 of Probable 28S rRNA (cytosine(4447)-C(5))-methyltransferase OS=Homo sapiens OX=9606 GN=NOP2	22	14	14	Carbamidomethylation	20242000	19268000	18463000	1.93243e+07	890837	0.0460992	21197000	20018000	21766000	2.09937e+07	875969	0.0417254	0.920484	0.0845279
P36776|LONM_HUMAN	Lon protease homolog mitochondrial OS=Homo sapiens OX=9606 GN=LONP1 PE=1 SV=2	23	17	17	Carbamidomethylation	15451000	15775000	14774000	1.53333e+07	510768	0.033311	16078000	15920000	16625000	1.62077e+07	354482	0.0218712	0.946054	0.084918
Q13242|SRSF9_HUMAN	Serine/arginine-rich splicing factor 9 OS=Homo sapiens OX=9606 GN=SRSF9 PE=1 SV=1	22	5	5	Carbamidomethylation	14264000	14978000	14151000	1.44643e+07	448422	0.0310019	16191000	14815000	16038000	1.56813e+07	628951	0.0401082	0.922392	0.0851138
P00966|ASSY_HUMAN	Argininosuccinate synthase OS=Homo sapiens OX=9606 GN=ASS1 PE=1 SV=2	36	19	19	Carbamidomethylation	156640000	158430000	142710000	1.52593e+08	8.60588e+06	0.0563975	170840000	160970000	170880000	1.67563e+08	5.04448e+06	0.0301049	0.910661	0.0851138
Q02790|FKBP4_HUMAN	Peptidyl-prolyl cis-trans isomerase FKBP4 OS=Homo sapiens OX=9606 GN=FKBP4 PE=1 SV=3	51	21	21	Carbamidomethylation	39483000	39618000	41349000	40150000	1.04056e+06	0.0259167	42140000	45019000	41758000	4.29723e+07	1.64811e+06	0.0383528	0.934322	0.0851138
P62851|RS25_HUMAN	40S ribosomal protein S25 OS=Homo sapiens OX=9606 GN=RPS25 PE=1 SV=1	22	3	3		244340000	248130000	225080000	2.39183e+08	1.236e+07	0.0516757	262240000	252220000	267000000	2.60487e+08	7.40731e+06	0.0284364	0.918217	0.0857038
P60953|CDC42_HUMAN	Cell division control protein 42 homolog OS=Homo sapiens OX=9606 GN=CDC42 PE=1 SV=2	33	6	6	Carbamidomethylation	57582000	53931000	53023000	5.48453e+07	2.41312e+06	0.0439985	57498000	58282000	61200000	5.89933e+07	1.52152e+06	0.0257914	0.929687	0.0857038
P05362|ICAM1_HUMAN	Intercellular adhesion molecule 1 OS=Homo sapiens OX=9606 GN=ICAM1 PE=1 SV=2	9	3	3	Carbamidomethylation	2234800	2380700	2001500	2.20567e+06	191271	0.0867182	2984500	2352400	2810100	2.71567e+06	241650	0.0889838	0.812201	0.0859014
Q9NYL9|TMOD3_HUMAN	Tropomodulin-3 OS=Homo sapiens OX=9606 GN=TMOD3 PE=1 SV=1	39	9	9	Carbamidomethylation	8652600	8884700	8837000	8.79143e+06	122576	0.0139426	9717500	9482000	10864000	1.00212e+07	696538	0.0695067	0.877286	0.0859014
P55795|HNRH2_HUMAN	Heterogeneous nuclear ribonucleoprotein H2 OS=Homo sapiens OX=9606 GN=HNRNPH2 PE=1 SV=1	32	11	7	Carbamidomethylation	19230000	19489000	17951000	18890000	823445	0.0435916	16509000	16738000	18312000	1.71863e+07	810926	0.0471843	1.09913	0.0866962
P12268|IMDH2_HUMAN	Inosine-5'-monophosphate dehydrogenase 2 OS=Homo sapiens OX=9606 GN=IMPDH2 PE=1 SV=2	38	15	14	Carbamidomethylation	49610000	50037000	48237000	4.92947e+07	940519	0.0190795	50765000	51723000	54437000	5.23083e+07	1.42826e+06	0.0273047	0.942386	0.0866962
Q9BXV9|GON7_HUMAN	EKC/KEOPS complex subunit GON7 OS=Homo sapiens OX=9606 GN=GON7 PE=1 SV=2	41	2	2	Carbamidomethylation	2615800	2338900	1852000	2268900	386682	0.170427	1273200	1787500	1778900	1613200	98243.7	0.0608999	1.40646	0.086896
O00483|NDUA4_HUMAN	Cytochrome c oxidase subunit NDUFA4 OS=Homo sapiens OX=9606 GN=NDUFA4 PE=1 SV=1	35	3	3	Carbamidomethylation	22890000	25532000	25058000	2.44933e+07	1.40861e+06	0.0575099	27601000	26902000	26484000	2.69957e+07	272427	0.0100915	0.907306	0.086896
P51665|PSMD7_HUMAN	26S proteasome non-ATPase regulatory subunit 7 OS=Homo sapiens OX=9606 GN=PSMD7 PE=1 SV=2	23	6	6		15334000	16496000	15649000	1.58263e+07	600955	0.0379718	15212000	14530000	14895000	14879000	206269	0.0138631	1.06367	0.0870964
P36871|PGM1_HUMAN	Phosphoglucomutase-1 OS=Homo sapiens OX=9606 GN=PGM1 PE=1 SV=3	47	20	20	Carbamidomethylation	17034000	17195000	15277000	16502000	1.06393e+06	0.0644728	18800000	17610000	18637000	18349000	529747	0.0288706	0.899341	0.0870964
Q9H9A6|LRC40_HUMAN	Leucine-rich repeat-containing protein 40 OS=Homo sapiens OX=9606 GN=LRRC40 PE=1 SV=1	7	3	3		1643800	1530200	1374800	1.51627e+06	135040	0.089061	1752500	1699600	1820600	1.75757e+06	60517.7	0.0344326	0.862708	0.0872971
P25705|ATPA_HUMAN	ATP synthase subunit alpha mitochondrial OS=Homo sapiens OX=9606 GN=ATP5F1A PE=1 SV=1	31	18	18	Carbamidomethylation	184020000	189020000	179480000	1.84173e+08	4.77185e+06	0.0259095	192040000	188770000	195660000	1.92157e+08	3.44516e+06	0.0179289	0.958454	0.0874984
Q99757|THIOM_HUMAN	Thioredoxin mitochondrial OS=Homo sapiens OX=9606 GN=TXN2 PE=1 SV=2	27	3	3	Carbamidomethylation	7169700	6859200	6526300	6.85173e+06	321765	0.0469611	6579400	5700500	5994900	6091600	203708	0.0334408	1.12478	0.0877001
Q9Y2L1|RRP44_HUMAN	Exosome complex exonuclease RRP44 OS=Homo sapiens OX=9606 GN=DIS3 PE=1 SV=2	29	17	17	Carbamidomethylation	8400900	8503700	7736400	8.21367e+06	416509	0.0507092	9172100	8526100	9204200	8.96747e+06	344158	0.0383785	0.915941	0.0877001
Q96EN8|MOCOS_HUMAN	Molybdenum cofactor sulfurase OS=Homo sapiens OX=9606 GN=MOCOS PE=1 SV=2	12	6	6	Carbamidomethylation	2998000	2931800	2830600	2.92013e+06	84307.6	0.0288712	2767500	2490600	2729700	2662600	123326	0.0463177	1.09672	0.0879023
Q9BZE4|NOG1_HUMAN	Nucleolar GTP-binding protein 1 OS=Homo sapiens OX=9606 GN=GTPBP4 PE=1 SV=3	19	11	11	Carbamidomethylation	14776000	14375000	13175000	1.41087e+07	833067	0.0590465	15249000	15221000	16128000	1.55327e+07	460834	0.0296687	0.908322	0.0879023
Q9BW92|SYTM_HUMAN	Threonine--tRNA ligase mitochondrial OS=Homo sapiens OX=9606 GN=TARS2 PE=1 SV=1	5	2	2	Carbamidomethylation	1338000	1258100	1119400	1238500	110610	0.0893098	928980	1004400	1153800	1029060	80092.2	0.0778304	1.20353	0.0881049
P55060-3|XPO2_HUMAN	Isoform 3 of Exportin-2 OS=Homo sapiens OX=9606 GN=CSE1L	32	27	27	Carbamidomethylation; Acetylation (Protein N-term)	51404000	50480000	48070000	4.99847e+07	1.72131e+06	0.0344367	51784000	52637000	54252000	52891000	868434	0.0164193	0.945051	0.0881049
P55060|XPO2_HUMAN	Exportin-2 OS=Homo sapiens OX=9606 GN=CSE1L PE=1 SV=3	31	27	27	Carbamidomethylation; Acetylation (Protein N-term)	51404000	50480000	48070000	4.99847e+07	1.72131e+06	0.0344367	51784000	52637000	54252000	52891000	868434	0.0164193	0.945051	0.0881049
O14964-2|HGS_HUMAN	Isoform 2 of Hepatocyte growth factor-regulated tyrosine kinase substrate OS=Homo sapiens OX=9606 GN=HGS	5	3	3	Carbamidomethylation	1629000	1766500	1502100	1.63253e+06	132235	0.0810001	1893700	1808800	1898700	1.86707e+06	45602.8	0.0244248	0.874384	0.088308
O14964|HGS_HUMAN	Hepatocyte growth factor-regulated tyrosine kinase substrate OS=Homo sapiens OX=9606 GN=HGS PE=1 SV=1	4	3	3	Carbamidomethylation	1629000	1766500	1502100	1.63253e+06	132235	0.0810001	1893700	1808800	1898700	1.86707e+06	45602.8	0.0244248	0.874384	0.088308
Q9UBS4|DJB11_HUMAN	DnaJ homolog subfamily B member 11 OS=Homo sapiens OX=9606 GN=DNAJB11 PE=1 SV=1	33	9	9	Carbamidomethylation	13457000	16304000	16429000	1.53967e+07	1.68096e+06	0.109177	18523000	17848000	19267000	18546000	709531	0.0382579	0.830188	0.088308
P11142|HSP7C_HUMAN	Heat shock cognate 71 kDa protein OS=Homo sapiens OX=9606 GN=HSPA8 PE=1 SV=1	40	23	15	Carbamidomethylation	369240000	374070000	375010000	3.72773e+08	3.09584e+06	0.00830489	407660000	380960000	404070000	3.97563e+08	1.19169e+07	0.0299749	0.937645	0.088308
P08236-3|BGLR_HUMAN	Isoform 3 of Beta-glucuronidase OS=Homo sapiens OX=9606 GN=GUSB	5	2	2		2269600	1997700	1881300	2.04953e+06	199272	0.0972279	2441700	2244400	2474600	2386900	116182	0.0486749	0.858659	0.0889201
P08236-2|BGLR_HUMAN	Isoform 2 of Beta-glucuronidase OS=Homo sapiens OX=9606 GN=GUSB	4	2	2		2269600	1997700	1881300	2.04953e+06	199272	0.0972279	2441700	2244400	2474600	2386900	116182	0.0486749	0.858659	0.0889201
P08236|BGLR_HUMAN	Beta-glucuronidase OS=Homo sapiens OX=9606 GN=GUSB PE=1 SV=2	4	2	2		2269600	1997700	1881300	2.04953e+06	199272	0.0972279	2441700	2244400	2474600	2386900	116182	0.0486749	0.858659	0.0889201
O95445|APOM_HUMAN	Apolipoprotein M OS=Homo sapiens OX=9606 GN=APOM PE=1 SV=2	11	2	2		10562000	9887800	8990300	9.81337e+06	788489	0.0803485	11732000	10755000	11009000	1.11653e+07	207095	0.018548	0.878914	0.0889201
O43172-2|PRP4_HUMAN	Isoform 2 of U4/U6 small nuclear ribonucleoprotein Prp4 OS=Homo sapiens OX=9606 GN=PRPF4	26	9	9	Carbamidomethylation	7598600	7454900	7064900	7372800	276160	0.0374566	8219800	7558800	8284500	8.02103e+06	367359	0.0457994	0.919183	0.0889201
O43172|PRP4_HUMAN	U4/U6 small nuclear ribonucleoprotein Prp4 OS=Homo sapiens OX=9606 GN=PRPF4 PE=1 SV=2	25	9	9	Carbamidomethylation	7598600	7454900	7064900	7372800	276160	0.0374566	8219800	7558800	8284500	8.02103e+06	367359	0.0457994	0.919183	0.0889201
P52565|GDIR1_HUMAN	Rho GDP-dissociation inhibitor 1 OS=Homo sapiens OX=9606 GN=ARHGDIA PE=1 SV=3	47	5	5	Carbamidomethylation; Acetylation (Protein N-term)	90044000	84439000	85816000	8.67663e+07	2.92085e+06	0.0336634	92361000	89026000	93962000	91783000	2.47363e+06	0.0269509	0.945342	0.0899498
P10619-2|PPGB_HUMAN	Isoform 2 of Lysosomal protective protein OS=Homo sapiens OX=9606 GN=CTSA	18	6	6	Carbamidomethylation	7980100	8116600	7254700	7783800	463269	0.0595171	9222200	8235900	8542900	8667000	221922	0.0256054	0.898096	0.0899498
P10619|PPGB_HUMAN	Lysosomal protective protein OS=Homo sapiens OX=9606 GN=CTSA PE=1 SV=2	17	6	6	Carbamidomethylation	7980100	8116600	7254700	7783800	463269	0.0595171	9222200	8235900	8542900	8667000	221922	0.0256054	0.898096	0.0899498
P27816|MAP4_HUMAN	Microtubule-associated protein 4 OS=Homo sapiens OX=9606 GN=MAP4 PE=1 SV=3	26	20	7	Carbamidomethylation	21867000	21383000	20311000	21187000	796301	0.0375844	23130000	21790000	23992000	2.29707e+07	1.10196e+06	0.0479725	0.92235	0.0901571
Q86WR0|CCD25_HUMAN	Coiled-coil domain-containing protein 25 OS=Homo sapiens OX=9606 GN=CCDC25 PE=1 SV=2	11	2	2		2860000	2824500	2456300	2713600	223534	0.0823755	3445600	2878300	3231500	3.18513e+06	191940	0.0602614	0.851958	0.0903649
O95071-2|UBR5_HUMAN	Isoform 2 of E3 ubiquitin-protein ligase UBR5 OS=Homo sapiens OX=9606 GN=UBR5	1	2	2		618640	793430	711390	707820	87449.7	0.123548	827160	945870	815350	862793	66065.7	0.0765719	0.820382	0.0905733
O95071|UBR5_HUMAN	E3 ubiquitin-protein ligase UBR5 OS=Homo sapiens OX=9606 GN=UBR5 PE=1 SV=2	1	2	2		618640	793430	711390	707820	87449.7	0.123548	827160	945870	815350	862793	66065.7	0.0765719	0.820382	0.0905733
P19338|NUCL_HUMAN	Nucleolin OS=Homo sapiens OX=9606 GN=NCL PE=1 SV=3	25	18	18		231770000	236830000	218010000	228870000	9.73938e+06	0.0425542	245850000	238770000	250500000	245040000	5.86966e+06	0.0239539	0.934011	0.0905733
Q8N983-2|RM43_HUMAN	Isoform 2 of 39S ribosomal protein L43 mitochondrial OS=Homo sapiens OX=9606 GN=MRPL43	9	2	2		3656600	3508500	3731200	3632100	113353	0.0312088	3882100	3824800	4257600	3.98817e+06	218555	0.054801	0.910719	0.0909913
Q8N983|RM43_HUMAN	39S ribosomal protein L43 mitochondrial OS=Homo sapiens OX=9606 GN=MRPL43 PE=1 SV=1	8	2	2		3656600	3508500	3731200	3632100	113353	0.0312088	3882100	3824800	4257600	3.98817e+06	218555	0.054801	0.910719	0.0909913
P82970|HMGN5_HUMAN	High mobility group nucleosome-binding domain-containing protein 5 OS=Homo sapiens OX=9606 GN=HMGN5 PE=1 SV=1	34	7	7		26902000	24890000	26448000	26080000	1.05527e+06	0.040463	27325000	27954000	28275000	2.78513e+07	221011	0.00793538	0.9364	0.0909913
Q9NP81|SYSM_HUMAN	Serine--tRNA ligase mitochondrial OS=Homo sapiens OX=9606 GN=SARS2 PE=1 SV=1	16	5	5	Carbamidomethylation	3493600	3508900	3431900	3.47813e+06	40763.5	0.0117199	3570300	3897300	3855800	3.77447e+06	62483.8	0.0165544	0.92149	0.0914113
P55735|SEC13_HUMAN	Protein SEC13 homolog OS=Homo sapiens OX=9606 GN=SEC13 PE=1 SV=3	40	6	6	Carbamidomethylation; Acetylation (Protein N-term)	12015000	11808000	11129000	1.16507e+07	463481	0.0397815	11094000	10406000	11093000	1.08643e+07	349840	0.0322008	1.07238	0.091622
P55735-4|SEC13_HUMAN	Isoform 4 of Protein SEC13 homolog OS=Homo sapiens OX=9606 GN=SEC13	40	6	6	Carbamidomethylation; Acetylation (Protein N-term)	12015000	11808000	11129000	1.16507e+07	463481	0.0397815	11094000	10406000	11093000	1.08643e+07	349840	0.0322008	1.07238	0.091622
P55735-3|SEC13_HUMAN	Isoform 3 of Protein SEC13 homolog OS=Homo sapiens OX=9606 GN=SEC13	35	6	6	Carbamidomethylation; Acetylation (Protein N-term)	12015000	11808000	11129000	1.16507e+07	463481	0.0397815	11094000	10406000	11093000	1.08643e+07	349840	0.0322008	1.07238	0.091622
Q9BQG0|MBB1A_HUMAN	Myb-binding protein 1A OS=Homo sapiens OX=9606 GN=MYBBP1A PE=1 SV=2	22	22	22	Carbamidomethylation	14821000	14663000	13949000	1.44777e+07	464604	0.0320911	15579000	14798000	15536000	1.53043e+07	377423	0.0246612	0.945985	0.091622
Q9BQG0-2|MBB1A_HUMAN	Isoform 2 of Myb-binding protein 1A OS=Homo sapiens OX=9606 GN=MYBBP1A	22	22	22	Carbamidomethylation	14821000	14663000	13949000	1.44777e+07	464604	0.0320911	15579000	14798000	15536000	1.53043e+07	377423	0.0246612	0.945985	0.091622
Q86X29-6|LSR_HUMAN	Isoform 6 of Lipolysis-stimulated lipoprotein receptor OS=Homo sapiens OX=9606 GN=LSR	5	2	2		864420	819350	651590	778453	112154	0.144073	1168900	935420	915450	1006590	47907	0.0475933	0.773357	0.0922571
Q86X29-5|LSR_HUMAN	Isoform 5 of Lipolysis-stimulated lipoprotein receptor OS=Homo sapiens OX=9606 GN=LSR	4	2	2		864420	819350	651590	778453	112154	0.144073	1168900	935420	915450	1006590	47907	0.0475933	0.773357	0.0922571
Q86X29-4|LSR_HUMAN	Isoform 4 of Lipolysis-stimulated lipoprotein receptor OS=Homo sapiens OX=9606 GN=LSR	4	2	2		864420	819350	651590	778453	112154	0.144073	1168900	935420	915450	1006590	47907	0.0475933	0.773357	0.0922571
Q86X29|LSR_HUMAN	Lipolysis-stimulated lipoprotein receptor OS=Homo sapiens OX=9606 GN=LSR PE=1 SV=4	4	2	2		864420	819350	651590	778453	112154	0.144073	1168900	935420	915450	1006590	47907	0.0475933	0.773357	0.0922571
Q9H1Z4-2|WDR13_HUMAN	Isoform 2 of WD repeat-containing protein 13 OS=Homo sapiens OX=9606 GN=WDR13	8	2	2		1543600	1768700	1461100	1.59113e+06	159214	0.100063	2013800	1728600	1859400	1.86727e+06	77887.7	0.0417121	0.852119	0.0922571
Q9H1Z4|WDR13_HUMAN	WD repeat-containing protein 13 OS=Homo sapiens OX=9606 GN=WDR13 PE=1 SV=2	7	2	2		1543600	1768700	1461100	1.59113e+06	159214	0.100063	2013800	1728600	1859400	1.86727e+06	77887.7	0.0417121	0.852119	0.0922571
O75792|RNH2A_HUMAN	Ribonuclease H2 subunit A OS=Homo sapiens OX=9606 GN=RNASEH2A PE=1 SV=2	15	3	3	Carbamidomethylation	1636200	1563900	1415200	1.53843e+06	112679	0.073243	1846600	1616300	1952300	1.80507e+06	168427	0.0933081	0.852286	0.0924698
Q5VTR2|BRE1A_HUMAN	E3 ubiquitin-protein ligase BRE1A OS=Homo sapiens OX=9606 GN=RNF20 PE=1 SV=2	4	3	3		31410000	31112000	29306000	3.06093e+07	1.13851e+06	0.0371949	32656000	31667000	33082000	3.24683e+07	709571	0.0218543	0.942744	0.0937562
Q9H6Z4-3|RANB3_HUMAN	Isoform 3 of Ran-binding protein 3 OS=Homo sapiens OX=9606 GN=RANBP3	8	3	3	Carbamidomethylation	2035700	1681600	1781800	1.83303e+06	182525	0.0995753	2217700	1962800	2424900	2201800	231096	0.104958	0.832516	0.0939723
Q9H6Z4|RANB3_HUMAN	Ran-binding protein 3 OS=Homo sapiens OX=9606 GN=RANBP3 PE=1 SV=1	7	3	3	Carbamidomethylation	2035700	1681600	1781800	1.83303e+06	182525	0.0995753	2217700	1962800	2424900	2201800	231096	0.104958	0.832516	0.0939723
Q8TAT6|NPL4_HUMAN	Nuclear protein localization protein 4 homolog OS=Homo sapiens OX=9606 GN=NPLOC4 PE=1 SV=3	12	6	6	Acetylation (Protein N-term)	4295700	4169600	4931900	4.46573e+06	408606	0.0914981	3671800	3938200	3999800	3.86993e+06	64961.8	0.0167863	1.15396	0.0939723
Q8TAT6-2|NPL4_HUMAN	Isoform 2 of Nuclear protein localization protein 4 homolog OS=Homo sapiens OX=9606 GN=NPLOC4	12	6	6	Acetylation (Protein N-term)	4295700	4169600	4931900	4.46573e+06	408606	0.0914981	3671800	3938200	3999800	3.86993e+06	64961.8	0.0167863	1.15396	0.0939723
Q9BYD2|RM09_HUMAN	39S ribosomal protein L9 mitochondrial OS=Homo sapiens OX=9606 GN=MRPL9 PE=1 SV=2	9	2	2		4641400	4696400	4325800	4.55453e+06	199989	0.0439098	5034900	4680800	5104500	4.94007e+06	213611	0.0432406	0.921958	0.0944061
Q99436|PSB7_HUMAN	Proteasome subunit beta type-7 OS=Homo sapiens OX=9606 GN=PSMB7 PE=1 SV=1	33	6	6	Carbamidomethylation	37178000	36366000	36937000	36827000	417026	0.0113239	38397000	40725000	43272000	40798000	1.4499e+06	0.0355384	0.902667	0.0944061
Q5EG05-2|CAR16_HUMAN	Isoform 2 of Caspase recruitment domain-containing protein 16 OS=Homo sapiens OX=9606 GN=CARD16	19	2	1		850630	703340	535420	696463	157717	0.226455	951880	1008000	1066700	1008860	33644.9	0.0333495	0.690347	0.0946237
Q5EG05|CAR16_HUMAN	Caspase recruitment domain-containing protein 16 OS=Homo sapiens OX=9606 GN=CARD16 PE=1 SV=1	9	2	1		850630	703340	535420	696463	157717	0.226455	951880	1008000	1066700	1008860	33644.9	0.0333495	0.690347	0.0946237
P02765|FETUA_HUMAN	Alpha-2-HS-glycoprotein OS=Homo sapiens OX=9606 GN=AHSG PE=1 SV=2	4	4	4	Carbamidomethylation	278390000	288300000	281910000	2.82867e+08	5.02379e+06	0.0177603	343780000	297680000	316910000	3.19457e+08	1.19059e+07	0.0372692	0.885462	0.0948418
P84103-2|SRSF3_HUMAN	Isoform 2 of Serine/arginine-rich splicing factor 3 OS=Homo sapiens OX=9606 GN=SRSF3	35	4	3	Carbamidomethylation	77141000	76488000	76484000	7.67043e+07	378170	0.00493023	79368000	84115000	79728000	8.10703e+07	2.24787e+06	0.0277275	0.946146	0.0950605
P84103|SRSF3_HUMAN	Serine/arginine-rich splicing factor 3 OS=Homo sapiens OX=9606 GN=SRSF3 PE=1 SV=1	27	4	3	Carbamidomethylation	77141000	76488000	76484000	7.67043e+07	378170	0.00493023	79368000	84115000	79728000	8.10703e+07	2.24787e+06	0.0277275	0.946146	0.0950605
P05543|THBG_HUMAN	Thyroxine-binding globulin OS=Homo sapiens OX=9606 GN=SERPINA7 PE=1 SV=2	5	2	2		16168000	16462000	14594000	1.57413e+07	1.00443e+06	0.0638088	18430000	16364000	18237000	17677000	961396	0.0543869	0.890498	0.0957194
Q9UH65|SWP70_HUMAN	Switch-associated protein 70 OS=Homo sapiens OX=9606 GN=SWAP70 PE=1 SV=1	10	5	5	Carbamidomethylation	13310000	13003000	15108000	13807000	1.13711e+06	0.0823573	15763000	15907000	15812000	1.58273e+07	51001.5	0.00322237	0.872352	0.0961612
P62820|RAB1A_HUMAN	Ras-related protein Rab-1A OS=Homo sapiens OX=9606 GN=RAB1A PE=1 SV=3	44	7	3	Acetylation (Protein N-term)	16580000	16804000	15051000	16145000	954029	0.0590913	16983000	17973000	18207000	17721000	243056	0.0137157	0.911066	0.0961612
P08648|ITA5_HUMAN	Integrin alpha-5 OS=Homo sapiens OX=9606 GN=ITGA5 PE=1 SV=2	5	4	4	Carbamidomethylation	2160000	2956200	2922000	2679400	450139	0.168	3781200	3243800	3521500	3515500	158626	0.045122	0.762168	0.0963829
Q5JTV8|TOIP1_HUMAN	Torsin-1A-interacting protein 1 OS=Homo sapiens OX=9606 GN=TOR1AIP1 PE=1 SV=2	35	14	1	Carbamidomethylation	1502000	1776200	1509600	1.59593e+06	156162	0.0978498	1887300	1723900	1935400	1.84887e+06	106330	0.0575111	0.863195	0.0966051
P08174-4|DAF_HUMAN	Isoform 4 of Complement decay-accelerating factor OS=Homo sapiens OX=9606 GN=CD55	37	10	10	Carbamidomethylation	107630000	104560000	96104000	1.02765e+08	5.96905e+06	0.0580847	114000000	108110000	115430000	1.12513e+08	3.68508e+06	0.0327523	0.913355	0.097051
P08174|DAF_HUMAN	Complement decay-accelerating factor OS=Homo sapiens OX=9606 GN=CD55 PE=1 SV=4	35	10	10	Carbamidomethylation	107630000	104560000	96104000	1.02765e+08	5.96905e+06	0.0580847	114000000	108110000	115430000	1.12513e+08	3.68508e+06	0.0327523	0.913355	0.097051
P08174-3|DAF_HUMAN	Isoform 3 of Complement decay-accelerating factor OS=Homo sapiens OX=9606 GN=CD55	35	10	10	Carbamidomethylation	107630000	104560000	96104000	1.02765e+08	5.96905e+06	0.0580847	114000000	108110000	115430000	1.12513e+08	3.68508e+06	0.0327523	0.913355	0.097051
P08174-5|DAF_HUMAN	Isoform 5 of Complement decay-accelerating factor OS=Homo sapiens OX=9606 GN=CD55	31	10	10	Carbamidomethylation	107630000	104560000	96104000	1.02765e+08	5.96905e+06	0.0580847	114000000	108110000	115430000	1.12513e+08	3.68508e+06	0.0327523	0.913355	0.097051
P08174-2|DAF_HUMAN	Isoform 1 of Complement decay-accelerating factor OS=Homo sapiens OX=9606 GN=CD55	30	10	10	Carbamidomethylation	107630000	104560000	96104000	1.02765e+08	5.96905e+06	0.0580847	114000000	108110000	115430000	1.12513e+08	3.68508e+06	0.0327523	0.913355	0.097051
P08174-6|DAF_HUMAN	Isoform 6 of Complement decay-accelerating factor OS=Homo sapiens OX=9606 GN=CD55	26	10	10	Carbamidomethylation	107630000	104560000	96104000	1.02765e+08	5.96905e+06	0.0580847	114000000	108110000	115430000	1.12513e+08	3.68508e+06	0.0327523	0.913355	0.097051
P08174-7|DAF_HUMAN	Isoform 7 of Complement decay-accelerating factor OS=Homo sapiens OX=9606 GN=CD55	24	10	10	Carbamidomethylation	107630000	104560000	96104000	1.02765e+08	5.96905e+06	0.0580847	114000000	108110000	115430000	1.12513e+08	3.68508e+06	0.0327523	0.913355	0.097051
P04181|OAT_HUMAN	Ornithine aminotransferase mitochondrial OS=Homo sapiens OX=9606 GN=OAT PE=1 SV=1	8	3	3	Carbamidomethylation	2666900	2501400	2341300	2503200	162807	0.0650397	2802900	2624900	2919700	2782500	147518	0.0530162	0.899623	0.0972747
O60934|NBN_HUMAN	Nibrin OS=Homo sapiens OX=9606 GN=NBN PE=1 SV=1	10	5	5		2570100	2774200	2219800	2.52137e+06	280394	0.111207	3022400	2768800	3217400	3.00287e+06	224371	0.0747189	0.839653	0.0972747
Q9UK76|JUPI1_HUMAN	Jupiter microtubule associated homolog 1 OS=Homo sapiens OX=9606 GN=JPT1 PE=1 SV=3	45	5	5		14431000	14671000	13530000	1.42107e+07	601565	0.0423319	15400000	14647000	15616000	15221000	487248	0.0320115	0.933622	0.0972747
O60306|AQR_HUMAN	RNA helicase aquarius OS=Homo sapiens OX=9606 GN=AQR PE=1 SV=4	1	2	1		114040	97824	0	70621.3	61695	0.873602	150580	143570	258150	184100	58101.4	0.315597	0.383603	0.097499
Q99567|NUP88_HUMAN	Nuclear pore complex protein Nup88 OS=Homo sapiens OX=9606 GN=NUP88 PE=1 SV=2	12	7	7	Carbamidomethylation	6601700	6735100	5868500	6.40177e+06	466614	0.0728884	7614800	6882200	7070900	7189300	154885	0.0215439	0.890458	0.0977237
O43809|CPSF5_HUMAN	Cleavage and polyadenylation specificity factor subunit 5 OS=Homo sapiens OX=9606 GN=NUDT21 PE=1 SV=1	18	3	3		26193000	25720000	24563000	25492000	838578	0.0328957	26068000	27230000	28042000	2.71133e+07	505862	0.0186573	0.940202	0.097949
P18846|ATF1_HUMAN	Cyclic AMP-dependent transcription factor ATF-1 OS=Homo sapiens OX=9606 GN=ATF1 PE=1 SV=2	20	3	3		5739200	5237500	6336000	5770900	549936	0.0952946	6766700	6751100	6770100	6.76263e+06	9572.26	0.00141546	0.853351	0.0988553
P61081|UBC12_HUMAN	NEDD8-conjugating enzyme Ubc12 OS=Homo sapiens OX=9606 GN=UBE2M PE=1 SV=1	36	7	7	Carbamidomethylation	33200000	25897000	21736000	2.69443e+07	5.80332e+06	0.215382	40038000	32570000	38299000	36969000	2.99838e+06	0.0811051	0.728836	0.0988553
O94966-7|UBP19_HUMAN	Isoform 7 of Ubiquitin carboxyl-terminal hydrolase 19 OS=Homo sapiens OX=9606 GN=USP19	4	2	2		506700	405230	600500	504143	97660.1	0.193715	749800	681120	598900	676607	46222	0.0683144	0.745105	0.0990832
O94966-6|UBP19_HUMAN	Isoform 6 of Ubiquitin carboxyl-terminal hydrolase 19 OS=Homo sapiens OX=9606 GN=USP19	4	2	2		506700	405230	600500	504143	97660.1	0.193715	749800	681120	598900	676607	46222	0.0683144	0.745105	0.0990832
O94966-5|UBP19_HUMAN	Isoform 5 of Ubiquitin carboxyl-terminal hydrolase 19 OS=Homo sapiens OX=9606 GN=USP19	4	2	2		506700	405230	600500	504143	97660.1	0.193715	749800	681120	598900	676607	46222	0.0683144	0.745105	0.0990832
Q96QK1|VPS35_HUMAN	Vacuolar protein sorting-associated protein 35 OS=Homo sapiens OX=9606 GN=VPS35 PE=1 SV=2	27	17	17	Carbamidomethylation	29269000	32315000	30121000	3.05683e+07	1.5715e+06	0.0514094	32098000	32931000	34083000	3.30373e+07	636636	0.0192702	0.925266	0.0993116
P51571|SSRD_HUMAN	Translocon-associated protein subunit delta OS=Homo sapiens OX=9606 GN=SSR4 PE=1 SV=1	25	3	3		26420000	26004000	23364000	2.52627e+07	1.6574e+06	0.0656066	22057000	22240000	23968000	22755000	887184	0.0389886	1.1102	0.0995405
O43865|SAHH2_HUMAN	S-adenosylhomocysteine hydrolase-like protein 1 OS=Homo sapiens OX=9606 GN=AHCYL1 PE=1 SV=2	21	9	4	Carbamidomethylation	5405500	5367600	5251100	5341400	80465.3	0.0150645	6255800	5603500	6631700	6.16367e+06	514788	0.0835197	0.866595	0.1
Q13907|IDI1_HUMAN	Isopentenyl-diphosphate Delta-isomerase 1 OS=Homo sapiens OX=9606 GN=IDI1 PE=1 SV=2	23	3	3	Carbamidomethylation	4027400	3569000	3658200	3.75153e+06	243035	0.0647828	3269900	3207600	3604600	3360700	200223	0.0595778	1.1163	0.100231
Q13907-2|IDI1_HUMAN	Isoform 2 of Isopentenyl-diphosphate Delta-isomerase 1 OS=Homo sapiens OX=9606 GN=IDI1	19	3	3	Carbamidomethylation	4027400	3569000	3658200	3.75153e+06	243035	0.0647828	3269900	3207600	3604600	3360700	200223	0.0595778	1.1163	0.100231
Q9NZM1-6|MYOF_HUMAN	Isoform 6 of Myoferlin OS=Homo sapiens OX=9606 GN=MYOF	20	30	30	Carbamidomethylation	10298000	9497800	10501000	1.00989e+07	530399	0.0525203	8988900	9284500	9626600	9300000	193193	0.0207734	1.08591	0.100231
Q9NZM1|MYOF_HUMAN	Myoferlin OS=Homo sapiens OX=9606 GN=MYOF PE=1 SV=1	19	30	30	Carbamidomethylation	10298000	9497800	10501000	1.00989e+07	530399	0.0525203	8988900	9284500	9626600	9300000	193193	0.0207734	1.08591	0.100231
P11182|ODB2_HUMAN	Lipoamide acyltransferase component of branched-chain alpha-keto acid dehydrogenase complex mitochondrial OS=Homo sapiens OX=9606 GN=DBT PE=1 SV=3	11	3	3		2458000	2382100	2035500	2.29187e+06	225240	0.098278	2665600	2772700	2607100	2681800	82932	0.030924	0.8546	0.100462
Q9Y399|RT02_HUMAN	28S ribosomal protein S2 mitochondrial OS=Homo sapiens OX=9606 GN=MRPS2 PE=1 SV=1	9	3	3		4074200	3799000	4036600	3.96993e+06	149222	0.0375879	4890100	4152300	5072000	4704800	462951	0.0983997	0.843805	0.100462
Q5R3I4|TTC38_HUMAN	Tetratricopeptide repeat protein 38 OS=Homo sapiens OX=9606 GN=TTC38 PE=1 SV=1	19	7	7	Carbamidomethylation	4929400	4727400	4336900	4.66457e+06	301206	0.0645732	5375600	4914000	5181600	5.15707e+06	147926	0.0286842	0.9045	0.100462
P13639|EF2_HUMAN	Elongation factor 2 OS=Homo sapiens OX=9606 GN=EEF2 PE=1 SV=4	38	34	33	Carbamidomethylation	275850000	275670000	250470000	267330000	1.46015e+07	0.0546196	295990000	279090000	297850000	2.90977e+08	9.49099e+06	0.0326177	0.918733	0.100462
Q00765|REEP5_HUMAN	Receptor expression-enhancing protein 5 OS=Homo sapiens OX=9606 GN=REEP5 PE=1 SV=3	10	2	2	Carbamidomethylation	15614000	15871000	14348000	1.52777e+07	815305	0.0533658	17540000	15765000	17134000	16813000	715950	0.0425831	0.908682	0.100693
P52597|HNRPF_HUMAN	Heterogeneous nuclear ribonucleoprotein F OS=Homo sapiens OX=9606 GN=HNRNPF PE=1 SV=3	24	8	7	Carbamidomethylation	44096000	44136000	40405000	42879000	2.14264e+06	0.0499695	39064000	39388000	39973000	39475000	315647	0.00799612	1.08623	0.100925
Q01780|EXOSX_HUMAN	Exosome component 10 OS=Homo sapiens OX=9606 GN=EXOSC10 PE=1 SV=2	9	6	6	Carbamidomethylation	5077700	4563300	4813600	4818200	257231	0.0533873	5417500	5176500	5079300	5.22443e+06	73947.2	0.0141541	0.922244	0.101158
Q16795|NDUA9_HUMAN	NADH dehydrogenase [ubiquinone] 1 alpha subcomplex subunit 9 mitochondrial OS=Homo sapiens OX=9606 GN=NDUFA9 PE=1 SV=2	15	5	5		7619100	7470800	6889200	7.32637e+06	385790	0.0526578	7719100	7975500	8128300	7.94097e+06	99694.7	0.0125545	0.922604	0.101391
O43847|NRDC_HUMAN	Nardilysin OS=Homo sapiens OX=9606 GN=NRDC PE=1 SV=3	8	8	8	Carbamidomethylation	5521500	5088800	4933400	5.18123e+06	304751	0.0588183	4903100	4533700	4768200	4735000	126895	0.0267994	1.09424	0.101625
O43847-2|NRDC_HUMAN	Isoform 2 of Nardilysin OS=Homo sapiens OX=9606 GN=NRDC	7	8	8	Carbamidomethylation	5521500	5088800	4933400	5.18123e+06	304751	0.0588183	4903100	4533700	4768200	4735000	126895	0.0267994	1.09424	0.101625
P14314|GLU2B_HUMAN	Glucosidase 2 subunit beta OS=Homo sapiens OX=9606 GN=PRKCSH PE=1 SV=2	52	18	18	Carbamidomethylation	102770000	105040000	93903000	100571000	5.88514e+06	0.0585173	114310000	104820000	111860000	110330000	3.70276e+06	0.0335608	0.911547	0.101625
Q15459|SF3A1_HUMAN	Splicing factor 3A subunit 1 OS=Homo sapiens OX=9606 GN=SF3A1 PE=1 SV=1	27	17	17	Carbamidomethylation	18931000	19955000	17357000	1.87477e+07	1.30867e+06	0.0698043	20122000	21405000	21008000	20845000	288033	0.0138178	0.899384	0.102094
Q92769|HDAC2_HUMAN	Histone deacetylase 2 OS=Homo sapiens OX=9606 GN=HDAC2 PE=1 SV=2	12	5	3		8597300	9120000	7909800	8.54237e+06	606967	0.0710538	9850500	8926300	9956600	9577800	521130	0.0544102	0.891892	0.102329
P46926-2|GNPI1_HUMAN	Isoform 2 of Glucosamine-6-phosphate isomerase 1 OS=Homo sapiens OX=9606 GN=GNPDA1	22	4	4	Carbamidomethylation	6102600	6138100	5230200	5.82363e+06	514235	0.0883014	6788800	6649500	6781000	6.73977e+06	67256.4	0.00997903	0.86407	0.102565
P46926|GNPI1_HUMAN	Glucosamine-6-phosphate isomerase 1 OS=Homo sapiens OX=9606 GN=GNPDA1 PE=1 SV=1	16	4	4	Carbamidomethylation	6102600	6138100	5230200	5.82363e+06	514235	0.0883014	6788800	6649500	6781000	6.73977e+06	67256.4	0.00997903	0.86407	0.102565
P62314|SMD1_HUMAN	Small nuclear ribonucleoprotein Sm D1 OS=Homo sapiens OX=9606 GN=SNRPD1 PE=1 SV=1	38	4	4		49642000	51013000	46188000	4.89477e+07	2.48631e+06	0.0507952	46634000	43581000	45501000	4.52387e+07	1.04108e+06	0.023013	1.08199	0.102802
P52948-6|NUP98_HUMAN	Isoform 6 of Nuclear pore complex protein Nup98-Nup96 OS=Homo sapiens OX=9606 GN=NUP98	17	22	22	Carbamidomethylation	6851700	6772200	5855400	6493100	553693	0.0852741	7896900	7112600	7211900	7.40713e+06	149848	0.0202302	0.876601	0.102802
P52948-5|NUP98_HUMAN	Isoform 5 of Nuclear pore complex protein Nup98-Nup96 OS=Homo sapiens OX=9606 GN=NUP98	16	22	22	Carbamidomethylation	6851700	6772200	5855400	6493100	553693	0.0852741	7896900	7112600	7211900	7.40713e+06	149848	0.0202302	0.876601	0.102802
P52948|NUP98_HUMAN	Nuclear pore complex protein Nup98-Nup96 OS=Homo sapiens OX=9606 GN=NUP98 PE=1 SV=4	16	22	22	Carbamidomethylation	6851700	6772200	5855400	6493100	553693	0.0852741	7896900	7112600	7211900	7.40713e+06	149848	0.0202302	0.876601	0.102802
Q9UPN7|PP6R1_HUMAN	Serine/threonine-protein phosphatase 6 regulatory subunit 1 OS=Homo sapiens OX=9606 GN=PPP6R1 PE=1 SV=5	11	5	5		2116400	2214300	1933500	2.08807e+06	142528	0.0682584	2339000	2652500	2227500	2.40633e+06	213387	0.0886773	0.867738	0.103039
O00203-3|AP3B1_HUMAN	Isoform 2 of AP-3 complex subunit beta-1 OS=Homo sapiens OX=9606 GN=AP3B1	5	4	4		5045000	4995400	4322000	4.78747e+06	403868	0.0843595	5621600	5198100	5516700	5.44547e+06	167218	0.0307077	0.879166	0.103753
O00203|AP3B1_HUMAN	AP-3 complex subunit beta-1 OS=Homo sapiens OX=9606 GN=AP3B1 PE=1 SV=3	5	4	4		5045000	4995400	4322000	4.78747e+06	403868	0.0843595	5621600	5198100	5516700	5.44547e+06	167218	0.0307077	0.879166	0.103753
Q15633-2|TRBP2_HUMAN	Isoform 2 of RISC-loading complex subunit TARBP2 OS=Homo sapiens OX=9606 GN=TARBP2	8	2	2	Carbamidomethylation	463640	586040	496650	515443	63327.2	0.12286	684310	655760	550640	630237	54829	0.0869974	0.817857	0.104232
Q15633|TRBP2_HUMAN	RISC-loading complex subunit TARBP2 OS=Homo sapiens OX=9606 GN=TARBP2 PE=1 SV=3	7	2	2	Carbamidomethylation	463640	586040	496650	515443	63327.2	0.12286	684310	655760	550640	630237	54829	0.0869974	0.817857	0.104232
P07919|QCR6_HUMAN	Cytochrome b-c1 complex subunit 6 mitochondrial OS=Homo sapiens OX=9606 GN=UQCRH PE=1 SV=2	45	4	4	Carbamidomethylation	17066000	16765000	16215000	16682000	431529	0.0258679	17091000	17358000	17569000	1.73393e+07	127551	0.00735619	0.96209	0.105196
Q9ULV4|COR1C_HUMAN	Coronin-1C OS=Homo sapiens OX=9606 GN=CORO1C PE=1 SV=1	22	11	9	Carbamidomethylation	23442000	24725000	23677000	23948000	683083	0.0285236	24434000	25881000	26835000	2.57167e+07	603848	0.0234808	0.931225	0.105196
Q9ULV4-2|COR1C_HUMAN	Isoform 2 of Coronin-1C OS=Homo sapiens OX=9606 GN=CORO1C	22	11	9	Carbamidomethylation	23442000	24725000	23677000	23948000	683083	0.0285236	24434000	25881000	26835000	2.57167e+07	603848	0.0234808	0.931225	0.105196
Q9ULV4-3|COR1C_HUMAN	Isoform 3 of Coronin-1C OS=Homo sapiens OX=9606 GN=CORO1C	20	11	9	Carbamidomethylation	23442000	24725000	23677000	23948000	683083	0.0285236	24434000	25881000	26835000	2.57167e+07	603848	0.0234808	0.931225	0.105196
Q9Y3F4|STRAP_HUMAN	Serine-threonine kinase receptor-associated protein OS=Homo sapiens OX=9606 GN=STRAP PE=1 SV=1	58	14	14	Carbamidomethylation	30565000	30965000	28057000	2.98623e+07	1.5762e+06	0.0527824	34543000	30932000	32823000	32766000	1.07569e+06	0.0328295	0.911382	0.105196
Q9Y3F4-2|STRAP_HUMAN	Isoform 2 of Serine-threonine kinase receptor-associated protein OS=Homo sapiens OX=9606 GN=STRAP	56	14	14	Carbamidomethylation	30565000	30965000	28057000	2.98623e+07	1.5762e+06	0.0527824	34543000	30932000	32823000	32766000	1.07569e+06	0.0328295	0.911382	0.105196
O14880|MGST3_HUMAN	Microsomal glutathione S-transferase 3 OS=Homo sapiens OX=9606 GN=MGST3 PE=1 SV=1	24	3	3	Carbamidomethylation	10498000	10365000	8836400	9899800	923329	0.0932675	8939300	7446100	8752400	8.37927e+06	672861	0.0803007	1.18146	0.105439
Q96EK6|GNA1_HUMAN	Glucosamine 6-phosphate N-acetyltransferase OS=Homo sapiens OX=9606 GN=GNPNAT1 PE=1 SV=1	37	5	5	Carbamidomethylation	9766000	9745200	8408000	9306400	778107	0.0836099	11419000	9833100	10787000	10679700	522521	0.0489266	0.87141	0.105439
Q6PJT7-5|ZC3HE_HUMAN	Isoform 5 of Zinc finger CCCH domain-containing protein 14 OS=Homo sapiens OX=9606 GN=ZC3H14	12	6	6	Carbamidomethylation	3826600	4006000	3771600	3.86807e+06	122578	0.0316898	4235900	3953100	4089300	4.09277e+06	79654.7	0.0194623	0.945098	0.105439
Q6PJT7|ZC3HE_HUMAN	Zinc finger CCCH domain-containing protein 14 OS=Homo sapiens OX=9606 GN=ZC3H14 PE=1 SV=1	12	6	6	Carbamidomethylation	3826600	4006000	3771600	3.86807e+06	122578	0.0316898	4235900	3953100	4089300	4.09277e+06	79654.7	0.0194623	0.945098	0.105439
P55265-5|DSRAD_HUMAN	Isoform 5 of Double-stranded RNA-specific adenosine deaminase OS=Homo sapiens OX=9606 GN=ADAR	32	20	20	Carbamidomethylation	20095000	19867000	19377000	1.97797e+07	366881	0.0185484	19995000	20962000	20639000	20532000	223859	0.0109029	0.963358	0.105439
P55265|DSRAD_HUMAN	Double-stranded RNA-specific adenosine deaminase OS=Homo sapiens OX=9606 GN=ADAR PE=1 SV=4	25	20	20	Carbamidomethylation	20095000	19867000	19377000	1.97797e+07	366881	0.0185484	19995000	20962000	20639000	20532000	223859	0.0109029	0.963358	0.105439
P55265-4|DSRAD_HUMAN	Isoform 4 of Double-stranded RNA-specific adenosine deaminase OS=Homo sapiens OX=9606 GN=ADAR	24	20	20	Carbamidomethylation	20095000	19867000	19377000	1.97797e+07	366881	0.0185484	19995000	20962000	20639000	20532000	223859	0.0109029	0.963358	0.105439
Q9GZT3-2|SLIRP_HUMAN	Isoform 2 of SRA stem-loop-interacting RNA-binding protein mitochondrial OS=Homo sapiens OX=9606 GN=SLIRP	32	3	3		20657000	20364000	19268000	2.00963e+07	732164	0.0364327	21110000	20771000	21851000	21244000	541384	0.0254841	0.945977	0.105925
Q9GZT3|SLIRP_HUMAN	SRA stem-loop-interacting RNA-binding protein mitochondrial OS=Homo sapiens OX=9606 GN=SLIRP PE=1 SV=1	31	3	3		20657000	20364000	19268000	2.00963e+07	732164	0.0364327	21110000	20771000	21851000	21244000	541384	0.0254841	0.945977	0.105925
O75608-2|LYPA1_HUMAN	Isoform 2 of Acyl-protein thioesterase 1 OS=Homo sapiens OX=9606 GN=LYPLA1	23	4	4	Carbamidomethylation; Acetylation (Protein N-term)	17342000	19338000	15342000	1.73407e+07	1.998e+06	0.115221	19092000	24284000	20466000	2.12807e+07	2.01084e+06	0.0944913	0.814855	0.105925
O75608|LYPA1_HUMAN	Acyl-protein thioesterase 1 OS=Homo sapiens OX=9606 GN=LYPLA1 PE=1 SV=1	22	4	4	Carbamidomethylation; Acetylation (Protein N-term)	17342000	19338000	15342000	1.73407e+07	1.998e+06	0.115221	19092000	24284000	20466000	2.12807e+07	2.01084e+06	0.0944913	0.814855	0.105925
Q9UPQ0-10|LIMC1_HUMAN	Isoform 10 of LIM and calponin homology domains-containing protein 1 OS=Homo sapiens OX=9606 GN=LIMCH1	16	11	11	Carbamidomethylation; Acetylation (Protein N-term)	4396200	5003100	4092900	4497400	463462	0.103051	6806700	5100300	5274800	5.72727e+06	323590	0.0564999	0.785261	0.105925
Q9UPQ0-2|LIMC1_HUMAN	Isoform 2 of LIM and calponin homology domains-containing protein 1 OS=Homo sapiens OX=9606 GN=LIMCH1	16	11	11	Carbamidomethylation; Acetylation (Protein N-term)	4396200	5003100	4092900	4497400	463462	0.103051	6806700	5100300	5274800	5.72727e+06	323590	0.0564999	0.785261	0.105925
Q9UPQ0|LIMC1_HUMAN	LIM and calponin homology domains-containing protein 1 OS=Homo sapiens OX=9606 GN=LIMCH1 PE=1 SV=4	16	11	11	Carbamidomethylation; Acetylation (Protein N-term)	4396200	5003100	4092900	4497400	463462	0.103051	6806700	5100300	5274800	5.72727e+06	323590	0.0564999	0.785261	0.105925
O60264|SMCA5_HUMAN	SWI/SNF-related matrix-associated actin-dependent regulator of chromatin subfamily A member 5 OS=Homo sapiens OX=9606 GN=SMARCA5 PE=1 SV=1	21	16	14	Acetylation (Protein N-term)	11759000	13037000	11986000	1.22607e+07	681837	0.0556118	12967000	13525000	13426000	13306000	109668	0.00824197	0.921439	0.105925
O43175|SERA_HUMAN	D-3-phosphoglycerate dehydrogenase OS=Homo sapiens OX=9606 GN=PHGDH PE=1 SV=4	47	20	20	Carbamidomethylation; Acetylation (Protein N-term)	170720000	174980000	157120000	1.67607e+08	9.32816e+06	0.0556551	182330000	175480000	189250000	1.82353e+08	6.885e+06	0.0377564	0.919131	0.10617
O60841|IF2P_HUMAN	Eukaryotic translation initiation factor 5B OS=Homo sapiens OX=9606 GN=EIF5B PE=1 SV=4	24	22	22	Carbamidomethylation	17720000	18263000	16655000	17546000	817999	0.0466203	19264000	18133000	19101000	1.88327e+07	499760	0.0265369	0.931679	0.10617
P62879|GBB2_HUMAN	Guanine nucleotide-binding protein G(I)/G(S)/G(T) subunit beta-2 OS=Homo sapiens OX=9606 GN=GNB2 PE=1 SV=3	26	7	1	Carbamidomethylation	6658700	7851000	7911900	7.47387e+06	706611	0.0945443	8963400	8119000	8773600	8.61867e+06	342095	0.0396923	0.867172	0.106414
P07602|SAP_HUMAN	Prosaposin OS=Homo sapiens OX=9606 GN=PSAP PE=1 SV=2	24	12	12	Carbamidomethylation; Oxidation (M)	89551000	87384000	77831000	84922000	6.23584e+06	0.0734302	98151000	89294000	97737000	9.50607e+07	4.31473e+06	0.0453892	0.893345	0.106414
P07602-2|SAP_HUMAN	Isoform Sap-mu-6 of Prosaposin OS=Homo sapiens OX=9606 GN=PSAP	24	12	12	Carbamidomethylation; Oxidation (M)	89551000	87384000	77831000	84922000	6.23584e+06	0.0734302	98151000	89294000	97737000	9.50607e+07	4.31473e+06	0.0453892	0.893345	0.106414
P07602-3|SAP_HUMAN	Isoform Sap-mu-9 of Prosaposin OS=Homo sapiens OX=9606 GN=PSAP	24	12	12	Carbamidomethylation; Oxidation (M)	89551000	87384000	77831000	84922000	6.23584e+06	0.0734302	98151000	89294000	97737000	9.50607e+07	4.31473e+06	0.0453892	0.893345	0.106414
P62081|RS7_HUMAN	40S ribosomal protein S7 OS=Homo sapiens OX=9606 GN=RPS7 PE=1 SV=1	32	5	5		92593000	93838000	84609000	9.03467e+07	5.00781e+06	0.0554288	82327000	81629000	84451000	8.28023e+07	1.41766e+06	0.017121	1.09111	0.10666
Q99873-3|ANM1_HUMAN	Isoform 3 of Protein arginine N-methyltransferase 1 OS=Homo sapiens OX=9606 GN=PRMT1	43	13	13	Carbamidomethylation; Acetylation (Protein N-term)	31183000	31687000	28161000	3.03437e+07	1.90697e+06	0.0628457	34015000	32216000	33786000	33339000	808892	0.0242626	0.910155	0.106905
P38117|ETFB_HUMAN	Electron transfer flavoprotein subunit beta OS=Homo sapiens OX=9606 GN=ETFB PE=1 SV=3	39	10	10	Carbamidomethylation	60338000	61716000	57060000	5.97047e+07	2.39174e+06	0.0400595	63554000	61578000	65194000	63442000	1.80829e+06	0.028503	0.941091	0.107152
P53634|CATC_HUMAN	Dipeptidyl peptidase 1 OS=Homo sapiens OX=9606 GN=CTSC PE=1 SV=2	15	5	5	Carbamidomethylation	4196700	3684800	3523500	3.80167e+06	351487	0.092456	4246300	4344400	4483200	4.35797e+06	76521.1	0.0175589	0.872349	0.107399
Q08257-3|QOR_HUMAN	Isoform 3 of Quinone oxidoreductase OS=Homo sapiens OX=9606 GN=CRYZ	32	6	6	Carbamidomethylation	6804400	7065800	6592300	6.82083e+06	237177	0.0347725	7394400	8824900	7538900	7919400	660619	0.0834178	0.861282	0.107399
Q08257|QOR_HUMAN	Quinone oxidoreductase OS=Homo sapiens OX=9606 GN=CRYZ PE=1 SV=1	29	6	6	Carbamidomethylation	6804400	7065800	6592300	6.82083e+06	237177	0.0347725	7394400	8824900	7538900	7919400	660619	0.0834178	0.861282	0.107399
P18124|RL7_HUMAN	60S ribosomal protein L7 OS=Homo sapiens OX=9606 GN=RPL7 PE=1 SV=1	40	12	12	Acetylation (Protein N-term)	198160000	201590000	187440000	195730000	7.38135e+06	0.0377119	212910000	199820000	212170000	208300000	6.31677e+06	0.0303254	0.939654	0.107647
Q9Y224|RTRAF_HUMAN	RNA transcription translation and transport factor protein OS=Homo sapiens OX=9606 GN=RTRAF PE=1 SV=1	29	5	5	Carbamidomethylation	21044000	20960000	20966000	20990000	46861.5	0.00223256	21575000	22337000	23429000	22447000	601233	0.0267846	0.935092	0.107895
P15328|FOLR1_HUMAN	Folate receptor alpha OS=Homo sapiens OX=9606 GN=FOLR1 PE=1 SV=3	33	9	9	Carbamidomethylation	119090000	117740000	108030000	1.14953e+08	6.03366e+06	0.0524879	127250000	118500000	130730000	1.25493e+08	6.13599e+06	0.048895	0.916011	0.107895
P45974-2|UBP5_HUMAN	Isoform Short of Ubiquitin carboxyl-terminal hydrolase 5 OS=Homo sapiens OX=9606 GN=USP5	24	15	15	Carbamidomethylation	14934000	13970000	14778000	1.45607e+07	517445	0.0355372	14823000	16239000	16326000	15796000	284229	0.0179938	0.921795	0.108143
P45974|UBP5_HUMAN	Ubiquitin carboxyl-terminal hydrolase 5 OS=Homo sapiens OX=9606 GN=USP5 PE=1 SV=2	24	15	15	Carbamidomethylation	14934000	13970000	14778000	1.45607e+07	517445	0.0355372	14823000	16239000	16326000	15796000	284229	0.0179938	0.921795	0.108143
P12429|ANXA3_HUMAN	Annexin A3 OS=Homo sapiens OX=9606 GN=ANXA3 PE=1 SV=3	20	7	7		35060000	34540000	31996000	3.38653e+07	1.63964e+06	0.0484163	37232000	35179000	36750000	36387000	822504	0.0226043	0.930699	0.108893
Q07065|CKAP4_HUMAN	Cytoskeleton-associated protein 4 OS=Homo sapiens OX=9606 GN=CKAP4 PE=1 SV=2	31	13	13	Carbamidomethylation	12255000	12153000	11303000	1.19037e+07	522687	0.0439097	13019000	12236000	12958000	1.27377e+07	370023	0.0290495	0.934525	0.108893
P40937-2|RFC5_HUMAN	Isoform 2 of Replication factor C subunit 5 OS=Homo sapiens OX=9606 GN=RFC5	17	4	4	Carbamidomethylation	6998900	6858100	6629900	6.82897e+06	186217	0.0272687	7418300	6934100	7245500	7199300	168045	0.0233419	0.94856	0.109396
P40937|RFC5_HUMAN	Replication factor C subunit 5 OS=Homo sapiens OX=9606 GN=RFC5 PE=1 SV=1	16	4	4	Carbamidomethylation	6998900	6858100	6629900	6.82897e+06	186217	0.0272687	7418300	6934100	7245500	7199300	168045	0.0233419	0.94856	0.109396
Q99614|TTC1_HUMAN	Tetratricopeptide repeat protein 1 OS=Homo sapiens OX=9606 GN=TTC1 PE=1 SV=1	23	5	5	Carbamidomethylation	6247700	6336400	5820700	6.13493e+06	275724	0.0449433	6732900	6344300	6603800	6.56033e+06	138984	0.0211856	0.935156	0.109648
P27694|RFA1_HUMAN	Replication protein A 70 kDa DNA-binding subunit OS=Homo sapiens OX=9606 GN=RPA1 PE=1 SV=2	33	13	13	Carbamidomethylation	15198000	14092000	14134000	1.44747e+07	626777	0.0433016	15571000	15027000	16850000	15816000	914240	0.0578047	0.915191	0.109648
P51991|ROA3_HUMAN	Heterogeneous nuclear ribonucleoprotein A3 OS=Homo sapiens OX=9606 GN=HNRNPA3 PE=1 SV=2	26	10	7	Carbamidomethylation	60365000	62483000	54959000	59269000	3.87989e+06	0.0654624	66764000	61905000	67511000	6.53933e+07	2.83079e+06	0.0432887	0.906346	0.110408
P29144|TPP2_HUMAN	Tripeptidyl-peptidase 2 OS=Homo sapiens OX=9606 GN=TPP2 PE=1 SV=4	17	16	16	Carbamidomethylation	9452800	8644800	8399400	8.83233e+06	551171	0.0624038	9871200	9320100	9772800	9654700	234820	0.0243218	0.914822	0.110408
Q99536|VAT1_HUMAN	Synaptic vesicle membrane protein VAT-1 homolog OS=Homo sapiens OX=9606 GN=VAT1 PE=1 SV=2	35	9	9		24281000	23786000	22180000	2.34157e+07	1.09837e+06	0.0469074	25554000	24591000	25144000	2.50963e+07	306443	0.0122107	0.933031	0.110662
Q9NXR7-4|BABA2_HUMAN	Isoform 4 of BRISC and BRCA1-A complex member 2 OS=Homo sapiens OX=9606 GN=BABAM2	11	3	3	Carbamidomethylation	2496100	2663800	2118600	2.42617e+06	279247	0.115098	1968800	1991800	2116300	2.02563e+06	64375.7	0.0317805	1.19773	0.110917
Q9NXR7-3|BABA2_HUMAN	Isoform 3 of BRISC and BRCA1-A complex member 2 OS=Homo sapiens OX=9606 GN=BABAM2	11	3	3	Carbamidomethylation	2496100	2663800	2118600	2.42617e+06	279247	0.115098	1968800	1991800	2116300	2.02563e+06	64375.7	0.0317805	1.19773	0.110917
Q9NXR7|BABA2_HUMAN	BRISC and BRCA1-A complex member 2 OS=Homo sapiens OX=9606 GN=BABAM2 PE=1 SV=2	11	3	3	Carbamidomethylation	2496100	2663800	2118600	2.42617e+06	279247	0.115098	1968800	1991800	2116300	2.02563e+06	64375.7	0.0317805	1.19773	0.110917
Q9NXR7-1|BABA2_HUMAN	Isoform 1 of BRISC and BRCA1-A complex member 2 OS=Homo sapiens OX=9606 GN=BABAM2	10	3	3	Carbamidomethylation	2496100	2663800	2118600	2.42617e+06	279247	0.115098	1968800	1991800	2116300	2.02563e+06	64375.7	0.0317805	1.19773	0.110917
P32969|RL9_HUMAN	60S ribosomal protein L9 OS=Homo sapiens OX=9606 GN=RPL9 PE=1 SV=1	31	4	4	Carbamidomethylation	100170000	94859000	103430000	9.94863e+07	4.32621e+06	0.0434854	87255000	96994000	90732000	9.16603e+07	3.37941e+06	0.0368688	1.08538	0.110917
Q16740|CLPP_HUMAN	ATP-dependent Clp protease proteolytic subunit mitochondrial OS=Homo sapiens OX=9606 GN=CLPP PE=1 SV=1	10	2	2		4774300	5086800	4879000	4.91337e+06	159059	0.0323728	5607600	5097700	6038500	5.58127e+06	470461	0.0842929	0.880332	0.111173
Q5TFE4|NT5D1_HUMAN	5'-nucleotidase domain-containing protein 1 OS=Homo sapiens OX=9606 GN=NT5DC1 PE=1 SV=1	24	8	8	Carbamidomethylation	8849300	8723900	9247800	8.94033e+06	273556	0.030598	9418100	9305200	9372400	9.36523e+06	36903.5	0.00394048	0.95463	0.111686
O95573|ACSL3_HUMAN	Long-chain-fatty-acid--CoA ligase 3 OS=Homo sapiens OX=9606 GN=ACSL3 PE=1 SV=3	22	12	11	Carbamidomethylation	12517000	12579000	11130000	1.20753e+07	819269	0.0678465	13052000	13057000	13906000	1.33383e+07	432473	0.0324233	0.905311	0.111686
Q9Y3U8|RL36_HUMAN	60S ribosomal protein L36 OS=Homo sapiens OX=9606 GN=RPL36 PE=1 SV=3	20	3	3		25289000	20228000	18220000	2.12457e+07	3.64272e+06	0.171457	27792000	24394000	28508000	26898000	2.07313e+06	0.0770736	0.78986	0.111944
Q9BQ61|TRIR_HUMAN	Telomerase RNA component interacting RNase OS=Homo sapiens OX=9606 GN=TRIR PE=1 SV=1	35	5	5		14471000	14645000	14047000	1.43877e+07	307586	0.0213785	15955000	15384000	14639000	15326000	414399	0.0270389	0.938775	0.111944
Q99816|TS101_HUMAN	Tumor susceptibility gene 101 protein OS=Homo sapiens OX=9606 GN=TSG101 PE=1 SV=2	6	2	2		1116700	1118700	1102000	1.11247e+06	9119.39	0.00819745	1353200	1153700	1310000	1272300	81564.8	0.0641082	0.874374	0.112202
Q9NY27-2|PP4R2_HUMAN	Isoform 2 of Serine/threonine-protein phosphatase 4 regulatory subunit 2 OS=Homo sapiens OX=9606 GN=PPP4R2	9	2	2	Carbamidomethylation	1714800	1759400	1945900	1806700	122596	0.0678563	2115600	1872700	2048300	2012200	92735.1	0.0460864	0.897873	0.112202
Q9NY27|PP4R2_HUMAN	Serine/threonine-protein phosphatase 4 regulatory subunit 2 OS=Homo sapiens OX=9606 GN=PPP4R2 PE=1 SV=3	8	2	2	Carbamidomethylation	1714800	1759400	1945900	1806700	122596	0.0678563	2115600	1872700	2048300	2012200	92735.1	0.0460864	0.897873	0.112202
Q9NY27-3|PP4R2_HUMAN	Isoform 3 of Serine/threonine-protein phosphatase 4 regulatory subunit 2 OS=Homo sapiens OX=9606 GN=PPP4R2	9	2	2	Carbamidomethylation	1714800	1759400	1945900	1806700	122596	0.0678563	2115600	1872700	2048300	2012200	92735.1	0.0460864	0.897873	0.112202
P04040|CATA_HUMAN	Catalase OS=Homo sapiens OX=9606 GN=CAT PE=1 SV=3	38	15	15	Carbamidomethylation; Acetylation (Protein N-term)	18901000	19063000	17005000	18323000	1.14429e+06	0.0624511	20516000	19127000	20666000	20103000	778681	0.0387346	0.911456	0.112202
O95168-2|NDUB4_HUMAN	Isoform 2 of NADH dehydrogenase [ubiquinone] 1 beta subcomplex subunit 4 OS=Homo sapiens OX=9606 GN=NDUFB4	19	2	2		4826500	4896300	4313100	4.67863e+06	318479	0.068071	5442100	4925300	5178100	5.18183e+06	147044	0.0283768	0.902892	0.11246
O95168|NDUB4_HUMAN	NADH dehydrogenase [ubiquinone] 1 beta subcomplex subunit 4 OS=Homo sapiens OX=9606 GN=NDUFB4 PE=1 SV=3	18	2	2		4826500	4896300	4313100	4.67863e+06	318479	0.068071	5442100	4925300	5178100	5.18183e+06	147044	0.0283768	0.902892	0.11246
Q13573|SNW1_HUMAN	SNW domain-containing protein 1 OS=Homo sapiens OX=9606 GN=SNW1 PE=1 SV=1	13	6	6		5333800	5594300	5221300	5.38313e+06	191331	0.0355427	6181400	5486600	6120800	5929600	325324	0.0548645	0.907841	0.11272
P28331|NDUS1_HUMAN	NADH-ubiquinone oxidoreductase 75 kDa subunit mitochondrial OS=Homo sapiens OX=9606 GN=NDUFS1 PE=1 SV=3	28	13	13	Carbamidomethylation	12028000	12497000	12266000	1.22637e+07	234509	0.0191222	11016000	11580000	11997000	11531000	256075	0.0222075	1.06354	0.11324
P28331-2|NDUS1_HUMAN	Isoform 2 of NADH-ubiquinone oxidoreductase 75 kDa subunit mitochondrial OS=Homo sapiens OX=9606 GN=NDUFS1	27	13	13	Carbamidomethylation	12028000	12497000	12266000	1.22637e+07	234509	0.0191222	11016000	11580000	11997000	11531000	256075	0.0222075	1.06354	0.11324
Q13630|FCL_HUMAN	GDP-L-fucose synthase OS=Homo sapiens OX=9606 GN=TSTA3 PE=1 SV=1	17	4	4	Carbamidomethylation	9732000	9994700	8999200	9575300	515918	0.0538801	10600000	9859900	10866000	1.0442e+07	505114	0.0483735	0.917002	0.113501
P61981|1433G_HUMAN	14-3-3 protein gamma OS=Homo sapiens OX=9606 GN=YWHAG PE=1 SV=2	47	11	7	Carbamidomethylation; Acetylation (Protein N-term)	42082000	42985000	47033000	4.40333e+07	2.63673e+06	0.0598803	34611000	40913000	40229000	3.85843e+07	1.1969e+06	0.0310205	1.14122	0.113763
Q15125|EBP_HUMAN	3-beta-hydroxysteroid-Delta(8) Delta(7)-isomerase OS=Homo sapiens OX=9606 GN=EBP PE=1 SV=3	10	2	2		7555800	6448600	6436900	6.81377e+06	642646	0.0943159	7178400	7990500	8368100	7.84567e+06	269721	0.0343783	0.868475	0.114025
Q96FW1|OTUB1_HUMAN	Ubiquitin thioesterase OTUB1 OS=Homo sapiens OX=9606 GN=OTUB1 PE=1 SV=2	37	7	7	Carbamidomethylation	22030000	22956000	20274000	2.17533e+07	1.36224e+06	0.062622	24973000	22644000	24114000	2.39103e+07	796448	0.0333098	0.909788	0.114025
P61160|ARP2_HUMAN	Actin-related protein 2 OS=Homo sapiens OX=9606 GN=ACTR2 PE=1 SV=1	13	4	4	Carbamidomethylation	15991000	15085000	13580000	1.48853e+07	1.21784e+06	0.0818147	18284000	15552000	17310000	1.70487e+07	948584	0.0556398	0.873108	0.114288
P61160-2|ARP2_HUMAN	Isoform 2 of Actin-related protein 2 OS=Homo sapiens OX=9606 GN=ACTR2	13	4	4	Carbamidomethylation	15991000	15085000	13580000	1.48853e+07	1.21784e+06	0.0818147	18284000	15552000	17310000	1.70487e+07	948584	0.0556398	0.873108	0.114288
P00387-2|NB5R3_HUMAN	Isoform 2 of NADH-cytochrome b5 reductase 3 OS=Homo sapiens OX=9606 GN=CYB5R3	37	8	8	Carbamidomethylation	19243000	18676000	18009000	1.86427e+07	617675	0.0331323	20214000	18916000	20206000	1.97787e+07	657129	0.0332241	0.942564	0.114815
P00387|NB5R3_HUMAN	NADH-cytochrome b5 reductase 3 OS=Homo sapiens OX=9606 GN=CYB5R3 PE=1 SV=3	34	8	8	Carbamidomethylation	19243000	18676000	18009000	1.86427e+07	617675	0.0331323	20214000	18916000	20206000	1.97787e+07	657129	0.0332241	0.942564	0.114815
P00387-3|NB5R3_HUMAN	Isoform 3 of NADH-cytochrome b5 reductase 3 OS=Homo sapiens OX=9606 GN=CYB5R3	31	8	8	Carbamidomethylation	19243000	18676000	18009000	1.86427e+07	617675	0.0331323	20214000	18916000	20206000	1.97787e+07	657129	0.0332241	0.942564	0.114815
Q8NBN3|TM87A_HUMAN	Transmembrane protein 87A OS=Homo sapiens OX=9606 GN=TMEM87A PE=1 SV=3	6	2	2	Carbamidomethylation	1257500	1361700	946600	1188600	215957	0.18169	1698200	1409000	1540700	1549300	78637.3	0.0507567	0.767185	0.11508
P49023-2|PAXI_HUMAN	Isoform Alpha of Paxillin OS=Homo sapiens OX=9606 GN=PXN	7	3	3	Carbamidomethylation	1411500	1299400	1232600	1314500	90400.8	0.068772	1574900	1358400	1510300	1481200	80622.8	0.0544308	0.887456	0.11508
P49023|PAXI_HUMAN	Paxillin OS=Homo sapiens OX=9606 GN=PXN PE=1 SV=3	7	3	3	Carbamidomethylation	1411500	1299400	1232600	1314500	90400.8	0.068772	1574900	1358400	1510300	1481200	80622.8	0.0544308	0.887456	0.11508
P49023-3|PAXI_HUMAN	Isoform Gamma of Paxillin OS=Homo sapiens OX=9606 GN=PXN	7	3	3	Carbamidomethylation	1411500	1299400	1232600	1314500	90400.8	0.068772	1574900	1358400	1510300	1481200	80622.8	0.0544308	0.887456	0.11508
Q6NUQ4|TM214_HUMAN	Transmembrane protein 214 OS=Homo sapiens OX=9606 GN=TMEM214 PE=1 SV=2	13	7	7	Carbamidomethylation	3607200	3704400	3149400	3487000	296382	0.0849963	4320500	3679500	3999700	3999900	184925	0.0462325	0.871772	0.11508
P55036|PSMD4_HUMAN	26S proteasome non-ATPase regulatory subunit 4 OS=Homo sapiens OX=9606 GN=PSMD4 PE=1 SV=1	34	10	8	Carbamidomethylation	19276000	19220000	17241000	18579000	1.15908e+06	0.0623866	20721000	19432000	20878000	2.03437e+07	731159	0.0359404	0.913257	0.11508
Q96C86|DCPS_HUMAN	m7GpppX diphosphatase OS=Homo sapiens OX=9606 GN=DCPS PE=1 SV=2	30	7	7	Carbamidomethylation	6349600	6229700	5777200	6.11883e+06	301876	0.0493355	6800700	6347200	6585800	6577900	135533	0.0206043	0.930211	0.115345
Q4G0N4|NAKD2_HUMAN	NAD kinase 2 mitochondrial OS=Homo sapiens OX=9606 GN=NADK2 PE=1 SV=2	15	5	5	Carbamidomethylation	4502500	4781400	4089200	4457700	348268	0.0781273	4912100	4823200	5210300	4.98187e+06	194595	0.0390607	0.894785	0.115611
Q8WXI9|P66B_HUMAN	Transcriptional repressor p66-beta OS=Homo sapiens OX=9606 GN=GATAD2B PE=1 SV=1	17	7	6	Carbamidomethylation	3919400	3761400	3297800	3.65953e+06	323078	0.0882839	4230200	3873400	4419600	4174400	273575	0.0655363	0.876661	0.115878
Q9H8Y5|ANKZ1_HUMAN	Ankyrin repeat and zinc finger domain-containing protein 1 OS=Homo sapiens OX=9606 GN=ANKZF1 PE=1 SV=1	7	3	3	Carbamidomethylation	1148600	1300600	1117500	1188900	97976.9	0.0824097	1533800	1275700	1326800	1.37877e+06	51533.9	0.0373768	0.862292	0.116145
P35579|MYH9_HUMAN	Myosin-9 OS=Homo sapiens OX=9606 GN=MYH9 PE=1 SV=4	42	71	53	Carbamidomethylation	36917000	36670000	34212000	35933000	1.49554e+06	0.0416202	39398000	36624000	40170000	3.87307e+07	1.78343e+06	0.0460471	0.927766	0.116145
Q9NV31|IMP3_HUMAN	U3 small nucleolar ribonucleoprotein protein IMP3 OS=Homo sapiens OX=9606 GN=IMP3 PE=1 SV=1	21	3	3		3759000	3496500	3160700	3.47207e+06	299897	0.0863743	4048500	3688900	4042300	3.92657e+06	180172	0.0458853	0.88425	0.116413
Q1ED39|KNOP1_HUMAN	Lysine-rich nucleolar protein 1 OS=Homo sapiens OX=9606 GN=KNOP1 PE=1 SV=1	8	3	3		1834800	2009000	1744200	1.86267e+06	134581	0.072252	2116700	2041800	2039100	2.06587e+06	14736.3	0.00713322	0.901639	0.116413
Q14692|BMS1_HUMAN	Ribosome biogenesis protein BMS1 homolog OS=Homo sapiens OX=9606 GN=BMS1 PE=1 SV=1	10	10	10	Carbamidomethylation	3285100	3000400	3051900	3.11247e+06	151706	0.0487415	3241800	3520300	3301100	3354400	114319	0.0340802	0.927876	0.116413
O94826|TOM70_HUMAN	Mitochondrial import receptor subunit TOM70 OS=Homo sapiens OX=9606 GN=TOMM70 PE=1 SV=1	34	13	13	Carbamidomethylation	15018000	15354000	15013000	1.51283e+07	195449	0.0129194	16262000	15308000	16437000	1.60023e+07	569455	0.0355858	0.945383	0.116681
O76003|GLRX3_HUMAN	Glutaredoxin-3 OS=Homo sapiens OX=9606 GN=GLRX3 PE=1 SV=2	27	7	7	Carbamidomethylation	33528000	32631000	29778000	31979000	1.95818e+06	0.0612332	36497000	33323000	35190000	3.50033e+07	1.02827e+06	0.0293764	0.913599	0.11695
P42330|AK1C3_HUMAN	Aldo-keto reductase family 1 member C3 OS=Homo sapiens OX=9606 GN=AKR1C3 PE=1 SV=4	37	10	10	Carbamidomethylation	35664000	35083000	35057000	35268000	343192	0.00973098	33877000	32553000	34644000	3.36913e+07	1.04687e+06	0.0310725	1.0468	0.11695
P36405|ARL3_HUMAN	ADP-ribosylation factor-like protein 3 OS=Homo sapiens OX=9606 GN=ARL3 PE=1 SV=2	17	2	2	Carbamidomethylation	4656400	4819400	4076600	4.51747e+06	390403	0.0864209	5031700	5298100	5041600	5123800	130977	0.0255624	0.881663	0.11722
Q8NDX5-2|PHC3_HUMAN	Isoform 2 of Polyhomeotic-like protein 3 OS=Homo sapiens OX=9606 GN=PHC3	7	3	2		624680	593270	441120	553023	98175.4	0.177525	699540	681480	772450	717823	45790.2	0.0637903	0.770417	0.117761
Q8NDX5|PHC3_HUMAN	Polyhomeotic-like protein 3 OS=Homo sapiens OX=9606 GN=PHC3 PE=1 SV=1	6	3	2		624680	593270	441120	553023	98175.4	0.177525	699540	681480	772450	717823	45790.2	0.0637903	0.770417	0.117761
Q8NDX5-7|PHC3_HUMAN	Isoform 7 of Polyhomeotic-like protein 3 OS=Homo sapiens OX=9606 GN=PHC3	6	3	2		624680	593270	441120	553023	98175.4	0.177525	699540	681480	772450	717823	45790.2	0.0637903	0.770417	0.117761
Q7Z3K3-5|POGZ_HUMAN	Isoform 5 of Pogo transposable element with ZNF domain OS=Homo sapiens OX=9606 GN=POGZ	6	5	5		7639100	8287100	7670200	7.86547e+06	365476	0.0464659	8500300	8151800	9226000	8.62603e+06	538325	0.062407	0.911829	0.117761
Q7Z3K3-7|POGZ_HUMAN	Isoform 7 of Pogo transposable element with ZNF domain OS=Homo sapiens OX=9606 GN=POGZ	6	5	5		7639100	8287100	7670200	7.86547e+06	365476	0.0464659	8500300	8151800	9226000	8.62603e+06	538325	0.062407	0.911829	0.117761
Q7Z3K3-2|POGZ_HUMAN	Isoform 2 of Pogo transposable element with ZNF domain OS=Homo sapiens OX=9606 GN=POGZ	6	5	5		7639100	8287100	7670200	7.86547e+06	365476	0.0464659	8500300	8151800	9226000	8.62603e+06	538325	0.062407	0.911829	0.117761
Q7Z3K3-3|POGZ_HUMAN	Isoform 3 of Pogo transposable element with ZNF domain OS=Homo sapiens OX=9606 GN=POGZ	6	5	5		7639100	8287100	7670200	7.86547e+06	365476	0.0464659	8500300	8151800	9226000	8.62603e+06	538325	0.062407	0.911829	0.117761
Q7Z3K3-6|POGZ_HUMAN	Isoform 6 of Pogo transposable element with ZNF domain OS=Homo sapiens OX=9606 GN=POGZ	5	5	5		7639100	8287100	7670200	7.86547e+06	365476	0.0464659	8500300	8151800	9226000	8.62603e+06	538325	0.062407	0.911829	0.117761
Q7Z3K3|POGZ_HUMAN	Pogo transposable element with ZNF domain OS=Homo sapiens OX=9606 GN=POGZ PE=1 SV=2	5	5	5		7639100	8287100	7670200	7.86547e+06	365476	0.0464659	8500300	8151800	9226000	8.62603e+06	538325	0.062407	0.911829	0.117761
P50213|IDH3A_HUMAN	Isocitrate dehydrogenase [NAD] subunit alpha mitochondrial OS=Homo sapiens OX=9606 GN=IDH3A PE=1 SV=1	24	7	7	Carbamidomethylation	25075000	23454000	24303000	2.42773e+07	810805	0.0333976	24958000	26775000	25384000	2.57057e+07	728220	0.0283292	0.944435	0.117761
O15511|ARPC5_HUMAN	Actin-related protein 2/3 complex subunit 5 OS=Homo sapiens OX=9606 GN=ARPC5 PE=1 SV=3	30	3	3	Carbamidomethylation	10322000	10189000	9240400	9.91713e+06	589829	0.0594758	10984000	10278000	11248000	1.08367e+07	486861	0.0449272	0.915146	0.118032
O15511-2|ARPC5_HUMAN	Isoform 2 of Actin-related protein 2/3 complex subunit 5 OS=Homo sapiens OX=9606 GN=ARPC5	30	3	3	Carbamidomethylation	10322000	10189000	9240400	9.91713e+06	589829	0.0594758	10984000	10278000	11248000	1.08367e+07	486861	0.0449272	0.915146	0.118032
Q9Y6K5|OAS3_HUMAN	2'-5'-oligoadenylate synthase 3 OS=Homo sapiens OX=9606 GN=OAS3 PE=1 SV=3	10	8	8	Carbamidomethylation; Acetylation (Protein N-term)	3592700	3590600	3460100	3547800	75957.7	0.0214098	3833700	3584300	3848400	3.75547e+06	133967	0.0356726	0.944703	0.118032
Q92598|HS105_HUMAN	Heat shock protein 105 kDa OS=Homo sapiens OX=9606 GN=HSPH1 PE=1 SV=1	38	23	20	Carbamidomethylation	18861000	19969000	18208000	1.90127e+07	890243	0.0468237	21149000	19467000	20736000	2.04507e+07	665755	0.0325542	0.929684	0.118032
Q9H7B2|RPF2_HUMAN	Ribosome production factor 2 homolog OS=Homo sapiens OX=9606 GN=RPF2 PE=1 SV=2	10	2	2		5156300	4981100	4819900	4.98577e+06	168249	0.0337458	4101400	4708300	4642500	4.48407e+06	115262	0.0257047	1.11189	0.118577
Q5T6V5|QSPP_HUMAN	Queuosine salvage protein OS=Homo sapiens OX=9606 GN=C9orf64 PE=1 SV=1	8	3	3	Carbamidomethylation	3619500	3333000	3216300	3389600	207473	0.0612088	3839300	3483200	3971500	3.76467e+06	245099	0.065105	0.900372	0.118577
Q9H0H5|RGAP1_HUMAN	Rac GTPase-activating protein 1 OS=Homo sapiens OX=9606 GN=RACGAP1 PE=1 SV=1	4	2	2		758770	807120	716310	760733	45436.8	0.0597277	907800	846360	787280	847147	34339.2	0.0405351	0.897995	0.11885
P20962|PTMS_HUMAN	Parathymosin OS=Homo sapiens OX=9606 GN=PTMS PE=1 SV=2	24	4	4		65853000	64944000	63761000	6.48527e+07	1.04899e+06	0.0161749	56341000	63112000	59853000	5.97687e+07	1.9064e+06	0.0318962	1.08506	0.11885
Q9HDC9|APMAP_HUMAN	Adipocyte plasma membrane-associated protein OS=Homo sapiens OX=9606 GN=APMAP PE=1 SV=2	21	8	8		13811000	14179000	12683000	1.35577e+07	779511	0.057496	15085000	14220000	14811000	1.47053e+07	315171	0.0214324	0.921956	0.11885
O75822|EIF3J_HUMAN	Eukaryotic translation initiation factor 3 subunit J OS=Homo sapiens OX=9606 GN=EIF3J PE=1 SV=2	51	13	13	Carbamidomethylation; Acetylation (Protein N-term)	46064000	46671000	41767000	44834000	2.67338e+06	0.0596285	50824000	46537000	49457000	4.89393e+07	1.55807e+06	0.0318369	0.916114	0.119399
Q9BY32|ITPA_HUMAN	Inosine triphosphate pyrophosphatase OS=Homo sapiens OX=9606 GN=ITPA PE=1 SV=2	43	5	5	Carbamidomethylation	9333000	8643000	8187400	8.72113e+06	576783	0.0661362	9707900	9435900	9633700	9592500	104360	0.0108793	0.909162	0.11995
Q13151|ROA0_HUMAN	Heterogeneous nuclear ribonucleoprotein A0 OS=Homo sapiens OX=9606 GN=HNRNPA0 PE=1 SV=1	38	7	7	Carbamidomethylation	37946000	36044000	36098000	36696000	1.08287e+06	0.0295092	35485000	34968000	35028000	3.51603e+07	98407.5	0.00279882	1.04368	0.11995
P26368-2|U2AF2_HUMAN	Isoform 2 of Splicing factor U2AF 65 kDa subunit OS=Homo sapiens OX=9606 GN=U2AF2	24	8	8	Carbamidomethylation; Acetylation (Protein N-term)	56929000	57909000	54067000	5.63017e+07	1.99635e+06	0.035458	57618000	59361000	61365000	59448000	1.13273e+06	0.0190541	0.947074	0.11995
P26368|U2AF2_HUMAN	Splicing factor U2AF 65 kDa subunit OS=Homo sapiens OX=9606 GN=U2AF2 PE=1 SV=4	24	8	8	Carbamidomethylation; Acetylation (Protein N-term)	56929000	57909000	54067000	5.63017e+07	1.99635e+06	0.035458	57618000	59361000	61365000	59448000	1.13273e+06	0.0190541	0.947074	0.11995
P10768|ESTD_HUMAN	S-formylglutathione hydrolase OS=Homo sapiens OX=9606 GN=ESD PE=1 SV=2	40	6	6	Carbamidomethylation	9562900	8822400	9872000	9419100	539374	0.0572638	8074100	8496700	9113700	8561500	339071	0.0396041	1.10017	0.120226
P42677|RS27_HUMAN	40S ribosomal protein S27 OS=Homo sapiens OX=9606 GN=RPS27 PE=1 SV=3	38	3	1	Carbamidomethylation	50444000	52664000	48185000	50431000	2.23953e+06	0.0444078	53652000	52139000	55270000	53687000	1.56553e+06	0.0291604	0.939352	0.120781
Q93052|LPP_HUMAN	Lipoma-preferred partner OS=Homo sapiens OX=9606 GN=LPP PE=1 SV=1	23	8	8	Carbamidomethylation	6470200	6437600	5850400	6.25273e+06	348812	0.0557855	6747800	6580600	6962000	6.76347e+06	190754	0.0282035	0.924486	0.120781
Q9NP77|SSU72_HUMAN	RNA polymerase II subunit A C-terminal domain phosphatase SSU72 OS=Homo sapiens OX=9606 GN=SSU72 PE=1 SV=1	12	2	2	Carbamidomethylation	2333400	2296800	2169500	2.26657e+06	86031.1	0.0379566	2651400	2367800	2400900	2.47337e+06	53992.8	0.0218297	0.916389	0.121619
P48739|PIPNB_HUMAN	Phosphatidylinositol transfer protein beta isoform OS=Homo sapiens OX=9606 GN=PITPNB PE=1 SV=2	27	6	5	Carbamidomethylation	9354800	10103000	8909200	9.45567e+06	603258	0.0637986	10517000	9781200	11113000	10470400	666036	0.0636113	0.903086	0.121619
P48739-2|PIPNB_HUMAN	Isoform 2 of Phosphatidylinositol transfer protein beta isoform OS=Homo sapiens OX=9606 GN=PITPNB	26	6	5	Carbamidomethylation	9354800	10103000	8909200	9.45567e+06	603258	0.0637986	10517000	9781200	11113000	10470400	666036	0.0636113	0.903086	0.121619
P48739-3|PIPNB_HUMAN	Isoform 3 of Phosphatidylinositol transfer protein beta isoform OS=Homo sapiens OX=9606 GN=PITPNB	26	6	5	Carbamidomethylation	9354800	10103000	8909200	9.45567e+06	603258	0.0637986	10517000	9781200	11113000	10470400	666036	0.0636113	0.903086	0.121619
Q9BS26|ERP44_HUMAN	Endoplasmic reticulum resident protein 44 OS=Homo sapiens OX=9606 GN=ERP44 PE=1 SV=1	22	8	8	Carbamidomethylation	18679000	17410000	16893000	1.76607e+07	919007	0.052037	20597000	18209000	19289000	19365000	646595	0.0333899	0.911989	0.121619
O00541|PESC_HUMAN	Pescadillo homolog OS=Homo sapiens OX=9606 GN=PES1 PE=1 SV=1	19	9	9	Carbamidomethylation	7282300	6786500	6542000	6.87027e+06	377192	0.0549021	7503600	7352000	8769900	7.87517e+06	717018	0.091048	0.872396	0.121899
Q14444-2|CAPR1_HUMAN	Isoform 2 of Caprin-1 OS=Homo sapiens OX=9606 GN=CAPRIN1	30	11	11		39723000	38891000	35286000	3.79667e+07	2.3585e+06	0.0621204	41362000	39814000	43217000	4.14643e+07	1.70176e+06	0.0410415	0.915646	0.121899
Q14444|CAPR1_HUMAN	Caprin-1 OS=Homo sapiens OX=9606 GN=CAPRIN1 PE=1 SV=2	29	11	11		39723000	38891000	35286000	3.79667e+07	2.3585e+06	0.0621204	41362000	39814000	43217000	4.14643e+07	1.70176e+06	0.0410415	0.915646	0.121899
P16615|AT2A2_HUMAN	Sarcoplasmic/endoplasmic reticulum calcium ATPase 2 OS=Homo sapiens OX=9606 GN=ATP2A2 PE=1 SV=1	25	19	19	Carbamidomethylation	24925000	25991000	26704000	2.58733e+07	895318	0.0346039	26635000	28350000	26955000	2.73133e+07	724466	0.0265243	0.947278	0.12218
P46459|NSF_HUMAN	Vesicle-fusing ATPase OS=Homo sapiens OX=9606 GN=NSF PE=1 SV=3	19	12	12	Carbamidomethylation	6127600	6599500	5565200	6.09743e+06	517809	0.0849225	6707400	6584900	7301400	6.86457e+06	361111	0.0526051	0.888247	0.122462
Q96JJ3|ELMO2_HUMAN	Engulfment and cell motility protein 2 OS=Homo sapiens OX=9606 GN=ELMO2 PE=1 SV=2	6	2	2		1268300	1382600	1198100	1283000	93124.3	0.0725832	1431200	1358900	1457300	1415800	49400.4	0.0348922	0.906201	0.123027
O15144|ARPC2_HUMAN	Actin-related protein 2/3 complex subunit 2 OS=Homo sapiens OX=9606 GN=ARPC2 PE=1 SV=1	21	6	6	Carbamidomethylation	22948000	22847000	21290000	2.23617e+07	929463	0.041565	23502000	23135000	24779000	2.38053e+07	826651	0.0347254	0.939355	0.123027
Q99615|DNJC7_HUMAN	DnaJ homolog subfamily C member 7 OS=Homo sapiens OX=9606 GN=DNAJC7 PE=1 SV=2	24	9	9	Carbamidomethylation; Acetylation (Protein N-term)	6950900	7181500	6264000	6798800	477286	0.0702016	8044300	7135300	7485600	7.55507e+06	224996	0.0297808	0.899899	0.123027
Q16658|FSCN1_HUMAN	Fascin OS=Homo sapiens OX=9606 GN=FSCN1 PE=1 SV=3	42	16	16	Carbamidomethylation; Acetylation (Protein N-term)	55681000	53689000	49889000	5.30863e+07	2.94266e+06	0.0554315	58586000	54876000	58842000	5.74347e+07	2.01066e+06	0.0350078	0.924291	0.123027
Q13505-3|MTX1_HUMAN	Isoform 3 of Metaxin-1 OS=Homo sapiens OX=9606 GN=MTX1	17	4	4		6281600	6689600	6686200	6.55247e+06	234584	0.0358008	7306200	7876500	6743000	7.30857e+06	566750	0.077546	0.896546	0.12331
Q13505|MTX1_HUMAN	Metaxin-1 OS=Homo sapiens OX=9606 GN=MTX1 PE=1 SV=3	12	4	4		6281600	6689600	6686200	6.55247e+06	234584	0.0358008	7306200	7876500	6743000	7.30857e+06	566750	0.077546	0.896546	0.12331
P62701|RS4X_HUMAN	40S ribosomal protein S4 X isoform OS=Homo sapiens OX=9606 GN=RPS4X PE=1 SV=2	39	9	9	Carbamidomethylation	201540000	202740000	184720000	1.96333e+08	1.00753e+07	0.0513174	218680000	203640000	211230000	2.11183e+08	4.36868e+06	0.0206867	0.929682	0.123595
P54727|RD23B_HUMAN	UV excision repair protein RAD23 homolog B OS=Homo sapiens OX=9606 GN=RAD23B PE=1 SV=1	33	8	7		21365000	21566000	18221000	20384000	1.87591e+06	0.0920284	23494000	22841000	23616000	23317000	390854	0.0167626	0.874212	0.124165
Q8NFQ8|TOIP2_HUMAN	Torsin-1A-interacting protein 2 OS=Homo sapiens OX=9606 GN=TOR1AIP2 PE=1 SV=1	9	3	3	Acetylation (Protein N-term)	3147500	3376300	3101000	3.20827e+06	147367	0.0459335	3457000	3428900	3375300	3420400	28807.5	0.00842225	0.93798	0.124451
Q9NXF1-2|TEX10_HUMAN	Isoform 2 of Testis-expressed protein 10 OS=Homo sapiens OX=9606 GN=TEX10	7	5	5		3480300	3493600	3145500	3.37313e+06	197248	0.0584763	3865700	3469600	3751300	3.69553e+06	149170	0.040365	0.91276	0.124451
Q9NXF1|TEX10_HUMAN	Testis-expressed protein 10 OS=Homo sapiens OX=9606 GN=TEX10 PE=1 SV=2	7	5	5		3480300	3493600	3145500	3.37313e+06	197248	0.0584763	3865700	3469600	3751300	3.69553e+06	149170	0.040365	0.91276	0.124451
Q8IXI1|MIRO2_HUMAN	Mitochondrial Rho GTPase 2 OS=Homo sapiens OX=9606 GN=RHOT2 PE=1 SV=2	5	2	2	Carbamidomethylation	1616800	1632800	1427400	1559000	114249	0.0732838	1450600	1419600	1225400	1365200	100181	0.0733817	1.14196	0.125314
O95202|LETM1_HUMAN	Mitochondrial proton/calcium exchanger protein OS=Homo sapiens OX=9606 GN=LETM1 PE=1 SV=1	16	9	9		10438000	10367000	9208700	1.00046e+07	690154	0.0689839	11346000	10486000	11209000	1.10137e+07	374013	0.033959	0.908377	0.125603
Q14141-2|SEPT6_HUMAN	Isoform I of Septin-6 OS=Homo sapiens OX=9606 GN=SEPTIN6	35	11	5		10019000	9497500	9441900	9652800	318355	0.0329805	10842000	10427000	9807800	1.03589e+07	339556	0.0327791	0.931833	0.125603
Q14141-4|SEPT6_HUMAN	Isoform V of Septin-6 OS=Homo sapiens OX=9606 GN=SEPTIN6	35	11	5		10019000	9497500	9441900	9652800	318355	0.0329805	10842000	10427000	9807800	1.03589e+07	339556	0.0327791	0.931833	0.125603
Q14141|SEPT6_HUMAN	Septin-6 OS=Homo sapiens OX=9606 GN=SEPTIN6 PE=1 SV=4	34	11	5		10019000	9497500	9441900	9652800	318355	0.0329805	10842000	10427000	9807800	1.03589e+07	339556	0.0327791	0.931833	0.125603
Q15063|POSTN_HUMAN	Periostin OS=Homo sapiens OX=9606 GN=POSTN PE=1 SV=2	18	11	11	Carbamidomethylation	25224000	25721000	22848000	2.45977e+07	1.5355e+06	0.0624245	27511000	25346000	28418000	2.70917e+07	1.54076e+06	0.0568722	0.907942	0.125603
Q15369|ELOC_HUMAN	Elongin-C OS=Homo sapiens OX=9606 GN=ELOC PE=1 SV=1	58	5	5	Carbamidomethylation	27305000	26276000	23667000	2.57493e+07	1.87531e+06	0.0728295	27646000	28459000	29313000	2.84727e+07	489160	0.01718	0.904353	0.126183
Q8N5N7|RM50_HUMAN	39S ribosomal protein L50 mitochondrial OS=Homo sapiens OX=9606 GN=MRPL50 PE=1 SV=2	14	2	2		4579200	4363200	3817200	4253200	392729	0.0923373	5215400	4617400	4699900	4.84423e+06	114813	0.0237009	0.877992	0.126765
P11586|C1TC_HUMAN	C-1-tetrahydrofolate synthase cytoplasmic OS=Homo sapiens OX=9606 GN=MTHFD1 PE=1 SV=3	39	30	29	Carbamidomethylation	59326000	58743000	54563000	57544000	2.59803e+06	0.0451485	61150000	59335000	64048000	61511000	2.3588e+06	0.0383477	0.935507	0.126765
Q9Y4X5|ARI1_HUMAN	E3 ubiquitin-protein ligase ARIH1 OS=Homo sapiens OX=9606 GN=ARIH1 PE=1 SV=2	4	2	2		3616200	3478800	3238500	3444500	191172	0.0555006	3845600	3528600	3866000	3.74673e+06	171097	0.0456657	0.919334	0.12735
Q9NRX4|PHP14_HUMAN	14 kDa phosphohistidine phosphatase OS=Homo sapiens OX=9606 GN=PHPT1 PE=1 SV=1	42	3	3	Carbamidomethylation; Acetylation (Protein N-term)	5482800	6482600	5856800	5.94073e+06	505157	0.0850328	6791900	6294500	6872600	6653000	291818	0.0438626	0.892941	0.127938
P05026-2|AT1B1_HUMAN	Isoform 2 of Sodium/potassium-transporting ATPase subunit beta-1 OS=Homo sapiens OX=9606 GN=ATP1B1	18	4	4	Carbamidomethylation	8163200	7812500	6832000	7.60257e+06	689984	0.0907567	9460200	7950200	8852400	8.75427e+06	494995	0.0565432	0.868441	0.127938
P05026|AT1B1_HUMAN	Sodium/potassium-transporting ATPase subunit beta-1 OS=Homo sapiens OX=9606 GN=ATP1B1 PE=1 SV=1	18	4	4	Carbamidomethylation	8163200	7812500	6832000	7.60257e+06	689984	0.0907567	9460200	7950200	8852400	8.75427e+06	494995	0.0565432	0.868441	0.127938
P37837|TALDO_HUMAN	Transaldolase OS=Homo sapiens OX=9606 GN=TALDO1 PE=1 SV=2	25	8	8	Carbamidomethylation; Acetylation (Protein N-term)	71555000	67682000	68243000	69160000	2.09301e+06	0.0302633	70020000	73944000	75911000	7.32917e+07	1.36355e+06	0.0186044	0.943627	0.127938
Q9UKK9|NUDT5_HUMAN	ADP-sugar pyrophosphatase OS=Homo sapiens OX=9606 GN=NUDT5 PE=1 SV=1	44	8	8	Acetylation (Protein N-term)	29554000	28134000	27198000	2.82953e+07	1.18626e+06	0.0419241	30353000	28930000	30777000	30020000	928490	0.030929	0.942549	0.127938
P36952|SPB5_HUMAN	Serpin B5 OS=Homo sapiens OX=9606 GN=SERPINB5 PE=1 SV=2	51	14	14	Carbamidomethylation; Acetylation (Protein N-term)	150320000	148190000	147990000	1.48833e+08	1.29137e+06	0.00867661	154760000	149590000	155930000	1.53427e+08	3.19328e+06	0.0208131	0.970062	0.127938
Q6P1J9|CDC73_HUMAN	Parafibromin OS=Homo sapiens OX=9606 GN=CDC73 PE=1 SV=1	21	10	10	Carbamidomethylation; Acetylation (Protein N-term)	4935500	5214700	4540400	4.89687e+06	338806	0.0691883	5218600	5554200	5357500	5.37677e+06	108432	0.0201667	0.910746	0.128233
Q86SX6|GLRX5_HUMAN	Glutaredoxin-related protein 5 mitochondrial OS=Homo sapiens OX=9606 GN=GLRX5 PE=1 SV=2	24	2	2	Carbamidomethylation	2419600	2642100	2323700	2461800	163341	0.0663502	3033100	2513900	3022700	2.85657e+06	259454	0.0908272	0.861804	0.128825
Q8N6T3-5|ARFG1_HUMAN	Isoform 5 of ADP-ribosylation factor GTPase-activating protein 1 OS=Homo sapiens OX=9606 GN=ARFGAP1	12	3	3	Carbamidomethylation	2975700	2787900	2655400	2.80633e+06	160944	0.0573502	3308000	2865300	3188500	3120600	170415	0.0546096	0.899293	0.128825
Q8N6T3|ARFG1_HUMAN	ADP-ribosylation factor GTPase-activating protein 1 OS=Homo sapiens OX=9606 GN=ARFGAP1 PE=1 SV=2	11	3	3	Carbamidomethylation	2975700	2787900	2655400	2.80633e+06	160944	0.0573502	3308000	2865300	3188500	3120600	170415	0.0546096	0.899293	0.128825
Q8N6T3-2|ARFG1_HUMAN	Isoform 2 of ADP-ribosylation factor GTPase-activating protein 1 OS=Homo sapiens OX=9606 GN=ARFGAP1	11	3	3	Carbamidomethylation	2975700	2787900	2655400	2.80633e+06	160944	0.0573502	3308000	2865300	3188500	3120600	170415	0.0546096	0.899293	0.128825
Q13823|NOG2_HUMAN	Nucleolar GTP-binding protein 2 OS=Homo sapiens OX=9606 GN=GNL2 PE=1 SV=1	8	4	4	Carbamidomethylation	2303400	2358200	1990000	2217200	198660	0.0895993	2931400	2317400	2625200	2.62467e+06	177555	0.0676485	0.844755	0.129122
Q9BUQ8|DDX23_HUMAN	Probable ATP-dependent RNA helicase DDX23 OS=Homo sapiens OX=9606 GN=DDX23 PE=1 SV=3	9	6	6	Carbamidomethylation	8764700	8401700	7758000	8.30813e+06	509831	0.0613652	9424900	8552600	9281400	9086300	377282	0.041522	0.914358	0.129122
P34897-3|GLYM_HUMAN	Isoform 3 of Serine hydroxymethyltransferase mitochondrial OS=Homo sapiens OX=9606 GN=SHMT2	37	14	13	Carbamidomethylation	100190000	90283000	95519000	9.53307e+07	4.95618e+06	0.0519894	98622000	102230000	109180000	103344000	3.73279e+06	0.0361201	0.92246	0.129122
P34897|GLYM_HUMAN	Serine hydroxymethyltransferase mitochondrial OS=Homo sapiens OX=9606 GN=SHMT2 PE=1 SV=3	36	14	13	Carbamidomethylation	100190000	90283000	95519000	9.53307e+07	4.95618e+06	0.0519894	98622000	102230000	109180000	103344000	3.73279e+06	0.0361201	0.92246	0.129122
P05783|K1C18_HUMAN	Keratin type I cytoskeletal 18 OS=Homo sapiens OX=9606 GN=KRT18 PE=1 SV=2	64	24	21	Oxidation (M)	490990000	486700000	449230000	475640000	2.29721e+07	0.0482972	526190000	485810000	522580000	5.11527e+08	1.8866e+07	0.0368818	0.929844	0.129122
Q9P0J0|NDUAD_HUMAN	NADH dehydrogenase [ubiquinone] 1 alpha subcomplex subunit 13 OS=Homo sapiens OX=9606 GN=NDUFA13 PE=1 SV=3	14	2	2		4310900	4225300	3672400	4.06953e+06	346580	0.0851647	4644400	4431100	4657300	4577600	114732	0.0250638	0.88901	0.130017
Q9P0J0-2|NDUAD_HUMAN	Isoform 2 of NADH dehydrogenase [ubiquinone] 1 alpha subcomplex subunit 13 OS=Homo sapiens OX=9606 GN=NDUFA13	9	2	2		4310900	4225300	3672400	4.06953e+06	346580	0.0851647	4644400	4431100	4657300	4577600	114732	0.0250638	0.88901	0.130017
Q7Z2W4|ZCCHV_HUMAN	Zinc finger CCCH-type antiviral protein 1 OS=Homo sapiens OX=9606 GN=ZC3HAV1 PE=1 SV=3	16	10	10	Carbamidomethylation; Acetylation (Protein N-term)	6177000	6667800	5653700	6.16617e+06	507137	0.0822451	7566400	6681800	6637900	6.96203e+06	175841	0.0252571	0.885685	0.130317
Q13596-2|SNX1_HUMAN	Isoform 1A of Sorting nexin-1 OS=Homo sapiens OX=9606 GN=SNX1	29	11	9	Carbamidomethylation; Acetylation (Protein N-term)	8657500	8610500	7365900	8211300	732515	0.0892082	9535100	9203200	9193700	9.31067e+06	64962.2	0.00697718	0.881924	0.130317
Q13596|SNX1_HUMAN	Sorting nexin-1 OS=Homo sapiens OX=9606 GN=SNX1 PE=1 SV=3	26	11	9	Carbamidomethylation; Acetylation (Protein N-term)	8657500	8610500	7365900	8211300	732515	0.0892082	9535100	9203200	9193700	9.31067e+06	64962.2	0.00697718	0.881924	0.130317
P35241|RADI_HUMAN	Radixin OS=Homo sapiens OX=9606 GN=RDX PE=1 SV=1	29	17	9	Carbamidomethylation	27482000	29491000	26520000	27831000	1.51594e+06	0.0544693	30028000	29377000	30422000	2.99423e+07	523085	0.0174697	0.929487	0.130317
P35241-5|RADI_HUMAN	Isoform 5 of Radixin OS=Homo sapiens OX=9606 GN=RDX	28	17	9	Carbamidomethylation	27482000	29491000	26520000	27831000	1.51594e+06	0.0544693	30028000	29377000	30422000	2.99423e+07	523085	0.0174697	0.929487	0.130317
Q9BQE3|TBA1C_HUMAN	Tubulin alpha-1C chain OS=Homo sapiens OX=9606 GN=TUBA1C PE=1 SV=1	67	26	2	Carbamidomethylation	41946000	35778000	36858000	38194000	3.29389e+06	0.0862411	32894000	34091000	34900000	3.39617e+07	508540	0.0149739	1.12462	0.130317
Q9NVS2|RT18A_HUMAN	39S ribosomal protein S18a mitochondrial OS=Homo sapiens OX=9606 GN=MRPS18A PE=1 SV=1	13	2	2	Carbamidomethylation	1786900	1669200	1237600	1.56457e+06	289212	0.184851	2162800	1935700	1974500	2.02433e+06	44431	0.0219484	0.77288	0.130617
Q9NVS2-2|RT18A_HUMAN	Isoform 2 of 39S ribosomal protein S18a mitochondrial OS=Homo sapiens OX=9606 GN=MRPS18A	9	2	2	Carbamidomethylation	1786900	1669200	1237600	1.56457e+06	289212	0.184851	2162800	1935700	1974500	2.02433e+06	44431	0.0219484	0.77288	0.130617
Q9H3S7|PTN23_HUMAN	Tyrosine-protein phosphatase non-receptor type 23 OS=Homo sapiens OX=9606 GN=PTPN23 PE=1 SV=1	2	2	2		717890	930910	719100	789300	122639	0.155377	955740	965340	987070	969383	11556.8	0.0119218	0.814229	0.130617
Q6FI81-3|CPIN1_HUMAN	Isoform 3 of Anamorsin OS=Homo sapiens OX=9606 GN=CIAPIN1	21	5	5	Carbamidomethylation	10360000	10780000	9639700	10259900	576703	0.0562094	11731000	11181000	10573000	1.11617e+07	345583	0.0309616	0.919209	0.130617
Q6FI81|CPIN1_HUMAN	Anamorsin OS=Homo sapiens OX=9606 GN=CIAPIN1 PE=1 SV=2	20	5	5	Carbamidomethylation	10360000	10780000	9639700	10259900	576703	0.0562094	11731000	11181000	10573000	1.11617e+07	345583	0.0309616	0.919209	0.130617
P08238|HS90B_HUMAN	Heat shock protein HSP 90-beta OS=Homo sapiens OX=9606 GN=HSP90AB1 PE=1 SV=4	44	32	17	Carbamidomethylation	177310000	164650000	160910000	1.67623e+08	8.5948e+06	0.0512745	174970000	177180000	186600000	1.79583e+08	4.89466e+06	0.0272556	0.933401	0.130617
Q13636|RAB31_HUMAN	Ras-related protein Rab-31 OS=Homo sapiens OX=9606 GN=RAB31 PE=1 SV=1	12	2	2	Carbamidomethylation	3280500	2929100	2982300	3.06397e+06	189401	0.0618155	3406600	3198100	3362300	3.32233e+06	85628	0.0257734	0.922233	0.130918
Q5SWX8-3|ODR4_HUMAN	Isoform 3 of Protein odr-4 homolog OS=Homo sapiens OX=9606 GN=ODR4	17	4	4	Carbamidomethylation	2172100	2113400	2285400	2190300	87432.4	0.039918	2275200	2273700	2429300	2.32607e+06	79173.6	0.0340375	0.941633	0.130918
Q5SWX8|ODR4_HUMAN	Protein odr-4 homolog OS=Homo sapiens OX=9606 GN=ODR4 PE=1 SV=1	13	4	4	Carbamidomethylation	2172100	2113400	2285400	2190300	87432.4	0.039918	2275200	2273700	2429300	2.32607e+06	79173.6	0.0340375	0.941633	0.130918
P35637-2|FUS_HUMAN	Isoform Short of RNA-binding protein FUS OS=Homo sapiens OX=9606 GN=FUS	18	8	6	Carbamidomethylation	41980000	42446000	37890000	40772000	2.50674e+06	0.0614818	46274000	41918000	45720000	4.46373e+07	1.95883e+06	0.0438833	0.913406	0.130918
P35637|FUS_HUMAN	RNA-binding protein FUS OS=Homo sapiens OX=9606 GN=FUS PE=1 SV=1	18	8	6	Carbamidomethylation	41980000	42446000	37890000	40772000	2.50674e+06	0.0614818	46274000	41918000	45720000	4.46373e+07	1.95883e+06	0.0438833	0.913406	0.130918
P31689|DNJA1_HUMAN	DnaJ homolog subfamily A member 1 OS=Homo sapiens OX=9606 GN=DNAJA1 PE=1 SV=2	20	6	6	Carbamidomethylation	14779000	14549000	13376000	1.42347e+07	752467	0.0528616	15449000	15227000	15352000	1.53427e+07	69631	0.00453839	0.927783	0.13122
P43121|MUC18_HUMAN	Cell surface glycoprotein MUC18 OS=Homo sapiens OX=9606 GN=MCAM PE=1 SV=2	15	8	8	Carbamidomethylation	7359400	7784400	6834700	7.32617e+06	475721	0.0649346	8527400	7487300	8466600	8.16043e+06	500978	0.0613911	0.897767	0.13122
P49792|RBP2_HUMAN	E3 SUMO-protein ligase RanBP2 OS=Homo sapiens OX=9606 GN=RANBP2 PE=1 SV=2	16	34	27	Carbamidomethylation	10022000	10248000	9248400	9.83947e+06	524203	0.0532756	10828000	10282000	10599000	1.05697e+07	175167	0.0165726	0.930916	0.131522
Q04446|GLGB_HUMAN	1 4-alpha-glucan-branching enzyme OS=Homo sapiens OX=9606 GN=GBE1 PE=1 SV=3	10	6	6		6802500	6682300	6955500	6.81343e+06	136928	0.0200967	7491400	6892200	7246900	7.21017e+06	195049	0.0270519	0.944976	0.131826
Q9Y3A5|SBDS_HUMAN	Ribosome maturation protein SBDS OS=Homo sapiens OX=9606 GN=SBDS PE=1 SV=4	30	7	7	Carbamidomethylation; Acetylation (Protein N-term)	19498000	18428000	16254000	18060000	1.65301e+06	0.091529	20950000	20457000	20085000	2.04973e+07	227314	0.0110899	0.88109	0.131826
P05787|K2C8_HUMAN	Keratin type II cytoskeletal 8 OS=Homo sapiens OX=9606 GN=KRT8 PE=1 SV=7	59	32	26	Oxidation (M)	747060000	749160000	708450000	734890000	2.29218e+07	0.0311908	772160000	746840000	789000000	7.69333e+08	2.10958e+07	0.0274209	0.95523	0.13213
P05787-2|K2C8_HUMAN	Isoform 2 of Keratin type II cytoskeletal 8 OS=Homo sapiens OX=9606 GN=KRT8	56	32	26	Oxidation (M)	747060000	749160000	708450000	734890000	2.29218e+07	0.0311908	772160000	746840000	789000000	7.69333e+08	2.10958e+07	0.0274209	0.95523	0.13213
O43633|CHM2A_HUMAN	Charged multivesicular body protein 2a OS=Homo sapiens OX=9606 GN=CHMP2A PE=1 SV=1	12	3	3		4723600	4889500	4303200	4.63877e+06	302216	0.0651501	6422000	4781800	6054400	5.75273e+06	664984	0.115595	0.806359	0.132739
P63092|GNAS2_HUMAN	Guanine nucleotide-binding protein G(s) subunit alpha isoforms short OS=Homo sapiens OX=9606 GN=GNAS PE=1 SV=1	24	7	7	Carbamidomethylation	8488100	8973000	8524000	8661700	270191	0.0311937	9278300	8775000	9610400	9.22123e+06	418025	0.0453328	0.939321	0.133045
P63092-4|GNAS2_HUMAN	Isoform 4 of Guanine nucleotide-binding protein G(s) subunit alpha isoforms short OS=Homo sapiens OX=9606 GN=GNAS	24	7	7	Carbamidomethylation	8488100	8973000	8524000	8661700	270191	0.0311937	9278300	8775000	9610400	9.22123e+06	418025	0.0453328	0.939321	0.133045
Q5JWF2|GNAS1_HUMAN	Guanine nucleotide-binding protein G(s) subunit alpha isoforms XLas OS=Homo sapiens OX=9606 GN=GNAS PE=1 SV=2	9	7	7	Carbamidomethylation	8488100	8973000	8524000	8661700	270191	0.0311937	9278300	8775000	9610400	9.22123e+06	418025	0.0453328	0.939321	0.133045
Q8N806|UBR7_HUMAN	Putative E3 ubiquitin-protein ligase UBR7 OS=Homo sapiens OX=9606 GN=UBR7 PE=1 SV=2	16	4	4	Carbamidomethylation	3243500	3038700	3412500	3.23157e+06	187186	0.0579241	3038300	2762600	3067400	2956100	154236	0.0521756	1.09319	0.133352
P62899|RL31_HUMAN	60S ribosomal protein L31 OS=Homo sapiens OX=9606 GN=RPL31 PE=1 SV=1	20	3	3		107060000	103680000	93928000	101556000	6.81879e+06	0.0671431	114380000	105470000	114000000	1.11283e+08	4.35768e+06	0.0391584	0.912589	0.133968
Q9Y520-4|PRC2C_HUMAN	Isoform 4 of Protein PRRC2C OS=Homo sapiens OX=9606 GN=PRRC2C	5	10	10		5276200	5527400	4958600	5.25407e+06	285045	0.0542523	6118600	5348600	5924000	5.79707e+06	302302	0.0521474	0.906332	0.133968
Q9Y520-5|PRC2C_HUMAN	Isoform 5 of Protein PRRC2C OS=Homo sapiens OX=9606 GN=PRRC2C	5	10	10		5276200	5527400	4958600	5.25407e+06	285045	0.0542523	6118600	5348600	5924000	5.79707e+06	302302	0.0521474	0.906332	0.133968
Q9Y520|PRC2C_HUMAN	Protein PRRC2C OS=Homo sapiens OX=9606 GN=PRRC2C PE=1 SV=4	5	10	10		5276200	5527400	4958600	5.25407e+06	285045	0.0542523	6118600	5348600	5924000	5.79707e+06	302302	0.0521474	0.906332	0.133968
Q9Y520-7|PRC2C_HUMAN	Isoform 7 of Protein PRRC2C OS=Homo sapiens OX=9606 GN=PRRC2C	5	10	10		5276200	5527400	4958600	5.25407e+06	285045	0.0542523	6118600	5348600	5924000	5.79707e+06	302302	0.0521474	0.906332	0.133968
P62241|RS8_HUMAN	40S ribosomal protein S8 OS=Homo sapiens OX=9606 GN=RPS8 PE=1 SV=2	28	10	10	Carbamidomethylation	91457000	91809000	82204000	88490000	5.44668e+06	0.0615514	97247000	92953000	97997000	9.60657e+07	2.54495e+06	0.0264918	0.921141	0.134276
Q9UJX2-3|CDC23_HUMAN	Isoform 3 of Cell division cycle protein 23 homolog OS=Homo sapiens OX=9606 GN=CDC23	7	2	2	Carbamidomethylation	1879700	1733300	1659200	1757400	112208	0.063849	1908500	1835300	2117500	1.95377e+06	141704	0.0725285	0.899493	0.135519
Q9UJX2|CDC23_HUMAN	Cell division cycle protein 23 homolog OS=Homo sapiens OX=9606 GN=CDC23 PE=1 SV=3	5	2	2	Carbamidomethylation	1879700	1733300	1659200	1757400	112208	0.063849	1908500	1835300	2117500	1.95377e+06	141704	0.0725285	0.899493	0.135519
P21266|GSTM3_HUMAN	Glutathione S-transferase Mu 3 OS=Homo sapiens OX=9606 GN=GSTM3 PE=1 SV=3	57	11	11	Carbamidomethylation; Acetylation (Protein N-term)	37675000	38984000	35167000	3.72753e+07	1.93963e+06	0.0520353	39424000	39834000	40654000	3.99707e+07	439322	0.0109911	0.932567	0.135831
O00299|CLIC1_HUMAN	Chloride intracellular channel protein 1 OS=Homo sapiens OX=9606 GN=CLIC1 PE=1 SV=4	74	14	13	Carbamidomethylation; Acetylation (Protein N-term)	111710000	113770000	106070000	1.10517e+08	3.98629e+06	0.0360696	120100000	116160000	112850000	116370000	1.97445e+06	0.016967	0.949701	0.135831
O43432|IF4G3_HUMAN	Eukaryotic translation initiation factor 4 gamma 3 OS=Homo sapiens OX=9606 GN=EIF4G3 PE=1 SV=2	4	5	2	Carbamidomethylation	667240	481700	450710	533217	117097	0.219606	743800	699030	644500	695777	30587	0.043961	0.766362	0.136458
O43432-3|IF4G3_HUMAN	Isoform 3 of Eukaryotic translation initiation factor 4 gamma 3 OS=Homo sapiens OX=9606 GN=EIF4G3	4	5	2	Carbamidomethylation	667240	481700	450710	533217	117097	0.219606	743800	699030	644500	695777	30587	0.043961	0.766362	0.136458
O43432-4|IF4G3_HUMAN	Isoform 4 of Eukaryotic translation initiation factor 4 gamma 3 OS=Homo sapiens OX=9606 GN=EIF4G3	4	5	2	Carbamidomethylation	667240	481700	450710	533217	117097	0.219606	743800	699030	644500	695777	30587	0.043961	0.766362	0.136458
Q9Y3T9|NOC2L_HUMAN	Nucleolar complex protein 2 homolog OS=Homo sapiens OX=9606 GN=NOC2L PE=1 SV=4	6	5	5	Carbamidomethylation	8514600	8207300	8433200	8.38503e+06	159212	0.0189876	9030400	8447400	8837500	8.77177e+06	208851	0.0238095	0.955912	0.136458
Q9UGI8-2|TES_HUMAN	Isoform 2 of Testin OS=Homo sapiens OX=9606 GN=TES	23	7	7	Carbamidomethylation	9241800	10575000	7927800	9248200	1.32361e+06	0.143121	10983000	11418000	11230000	1.12103e+07	114642	0.0102264	0.824971	0.136773
Q9UGI8|TES_HUMAN	Testin OS=Homo sapiens OX=9606 GN=TES PE=1 SV=1	22	7	7	Carbamidomethylation	9241800	10575000	7927800	9248200	1.32361e+06	0.143121	10983000	11418000	11230000	1.12103e+07	114642	0.0102264	0.824971	0.136773
Q9UL40-3|ZN346_HUMAN	Isoform 3 of Zinc finger protein 346 OS=Homo sapiens OX=9606 GN=ZNF346	14	2	2	Carbamidomethylation	571710	462620	542810	525713	56518.8	0.107509	448040	363980	482860	431627	59628.5	0.138148	1.21798	0.137088
Q9UL40|ZN346_HUMAN	Zinc finger protein 346 OS=Homo sapiens OX=9606 GN=ZNF346 PE=1 SV=1	12	2	2	Carbamidomethylation	571710	462620	542810	525713	56518.8	0.107509	448040	363980	482860	431627	59628.5	0.138148	1.21798	0.137088
Q9UL40-2|ZN346_HUMAN	Isoform 2 of Zinc finger protein 346 OS=Homo sapiens OX=9606 GN=ZNF346	11	2	2	Carbamidomethylation	571710	462620	542810	525713	56518.8	0.107509	448040	363980	482860	431627	59628.5	0.138148	1.21798	0.137088
P08754|GNAI3_HUMAN	Guanine nucleotide-binding protein G(i) subunit alpha OS=Homo sapiens OX=9606 GN=GNAI3 PE=1 SV=3	26	6	5	Carbamidomethylation	15594000	15537000	14816000	1.53157e+07	433662	0.0283149	18365000	15738000	16880000	1.69943e+07	694695	0.0408781	0.901222	0.137088
P25490|TYY1_HUMAN	Transcriptional repressor protein YY1 OS=Homo sapiens OX=9606 GN=YY1 PE=1 SV=2	9	3	3	Carbamidomethylation	5593400	5359000	4869600	5274000	369311	0.0700248	6006000	5504600	5853500	5.78803e+06	185451	0.0320403	0.91119	0.137404
P35249-2|RFC4_HUMAN	Isoform 2 of Replication factor C subunit 4 OS=Homo sapiens OX=9606 GN=RFC4	25	6	6		10261000	10609000	9801000	1.02237e+07	405292	0.0396425	10964000	10396000	11103000	10821000	355902	0.0328899	0.944799	0.137404
P35249|RFC4_HUMAN	Replication factor C subunit 4 OS=Homo sapiens OX=9606 GN=RFC4 PE=1 SV=2	21	6	6		10261000	10609000	9801000	1.02237e+07	405292	0.0396425	10964000	10396000	11103000	10821000	355902	0.0328899	0.944799	0.137404
P47756-2|CAPZB_HUMAN	Isoform 2 of F-actin-capping protein subunit beta OS=Homo sapiens OX=9606 GN=CAPZB	41	9	9	Carbamidomethylation; Acetylation (Protein N-term)	33321000	34844000	29908000	32691000	2.52759e+06	0.0773175	38672000	34250000	36230000	36384000	1.1901e+06	0.0327095	0.898499	0.137721
Q16204|CCDC6_HUMAN	Coiled-coil domain-containing protein 6 OS=Homo sapiens OX=9606 GN=CCDC6 PE=1 SV=2	9	3	3		2709200	3271700	3679900	3.22027e+06	487390	0.151351	3556400	4159600	4041200	3.91907e+06	120271	0.0306888	0.821692	0.138038
P0C7P4|UCRIL_HUMAN	Putative cytochrome b-c1 complex subunit Rieske-like protein 1 OS=Homo sapiens OX=9606 GN=UQCRFS1P1 PE=5 SV=1	36	8	1	Carbamidomethylation; Acetylation (Protein N-term)	20529000	19589000	18657000	1.95917e+07	936003	0.0477756	17048000	19270000	17633000	1.79837e+07	861915	0.0479277	1.08941	0.138038
Q9Y2Z0-2|SGT1_HUMAN	Isoform 2 of Protein SGT1 homolog OS=Homo sapiens OX=9606 GN=SUGT1	39	9	9	Carbamidomethylation; Acetylation (Protein N-term)	11772000	11755000	10588000	1.13717e+07	678728	0.0596859	12340000	11820000	12792000	1.23173e+07	486044	0.0394602	0.923225	0.138038
Q9Y2Z0|SGT1_HUMAN	Protein SGT1 homolog OS=Homo sapiens OX=9606 GN=SUGT1 PE=1 SV=3	36	9	9	Carbamidomethylation; Acetylation (Protein N-term)	11772000	11755000	10588000	1.13717e+07	678728	0.0596859	12340000	11820000	12792000	1.23173e+07	486044	0.0394602	0.923225	0.138038
Q9NY33-4|DPP3_HUMAN	Isoform 4 of Dipeptidyl peptidase 3 OS=Homo sapiens OX=9606 GN=DPP3	24	12	12	Carbamidomethylation; Acetylation (Protein N-term)	11753000	11660000	10804000	1.14057e+07	523129	0.0458657	12362000	11735000	12260000	12119000	271711	0.0224203	0.941139	0.138038
Q9NY33|DPP3_HUMAN	Dipeptidyl peptidase 3 OS=Homo sapiens OX=9606 GN=DPP3 PE=1 SV=2	23	12	12	Carbamidomethylation; Acetylation (Protein N-term)	11753000	11660000	10804000	1.14057e+07	523129	0.0458657	12362000	11735000	12260000	12119000	271711	0.0224203	0.941139	0.138038
Q8WVB6|CTF18_HUMAN	Chromosome transmission fidelity protein 18 homolog OS=Homo sapiens OX=9606 GN=CHTF18 PE=1 SV=1	2	2	2	Carbamidomethylation	691610	721540	634960	682703	43971.8	0.0644084	761670	701050	790840	751187	44996.9	0.0599011	0.908833	0.138357
Q8WVB6-2|CTF18_HUMAN	Isoform 2 of Chromosome transmission fidelity protein 18 homolog OS=Homo sapiens OX=9606 GN=CHTF18	2	2	2	Carbamidomethylation	691610	721540	634960	682703	43971.8	0.0644084	761670	701050	790840	751187	44996.9	0.0599011	0.908833	0.138357
Q06830|PRDX1_HUMAN	Peroxiredoxin-1 OS=Homo sapiens OX=9606 GN=PRDX1 PE=1 SV=1	63	14	12	Carbamidomethylation	526930000	535990000	476310000	5.13077e+08	3.21615e+07	0.0626836	576030000	531220000	567220000	5.58157e+08	1.87249e+07	0.0335477	0.919234	0.138357
P11940|PABP1_HUMAN	Polyadenylate-binding protein 1 OS=Homo sapiens OX=9606 GN=PABPC1 PE=1 SV=2	37	20	12	Carbamidomethylation	45567000	44221000	40188000	4.33253e+07	2.79912e+06	0.064607	47888000	45476000	48024000	4.71293e+07	1.29269e+06	0.0274285	0.919286	0.139316
P08133|ANXA6_HUMAN	Annexin A6 OS=Homo sapiens OX=9606 GN=ANXA6 PE=1 SV=3	19	10	10		10955000	11273000	10415000	10881000	433760	0.039864	11859000	11017000	11871000	1.15823e+07	434405	0.0375058	0.939448	0.139637
O60763|USO1_HUMAN	General vesicular transport factor p115 OS=Homo sapiens OX=9606 GN=USO1 PE=1 SV=2	19	13	13	Carbamidomethylation	5753300	6262400	5554700	5856800	365026	0.0623252	6908500	6084700	6333500	6.44223e+06	183282	0.0284501	0.909126	0.139637
O60763-2|USO1_HUMAN	Isoform 2 of General vesicular transport factor p115 OS=Homo sapiens OX=9606 GN=USO1	19	13	13	Carbamidomethylation	5753300	6262400	5554700	5856800	365026	0.0623252	6908500	6084700	6333500	6.44223e+06	183282	0.0284501	0.909126	0.139637
O15347|HMGB3_HUMAN	High mobility group protein B3 OS=Homo sapiens OX=9606 GN=HMGB3 PE=1 SV=4	14	3	3		8529800	8104200	7193400	7.94247e+06	682722	0.0859584	9545700	8215800	9229000	8.99683e+06	530800	0.0589985	0.882807	0.139959
Q9NVS9-3|PNPO_HUMAN	Isoform 3 of Pyridoxine-5'-phosphate oxidase OS=Homo sapiens OX=9606 GN=PNPO	23	4	4		10195000	10358000	8800400	9.78447e+06	856115	0.0874973	11557000	10256000	11223000	11012000	508453	0.0461726	0.888528	0.139959
Q9NVS9|PNPO_HUMAN	Pyridoxine-5'-phosphate oxidase OS=Homo sapiens OX=9606 GN=PNPO PE=1 SV=1	21	4	4		10195000	10358000	8800400	9.78447e+06	856115	0.0874973	11557000	10256000	11223000	11012000	508453	0.0461726	0.888528	0.139959
P15924|DESP_HUMAN	Desmoplakin OS=Homo sapiens OX=9606 GN=DSP PE=1 SV=3	4	11	11	Carbamidomethylation	6493200	4076500	5397200	5322300	1.21009e+06	0.227362	7606400	6339900	7396200	7.11417e+06	546931	0.0768791	0.748127	0.139959
O15446|RPA34_HUMAN	DNA-directed RNA polymerase I subunit RPA34 OS=Homo sapiens OX=9606 GN=POLR1G PE=1 SV=1	14	3	3		2877400	2833000	2784300	2.83157e+06	46566.5	0.0164455	3185500	2860800	3170900	3072400	158450	0.0515721	0.921614	0.140929
O15446-2|RPA34_HUMAN	Isoform 2 of DNA-directed RNA polymerase I subunit RPA34 OS=Homo sapiens OX=9606 GN=POLR1G	14	3	3		2877400	2833000	2784300	2.83157e+06	46566.5	0.0164455	3185500	2860800	3170900	3072400	158450	0.0515721	0.921614	0.140929
Q9H6T3-2|RPAP3_HUMAN	Isoform 2 of RNA polymerase II-associated protein 3 OS=Homo sapiens OX=9606 GN=RPAP3	6	3	3	Carbamidomethylation	951210	952370	597080	833553	204793	0.245686	1310500	921290	1347700	1.19316e+06	215879	0.18093	0.698608	0.140929
Q9H6T3|RPAP3_HUMAN	RNA polymerase II-associated protein 3 OS=Homo sapiens OX=9606 GN=RPAP3 PE=1 SV=2	6	3	3	Carbamidomethylation	951210	952370	597080	833553	204793	0.245686	1310500	921290	1347700	1.19316e+06	215879	0.18093	0.698608	0.140929
P60510|PP4C_HUMAN	Serine/threonine-protein phosphatase 4 catalytic subunit OS=Homo sapiens OX=9606 GN=PPP4C PE=1 SV=1	17	4	2	Carbamidomethylation	2206600	2224000	2133400	2188000	48078.7	0.0219738	2000500	1718300	2061000	1926600	172673	0.0896257	1.13568	0.140929
P26639|SYTC_HUMAN	Threonine--tRNA ligase 1 cytoplasmic OS=Homo sapiens OX=9606 GN=TARS1 PE=1 SV=3	35	23	23	Carbamidomethylation	72215000	74998000	69279000	72164000	2.85984e+06	0.0396297	75097000	75407000	77322000	75942000	988083	0.013011	0.950252	0.141254
P41252|SYIC_HUMAN	Isoleucine--tRNA ligase cytoplasmic OS=Homo sapiens OX=9606 GN=IARS1 PE=1 SV=2	39	38	38	Carbamidomethylation; Acetylation (Protein N-term)	37281000	38159000	34109000	3.65163e+07	2.13053e+06	0.0583446	40095000	38180000	39869000	3.93813e+07	869266	0.022073	0.92725	0.141254
Q69YN2|C19L1_HUMAN	CWF19-like protein 1 OS=Homo sapiens OX=9606 GN=CWF19L1 PE=1 SV=2	6	3	3		2865500	2671500	2624700	2.72057e+06	127679	0.0469309	4178000	2845500	3697100	3.57353e+06	460167	0.128771	0.76131	0.141579
Q8NBF2|NHLC2_HUMAN	NHL repeat-containing protein 2 OS=Homo sapiens OX=9606 GN=NHLRC2 PE=1 SV=1	6	4	4	Carbamidomethylation	3589200	3815400	3554000	3.65287e+06	141854	0.0388336	3860200	3879100	3775500	3.83827e+06	52185.5	0.0135961	0.951697	0.141579
P53999|TCP4_HUMAN	Activated RNA polymerase II transcriptional coactivator p15 OS=Homo sapiens OX=9606 GN=SUB1 PE=1 SV=3	35	4	4		118930000	118880000	105100000	1.14303e+08	7.97036e+06	0.0697299	129380000	119100000	127370000	1.25283e+08	4.30079e+06	0.0343285	0.912359	0.141579
Q9UQ13-2|SHOC2_HUMAN	Isoform 2 of Leucine-rich repeat protein SHOC-2 OS=Homo sapiens OX=9606 GN=SHOC2	4	2	2		585830	683320	491530	586893	95899.4	0.163402	698150	718090	755720	723987	20239.4	0.0279554	0.810641	0.141906
Q9UQ13|SHOC2_HUMAN	Leucine-rich repeat protein SHOC-2 OS=Homo sapiens OX=9606 GN=SHOC2 PE=1 SV=2	4	2	2		585830	683320	491530	586893	95899.4	0.163402	698150	718090	755720	723987	20239.4	0.0279554	0.810641	0.141906
Q8WUX1|S38A5_HUMAN	Sodium-coupled neutral amino acid transporter 5 OS=Homo sapiens OX=9606 GN=SLC38A5 PE=1 SV=1	7	3	3		7701300	6724100	5229900	6.55177e+06	1.24468e+06	0.189976	8329500	8222400	8729600	8.42717e+06	255162	0.0302786	0.777458	0.141906
P15880|RS2_HUMAN	40S ribosomal protein S2 OS=Homo sapiens OX=9606 GN=RPS2 PE=1 SV=2	30	8	8	Carbamidomethylation	240890000	246220000	222370000	2.36493e+08	1.25181e+07	0.0529323	256950000	246140000	256510000	253200000	5.2968e+06	0.0209194	0.934018	0.142233
P00533|EGFR_HUMAN	Epidermal growth factor receptor OS=Homo sapiens OX=9606 GN=EGFR PE=1 SV=2	21	16	15	Carbamidomethylation	8187900	7914900	7396000	7.83293e+06	402263	0.0513553	8477300	8115900	8506600	8366600	197947	0.0236591	0.936215	0.142233
P17301|ITA2_HUMAN	Integrin alpha-2 OS=Homo sapiens OX=9606 GN=ITGA2 PE=1 SV=1	10	10	10	Carbamidomethylation	6561000	6398500	5852000	6270500	371427	0.0592341	6853900	6826900	6654100	6778300	89113.6	0.0131469	0.925084	0.142889
O95232|LC7L3_HUMAN	Luc7-like protein 3 OS=Homo sapiens OX=9606 GN=LUC7L3 PE=1 SV=2	22	7	7	Carbamidomethylation	11188000	11642000	10671000	11167000	485841	0.0435068	12116000	11768000	11536000	1.18067e+07	146390	0.0123989	0.945822	0.143219
P56182|RRP1_HUMAN	Ribosomal RNA processing protein 1 homolog A OS=Homo sapiens OX=9606 GN=RRP1 PE=1 SV=1	20	6	6	Carbamidomethylation	8402400	8271300	7736300	8.13667e+06	352870	0.0433678	8863200	8272300	8816300	8650600	278838	0.0322334	0.94059	0.143549
Q9NXH9-2|TRM1_HUMAN	Isoform 2 of tRNA (guanine(26)-N(2))-dimethyltransferase OS=Homo sapiens OX=9606 GN=TRMT1	21	10	10	Carbamidomethylation	4703800	4947700	4381400	4.67763e+06	284055	0.0607263	5736700	4885700	5078200	5.23353e+06	174247	0.0332944	0.893781	0.143549
Q9NXH9|TRM1_HUMAN	tRNA (guanine(26)-N(2))-dimethyltransferase OS=Homo sapiens OX=9606 GN=TRMT1 PE=1 SV=1	20	10	10	Carbamidomethylation	4703800	4947700	4381400	4.67763e+06	284055	0.0607263	5736700	4885700	5078200	5.23353e+06	174247	0.0332944	0.893781	0.143549
Q969X5-2|ERGI1_HUMAN	Isoform 2 of Endoplasmic reticulum-Golgi intermediate compartment protein 1 OS=Homo sapiens OX=9606 GN=ERGIC1	17	3	3	Carbamidomethylation	6562700	6726800	6246000	6.51183e+06	244403	0.0375321	6991600	6607200	7314200	6971000	353550	0.0507173	0.934132	0.14388
Q969X5|ERGI1_HUMAN	Endoplasmic reticulum-Golgi intermediate compartment protein 1 OS=Homo sapiens OX=9606 GN=ERGIC1 PE=1 SV=1	11	3	3	Carbamidomethylation	6562700	6726800	6246000	6.51183e+06	244403	0.0375321	6991600	6607200	7314200	6971000	353550	0.0507173	0.934132	0.14388
O60493-4|SNX3_HUMAN	Isoform 4 of Sorting nexin-3 OS=Homo sapiens OX=9606 GN=SNX3	29	4	3		10399000	10258000	8857800	9.83827e+06	852031	0.0866037	11503000	10379000	11156000	1.10127e+07	413483	0.0375461	0.893359	0.14388
O60493|SNX3_HUMAN	Sorting nexin-3 OS=Homo sapiens OX=9606 GN=SNX3 PE=1 SV=3	25	4	3		10399000	10258000	8857800	9.83827e+06	852031	0.0866037	11503000	10379000	11156000	1.10127e+07	413483	0.0375461	0.893359	0.14388
P27695|APEX1_HUMAN	DNA-(apurinic or apyrimidinic site) endonuclease OS=Homo sapiens OX=9606 GN=APEX1 PE=1 SV=2	54	15	15	Carbamidomethylation	67626000	62447000	61725000	6.39327e+07	3.21883e+06	0.0503472	61672000	57623000	60304000	5.98663e+07	1.43828e+06	0.0240248	1.06792	0.14388
Q9P2I0|CPSF2_HUMAN	Cleavage and polyadenylation specificity factor subunit 2 OS=Homo sapiens OX=9606 GN=CPSF2 PE=1 SV=2	3	2	2	Carbamidomethylation	2073700	1819600	1735900	1876400	175917	0.0937525	2181300	1953300	2224300	2.11963e+06	136664	0.0644755	0.885247	0.144212
P08243-2|ASNS_HUMAN	Isoform 2 of Asparagine synthetase [glutamine-hydrolyzing] OS=Homo sapiens OX=9606 GN=ASNS	30	11	11	Carbamidomethylation	28404000	27676000	24938000	27006000	1.82756e+06	0.0676723	30107000	27928000	30606000	29547000	1.34872e+06	0.0456467	0.914001	0.144212
P08243|ASNS_HUMAN	Asparagine synthetase [glutamine-hydrolyzing] OS=Homo sapiens OX=9606 GN=ASNS PE=1 SV=4	29	11	11	Carbamidomethylation	28404000	27676000	24938000	27006000	1.82756e+06	0.0676723	30107000	27928000	30606000	29547000	1.34872e+06	0.0456467	0.914001	0.144212
Q16181-2|SEPT7_HUMAN	Isoform 2 of Septin-7 OS=Homo sapiens OX=9606 GN=SEPTIN7	31	10	10	Carbamidomethylation	14405000	13209000	12826000	13480000	823645	0.0611013	14472000	14025000	15250000	1.45823e+07	613328	0.0420596	0.924406	0.144544
Q16181|SEPT7_HUMAN	Septin-7 OS=Homo sapiens OX=9606 GN=SEPTIN7 PE=1 SV=2	30	10	10	Carbamidomethylation	14405000	13209000	12826000	13480000	823645	0.0611013	14472000	14025000	15250000	1.45823e+07	613328	0.0420596	0.924406	0.144544
P29692|EF1D_HUMAN	Elongation factor 1-delta OS=Homo sapiens OX=9606 GN=EEF1D PE=1 SV=5	47	11	1	Carbamidomethylation; Acetylation (Protein N-term)	54381000	56019000	50351000	5.35837e+07	2.91691e+06	0.0544365	58964000	55507000	57895000	5.74553e+07	1.27095e+06	0.0221206	0.932614	0.144544
P29692-2|EF1D_HUMAN	Isoform 2 of Elongation factor 1-delta OS=Homo sapiens OX=9606 GN=EEF1D	21	11	1	Carbamidomethylation; Acetylation (Protein N-term)	54381000	56019000	50351000	5.35837e+07	2.91691e+06	0.0544365	58964000	55507000	57895000	5.74553e+07	1.27095e+06	0.0221206	0.932614	0.144544
P16278-3|BGAL_HUMAN	Isoform 3 of Beta-galactosidase OS=Homo sapiens OX=9606 GN=GLB1	5	2	2	Carbamidomethylation	4436400	4455900	4396100	4.42947e+06	30496.9	0.00688501	4969900	4490900	4775100	4745300	156193	0.0329153	0.933443	0.144877
P16278|BGAL_HUMAN	Beta-galactosidase OS=Homo sapiens OX=9606 GN=GLB1 PE=1 SV=2	5	2	2	Carbamidomethylation	4436400	4455900	4396100	4.42947e+06	30496.9	0.00688501	4969900	4490900	4775100	4745300	156193	0.0329153	0.933443	0.144877
Q9Y3B4|SF3B6_HUMAN	Splicing factor 3B subunit 6 OS=Homo sapiens OX=9606 GN=SF3B6 PE=1 SV=1	21	2	2		5107500	4544800	4704700	4.78567e+06	289956	0.0605884	4513900	4388400	4366700	4423000	28395.2	0.00641991	1.082	0.144877
O75208|COQ9_HUMAN	Ubiquinone biosynthesis protein COQ9 mitochondrial OS=Homo sapiens OX=9606 GN=COQ9 PE=1 SV=1	15	3	3		4857700	4950300	4504500	4.77083e+06	235253	0.0493106	5357600	4826400	5460800	5.21493e+06	319862	0.0613359	0.914841	0.144877
O94992|HEXI1_HUMAN	Protein HEXIM1 OS=Homo sapiens OX=9606 GN=HEXIM1 PE=1 SV=1	23	4	4	Carbamidomethylation	7393400	11402000	6121400	8305600	2.75595e+06	0.331818	13380000	11182000	11942000	12168000	516538	0.0424506	0.682577	0.145211
O43143|DHX15_HUMAN	Pre-mRNA-splicing factor ATP-dependent RNA helicase DHX15 OS=Homo sapiens OX=9606 GN=DHX15 PE=1 SV=2	21	16	16	Carbamidomethylation	28268000	28489000	25046000	2.72677e+07	1.92719e+06	0.0706768	32440000	28765000	29291000	3.01653e+07	707350	0.0234491	0.903941	0.145546
Q86X55-1|CARM1_HUMAN	Isoform 1 of Histone-arginine methyltransferase CARM1 OS=Homo sapiens OX=9606 GN=CARM1	5	3	3		5325800	4956700	4624300	4.96893e+06	350910	0.0706208	5849000	5056200	5778000	5.56107e+06	370348	0.0665966	0.893522	0.145881
Q86X55|CARM1_HUMAN	Histone-arginine methyltransferase CARM1 OS=Homo sapiens OX=9606 GN=CARM1 PE=1 SV=3	5	3	3		5325800	4956700	4624300	4.96893e+06	350910	0.0706208	5849000	5056200	5778000	5.56107e+06	370348	0.0665966	0.893522	0.145881
O60610-2|DIAP1_HUMAN	Isoform 2 of Protein diaphanous homolog 1 OS=Homo sapiens OX=9606 GN=DIAPH1	9	8	8	Carbamidomethylation	5645700	5697100	4882900	5.40857e+06	455966	0.0843043	5971400	5754000	6369700	6031700	308342	0.0511202	0.89669	0.145881
O60610-3|DIAP1_HUMAN	Isoform 3 of Protein diaphanous homolog 1 OS=Homo sapiens OX=9606 GN=DIAPH1	9	8	8	Carbamidomethylation	5645700	5697100	4882900	5.40857e+06	455966	0.0843043	5971400	5754000	6369700	6031700	308342	0.0511202	0.89669	0.145881
O60610|DIAP1_HUMAN	Protein diaphanous homolog 1 OS=Homo sapiens OX=9606 GN=DIAPH1 PE=1 SV=2	9	8	8	Carbamidomethylation	5645700	5697100	4882900	5.40857e+06	455966	0.0843043	5971400	5754000	6369700	6031700	308342	0.0511202	0.89669	0.145881
P23526|SAHH_HUMAN	Adenosylhomocysteinase OS=Homo sapiens OX=9606 GN=AHCY PE=1 SV=4	31	10	9	Carbamidomethylation	114950000	115770000	107070000	1.12597e+08	4.80376e+06	0.0426635	122730000	114750000	120510000	119330000	3.04265e+06	0.0254978	0.943574	0.145881
Q9Y617|SERC_HUMAN	Phosphoserine aminotransferase OS=Homo sapiens OX=9606 GN=PSAT1 PE=1 SV=2	47	13	13	Carbamidomethylation	34035000	34242000	30473000	3.29167e+07	2.11881e+06	0.0643688	37305000	33887000	36523000	35905000	1.37857e+06	0.038395	0.916771	0.145881
P50238|CRIP1_HUMAN	Cysteine-rich protein 1 OS=Homo sapiens OX=9606 GN=CRIP1 PE=1 SV=3	47	3	3	Carbamidomethylation	12156000	12444000	14755000	1.31183e+07	1.42469e+06	0.108603	8530700	12564000	9905400	1.03334e+07	1.42753e+06	0.138148	1.26951	0.146555
O00178|GTPB1_HUMAN	GTP-binding protein 1 OS=Homo sapiens OX=9606 GN=GTPBP1 PE=1 SV=3	8	3	3		1512000	1521900	1299400	1.44443e+06	125700	0.0870238	1233600	1275100	1353700	1.28747e+06	42264.5	0.0328277	1.12192	0.146893
Q99623|PHB2_HUMAN	Prohibitin-2 OS=Homo sapiens OX=9606 GN=PHB2 PE=1 SV=2	25	8	8		59085000	58767000	53885000	5.72457e+07	2.91476e+06	0.0509167	64438000	58574000	61730000	6.15807e+07	1.78057e+06	0.0289145	0.929605	0.146893
Q71RC2-3|LARP4_HUMAN	Isoform 3 of La-related protein 4 OS=Homo sapiens OX=9606 GN=LARP4	7	3	3	Carbamidomethylation	1853900	1856400	1644800	1.78503e+06	121452	0.0680391	2038700	1862000	1949400	1.95003e+06	50644.2	0.025971	0.915386	0.147231
Q71RC2|LARP4_HUMAN	La-related protein 4 OS=Homo sapiens OX=9606 GN=LARP4 PE=1 SV=3	6	3	3	Carbamidomethylation	1853900	1856400	1644800	1.78503e+06	121452	0.0680391	2038700	1862000	1949400	1.95003e+06	50644.2	0.025971	0.915386	0.147231
Q71RC2-4|LARP4_HUMAN	Isoform 4 of La-related protein 4 OS=Homo sapiens OX=9606 GN=LARP4	6	3	3	Carbamidomethylation	1853900	1856400	1644800	1.78503e+06	121452	0.0680391	2038700	1862000	1949400	1.95003e+06	50644.2	0.025971	0.915386	0.147231
Q9BV86|NTM1A_HUMAN	N-terminal Xaa-Pro-Lys N-methyltransferase 1 OS=Homo sapiens OX=9606 GN=NTMT1 PE=1 SV=3	22	4	4	Carbamidomethylation	7106000	6915900	5956600	6659500	616105	0.0925153	5942300	5932600	5727400	5.86743e+06	104852	0.0178701	1.13499	0.147231
P62917|RL8_HUMAN	60S ribosomal protein L8 OS=Homo sapiens OX=9606 GN=RPL8 PE=1 SV=2	40	11	11	Carbamidomethylation	247690000	251270000	228240000	242400000	1.23929e+07	0.0511257	267440000	250520000	258720000	2.58893e+08	4.78509e+06	0.0184829	0.936293	0.147231
P12004|PCNA_HUMAN	Proliferating cell nuclear antigen OS=Homo sapiens OX=9606 GN=PCNA PE=1 SV=1	57	12	12	Carbamidomethylation	125410000	127040000	119230000	1.23893e+08	4.11998e+06	0.0332542	128030000	127400000	132470000	129300000	2.56137e+06	0.0198095	0.958185	0.147571
P63313|TYB10_HUMAN	Thymosin beta-10 OS=Homo sapiens OX=9606 GN=TMSB10 PE=1 SV=2	48	2	1	Acetylation (Protein N-term); Oxidation (M)	99245000	93068000	78627000	9.03133e+07	1.05814e+07	0.117164	112570000	96505000	106080000	1.05052e+08	5.25648e+06	0.0500371	0.859704	0.147911
P61289|PSME3_HUMAN	Proteasome activator complex subunit 3 OS=Homo sapiens OX=9606 GN=PSME3 PE=1 SV=1	13	4	4	Carbamidomethylation	24650000	25321000	23026000	2.43323e+07	1.18002e+06	0.0484958	26969000	24754000	26471000	2.60647e+07	897315	0.0344265	0.933537	0.147911
P61289-3|PSME3_HUMAN	Isoform 3 of Proteasome activator complex subunit 3 OS=Homo sapiens OX=9606 GN=PSME3	12	4	4	Carbamidomethylation	24650000	25321000	23026000	2.43323e+07	1.18002e+06	0.0484958	26969000	24754000	26471000	2.60647e+07	897315	0.0344265	0.933537	0.147911
P61289-2|PSME3_HUMAN	Isoform 2 of Proteasome activator complex subunit 3 OS=Homo sapiens OX=9606 GN=PSME3	12	4	4	Carbamidomethylation	24650000	25321000	23026000	2.43323e+07	1.18002e+06	0.0484958	26969000	24754000	26471000	2.60647e+07	897315	0.0344265	0.933537	0.147911
P82979|SARNP_HUMAN	SAP domain-containing ribonucleoprotein OS=Homo sapiens OX=9606 GN=SARNP PE=1 SV=3	23	5	5	Acetylation (Protein N-term)	30783000	28657000	25947000	2.84623e+07	2.42387e+06	0.0851606	31587000	31043000	32512000	31714000	735414	0.023189	0.897469	0.147911
Q5JRX3|PREP_HUMAN	Presequence protease mitochondrial OS=Homo sapiens OX=9606 GN=PITRM1 PE=1 SV=3	8	5	5	Carbamidomethylation	4221500	4041900	3946100	4.06983e+06	139809	0.0343525	3875000	3758700	4002300	3.87867e+06	121805	0.0314037	1.04929	0.147911
Q5JRX3-2|PREP_HUMAN	Isoform 2 of Presequence protease mitochondrial OS=Homo sapiens OX=9606 GN=PITRM1	8	5	5	Carbamidomethylation	4221500	4041900	3946100	4.06983e+06	139809	0.0343525	3875000	3758700	4002300	3.87867e+06	121805	0.0314037	1.04929	0.147911
P30566|PUR8_HUMAN	Adenylosuccinate lyase OS=Homo sapiens OX=9606 GN=ADSL PE=1 SV=2	15	6	6	Acetylation (Protein N-term)	7227400	6684800	6879100	6.93043e+06	274918	0.0396683	7153100	7941500	7276800	7.45713e+06	343743	0.0460959	0.92937	0.148252
Q96HE7|ERO1A_HUMAN	ERO1-like protein alpha OS=Homo sapiens OX=9606 GN=ERO1A PE=1 SV=2	40	13	13	Carbamidomethylation	13707000	13367000	12029000	1.30343e+07	887086	0.0680576	17290000	13609000	14832000	1.52437e+07	850229	0.0557759	0.855065	0.148252
P62857|RS28_HUMAN	40S ribosomal protein S28 OS=Homo sapiens OX=9606 GN=RPS28 PE=1 SV=1	30	2	2		72451000	66565000	62688000	6.72347e+07	4.91583e+06	0.0731145	75804000	69071000	77818000	74231000	4.39701e+06	0.0592341	0.905749	0.148594
P07203|GPX1_HUMAN	Glutathione peroxidase 1 OS=Homo sapiens OX=9606 GN=GPX1 PE=1 SV=4	43	7	7	Carbamidomethylation	18126000	18426000	16319000	1.76237e+07	1.13979e+06	0.0646737	19332000	18349000	19706000	19129000	681026	0.0356018	0.921306	0.148936
O43852|CALU_HUMAN	Calumenin OS=Homo sapiens OX=9606 GN=CALU PE=1 SV=2	42	9	3		17093000	16994000	15555000	1.65473e+07	860810	0.0520211	17865000	17059000	18117000	1.76803e+07	531679	0.0300718	0.935917	0.148936
O43852-3|CALU_HUMAN	Isoform 3 of Calumenin OS=Homo sapiens OX=9606 GN=CALU	41	9	3		17093000	16994000	15555000	1.65473e+07	860810	0.0520211	17865000	17059000	18117000	1.76803e+07	531679	0.0300718	0.935917	0.148936
Q14258|TRI25_HUMAN	E3 ubiquitin/ISG15 ligase TRIM25 OS=Homo sapiens OX=9606 GN=TRIM25 PE=1 SV=2	24	12	12	Carbamidomethylation	16438000	16886000	14781000	16035000	1.10886e+06	0.0691523	17792000	17159000	17615000	17522000	240954	0.0137515	0.915135	0.149279
Q96EY1|DNJA3_HUMAN	DnaJ homolog subfamily A member 3 mitochondrial OS=Homo sapiens OX=9606 GN=DNAJA3 PE=1 SV=2	21	7	7	Carbamidomethylation	7339000	7752600	6831300	7.30763e+06	461450	0.0631463	7857400	7656800	8204000	7.90607e+06	273960	0.0346519	0.924307	0.149624
P40227|TCPZ_HUMAN	T-complex protein 1 subunit zeta OS=Homo sapiens OX=9606 GN=CCT6A PE=1 SV=3	34	13	13	Carbamidomethylation	52225000	54004000	50603000	5.22773e+07	1.7011e+06	0.03254	53886000	53698000	57120000	5.49013e+07	1.73592e+06	0.031619	0.952205	0.149624
Q12797-11|ASPH_HUMAN	Isoform 11 of Aspartyl/asparaginyl beta-hydroxylase OS=Homo sapiens OX=9606 GN=ASPH	26	3	1		879860	796220	815880	830653	43733.3	0.0526493	690320	626310	810250	708960	92127.3	0.129947	1.17165	0.149968
Q13501|SQSTM_HUMAN	Sequestosome-1 OS=Homo sapiens OX=9606 GN=SQSTM1 PE=1 SV=1	32	9	9	Carbamidomethylation	8770500	8374500	7083300	8076100	882294	0.109248	9535700	9085100	9275400	9.29873e+06	117188	0.0126025	0.868516	0.149968
Q99733|NP1L4_HUMAN	Nucleosome assembly protein 1-like 4 OS=Homo sapiens OX=9606 GN=NAP1L4 PE=1 SV=1	39	9	9	Carbamidomethylation; Acetylation (Protein N-term)	42953000	43335000	39597000	4.19617e+07	2.05675e+06	0.049015	47326000	42660000	45609000	4.51983e+07	1.59731e+06	0.03534	0.92839	0.150661
Q99733-2|NP1L4_HUMAN	Isoform 2 of Nucleosome assembly protein 1-like 4 OS=Homo sapiens OX=9606 GN=NAP1L4	38	9	9	Carbamidomethylation; Acetylation (Protein N-term)	42953000	43335000	39597000	4.19617e+07	2.05675e+06	0.049015	47326000	42660000	45609000	4.51983e+07	1.59731e+06	0.03534	0.92839	0.150661
Q9UK59|DBR1_HUMAN	Lariat debranching enzyme OS=Homo sapiens OX=9606 GN=DBR1 PE=1 SV=2	5	2	2		2638700	2484700	2444800	2.52273e+06	102392	0.0405879	2557800	2762100	2696500	2.67213e+06	46531.5	0.0174136	0.94409	0.151008
Q96CB8|INT12_HUMAN	Integrator complex subunit 12 OS=Homo sapiens OX=9606 GN=INTS12 PE=1 SV=1	6	2	2		452220	554670	436840	481243	64052.7	0.133098	599730	520960	568870	563187	26174.9	0.0464765	0.854501	0.151008
O14737|PDCD5_HUMAN	Programmed cell death protein 5 OS=Homo sapiens OX=9606 GN=PDCD5 PE=1 SV=3	61	8	8	Acetylation (Protein N-term)	23812000	22429000	22693000	22978000	734228	0.0319535	24138000	23398000	24177000	2.39043e+07	395298	0.0165367	0.961248	0.151008
Q7Z434-4|MAVS_HUMAN	Isoform 4 of Mitochondrial antiviral-signaling protein OS=Homo sapiens OX=9606 GN=MAVS	20	4	4		3802300	3669300	3385000	3.61887e+06	213172	0.0589058	4005700	3700000	4321100	4.00893e+06	310551	0.0774648	0.902701	0.151356
Q7Z434|MAVS_HUMAN	Mitochondrial antiviral-signaling protein OS=Homo sapiens OX=9606 GN=MAVS PE=1 SV=2	15	4	4		3802300	3669300	3385000	3.61887e+06	213172	0.0589058	4005700	3700000	4321100	4.00893e+06	310551	0.0774648	0.902701	0.151356
Q96HC4|PDLI5_HUMAN	PDZ and LIM domain protein 5 OS=Homo sapiens OX=9606 GN=PDLIM5 PE=1 SV=5	20	7	7	Carbamidomethylation; Acetylation (Protein N-term)	4104900	3865400	3722000	3.89743e+06	193449	0.0496351	4189000	4062700	4179200	4.14363e+06	59704.1	0.0144086	0.940584	0.151356
Q02880-2|TOP2B_HUMAN	Isoform Beta-1 of DNA topoisomerase 2-beta OS=Homo sapiens OX=9606 GN=TOP2B	9	12	5	Carbamidomethylation	26477000	26825000	23604000	2.56353e+07	1.76777e+06	0.0689584	28569000	27326000	28021000	27972000	387888	0.013867	0.916464	0.151356
Q02880|TOP2B_HUMAN	DNA topoisomerase 2-beta OS=Homo sapiens OX=9606 GN=TOP2B PE=1 SV=3	9	12	5	Carbamidomethylation	26477000	26825000	23604000	2.56353e+07	1.76777e+06	0.0689584	28569000	27326000	28021000	27972000	387888	0.013867	0.916464	0.151356
Q15392-2|DHC24_HUMAN	Isoform 2 of Delta(24)-sterol reductase OS=Homo sapiens OX=9606 GN=DHCR24	5	2	2	Carbamidomethylation	4072200	3985900	3535100	3864400	288428	0.0746372	4108800	4170800	4452200	4.24393e+06	146008	0.0344039	0.91057	0.152055
Q15392|DHC24_HUMAN	Delta(24)-sterol reductase OS=Homo sapiens OX=9606 GN=DHCR24 PE=1 SV=2	4	2	2	Carbamidomethylation	4072200	3985900	3535100	3864400	288428	0.0746372	4108800	4170800	4452200	4.24393e+06	146008	0.0344039	0.91057	0.152055
P14735|IDE_HUMAN	Insulin-degrading enzyme OS=Homo sapiens OX=9606 GN=IDE PE=1 SV=4	9	8	8		9066800	9133000	7807200	8669000	747074	0.0861777	9822100	9264100	9887300	9.65783e+06	315188	0.0326354	0.897613	0.152055
Q8NE71|ABCF1_HUMAN	ATP-binding cassette sub-family F member 1 OS=Homo sapiens OX=9606 GN=ABCF1 PE=1 SV=2	15	10	10	Carbamidomethylation	17170000	16757000	15701000	1.65427e+07	757591	0.0457962	18637000	24155000	18193000	2.03283e+07	3.02072e+06	0.148597	0.813774	0.152055
Q96EK5|KBP_HUMAN	KIF-binding protein OS=Homo sapiens OX=9606 GN=KIFBP PE=1 SV=1	6	2	2	Carbamidomethylation	2315600	2384700	1985100	2.22847e+06	213575	0.0958394	2686500	2364700	2505100	2.51877e+06	85279.4	0.0338576	0.884745	0.152405
Q96D46|NMD3_HUMAN	60S ribosomal export protein NMD3 OS=Homo sapiens OX=9606 GN=NMD3 PE=1 SV=1	5	2	2	Carbamidomethylation	758410	720390	701180	726660	29125.6	0.0400815	870970	738790	808570	806110	39596.5	0.0491204	0.90144	0.152757
Q86TU7|SETD3_HUMAN	Actin-histidine N-methyltransferase OS=Homo sapiens OX=9606 GN=SETD3 PE=1 SV=1	9	4	4		1069400	1189800	974650	1077950	107830	0.100032	1023300	929460	886330	946363	30956.7	0.0327113	1.13904	0.152757
Q8IWS0-5|PHF6_HUMAN	Isoform 5 of PHD finger protein 6 OS=Homo sapiens OX=9606 GN=PHF6	20	5	5	Carbamidomethylation	8059100	6803000	6274000	7.04537e+06	916898	0.130142	9102700	7521700	8250400	8291600	433099	0.0522334	0.849699	0.152757
Q8IWS0-3|PHF6_HUMAN	Isoform 3 of PHD finger protein 6 OS=Homo sapiens OX=9606 GN=PHF6	18	5	5	Carbamidomethylation	8059100	6803000	6274000	7.04537e+06	916898	0.130142	9102700	7521700	8250400	8291600	433099	0.0522334	0.849699	0.152757
Q8IWS0|PHF6_HUMAN	PHD finger protein 6 OS=Homo sapiens OX=9606 GN=PHF6 PE=1 SV=1	18	5	5	Carbamidomethylation	8059100	6803000	6274000	7.04537e+06	916898	0.130142	9102700	7521700	8250400	8291600	433099	0.0522334	0.849699	0.152757
Q27J81-2|INF2_HUMAN	Isoform 2 of Inverted formin-2 OS=Homo sapiens OX=9606 GN=INF2	10	9	9	Carbamidomethylation	3842200	4092300	3514000	3.81617e+06	290028	0.0759997	4503300	4147000	3999500	4216600	110855	0.0262901	0.905034	0.153109
Q27J81|INF2_HUMAN	Inverted formin-2 OS=Homo sapiens OX=9606 GN=INF2 PE=1 SV=2	10	9	9	Carbamidomethylation	3842200	4092300	3514000	3.81617e+06	290028	0.0759997	4503300	4147000	3999500	4216600	110855	0.0262901	0.905034	0.153109
Q13435|SF3B2_HUMAN	Splicing factor 3B subunit 2 OS=Homo sapiens OX=9606 GN=SF3B2 PE=1 SV=2	27	16	16		20943000	20818000	18433000	2.00647e+07	1.41445e+06	0.0704944	23344000	20605000	22415000	2.21213e+07	971391	0.043912	0.907028	0.153462
P61313|RL15_HUMAN	60S ribosomal protein L15 OS=Homo sapiens OX=9606 GN=RPL15 PE=1 SV=2	18	5	5		118760000	115960000	103760000	1.12827e+08	7.9758e+06	0.0706907	126870000	118810000	123740000	123140000	2.68991e+06	0.0218443	0.916247	0.15417
Q06210-2|GFPT1_HUMAN	Isoform 2 of Glutamine--fructose-6-phosphate aminotransferase [isomerizing] 1 OS=Homo sapiens OX=9606 GN=GFPT1	25	13	13	Carbamidomethylation	10364000	10824000	9775800	1.03213e+07	525405	0.0509051	11462000	10436000	11606000	11168000	591124	0.0529302	0.924182	0.154525
Q06210|GFPT1_HUMAN	Glutamine--fructose-6-phosphate aminotransferase [isomerizing] 1 OS=Homo sapiens OX=9606 GN=GFPT1 PE=1 SV=3	24	13	13	Carbamidomethylation	10364000	10824000	9775800	1.03213e+07	525405	0.0509051	11462000	10436000	11606000	11168000	591124	0.0529302	0.924182	0.154525
P14324-2|FPPS_HUMAN	Isoform 2 of Farnesyl pyrophosphate synthase OS=Homo sapiens OX=9606 GN=FDPS	9	3	3	Carbamidomethylation; Acetylation (Protein N-term)	15359000	15967000	13553000	1.49597e+07	1.25557e+06	0.0839302	17257000	15657000	16918000	1.66107e+07	657528	0.0395847	0.900606	0.154882
P14324|FPPS_HUMAN	Farnesyl pyrophosphate synthase OS=Homo sapiens OX=9606 GN=FDPS PE=1 SV=4	8	3	3	Carbamidomethylation; Acetylation (Protein N-term)	15359000	15967000	13553000	1.49597e+07	1.25557e+06	0.0839302	17257000	15657000	16918000	1.66107e+07	657528	0.0395847	0.900606	0.154882
Q96TC7|RMD3_HUMAN	Regulator of microtubule dynamics protein 3 OS=Homo sapiens OX=9606 GN=RMDN3 PE=1 SV=2	16	6	6		7278700	7368000	6652500	7.09973e+06	389881	0.0549148	7607800	7309700	8221200	7712900	456759	0.0592201	0.920501	0.155239
Q7Z7K6|CENPV_HUMAN	Centromere protein V OS=Homo sapiens OX=9606 GN=CENPV PE=1 SV=1	8	2	2		2582200	3587500	3634100	3.26793e+06	594319	0.181864	2438400	2649800	2505300	2.53117e+06	77053.2	0.0304418	1.29108	0.155597
Q8WX92-2|NELFB_HUMAN	Isoform 2 of Negative elongation factor B OS=Homo sapiens OX=9606 GN=NELFB	11	6	6	Carbamidomethylation	6148900	5906900	6691700	6.24917e+06	401893	0.0643114	7865200	6933700	6464100	7.08767e+06	324824	0.0458295	0.881696	0.155597
Q8IX12-2|CCAR1_HUMAN	Isoform 2 of Cell division cycle and apoptosis regulator protein 1 OS=Homo sapiens OX=9606 GN=CCAR1	11	9	9	Carbamidomethylation	9292500	9541900	8509200	9.11453e+06	538861	0.0591211	10261000	9269900	10173000	9901300	463335	0.0467954	0.920539	0.155955
Q8IX12|CCAR1_HUMAN	Cell division cycle and apoptosis regulator protein 1 OS=Homo sapiens OX=9606 GN=CCAR1 PE=1 SV=2	11	9	9	Carbamidomethylation	9292500	9541900	8509200	9.11453e+06	538861	0.0591211	10261000	9269900	10173000	9901300	463335	0.0467954	0.920539	0.155955
Q92900-2|RENT1_HUMAN	Isoform 2 of Regulator of nonsense transcripts 1 OS=Homo sapiens OX=9606 GN=UPF1	32	26	26	Carbamidomethylation	12293000	12895000	11244000	12144000	835524	0.0688014	13149000	13002000	13514000	1.32217e+07	256858	0.0194271	0.918492	0.155955
Q92900|RENT1_HUMAN	Regulator of nonsense transcripts 1 OS=Homo sapiens OX=9606 GN=UPF1 PE=1 SV=2	32	26	26	Carbamidomethylation	12293000	12895000	11244000	12144000	835524	0.0688014	13149000	13002000	13514000	1.32217e+07	256858	0.0194271	0.918492	0.155955
Q9Y3A2|UTP11_HUMAN	Probable U3 small nucleolar RNA-associated protein 11 OS=Homo sapiens OX=9606 GN=UTP11 PE=1 SV=2	11	2	2		2840200	3008800	2728800	2.85927e+06	140970	0.049303	2595100	2576500	2820500	2.66403e+06	123612	0.0464004	1.07328	0.156315
P53582|MAP11_HUMAN	Methionine aminopeptidase 1 OS=Homo sapiens OX=9606 GN=METAP1 PE=1 SV=2	18	5	5	Carbamidomethylation	8047800	7380700	13527000	9.65183e+06	3.37253e+06	0.349418	14928000	13387000	13956000	1.40903e+07	373382	0.0264992	0.684997	0.156315
P50570-5|DYN2_HUMAN	Isoform 5 of Dynamin-2 OS=Homo sapiens OX=9606 GN=DNM2	19	11	11	Carbamidomethylation	9679600	10342000	8522400	9.51467e+06	920944	0.0967921	11037000	10144000	10927000	1.07027e+07	403221	0.0376748	0.889	0.156315
P50570|DYN2_HUMAN	Dynamin-2 OS=Homo sapiens OX=9606 GN=DNM2 PE=1 SV=2	19	11	11	Carbamidomethylation	9679600	10342000	8522400	9.51467e+06	920944	0.0967921	11037000	10144000	10927000	1.07027e+07	403221	0.0376748	0.889	0.156315
O75934|SPF27_HUMAN	Pre-mRNA-splicing factor SPF27 OS=Homo sapiens OX=9606 GN=BCAS2 PE=1 SV=1	11	3	3		1509000	1850500	1363100	1574200	250156	0.15891	1991500	1791000	1896100	1.89287e+06	59768	0.0315754	0.831649	0.156675
Q9H2J7|S6A15_HUMAN	Sodium-dependent neutral amino acid transporter B(0)AT2 OS=Homo sapiens OX=9606 GN=SLC6A15 PE=1 SV=1	14	7	7	Carbamidomethylation	10381000	11552000	10684000	1.08723e+07	607793	0.0559027	12033000	11092000	11916000	1.16803e+07	424392	0.0363339	0.930824	0.156675
Q15185-4|TEBP_HUMAN	Isoform 4 of Prostaglandin E synthase 3 OS=Homo sapiens OX=9606 GN=PTGES3	27	4	4	Carbamidomethylation	138600000	136960000	125700000	1.33753e+08	7.02243e+06	0.0525028	148260000	136780000	144600000	1.43213e+08	4.17259e+06	0.0291355	0.933945	0.157036
Q15185|TEBP_HUMAN	Prostaglandin E synthase 3 OS=Homo sapiens OX=9606 GN=PTGES3 PE=1 SV=1	23	4	4	Carbamidomethylation	138600000	136960000	125700000	1.33753e+08	7.02243e+06	0.0525028	148260000	136780000	144600000	1.43213e+08	4.17259e+06	0.0291355	0.933945	0.157036
Q0VDF9|HSP7E_HUMAN	Heat shock 70 kDa protein 14 OS=Homo sapiens OX=9606 GN=HSPA14 PE=1 SV=1	12	4	4		2646000	2136900	2350100	2.37767e+06	255667	0.107529	3046800	2548300	2636700	2.74393e+06	97967.6	0.0357034	0.866518	0.157036
O60568|PLOD3_HUMAN	Multifunctional procollagen lysine hydroxylase and glycosyltransferase LH3 OS=Homo sapiens OX=9606 GN=PLOD3 PE=1 SV=1	18	10	10	Carbamidomethylation	16120000	16751000	15071000	1.59807e+07	848623	0.0531031	17546000	16955000	16638000	1.70463e+07	214308	0.0125721	0.937484	0.157036
Q9Y2K7-4|KDM2A_HUMAN	Isoform 4 of Lysine-specific demethylase 2A OS=Homo sapiens OX=9606 GN=KDM2A	6	2	2	Carbamidomethylation	2222200	2173200	2903100	2.43283e+06	407999	0.167705	2087400	1992800	1863800	1.98133e+06	71398.6	0.0360356	1.22788	0.157398
Q9Y2K7-5|KDM2A_HUMAN	Isoform 5 of Lysine-specific demethylase 2A OS=Homo sapiens OX=9606 GN=KDM2A	5	2	2	Carbamidomethylation	2222200	2173200	2903100	2.43283e+06	407999	0.167705	2087400	1992800	1863800	1.98133e+06	71398.6	0.0360356	1.22788	0.157398
Q9Y2K7-2|KDM2A_HUMAN	Isoform 2 of Lysine-specific demethylase 2A OS=Homo sapiens OX=9606 GN=KDM2A	4	2	2	Carbamidomethylation	2222200	2173200	2903100	2.43283e+06	407999	0.167705	2087400	1992800	1863800	1.98133e+06	71398.6	0.0360356	1.22788	0.157398
Q9Y2K7|KDM2A_HUMAN	Lysine-specific demethylase 2A OS=Homo sapiens OX=9606 GN=KDM2A PE=1 SV=3	3	2	2	Carbamidomethylation	2222200	2173200	2903100	2.43283e+06	407999	0.167705	2087400	1992800	1863800	1.98133e+06	71398.6	0.0360356	1.22788	0.157398
P10909-6|CLUS_HUMAN	Isoform 6 of Clusterin OS=Homo sapiens OX=9606 GN=CLU	21	6	6	Carbamidomethylation	11944000	12095000	10788000	11609000	715004	0.0615905	13132000	11949000	12633000	1.25713e+07	378364	0.0300974	0.92345	0.157398
P10909|CLUS_HUMAN	Clusterin OS=Homo sapiens OX=9606 GN=CLU PE=1 SV=1	20	6	6	Carbamidomethylation	11944000	12095000	10788000	11609000	715004	0.0615905	13132000	11949000	12633000	1.25713e+07	378364	0.0300974	0.92345	0.157398
P10909-5|CLUS_HUMAN	Isoform 5 of Clusterin OS=Homo sapiens OX=9606 GN=CLU	19	6	6	Carbamidomethylation	11944000	12095000	10788000	11609000	715004	0.0615905	13132000	11949000	12633000	1.25713e+07	378364	0.0300974	0.92345	0.157398
P10909-2|CLUS_HUMAN	Isoform 2 of Clusterin OS=Homo sapiens OX=9606 GN=CLU	18	6	6	Carbamidomethylation	11944000	12095000	10788000	11609000	715004	0.0615905	13132000	11949000	12633000	1.25713e+07	378364	0.0300974	0.92345	0.157398
Q5T6F2|UBAP2_HUMAN	Ubiquitin-associated protein 2 OS=Homo sapiens OX=9606 GN=UBAP2 PE=1 SV=1	10	8	8	Carbamidomethylation	2842800	2822700	2414600	2.69337e+06	241628	0.0897123	3354900	2834700	2981000	3.05687e+06	112929	0.0369427	0.881087	0.157761
Q12907|LMAN2_HUMAN	Vesicular integral-membrane protein VIP36 OS=Homo sapiens OX=9606 GN=LMAN2 PE=1 SV=1	26	8	8	Carbamidomethylation	18429000	18164000	16783000	17792000	883808	0.0496745	19977000	18145000	19110000	1.90773e+07	547956	0.0287229	0.932625	0.157761
Q9Y3C1|NOP16_HUMAN	Nucleolar protein 16 OS=Homo sapiens OX=9606 GN=NOP16 PE=1 SV=2	18	3	3		4814300	5190500	4439600	4814800	375450	0.0779784	5468700	5191900	5200100	5286900	52641	0.00995688	0.910704	0.158125
P69905|HBA_HUMAN	Hemoglobin subunit alpha OS=Homo sapiens OX=9606 GN=HBA1 PE=1 SV=2	24	4	4		230350000	234540000	210840000	2.25243e+08	1.26484e+07	0.0561542	247260000	233380000	243070000	2.41237e+08	5.14756e+06	0.0213382	0.933703	0.158125
P51398-3|RT29_HUMAN	Isoform 3 of 28S ribosomal protein S29 mitochondrial OS=Homo sapiens OX=9606 GN=DAP3	12	4	4		7005000	6690400	5977300	6.55757e+06	526569	0.0802995	7904700	6699500	7535000	7.37973e+06	444388	0.0602174	0.888591	0.158489
P51398|RT29_HUMAN	28S ribosomal protein S29 mitochondrial OS=Homo sapiens OX=9606 GN=DAP3 PE=1 SV=1	11	4	4		7005000	6690400	5977300	6.55757e+06	526569	0.0802995	7904700	6699500	7535000	7.37973e+06	444388	0.0602174	0.888591	0.158489
P05556|ITB1_HUMAN	Integrin beta-1 OS=Homo sapiens OX=9606 GN=ITGB1 PE=1 SV=2	21	14	14	Carbamidomethylation	47474000	47575000	44897000	4.66487e+07	1.51783e+06	0.0325374	48933000	48027000	48711000	48557000	358811	0.00738948	0.960699	0.158489
P11498|PYC_HUMAN	Pyruvate carboxylase mitochondrial OS=Homo sapiens OX=9606 GN=PC PE=1 SV=2	23	20	20	Carbamidomethylation	17951000	18288000	17544000	1.79277e+07	372548	0.0207806	18246000	18466000	18453000	1.83883e+07	41599.1	0.00226225	0.974948	0.158489
P03915|NU5M_HUMAN	NADH-ubiquinone oxidoreductase chain 5 OS=Homo sapiens OX=9606 GN=MT-ND5 PE=1 SV=2	6	2	2		3077400	3596400	3425500	3.36643e+06	264494	0.0785679	3451400	3815200	4000700	3.75577e+06	127759	0.0340169	0.896337	0.158855
Q9P0L0|VAPA_HUMAN	Vesicle-associated membrane protein-associated protein A OS=Homo sapiens OX=9606 GN=VAPA PE=1 SV=3	40	10	9	Carbamidomethylation	39857000	34724000	37349000	37310000	2.56672e+06	0.0687945	38350000	41109000	42984000	4.08143e+07	1.17685e+06	0.0288343	0.91414	0.158855
Q99961|SH3G1_HUMAN	Endophilin-A2 OS=Homo sapiens OX=9606 GN=SH3GL1 PE=1 SV=1	16	4	3	Carbamidomethylation	2628800	2357600	1782700	2.25637e+06	432039	0.191475	3058400	2668200	2814300	2.84697e+06	95192.6	0.0334365	0.792551	0.159588
Q9Y6M0-2|TEST_HUMAN	Isoform 2 of Testisin OS=Homo sapiens OX=9606 GN=PRSS21	8	2	2	Carbamidomethylation	1590100	1817900	1430600	1.61287e+06	194651	0.120686	1776100	1854300	1943500	1.85797e+06	50474.5	0.0271665	0.868082	0.159956
Q9Y6M0|TEST_HUMAN	Testisin OS=Homo sapiens OX=9606 GN=PRSS21 PE=1 SV=1	8	2	2	Carbamidomethylation	1590100	1817900	1430600	1.61287e+06	194651	0.120686	1776100	1854300	1943500	1.85797e+06	50474.5	0.0271665	0.868082	0.159956
Q9Y6M0-3|TEST_HUMAN	Isoform 3 of Testisin OS=Homo sapiens OX=9606 GN=PRSS21	8	2	2	Carbamidomethylation	1590100	1817900	1430600	1.61287e+06	194651	0.120686	1776100	1854300	1943500	1.85797e+06	50474.5	0.0271665	0.868082	0.159956
Q99497|PARK7_HUMAN	Parkinson disease protein 7 OS=Homo sapiens OX=9606 GN=PARK7 PE=1 SV=2	55	10	10	Carbamidomethylation	149630000	149070000	147770000	1.48823e+08	954219	0.00641175	149440000	156950000	159480000	155290000	2110000	0.0135875	0.958357	0.159956
Q6RFH5|WDR74_HUMAN	WD repeat-containing protein 74 OS=Homo sapiens OX=9606 GN=WDR74 PE=1 SV=1	8	3	3	Carbamidomethylation	4457000	4722000	4120600	4433200	301406	0.0679883	4966600	4573000	4916000	4.81853e+06	176746	0.0366805	0.920031	0.160325
Q96KR1|ZFR_HUMAN	Zinc finger RNA-binding protein OS=Homo sapiens OX=9606 GN=ZFR PE=1 SV=2	11	8	8	Carbamidomethylation	5360900	5571400	4957900	5.29673e+06	311743	0.0588557	6133300	5459900	5678900	5.75737e+06	154167	0.0267773	0.919992	0.160325
O00303|EIF3F_HUMAN	Eukaryotic translation initiation factor 3 subunit F OS=Homo sapiens OX=9606 GN=EIF3F PE=1 SV=1	32	9	9		28355000	28838000	27093000	2.80953e+07	901014	0.0320699	29169000	28936000	29533000	2.92127e+07	298766	0.0102273	0.961752	0.160325
Q6PD62|CTR9_HUMAN	RNA polymerase-associated protein CTR9 homolog OS=Homo sapiens OX=9606 GN=CTR9 PE=1 SV=1	4	3	3	Carbamidomethylation	2722100	2642200	2544100	2.63613e+06	89154.9	0.0338203	2554500	1607100	1807500	1989700	191372	0.0961814	1.32489	0.160694
Q8TCT9-5|HM13_HUMAN	Isoform 5 of Minor histocompatibility antigen H13 OS=Homo sapiens OX=9606 GN=HM13	15	4	4		22089000	23414000	19778000	2.17603e+07	1.84015e+06	0.0845643	23695000	23700000	24892000	2.40957e+07	607119	0.0251962	0.903081	0.160694
Q8TCT9|HM13_HUMAN	Minor histocompatibility antigen H13 OS=Homo sapiens OX=9606 GN=HM13 PE=1 SV=1	13	4	4		22089000	23414000	19778000	2.17603e+07	1.84015e+06	0.0845643	23695000	23700000	24892000	2.40957e+07	607119	0.0251962	0.903081	0.160694
P21127-8|CD11B_HUMAN	Isoform 8 of Cyclin-dependent kinase 11B OS=Homo sapiens OX=9606 GN=CDK11B	8	5	5	Carbamidomethylation	4639900	4605500	4091800	4.44573e+06	306997	0.0690544	4769900	4793000	4952800	4.83857e+06	82322.1	0.0170137	0.918812	0.160694
P21127-3|CD11B_HUMAN	Isoform 2 of Cyclin-dependent kinase 11B OS=Homo sapiens OX=9606 GN=CDK11B	8	5	5	Carbamidomethylation	4639900	4605500	4091800	4.44573e+06	306997	0.0690544	4769900	4793000	4952800	4.83857e+06	82322.1	0.0170137	0.918812	0.160694
P21127-2|CD11B_HUMAN	Isoform SV1 of Cyclin-dependent kinase 11B OS=Homo sapiens OX=9606 GN=CDK11B	8	5	5	Carbamidomethylation	4639900	4605500	4091800	4.44573e+06	306997	0.0690544	4769900	4793000	4952800	4.83857e+06	82322.1	0.0170137	0.918812	0.160694
P21127|CD11B_HUMAN	Cyclin-dependent kinase 11B OS=Homo sapiens OX=9606 GN=CDK11B PE=1 SV=4	8	5	5	Carbamidomethylation	4639900	4605500	4091800	4.44573e+06	306997	0.0690544	4769900	4793000	4952800	4.83857e+06	82322.1	0.0170137	0.918812	0.160694
O60749-2|SNX2_HUMAN	Isoform 2 of Sorting nexin-2 OS=Homo sapiens OX=9606 GN=SNX2	24	8	6		8969000	8682500	7948200	8.53323e+06	526515	0.0617018	9992400	8809800	9182800	9.32833e+06	267453	0.028671	0.914765	0.160694
O60749|SNX2_HUMAN	Sorting nexin-2 OS=Homo sapiens OX=9606 GN=SNX2 PE=1 SV=2	19	8	6		8969000	8682500	7948200	8.53323e+06	526515	0.0617018	9992400	8809800	9182800	9.32833e+06	267453	0.028671	0.914765	0.160694
P19404|NDUV2_HUMAN	NADH dehydrogenase [ubiquinone] flavoprotein 2 mitochondrial OS=Homo sapiens OX=9606 GN=NDUFV2 PE=1 SV=2	20	4	4		4541800	4537900	4376800	4485500	94157.2	0.0209915	3910500	4063600	4452500	4142200	205632	0.0496432	1.08288	0.161065
Q53F19|NCBP3_HUMAN	Nuclear cap-binding protein subunit 3 OS=Homo sapiens OX=9606 GN=NCBP3 PE=1 SV=2	4	2	2		1311200	1444500	1328100	1.36127e+06	72575.8	0.0533149	1525200	1419500	1420600	1455100	20243.6	0.0139122	0.935514	0.161436
Q8WTV0-4|SCRB1_HUMAN	Isoform 4 of Scavenger receptor class B member 1 OS=Homo sapiens OX=9606 GN=SCARB1	4	2	2		2242200	1934000	2226400	2134200	173558	0.0813224	2156400	2582300	2700600	2.47977e+06	110510	0.0445649	0.860645	0.161808
Q8WTV0-5|SCRB1_HUMAN	Isoform 5 of Scavenger receptor class B member 1 OS=Homo sapiens OX=9606 GN=SCARB1	4	2	2		2242200	1934000	2226400	2134200	173558	0.0813224	2156400	2582300	2700600	2.47977e+06	110510	0.0445649	0.860645	0.161808
Q8WTV0-2|SCRB1_HUMAN	Isoform 1 of Scavenger receptor class B member 1 OS=Homo sapiens OX=9606 GN=SCARB1	4	2	2		2242200	1934000	2226400	2134200	173558	0.0813224	2156400	2582300	2700600	2.47977e+06	110510	0.0445649	0.860645	0.161808
Q8WTV0|SCRB1_HUMAN	Scavenger receptor class B member 1 OS=Homo sapiens OX=9606 GN=SCARB1 PE=1 SV=1	3	2	2		2242200	1934000	2226400	2134200	173558	0.0813224	2156400	2582300	2700600	2.47977e+06	110510	0.0445649	0.860645	0.161808
Q96GK7|FAH2A_HUMAN	Fumarylacetoacetate hydrolase domain-containing protein 2A OS=Homo sapiens OX=9606 GN=FAHD2A PE=1 SV=1	8	2	2		1974100	2325900	1985900	2095300	199793	0.0953527	2547400	2220600	2295500	2354500	67107.2	0.0285017	0.889913	0.161808
Q96A72|MGN2_HUMAN	Protein mago nashi homolog 2 OS=Homo sapiens OX=9606 GN=MAGOHB PE=1 SV=1	26	4	4		22307000	22280000	21376000	2.19877e+07	529891	0.0240995	20657000	21074000	21840000	2.11903e+07	412787	0.0194799	1.03763	0.161808
P61254|RL26_HUMAN	60S ribosomal protein L26 OS=Homo sapiens OX=9606 GN=RPL26 PE=1 SV=1	37	6	6		87318000	81455000	74081000	8.09513e+07	6.63286e+06	0.0819364	95911000	83106000	91848000	9.02883e+07	4.66264e+06	0.0516416	0.896587	0.161808
Q6IN85|P4R3A_HUMAN	Serine/threonine-protein phosphatase 4 regulatory subunit 3A OS=Homo sapiens OX=9606 GN=PPP4R3A PE=1 SV=1	3	2	1	Carbamidomethylation	981880	911230	916640	936583	39321.2	0.0419837	1007400	1006300	949560	987753	28931.3	0.0292901	0.948196	0.162181
Q6IN85-2|P4R3A_HUMAN	Isoform 2 of Serine/threonine-protein phosphatase 4 regulatory subunit 3A OS=Homo sapiens OX=9606 GN=PPP4R3A	3	2	1	Carbamidomethylation	981880	911230	916640	936583	39321.2	0.0419837	1007400	1006300	949560	987753	28931.3	0.0292901	0.948196	0.162181
P49207|RL34_HUMAN	60S ribosomal protein L34 OS=Homo sapiens OX=9606 GN=RPL34 PE=1 SV=3	32	6	6	Carbamidomethylation	115560000	108480000	103670000	1.09237e+08	5.98101e+06	0.0547527	114670000	114520000	120410000	1.16533e+08	2.99372e+06	0.0256898	0.937386	0.162181
Q92879-2|CELF1_HUMAN	Isoform 2 of CUGBP Elav-like family member 1 OS=Homo sapiens OX=9606 GN=CELF1	6	2	2	Acetylation (Protein N-term)	7463100	6210000	5071800	6248300	1.19611e+06	0.19143	8037400	7051500	8288100	7.79233e+06	622334	0.0798649	0.801852	0.16293
Q92879-3|CELF1_HUMAN	Isoform 3 of CUGBP Elav-like family member 1 OS=Homo sapiens OX=9606 GN=CELF1	6	2	2	Acetylation (Protein N-term)	7463100	6210000	5071800	6248300	1.19611e+06	0.19143	8037400	7051500	8288100	7.79233e+06	622334	0.0798649	0.801852	0.16293
Q92879-6|CELF1_HUMAN	Isoform 6 of CUGBP Elav-like family member 1 OS=Homo sapiens OX=9606 GN=CELF1	6	2	2	Acetylation (Protein N-term)	7463100	6210000	5071800	6248300	1.19611e+06	0.19143	8037400	7051500	8288100	7.79233e+06	622334	0.0798649	0.801852	0.16293
Q92879|CELF1_HUMAN	CUGBP Elav-like family member 1 OS=Homo sapiens OX=9606 GN=CELF1 PE=1 SV=2	6	2	2	Acetylation (Protein N-term)	7463100	6210000	5071800	6248300	1.19611e+06	0.19143	8037400	7051500	8288100	7.79233e+06	622334	0.0798649	0.801852	0.16293
Q92879-4|CELF1_HUMAN	Isoform 4 of CUGBP Elav-like family member 1 OS=Homo sapiens OX=9606 GN=CELF1	6	2	2	Acetylation (Protein N-term)	7463100	6210000	5071800	6248300	1.19611e+06	0.19143	8037400	7051500	8288100	7.79233e+06	622334	0.0798649	0.801852	0.16293
P38159|RBMX_HUMAN	RNA-binding motif protein X chromosome OS=Homo sapiens OX=9606 GN=RBMX PE=1 SV=3	21	10	2	Acetylation (Protein N-term)	33032000	33767000	35271000	3.40233e+07	1.1413e+06	0.0335446	33892000	29312000	29609000	3.09377e+07	865675	0.0279813	1.09974	0.16293
Q9UKV8|AGO2_HUMAN	Protein argonaute-2 OS=Homo sapiens OX=9606 GN=AGO2 PE=1 SV=3	5	3	3	Carbamidomethylation	1121300	914320	896000	977207	125124	0.128043	1140200	1124000	1138700	1134300	7544.76	0.00665146	0.861506	0.163682
P36873|PP1G_HUMAN	Serine/threonine-protein phosphatase PP1-gamma catalytic subunit OS=Homo sapiens OX=9606 GN=PPP1CC PE=1 SV=1	33	9	2	Carbamidomethylation	5135600	5227800	4635600	4.99967e+06	318643	0.0637329	5654100	5200700	5363600	5.40613e+06	108435	0.0200577	0.924814	0.163682
P36873-2|PP1G_HUMAN	Isoform 2 of Serine/threonine-protein phosphatase PP1-gamma catalytic subunit OS=Homo sapiens OX=9606 GN=PPP1CC	32	9	2	Carbamidomethylation	5135600	5227800	4635600	4.99967e+06	318643	0.0637329	5654100	5200700	5363600	5.40613e+06	108435	0.0200577	0.924814	0.163682
Q9BTV4|TMM43_HUMAN	Transmembrane protein 43 OS=Homo sapiens OX=9606 GN=TMEM43 PE=1 SV=1	16	5	5		9948300	9757500	9446600	9.71747e+06	253235	0.0260597	9134300	8735200	9636800	9.16877e+06	450910	0.0491789	1.05984	0.164059
P28288|ABCD3_HUMAN	ATP-binding cassette sub-family D member 3 OS=Homo sapiens OX=9606 GN=ABCD3 PE=1 SV=1	15	8	8	Carbamidomethylation	8155400	8263300	7759500	8059400	265265	0.0329138	8420600	8324600	8423700	8.38963e+06	50349.9	0.00600144	0.960638	0.164059
Q9HB71|CYBP_HUMAN	Calcyclin-binding protein OS=Homo sapiens OX=9606 GN=CACYBP PE=1 SV=2	36	7	7	Carbamidomethylation; Acetylation (Protein N-term)	57063000	57859000	50497000	5.51397e+07	4.04032e+06	0.0732743	62535000	56990000	61488000	6.03377e+07	2.33674e+06	0.0387277	0.913851	0.164437
Q8N183|NDUF2_HUMAN	NADH dehydrogenase [ubiquinone] 1 alpha subcomplex assembly factor 2 OS=Homo sapiens OX=9606 GN=NDUFAF2 PE=1 SV=1	27	3	3		8221800	8654700	7632800	8.16977e+06	512933	0.0627843	8870000	8900200	8650100	8.80677e+06	126375	0.0143498	0.927669	0.165196
Q9NYJ1|COA4_HUMAN	Cytochrome c oxidase assembly factor 4 homolog mitochondrial OS=Homo sapiens OX=9606 GN=COA4 PE=1 SV=2	59	4	4	Carbamidomethylation; Acetylation (Protein N-term)	7724400	7792400	6671000	7.39593e+06	628731	0.0850103	8955500	7679600	8228500	8.28787e+06	335361	0.0404642	0.892381	0.165196
Q9NYJ1-2|COA4_HUMAN	Isoform 2 of Cytochrome c oxidase assembly factor 4 homolog mitochondrial OS=Homo sapiens OX=9606 GN=COA4	53	4	4	Carbamidomethylation; Acetylation (Protein N-term)	7724400	7792400	6671000	7.39593e+06	628731	0.0850103	8955500	7679600	8228500	8.28787e+06	335361	0.0404642	0.892381	0.165196
P07305|H10_HUMAN	Histone H1.0 OS=Homo sapiens OX=9606 GN=H1-0 PE=1 SV=3	26	5	5	Acetylation (Protein N-term)	28983000	28269000	27671000	2.83077e+07	656854	0.0232041	29563000	28945000	32025000	3.01777e+07	1.55019e+06	0.0513687	0.938034	0.165577
O43707|ACTN4_HUMAN	Alpha-actinin-4 OS=Homo sapiens OX=9606 GN=ACTN4 PE=1 SV=2	41	32	24	Carbamidomethylation	56734000	59522000	51679000	5.59783e+07	3.97573e+06	0.0710227	64193000	58170000	60779000	6.10473e+07	1.58944e+06	0.0260362	0.916966	0.165959
P11388|TOP2A_HUMAN	DNA topoisomerase 2-alpha OS=Homo sapiens OX=9606 GN=TOP2A PE=1 SV=3	21	25	18	Carbamidomethylation	16825000	17221000	15030000	1.63587e+07	1.16757e+06	0.0713732	16814000	18553000	21162000	18843000	1.42996e+06	0.0758882	0.868156	0.166341
P11388-2|TOP2A_HUMAN	Isoform 2 of DNA topoisomerase 2-alpha OS=Homo sapiens OX=9606 GN=TOP2A	21	25	18	Carbamidomethylation	16825000	17221000	15030000	1.63587e+07	1.16757e+06	0.0713732	16814000	18553000	21162000	18843000	1.42996e+06	0.0758882	0.868156	0.166341
P11388-3|TOP2A_HUMAN	Isoform 3 of DNA topoisomerase 2-alpha OS=Homo sapiens OX=9606 GN=TOP2A	21	25	18	Carbamidomethylation	16825000	17221000	15030000	1.63587e+07	1.16757e+06	0.0713732	16814000	18553000	21162000	18843000	1.42996e+06	0.0758882	0.868156	0.166341
P11388-4|TOP2A_HUMAN	Isoform 4 of DNA topoisomerase 2-alpha OS=Homo sapiens OX=9606 GN=TOP2A	20	25	18	Carbamidomethylation	16825000	17221000	15030000	1.63587e+07	1.16757e+06	0.0713732	16814000	18553000	21162000	18843000	1.42996e+06	0.0758882	0.868156	0.166341
O60499|STX10_HUMAN	Syntaxin-10 OS=Homo sapiens OX=9606 GN=STX10 PE=1 SV=1	10	2	2	Acetylation (Protein N-term)	377070	422930	530010	443337	78485.6	0.177034	612030	455860	737890	601927	141045	0.234323	0.736529	0.167494
P05023|AT1A1_HUMAN	Sodium/potassium-transporting ATPase subunit alpha-1 OS=Homo sapiens OX=9606 GN=ATP1A1 PE=1 SV=1	28	23	22	Carbamidomethylation	33610000	33946000	31200000	3.29187e+07	1.49786e+06	0.0455019	34760000	33833000	35659000	3.47507e+07	913004	0.026273	0.947282	0.167494
P05023-4|AT1A1_HUMAN	Isoform 4 of Sodium/potassium-transporting ATPase subunit alpha-1 OS=Homo sapiens OX=9606 GN=ATP1A1	28	23	22	Carbamidomethylation	33610000	33946000	31200000	3.29187e+07	1.49786e+06	0.0455019	34760000	33833000	35659000	3.47507e+07	913004	0.026273	0.947282	0.167494
Q9HC07|TM165_HUMAN	Transmembrane protein 165 OS=Homo sapiens OX=9606 GN=TMEM165 PE=1 SV=1	13	2	2		3023600	3157100	2657600	2946100	258611	0.0877809	3574300	3063800	3274900	3.30433e+06	131203	0.0397064	0.891587	0.16788
Q9BWD1|THIC_HUMAN	Acetyl-CoA acetyltransferase cytosolic OS=Homo sapiens OX=9606 GN=ACAT2 PE=1 SV=2	39	8	8	Carbamidomethylation; Acetylation (Protein N-term)	12581000	13838000	12333000	1.29173e+07	806905	0.0624669	12167000	11041000	12393000	11867000	681525	0.0574302	1.08851	0.16788
Q5T3I0|GPTC4_HUMAN	G patch domain-containing protein 4 OS=Homo sapiens OX=9606 GN=GPATCH4 PE=1 SV=2	7	2	2		982510	948180	720370	883687	142474	0.161227	1250000	942600	1088400	1.09367e+06	85738.5	0.0783954	0.808004	0.168267
Q5T3I0-3|GPTC4_HUMAN	Isoform 3 of G patch domain-containing protein 4 OS=Homo sapiens OX=9606 GN=GPATCH4	7	2	2		982510	948180	720370	883687	142474	0.161227	1250000	942600	1088400	1.09367e+06	85738.5	0.0783954	0.808004	0.168267
P46776|RL27A_HUMAN	60S ribosomal protein L27a OS=Homo sapiens OX=9606 GN=RPL27A PE=1 SV=2	16	3	3	Carbamidomethylation	101210000	101810000	91222000	9.80807e+07	5.94735e+06	0.0606373	109770000	100620000	106670000	1.05687e+08	3.24655e+06	0.0307186	0.928033	0.168655
Q12904|AIMP1_HUMAN	Aminoacyl tRNA synthase complex-interacting multifunctional protein 1 OS=Homo sapiens OX=9606 GN=AIMP1 PE=1 SV=2	56	11	11	Carbamidomethylation	24981000	24629000	23115000	2.42417e+07	991468	0.0408993	26126000	24606000	25792000	25508000	619254	0.0242769	0.950355	0.168655
Q12904-2|AIMP1_HUMAN	Isoform 2 of Aminoacyl tRNA synthase complex-interacting multifunctional protein 1 OS=Homo sapiens OX=9606 GN=AIMP1	52	11	11	Carbamidomethylation	24981000	24629000	23115000	2.42417e+07	991468	0.0408993	26126000	24606000	25792000	25508000	619254	0.0242769	0.950355	0.168655
Q9NQZ2|SAS10_HUMAN	Something about silencing protein 10 OS=Homo sapiens OX=9606 GN=UTP3 PE=1 SV=1	9	3	3		3374400	3083900	2744800	3067700	315112	0.102719	3861800	3212600	3450500	3508300	156725	0.0446725	0.874412	0.169044
Q9NZI8|IF2B1_HUMAN	Insulin-like growth factor 2 mRNA-binding protein 1 OS=Homo sapiens OX=9606 GN=IGF2BP1 PE=1 SV=2	22	9	8	Carbamidomethylation	7279600	7417500	7078800	7.25863e+06	170321	0.0234646	7307100	7552800	7793000	7.55097e+06	139212	0.0184363	0.961285	0.169434
Q7L014|DDX46_HUMAN	Probable ATP-dependent RNA helicase DDX46 OS=Homo sapiens OX=9606 GN=DDX46 PE=1 SV=2	26	22	22	Carbamidomethylation	14134000	13796000	13233000	13721000	455158	0.0331724	44306000	46531000	14303000	3.50467e+07	1.63342e+07	0.46607	0.391507	0.169434
Q9BV38|WDR18_HUMAN	WD repeat-containing protein 18 OS=Homo sapiens OX=9606 GN=WDR18 PE=1 SV=2	8	3	3		9254000	9639500	8798400	9.23063e+06	421037	0.045613	9949500	9688000	9557200	9.73157e+06	90747.3	0.00932504	0.948525	0.169824
P54709|AT1B3_HUMAN	Sodium/potassium-transporting ATPase subunit beta-3 OS=Homo sapiens OX=9606 GN=ATP1B3 PE=1 SV=1	18	3	3		6581100	6208400	5681400	6.15697e+06	452050	0.0734209	7665700	6376800	6747300	6.92993e+06	281834	0.040669	0.88846	0.169824
Q9BVP2-2|GNL3_HUMAN	Isoform 2 of Guanine nucleotide-binding protein-like 3 OS=Homo sapiens OX=9606 GN=GNL3	32	13	13	Carbamidomethylation	20128000	22204000	19873000	20735000	1.27856e+06	0.0616621	24542000	21539000	22000000	2.26937e+07	581227	0.0256119	0.913691	0.169824
Q9BVP2|GNL3_HUMAN	Guanine nucleotide-binding protein-like 3 OS=Homo sapiens OX=9606 GN=GNL3 PE=1 SV=2	32	13	13	Carbamidomethylation	20128000	22204000	19873000	20735000	1.27856e+06	0.0616621	24542000	21539000	22000000	2.26937e+07	581227	0.0256119	0.913691	0.169824
Q08211|DHX9_HUMAN	ATP-dependent RNA helicase A OS=Homo sapiens OX=9606 GN=DHX9 PE=1 SV=4	33	33	33	Carbamidomethylation; Oxidation (M)	73076000	70768000	69417000	71087000	1.85024e+06	0.0260278	69758000	67228000	69516000	68834000	1.17468e+06	0.0170655	1.03273	0.171002
P78417|GSTO1_HUMAN	Glutathione S-transferase omega-1 OS=Homo sapiens OX=9606 GN=GSTO1 PE=1 SV=2	30	7	7	Carbamidomethylation	74379000	72182000	67204000	71255000	3.67623e+06	0.0515926	75240000	74463000	77268000	75657000	1.40766e+06	0.0186058	0.941816	0.171396
Q8TEQ6|GEMI5_HUMAN	Gem-associated protein 5 OS=Homo sapiens OX=9606 GN=GEMIN5 PE=1 SV=3	7	7	7	Carbamidomethylation	5589900	5629000	4888300	5.36907e+06	416815	0.0776327	5936300	5596100	6121400	5884600	263074	0.0447054	0.912393	0.171396
O00487|PSDE_HUMAN	26S proteasome non-ATPase regulatory subunit 14 OS=Homo sapiens OX=9606 GN=PSMD14 PE=1 SV=1	15	3	3		8625400	9294400	7995200	8.63833e+06	649697	0.0752109	9563400	9157400	9529700	9.41683e+06	190898	0.020272	0.917329	0.171791
P26440-2|IVD_HUMAN	Isoform 2 of Isovaleryl-CoA dehydrogenase mitochondrial OS=Homo sapiens OX=9606 GN=IVD	11	4	4	Carbamidomethylation	6255700	6452300	5769700	6.15923e+06	351376	0.0570486	7214900	6176200	7533100	6.97473e+06	681983	0.0977791	0.883078	0.171791
P26440|IVD_HUMAN	Isovaleryl-CoA dehydrogenase mitochondrial OS=Homo sapiens OX=9606 GN=IVD PE=1 SV=2	10	4	4	Carbamidomethylation	6255700	6452300	5769700	6.15923e+06	351376	0.0570486	7214900	6176200	7533100	6.97473e+06	681983	0.0977791	0.883078	0.171791
P61619|S61A1_HUMAN	Protein transport protein Sec61 subunit alpha isoform 1 OS=Homo sapiens OX=9606 GN=SEC61A1 PE=1 SV=2	12	5	5	Carbamidomethylation	20381000	20713000	18461000	1.98517e+07	1.21574e+06	0.0612412	22257000	20275000	21745000	2.14257e+07	773187	0.0360869	0.926537	0.171791
O43598|DNPH1_HUMAN	2'-deoxynucleoside 5'-phosphate N-hydrolase 1 OS=Homo sapiens OX=9606 GN=DNPH1 PE=1 SV=1	26	3	3	Carbamidomethylation	12643000	13254000	12278000	12725000	493140	0.0387536	11617000	11582000	12676000	1.19583e+07	555804	0.0464784	1.06411	0.172187
Q9BSJ8|ESYT1_HUMAN	Extended synaptotagmin-1 OS=Homo sapiens OX=9606 GN=ESYT1 PE=1 SV=1	21	15	15	Carbamidomethylation	14055000	14468000	12551000	1.36913e+07	1.00892e+06	0.0736902	15595000	13960000	15576000	1.50437e+07	823526	0.0547424	0.910106	0.172584
Q9BSJ8-2|ESYT1_HUMAN	Isoform 2 of Extended synaptotagmin-1 OS=Homo sapiens OX=9606 GN=ESYT1	20	15	15	Carbamidomethylation	14055000	14468000	12551000	1.36913e+07	1.00892e+06	0.0736902	15595000	13960000	15576000	1.50437e+07	823526	0.0547424	0.910106	0.172584
Q96G03|PGM2_HUMAN	Phosphoglucomutase-2 OS=Homo sapiens OX=9606 GN=PGM2 PE=1 SV=4	7	4	4	Carbamidomethylation	4812900	5450500	4431200	4898200	514976	0.105136	6111900	5232900	5351500	5.56543e+06	168529	0.0302814	0.880111	0.17378
O60231|DHX16_HUMAN	Pre-mRNA-splicing factor ATP-dependent RNA helicase DHX16 OS=Homo sapiens OX=9606 GN=DHX16 PE=1 SV=2	6	5	5		8548100	8542000	7044200	8.04477e+06	866522	0.107712	8890400	9951400	8640200	9.16067e+06	660226	0.0720718	0.878186	0.17378
P14550|AK1A1_HUMAN	Aldo-keto reductase family 1 member A1 OS=Homo sapiens OX=9606 GN=AKR1A1 PE=1 SV=3	34	8	8	Carbamidomethylation; Acetylation (Protein N-term)	26571000	25752000	23100000	25141000	1.81437e+06	0.0721679	27661000	26508000	27816000	2.73283e+07	661013	0.0241878	0.919961	0.17378
P49915|GUAA_HUMAN	GMP synthase [glutamine-hydrolyzing] OS=Homo sapiens OX=9606 GN=GMPS PE=1 SV=1	32	16	16	Carbamidomethylation	26002000	25919000	23417000	2.51127e+07	1.46908e+06	0.0584994	28317000	25611000	27255000	27061000	898413	0.0331995	0.928002	0.17378
P08727|K1C19_HUMAN	Keratin type I cytoskeletal 19 OS=Homo sapiens OX=9606 GN=KRT19 PE=1 SV=4	62	21	13		49706000	50000000	45123000	4.82763e+07	2.73482e+06	0.0566493	54467000	49040000	52591000	5.20327e+07	1.90951e+06	0.0366983	0.927808	0.17378
P04075|ALDOA_HUMAN	Fructose-bisphosphate aldolase A OS=Homo sapiens OX=9606 GN=ALDOA PE=1 SV=2	77	28	25	Carbamidomethylation; Oxidation (M)	452750000	468410000	431560000	4.50907e+08	1.8494e+07	0.0410152	502850000	454800000	483100000	480250000	1.55816e+07	0.0324447	0.9389	0.17378
P04075-2|ALDOA_HUMAN	Isoform 2 of Fructose-bisphosphate aldolase A OS=Homo sapiens OX=9606 GN=ALDOA	67	28	25	Carbamidomethylation; Oxidation (M)	452750000	468410000	431560000	4.50907e+08	1.8494e+07	0.0410152	502850000	454800000	483100000	480250000	1.55816e+07	0.0324447	0.9389	0.17378
Q86UP2-4|KTN1_HUMAN	Isoform 4 of Kinectin OS=Homo sapiens OX=9606 GN=KTN1	27	28	28	Carbamidomethylation	20449000	18455000	17482000	1.87953e+07	1.5125e+06	0.0804719	21202000	19290000	21553000	2.06817e+07	1.14143e+06	0.0551903	0.908792	0.17378
Q86UP2|KTN1_HUMAN	Kinectin OS=Homo sapiens OX=9606 GN=KTN1 PE=1 SV=1	27	28	28	Carbamidomethylation	20449000	18455000	17482000	1.87953e+07	1.5125e+06	0.0804719	21202000	19290000	21553000	2.06817e+07	1.14143e+06	0.0551903	0.908792	0.17378
Q15404|RSU1_HUMAN	Ras suppressor protein 1 OS=Homo sapiens OX=9606 GN=RSU1 PE=1 SV=3	13	3	3		4386400	4100300	3734100	4073600	326969	0.0802653	4616000	4173800	4692500	4494100	261726	0.0582378	0.906433	0.174181
Q16775-2|GLO2_HUMAN	Isoform 2 of Hydroxyacylglutathione hydrolase mitochondrial OS=Homo sapiens OX=9606 GN=HAGH	15	3	3	Carbamidomethylation	4931400	4937100	4403900	4.75747e+06	306211	0.0643643	4921300	5198300	5261100	5126900	67145.9	0.0130968	0.927942	0.174582
Q16775|GLO2_HUMAN	Hydroxyacylglutathione hydrolase mitochondrial OS=Homo sapiens OX=9606 GN=HAGH PE=1 SV=2	13	3	3	Carbamidomethylation	4931400	4937100	4403900	4.75747e+06	306211	0.0643643	4921300	5198300	5261100	5126900	67145.9	0.0130968	0.927942	0.174582
Q15059|BRD3_HUMAN	Bromodomain-containing protein 3 OS=Homo sapiens OX=9606 GN=BRD3 PE=1 SV=1	3	2	1		525710	656230	538040	573327	72060.6	0.125689	768070	602200	657770	676013	38447.5	0.0568738	0.8481	0.174985
Q9UI10-3|EI2BD_HUMAN	Isoform 3 of Translation initiation factor eIF-2B subunit delta OS=Homo sapiens OX=9606 GN=EIF2B4	13	5	5	Carbamidomethylation	2571000	4202700	3142000	3.30523e+06	828007	0.250514	4097300	4521500	4371800	4330200	100612	0.0232349	0.763298	0.174985
Q9UI10-2|EI2BD_HUMAN	Isoform 2 of Translation initiation factor eIF-2B subunit delta OS=Homo sapiens OX=9606 GN=EIF2B4	12	5	5	Carbamidomethylation	2571000	4202700	3142000	3.30523e+06	828007	0.250514	4097300	4521500	4371800	4330200	100612	0.0232349	0.763298	0.174985
P61011|SRP54_HUMAN	Signal recognition particle 54 kDa protein OS=Homo sapiens OX=9606 GN=SRP54 PE=1 SV=1	11	4	4		2649900	2883500	2013500	2.51563e+06	450273	0.17899	2830200	2946600	3587300	3.12137e+06	331193	0.106105	0.80594	0.175388
Q14011|CIRBP_HUMAN	Cold-inducible RNA-binding protein OS=Homo sapiens OX=9606 GN=CIRBP PE=1 SV=1	15	2	2		5792500	5706700	5290000	5596400	268796	0.0480301	5493300	4853400	5223300	5190000	204627	0.0394273	1.0783	0.175792
Q9NSD9|SYFB_HUMAN	Phenylalanine--tRNA ligase beta subunit OS=Homo sapiens OX=9606 GN=FARSB PE=1 SV=3	14	8	8	Carbamidomethylation	13503000	13260000	12299000	1.30207e+07	636682	0.0488978	15134000	13227000	14027000	1.41293e+07	494078	0.0349682	0.921534	0.175792
Q6P1N0-2|C2D1A_HUMAN	Isoform 2 of Coiled-coil and C2 domain-containing protein 1A OS=Homo sapiens OX=9606 GN=CC2D1A	10	5	5	Carbamidomethylation	2566600	2673400	2460900	2.56697e+06	106250	0.0413915	2354600	2385800	2544400	2.42827e+06	82101.9	0.0338109	1.05712	0.176198
Q6P1N0|C2D1A_HUMAN	Coiled-coil and C2 domain-containing protein 1A OS=Homo sapiens OX=9606 GN=CC2D1A PE=1 SV=1	10	5	5	Carbamidomethylation	2566600	2673400	2460900	2.56697e+06	106250	0.0413915	2354600	2385800	2544400	2.42827e+06	82101.9	0.0338109	1.05712	0.176198
Q9UBU9|NXF1_HUMAN	Nuclear RNA export factor 1 OS=Homo sapiens OX=9606 GN=NXF1 PE=1 SV=1	13	6	6		5365400	5183500	4609600	5.05283e+06	394479	0.0780709	5650800	5553500	5378200	5527500	94601.4	0.0171147	0.914126	0.176198
Q969U7-2|PSMG2_HUMAN	Isoform 2 of Proteasome assembly chaperone 2 OS=Homo sapiens OX=9606 GN=PSMG2	12	3	3	Carbamidomethylation	5078200	5005800	5109100	5.06437e+06	53021.2	0.0104695	5103600	5923000	5599100	5541900	205516	0.037084	0.913832	0.176604
Q969U7|PSMG2_HUMAN	Proteasome assembly chaperone 2 OS=Homo sapiens OX=9606 GN=PSMG2 PE=1 SV=1	11	3	3	Carbamidomethylation	5078200	5005800	5109100	5.06437e+06	53021.2	0.0104695	5103600	5923000	5599100	5541900	205516	0.037084	0.913832	0.176604
Q5T4S7-3|UBR4_HUMAN	Isoform 3 of E3 ubiquitin-protein ligase UBR4 OS=Homo sapiens OX=9606 GN=UBR4	7	26	25	Carbamidomethylation	4785900	4890700	4366300	4.68097e+06	277502	0.059283	5201700	4730700	5279700	5070700	277093	0.0546458	0.92314	0.177011
Q5T4S7-4|UBR4_HUMAN	Isoform 4 of E3 ubiquitin-protein ligase UBR4 OS=Homo sapiens OX=9606 GN=UBR4	7	26	25	Carbamidomethylation	4785900	4890700	4366300	4.68097e+06	277502	0.059283	5201700	4730700	5279700	5070700	277093	0.0546458	0.92314	0.177011
Q5T4S7|UBR4_HUMAN	E3 ubiquitin-protein ligase UBR4 OS=Homo sapiens OX=9606 GN=UBR4 PE=1 SV=1	7	26	25	Carbamidomethylation	4785900	4890700	4366300	4.68097e+06	277502	0.059283	5201700	4730700	5279700	5070700	277093	0.0546458	0.92314	0.177011
Q5T4S7-2|UBR4_HUMAN	Isoform 2 of E3 ubiquitin-protein ligase UBR4 OS=Homo sapiens OX=9606 GN=UBR4	7	26	25	Carbamidomethylation	4785900	4890700	4366300	4.68097e+06	277502	0.059283	5201700	4730700	5279700	5070700	277093	0.0546458	0.92314	0.177011
Q9BWJ5|SF3B5_HUMAN	Splicing factor 3B subunit 5 OS=Homo sapiens OX=9606 GN=SF3B5 PE=1 SV=1	30	2	2	Carbamidomethylation	3329000	2557500	2081000	2.65583e+06	629784	0.237132	3609700	2997800	3656300	3.42127e+06	333713	0.0975408	0.776272	0.177828
Q71UI9|H2AV_HUMAN	Histone H2A.V OS=Homo sapiens OX=9606 GN=H2AZ2 PE=1 SV=3	24	3	2		90612000	91896000	79731000	87413000	6.68371e+06	0.0764613	98631000	90898000	96847000	9.54587e+07	3.11228e+06	0.0326034	0.915716	0.177828
P0C0S5|H2AZ_HUMAN	Histone H2A.Z OS=Homo sapiens OX=9606 GN=H2AZ1 PE=1 SV=2	24	3	2		90612000	91896000	79731000	87413000	6.68371e+06	0.0764613	98631000	90898000	96847000	9.54587e+07	3.11228e+06	0.0326034	0.915716	0.177828
Q02750|MP2K1_HUMAN	Dual specificity mitogen-activated protein kinase kinase 1 OS=Homo sapiens OX=9606 GN=MAP2K1 PE=1 SV=2	23	6	3	Carbamidomethylation	10160000	10894000	9931500	10328500	502887	0.0486893	11076000	10470000	11358000	10968000	445093	0.0405811	0.941694	0.177828
Q68EM7-2|RHG17_HUMAN	Isoform 2 of Rho GTPase-activating protein 17 OS=Homo sapiens OX=9606 GN=ARHGAP17	3	2	2	Carbamidomethylation	1072000	1098600	1222300	1.13097e+06	80207.4	0.0709193	1081600	1058100	978930	1.03954e+06	41404.9	0.0398299	1.08795	0.178238
Q68EM7-6|RHG17_HUMAN	Isoform 6 of Rho GTPase-activating protein 17 OS=Homo sapiens OX=9606 GN=ARHGAP17	3	2	2	Carbamidomethylation	1072000	1098600	1222300	1.13097e+06	80207.4	0.0709193	1081600	1058100	978930	1.03954e+06	41404.9	0.0398299	1.08795	0.178238
Q68EM7-5|RHG17_HUMAN	Isoform 5 of Rho GTPase-activating protein 17 OS=Homo sapiens OX=9606 GN=ARHGAP17	3	2	2	Carbamidomethylation	1072000	1098600	1222300	1.13097e+06	80207.4	0.0709193	1081600	1058100	978930	1.03954e+06	41404.9	0.0398299	1.08795	0.178238
Q68EM7|RHG17_HUMAN	Rho GTPase-activating protein 17 OS=Homo sapiens OX=9606 GN=ARHGAP17 PE=1 SV=1	3	2	2	Carbamidomethylation	1072000	1098600	1222300	1.13097e+06	80207.4	0.0709193	1081600	1058100	978930	1.03954e+06	41404.9	0.0398299	1.08795	0.178238
P42765|THIM_HUMAN	3-ketoacyl-CoA thiolase mitochondrial OS=Homo sapiens OX=9606 GN=ACAA2 PE=1 SV=2	64	17	17	Carbamidomethylation	45862000	47988000	42369000	4.54063e+07	2.83708e+06	0.062482	50409000	47019000	48826000	4.87513e+07	1.0224e+06	0.0209717	0.931386	0.178238
O75947|ATP5H_HUMAN	ATP synthase subunit d mitochondrial OS=Homo sapiens OX=9606 GN=ATP5PD PE=1 SV=3	42	5	5	Carbamidomethylation	45895000	45739000	41572000	44402000	2.45209e+06	0.0552248	47884000	45563000	48533000	4.73267e+07	1.49369e+06	0.0315613	0.938203	0.178649
Q9BWF3|RBM4_HUMAN	RNA-binding protein 4 OS=Homo sapiens OX=9606 GN=RBM4 PE=1 SV=1	32	9	1	Carbamidomethylation	3277800	3734300	3175000	3395700	297707	0.0876717	3845800	3584900	3774500	3.73507e+06	100044	0.0267851	0.90914	0.179061
Q7Z2W9|RM21_HUMAN	39S ribosomal protein L21 mitochondrial OS=Homo sapiens OX=9606 GN=MRPL21 PE=1 SV=2	10	2	2	Carbamidomethylation	3872300	4171000	3704000	3.91577e+06	236515	0.0604006	4067600	4171500	4323700	4187600	83613.5	0.0199669	0.935086	0.179473
P51784|UBP11_HUMAN	Ubiquitin carboxyl-terminal hydrolase 11 OS=Homo sapiens OX=9606 GN=USP11 PE=1 SV=3	4	2	2		410200	454160	444580	436313	23116.5	0.0529815	438200	487720	512370	479430	17133.7	0.0357377	0.910067	0.179473
P62753|RS6_HUMAN	40S ribosomal protein S6 OS=Homo sapiens OX=9606 GN=RPS6 PE=1 SV=1	31	7	7	Carbamidomethylation	155410000	157700000	142390000	1.51833e+08	8.25793e+06	0.0543881	166310000	154800000	164670000	1.61927e+08	5.09464e+06	0.0314626	0.937667	0.179473
O43156|TTI1_HUMAN	TELO2-interacting protein 1 homolog OS=Homo sapiens OX=9606 GN=TTI1 PE=1 SV=3	3	2	2	Carbamidomethylation	1191600	1100500	957040	1.08305e+06	118250	0.109183	1186900	1255100	1233200	1.22507e+06	15533.6	0.0126798	0.884072	0.179887
P30536|TSPO_HUMAN	Translocator protein OS=Homo sapiens OX=9606 GN=TSPO PE=1 SV=3	18	3	3	Carbamidomethylation	10340000	11465000	9365200	1.03901e+07	1.05079e+06	0.101135	11742000	11000000	12110000	1.16173e+07	556166	0.0478738	0.894359	0.179887
O95373|IPO7_HUMAN	Importin-7 OS=Homo sapiens OX=9606 GN=IPO7 PE=1 SV=1	22	17	17	Carbamidomethylation	48926000	47811000	43934000	4.68903e+07	2.62026e+06	0.0558805	51644000	47943000	50595000	5.00607e+07	1.40256e+06	0.0280173	0.93667	0.179887
Q9UKV3|ACINU_HUMAN	Apoptotic chromatin condensation inducer in the nucleus OS=Homo sapiens OX=9606 GN=ACIN1 PE=1 SV=2	21	21	21	Carbamidomethylation	18655000	16517000	16658000	1.72767e+07	1.19575e+06	0.0692119	19352000	17556000	19430000	1.87793e+07	951471	0.0506659	0.919983	0.179887
O00625|PIR_HUMAN	Pirin OS=Homo sapiens OX=9606 GN=PIR PE=1 SV=1	12	2	2		2428800	2522300	2033800	2328300	259294	0.111366	2269300	1903300	1823700	1.99877e+06	87653.1	0.0438536	1.16487	0.180302
Q9Y570|PPME1_HUMAN	Protein phosphatase methylesterase 1 OS=Homo sapiens OX=9606 GN=PPME1 PE=1 SV=3	18	6	6	Carbamidomethylation	6793900	6816100	6553900	6721300	145397	0.0216323	6944800	6773800	7224300	6.98097e+06	225492	0.0323009	0.962804	0.180302
Q9Y570-4|PPME1_HUMAN	Isoform 4 of Protein phosphatase methylesterase 1 OS=Homo sapiens OX=9606 GN=PPME1	17	6	6	Carbamidomethylation	6793900	6816100	6553900	6721300	145397	0.0216323	6944800	6773800	7224300	6.98097e+06	225492	0.0323009	0.962804	0.180302
P09132|SRP19_HUMAN	Signal recognition particle 19 kDa protein OS=Homo sapiens OX=9606 GN=SRP19 PE=1 SV=3	28	2	2	Carbamidomethylation	811430	806660	799200	805763	6164.11	0.00765002	648680	547410	784840	660310	118762	0.179859	1.22028	0.181134
P20339-2|RAB5A_HUMAN	Isoform 2 of Ras-related protein Rab-5A OS=Homo sapiens OX=9606 GN=RAB5A	24	3	2		3975500	3853700	3647100	3.82543e+06	166015	0.0433976	3371800	3789000	3553500	3.57143e+06	131096	0.0367069	1.07112	0.181134
P20339|RAB5A_HUMAN	Ras-related protein Rab-5A OS=Homo sapiens OX=9606 GN=RAB5A PE=1 SV=2	23	3	2		3975500	3853700	3647100	3.82543e+06	166015	0.0433976	3371800	3789000	3553500	3.57143e+06	131096	0.0367069	1.07112	0.181134
P62826|RAN_HUMAN	GTP-binding nuclear protein Ran OS=Homo sapiens OX=9606 GN=RAN PE=1 SV=3	19	4	4	Carbamidomethylation; Acetylation (Protein N-term)	384590000	389460000	347730000	3.73927e+08	2.28173e+07	0.0610207	415800000	381630000	408870000	402100000	1.41826e+07	0.0352712	0.929935	0.181134
Q8WWM7|ATX2L_HUMAN	Ataxin-2-like protein OS=Homo sapiens OX=9606 GN=ATXN2L PE=1 SV=2	14	10	10		12661000	12081000	11685000	1.21423e+07	490882	0.0404273	12284000	12837000	13191000	1.27707e+07	225978	0.0176951	0.950799	0.181134
Q02127|PYRD_HUMAN	Dihydroorotate dehydrogenase (quinone) mitochondrial OS=Homo sapiens OX=9606 GN=DHODH PE=1 SV=3	12	3	3		1356200	1384900	1136800	1.29263e+06	135716	0.104992	1706400	1314300	1539700	1.52013e+06	124870	0.0821442	0.850342	0.181552
Q9UJ83-2|HACL1_HUMAN	Isoform 2 of 2-hydroxyacyl-CoA lyase 1 OS=Homo sapiens OX=9606 GN=HACL1	7	3	3	Carbamidomethylation	2416700	1931800	2007300	2118600	260908	0.123151	2596600	2465400	2218600	2.42687e+06	132772	0.0547091	0.872978	0.181552
Q9UJ83|HACL1_HUMAN	2-hydroxyacyl-CoA lyase 1 OS=Homo sapiens OX=9606 GN=HACL1 PE=1 SV=2	6	3	3	Carbamidomethylation	2416700	1931800	2007300	2118600	260908	0.123151	2596600	2465400	2218600	2.42687e+06	132772	0.0547091	0.872978	0.181552
O00231|PSD11_HUMAN	26S proteasome non-ATPase regulatory subunit 11 OS=Homo sapiens OX=9606 GN=PSMD11 PE=1 SV=3	36	14	14	Acetylation (Protein N-term); Oxidation (M)	22633000	22192000	21625000	22150000	505311	0.0228131	23018000	22320000	24072000	2.31367e+07	876670	0.0378909	0.957355	0.181552
O00231-2|PSD11_HUMAN	Isoform 2 of 26S proteasome non-ATPase regulatory subunit 11 OS=Homo sapiens OX=9606 GN=PSMD11	36	14	14	Acetylation (Protein N-term); Oxidation (M)	22633000	22192000	21625000	22150000	505311	0.0228131	23018000	22320000	24072000	2.31367e+07	876670	0.0378909	0.957355	0.181552
Q9BXB5-2|OSB10_HUMAN	Isoform 2 of Oxysterol-binding protein-related protein 10 OS=Homo sapiens OX=9606 GN=OSBPL10	4	2	2	Carbamidomethylation	307260	283070	304220	298183	13176.5	0.0441892	274180	239570	289820	267857	25191.2	0.0940474	1.11322	0.18197
Q9BXB5|OSB10_HUMAN	Oxysterol-binding protein-related protein 10 OS=Homo sapiens OX=9606 GN=OSBPL10 PE=1 SV=2	4	2	2	Carbamidomethylation	307260	283070	304220	298183	13176.5	0.0441892	274180	239570	289820	267857	25191.2	0.0940474	1.11322	0.18197
Q9NX70|MED29_HUMAN	Mediator of RNA polymerase II transcription subunit 29 OS=Homo sapiens OX=9606 GN=MED29 PE=1 SV=1	16	2	2	Carbamidomethylation	552950	474590	428600	485380	62873.3	0.129534	669850	495340	591940	585710	54063.4	0.092304	0.828704	0.18239
P16401|H15_HUMAN	Histone H1.5 OS=Homo sapiens OX=9606 GN=H1-5 PE=1 SV=3	11	2	2	Acetylation (Protein N-term)	30973000	30896000	30149000	3.06727e+07	455140	0.0148386	31723000	31353000	34387000	3.24877e+07	1.53298e+06	0.0471864	0.944133	0.18281
Q15006|EMC2_HUMAN	ER membrane protein complex subunit 2 OS=Homo sapiens OX=9606 GN=EMC2 PE=1 SV=1	12	3	3		3533400	3671700	3425300	3.54347e+06	123508	0.0348552	3720500	3676800	3656600	3.68463e+06	14464.1	0.00392553	0.961688	0.18281
A1L0T0|HACL2_HUMAN	2-hydroxyacyl-CoA lyase 2 OS=Homo sapiens OX=9606 GN=ILVBL PE=1 SV=2	18	6	6	Carbamidomethylation	6472000	6569600	6243900	6428500	167151	0.0260015	7260700	6484000	6821000	6.85523e+06	205165	0.0299282	0.937751	0.18281
P17676-2|CEBPB_HUMAN	Isoform 2 of CCAAT/enhancer-binding protein beta OS=Homo sapiens OX=9606 GN=CEBPB	13	3	3	Carbamidomethylation	4798000	4652000	4146900	4532300	341656	0.0753825	4861800	4950600	5002700	4.93837e+06	34163.4	0.00691796	0.917773	0.183231
P17676|CEBPB_HUMAN	CCAAT/enhancer-binding protein beta OS=Homo sapiens OX=9606 GN=CEBPB PE=1 SV=2	12	3	3	Carbamidomethylation	4798000	4652000	4146900	4532300	341656	0.0753825	4861800	4950600	5002700	4.93837e+06	34163.4	0.00691796	0.917773	0.183231
Q15714-2|T22D1_HUMAN	Isoform 2 of TSC22 domain family protein 1 OS=Homo sapiens OX=9606 GN=TSC22D1	24	3	2		3656300	3459700	2962400	3.35947e+06	357644	0.106459	4333400	3404400	4025600	3.92113e+06	332620	0.0848275	0.856759	0.183231
Q96T88|UHRF1_HUMAN	E3 ubiquitin-protein ligase UHRF1 OS=Homo sapiens OX=9606 GN=UHRF1 PE=1 SV=1	13	8	7	Carbamidomethylation	3096900	3550500	2807500	3.15163e+06	374512	0.118831	3913400	3296900	3617200	3.60917e+06	182650	0.0506074	0.87323	0.183654
Q96T88-2|UHRF1_HUMAN	Isoform 2 of E3 ubiquitin-protein ligase UHRF1 OS=Homo sapiens OX=9606 GN=UHRF1	12	8	7	Carbamidomethylation	3096900	3550500	2807500	3.15163e+06	374512	0.118831	3913400	3296900	3617200	3.60917e+06	182650	0.0506074	0.87323	0.183654
Q9H1E3|NUCKS_HUMAN	Nuclear ubiquitous casein and cyclin-dependent kinase substrate 1 OS=Homo sapiens OX=9606 GN=NUCKS1 PE=1 SV=1	19	4	4		27713000	28063000	31441000	2.90723e+07	2.05878e+06	0.0708157	29182000	33411000	35421000	3.26713e+07	1.4229e+06	0.043552	0.889842	0.184077
O15160|RPAC1_HUMAN	DNA-directed RNA polymerases I and III subunit RPAC1 OS=Homo sapiens OX=9606 GN=POLR1C PE=1 SV=1	29	7	7	Carbamidomethylation	7672300	7747600	7310400	7.57677e+06	233733	0.0308486	7280500	6755000	7438400	7.15797e+06	343526	0.0479921	1.05851	0.184077
Q92973-2|TNPO1_HUMAN	Isoform 2 of Transportin-1 OS=Homo sapiens OX=9606 GN=TNPO1	29	19	16	Carbamidomethylation	35549000	34946000	31685000	34060000	2.07879e+06	0.0610332	39071000	34697000	36853000	3.68737e+07	1.25078e+06	0.0339206	0.923694	0.184502
Q92973|TNPO1_HUMAN	Transportin-1 OS=Homo sapiens OX=9606 GN=TNPO1 PE=1 SV=2	29	19	16	Carbamidomethylation	35549000	34946000	31685000	34060000	2.07879e+06	0.0610332	39071000	34697000	36853000	3.68737e+07	1.25078e+06	0.0339206	0.923694	0.184502
P22234|PUR6_HUMAN	Multifunctional protein ADE2 OS=Homo sapiens OX=9606 GN=PAICS PE=1 SV=3	44	16	16	Carbamidomethylation; Acetylation (Protein N-term)	64716000	64144000	57114000	6.19913e+07	4.23357e+06	0.0682929	67411000	65120000	68176000	6.69023e+07	1.53504e+06	0.0229445	0.926594	0.185353
P07814|SYEP_HUMAN	Bifunctional glutamate/proline--tRNA ligase OS=Homo sapiens OX=9606 GN=EPRS1 PE=1 SV=5	38	47	46	Carbamidomethylation	37219000	36963000	37095000	3.70923e+07	128021	0.00345141	38069000	37094000	38362000	3.78417e+07	637387	0.0168435	0.980198	0.18578
Q9UDY4|DNJB4_HUMAN	DnaJ homolog subfamily B member 4 OS=Homo sapiens OX=9606 GN=DNAJB4 PE=1 SV=1	13	3	2	Carbamidomethylation	740000	752280	583520	691933	94089.3	0.13598	673110	477300	541220	563877	44897.3	0.0796226	1.2271	0.186209
Q12874|SF3A3_HUMAN	Splicing factor 3A subunit 3 OS=Homo sapiens OX=9606 GN=SF3A3 PE=1 SV=1	22	9	9		13493000	13911000	12817000	13407000	552047	0.041176	14422000	13578000	14212000	1.40707e+07	332829	0.0236541	0.952833	0.186209
P28290-2|ITPI2_HUMAN	Isoform 2 of Protein ITPRID2 OS=Homo sapiens OX=9606 GN=ITPRID2	2	2	2		557590	644880	550770	584413	52476.6	0.0897936	480690	559970	532330	524330	18700.2	0.0356649	1.11459	0.187068
P28290|ITPI2_HUMAN	Protein ITPRID2 OS=Homo sapiens OX=9606 GN=ITPRID2 PE=1 SV=3	2	2	2		557590	644880	550770	584413	52476.6	0.0897936	480690	559970	532330	524330	18700.2	0.0356649	1.11459	0.187068
Q9HCD5|NCOA5_HUMAN	Nuclear receptor coactivator 5 OS=Homo sapiens OX=9606 GN=NCOA5 PE=1 SV=2	11	5	5		3945700	4425200	4430400	4267100	278353	0.0652323	4756100	4529100	4477300	4587500	55132.9	0.0120181	0.930158	0.187068
Q8NE86-3|MCU_HUMAN	Isoform 3 of Calcium uniporter protein mitochondrial OS=Homo sapiens OX=9606 GN=MCU	12	3	3		7207900	7086700	6345500	6.88003e+06	466869	0.0678586	8103600	6938300	7708300	7583400	413250	0.054494	0.907249	0.187499
Q8NE86|MCU_HUMAN	Calcium uniporter protein mitochondrial OS=Homo sapiens OX=9606 GN=MCU PE=1 SV=1	10	3	3		7207900	7086700	6345500	6.88003e+06	466869	0.0678586	8103600	6938300	7708300	7583400	413250	0.054494	0.907249	0.187499
O75691|UTP20_HUMAN	Small subunit processome component 20 homolog OS=Homo sapiens OX=9606 GN=UTP20 PE=1 SV=3	3	6	6	Carbamidomethylation	2143700	2568200	2028700	2.24687e+06	284161	0.12647	2575300	2417200	2695600	2562700	139248	0.0543363	0.876758	0.187932
P56181-2|NDUV3_HUMAN	Isoform 2 of NADH dehydrogenase [ubiquinone] flavoprotein 3 mitochondrial OS=Homo sapiens OX=9606 GN=NDUFV3	19	6	6		8063100	8306800	7147300	7.83907e+06	611354	0.0779881	8919100	8174500	8553000	8.54887e+06	217344	0.0254237	0.916971	0.188365
Q9Y6C9|MTCH2_HUMAN	Mitochondrial carrier homolog 2 OS=Homo sapiens OX=9606 GN=MTCH2 PE=1 SV=1	27	8	8	Carbamidomethylation	40290000	41298000	37669000	3.97523e+07	1.87329e+06	0.0471241	43004000	40460000	42352000	4.19387e+07	994733	0.0237188	0.947868	0.188365
Q9NYB0|TE2IP_HUMAN	Telomeric repeat-binding factor 2-interacting protein 1 OS=Homo sapiens OX=9606 GN=TERF2IP PE=1 SV=1	7	3	3		509770	571670	426710	502717	72736.9	0.144688	621540	560920	579830	587430	13651.2	0.0232388	0.85579	0.188799
Q9UG63|ABCF2_HUMAN	ATP-binding cassette sub-family F member 2 OS=Homo sapiens OX=9606 GN=ABCF2 PE=1 SV=2	13	7	7	Carbamidomethylation	11767000	12301000	11147000	1.17383e+07	577534	0.0492007	12372000	12460000	12368000	12400000	46704.7	0.00376651	0.94664	0.189234
Q9UG63-2|ABCF2_HUMAN	Isoform 2 of ATP-binding cassette sub-family F member 2 OS=Homo sapiens OX=9606 GN=ABCF2	13	7	7	Carbamidomethylation	11767000	12301000	11147000	1.17383e+07	577534	0.0492007	12372000	12460000	12368000	12400000	46704.7	0.00376651	0.94664	0.189234
P07900|HS90A_HUMAN	Heat shock protein HSP 90-alpha OS=Homo sapiens OX=9606 GN=HSP90AA1 PE=1 SV=5	42	31	17	Carbamidomethylation	198800000	195000000	182690000	1.92163e+08	8.42128e+06	0.0438236	207590000	194250000	205540000	202460000	5.83602e+06	0.0288255	0.949142	0.189234
P07900-2|HS90A_HUMAN	Isoform 2 of Heat shock protein HSP 90-alpha OS=Homo sapiens OX=9606 GN=HSP90AA1	36	31	17	Carbamidomethylation	198800000	195000000	182690000	1.92163e+08	8.42128e+06	0.0438236	207590000	194250000	205540000	202460000	5.83602e+06	0.0288255	0.949142	0.189234
Q9H6F5|CCD86_HUMAN	Coiled-coil domain-containing protein 86 OS=Homo sapiens OX=9606 GN=CCDC86 PE=1 SV=1	25	6	6	Carbamidomethylation	12208000	11308000	10627000	11381000	793024	0.0696796	13027000	11821000	12103000	12317000	248776	0.0201977	0.924007	0.189671
Q9Y371|SHLB1_HUMAN	Endophilin-B1 OS=Homo sapiens OX=9606 GN=SH3GLB1 PE=1 SV=1	6	2	1		258380	261130	157420	225643	59099.1	0.261914	158080	169270	151270	159540	9009.86	0.056474	1.41434	0.190108
Q9Y371-2|SHLB1_HUMAN	Isoform 2 of Endophilin-B1 OS=Homo sapiens OX=9606 GN=SH3GLB1	6	2	1		258380	261130	157420	225643	59099.1	0.261914	158080	169270	151270	159540	9009.86	0.056474	1.41434	0.190108
P08758|ANXA5_HUMAN	Annexin A5 OS=Homo sapiens OX=9606 GN=ANXA5 PE=1 SV=2	59	15	14	Carbamidomethylation	105070000	103760000	96057000	101629000	4.86974e+06	0.0479169	107610000	103680000	110640000	107310000	3.48108e+06	0.0324395	0.94706	0.190108
Q99622|C10_HUMAN	Protein C10 OS=Homo sapiens OX=9606 GN=C12orf57 PE=1 SV=1	22	2	2	Carbamidomethylation	1044300	1146800	798500	996533	178996	0.179618	1397200	1127600	1140400	1.22173e+06	51055.6	0.0417895	0.815672	0.190546
P60981|DEST_HUMAN	Destrin OS=Homo sapiens OX=9606 GN=DSTN PE=1 SV=3	24	4	3	Carbamidomethylation; Acetylation (Protein N-term)	34851000	34193000	31876000	33640000	1.56269e+06	0.0464535	35282000	34577000	36350000	35403000	887188	0.0250597	0.950202	0.190546
Q9Y676|RT18B_HUMAN	28S ribosomal protein S18b mitochondrial OS=Homo sapiens OX=9606 GN=MRPS18B PE=1 SV=1	23	5	5	Carbamidomethylation	5655300	4680300	4372200	4902600	669813	0.136624	6493700	4922000	6291100	5.90227e+06	705520	0.119534	0.83063	0.190546
P07384|CAN1_HUMAN	Calpain-1 catalytic subunit OS=Homo sapiens OX=9606 GN=CAPN1 PE=1 SV=1	14	9	9	Carbamidomethylation	12577000	12007000	11292000	1.19587e+07	643862	0.0538406	11501000	11136000	11148000	1.12617e+07	69349.6	0.00615802	1.06189	0.190546
Q99613-2|EIF3C_HUMAN	Isoform 2 of Eukaryotic translation initiation factor 3 subunit C OS=Homo sapiens OX=9606 GN=EIF3C	23	17	17	Carbamidomethylation	20551000	21667000	19440000	2.05527e+07	1.1135e+06	0.0541779	22823000	20618000	22968000	2.21363e+07	1.1916e+06	0.0538302	0.928458	0.190985
Q99613|EIF3C_HUMAN	Eukaryotic translation initiation factor 3 subunit C OS=Homo sapiens OX=9606 GN=EIF3C PE=1 SV=1	22	17	17	Carbamidomethylation	20551000	21667000	19440000	2.05527e+07	1.1135e+06	0.0541779	22823000	20618000	22968000	2.21363e+07	1.1916e+06	0.0538302	0.928458	0.190985
Q07812-5|BAX_HUMAN	Isoform Epsilon of Apoptosis regulator BAX OS=Homo sapiens OX=9606 GN=BAX	20	2	2		2647200	2842200	1960900	2.48343e+06	462912	0.1864	2978200	3289800	2868200	3045400	211691	0.0695116	0.81547	0.191426
Q07812-8|BAX_HUMAN	Isoform Sigma of Apoptosis regulator BAX OS=Homo sapiens OX=9606 GN=BAX	18	2	2		2647200	2842200	1960900	2.48343e+06	462912	0.1864	2978200	3289800	2868200	3045400	211691	0.0695116	0.81547	0.191426
Q07812|BAX_HUMAN	Apoptosis regulator BAX OS=Homo sapiens OX=9606 GN=BAX PE=1 SV=1	17	2	2		2647200	2842200	1960900	2.48343e+06	462912	0.1864	2978200	3289800	2868200	3045400	211691	0.0695116	0.81547	0.191426
Q07812-2|BAX_HUMAN	Isoform Beta of Apoptosis regulator BAX OS=Homo sapiens OX=9606 GN=BAX	15	2	2		2647200	2842200	1960900	2.48343e+06	462912	0.1864	2978200	3289800	2868200	3045400	211691	0.0695116	0.81547	0.191426
P42126-2|ECI1_HUMAN	Isoform 2 of Enoyl-CoA delta isomerase 1 mitochondrial OS=Homo sapiens OX=9606 GN=ECI1	13	3	3		14066000	13395000	11250000	1.29037e+07	1.47089e+06	0.11399	14946000	13912000	14967000	1.46083e+07	536431	0.0367209	0.883309	0.191426
P42126|ECI1_HUMAN	Enoyl-CoA delta isomerase 1 mitochondrial OS=Homo sapiens OX=9606 GN=ECI1 PE=1 SV=1	12	3	3		14066000	13395000	11250000	1.29037e+07	1.47089e+06	0.11399	14946000	13912000	14967000	1.46083e+07	536431	0.0367209	0.883309	0.191426
Q92615|LAR4B_HUMAN	La-related protein 4B OS=Homo sapiens OX=9606 GN=LARP4B PE=1 SV=3	8	4	4	Carbamidomethylation	1565500	1960700	1422000	1649400	278978	0.169139	2127200	1694800	2187300	2003100	248842	0.124229	0.823424	0.191426
Q13155|AIMP2_HUMAN	Aminoacyl tRNA synthase complex-interacting multifunctional protein 2 OS=Homo sapiens OX=9606 GN=AIMP2 PE=1 SV=2	19	4	4	Carbamidomethylation	19507000	16398000	17346000	1.77503e+07	1.59345e+06	0.0897702	18523000	19387000	20802000	1.95707e+07	769431	0.0393155	0.906987	0.191867
Q14684-2|RRP1B_HUMAN	Isoform 2 of Ribosomal RNA processing protein 1 homolog B OS=Homo sapiens OX=9606 GN=RRP1B	19	8	8	Carbamidomethylation	5644700	6195800	5266900	5.70247e+06	467137	0.0819183	6763100	5839600	6286800	6296500	261036	0.0414574	0.905657	0.191867
Q14684|RRP1B_HUMAN	Ribosomal RNA processing protein 1 homolog B OS=Homo sapiens OX=9606 GN=RRP1B PE=1 SV=3	18	8	8	Carbamidomethylation	5644700	6195800	5266900	5.70247e+06	467137	0.0819183	6763100	5839600	6286800	6296500	261036	0.0414574	0.905657	0.191867
P33993|MCM7_HUMAN	DNA replication licensing factor MCM7 OS=Homo sapiens OX=9606 GN=MCM7 PE=1 SV=4	30	17	17	Carbamidomethylation	20397000	20418000	19286000	2.00337e+07	647583	0.0323248	21169000	20157000	21183000	2.08363e+07	521911	0.0250481	0.961478	0.191867
P04843|RPN1_HUMAN	Dolichyl-diphosphooligosaccharide--protein glycosyltransferase subunit 1 OS=Homo sapiens OX=9606 GN=RPN1 PE=1 SV=1	31	17	17	Carbamidomethylation	32815000	33398000	30300000	32171000	1.64635e+06	0.0511748	34747000	32452000	36024000	3.44077e+07	1.78868e+06	0.0519851	0.934995	0.191867
Q14696|MESD_HUMAN	LRP chaperone MESD OS=Homo sapiens OX=9606 GN=MESD PE=1 SV=2	37	7	6	Carbamidomethylation	18350000	19353000	17171000	1.82913e+07	1.09218e+06	0.0597104	21135000	18928000	19191000	1.97513e+07	420520	0.0212907	0.926081	0.192309
P60228|EIF3E_HUMAN	Eukaryotic translation initiation factor 3 subunit E OS=Homo sapiens OX=9606 GN=EIF3E PE=1 SV=1	26	11	11	Acetylation (Protein N-term)	17429000	17066000	15804000	1.67663e+07	852940	0.0508722	18567000	16832000	19948000	18449000	1.55837e+06	0.0844692	0.908794	0.192309
P62913-2|RL11_HUMAN	Isoform 2 of 60S ribosomal protein L11 OS=Homo sapiens OX=9606 GN=RPL11	17	4	4	Carbamidomethylation	124790000	118470000	132540000	1.25267e+08	7.0471e+06	0.0562568	128820000	149540000	132920000	1.37093e+08	8.64639e+06	0.0630694	0.913733	0.192752
P62913|RL11_HUMAN	60S ribosomal protein L11 OS=Homo sapiens OX=9606 GN=RPL11 PE=1 SV=2	17	4	4	Carbamidomethylation	124790000	118470000	132540000	1.25267e+08	7.0471e+06	0.0562568	128820000	149540000	132920000	1.37093e+08	8.64639e+06	0.0630694	0.913733	0.192752
Q12905|ILF2_HUMAN	Interleukin enhancer-binding factor 2 OS=Homo sapiens OX=9606 GN=ILF2 PE=1 SV=2	42	10	10	Carbamidomethylation	38486000	37498000	39295000	3.84263e+07	899985	0.023421	33750000	36848000	37705000	36101000	802628	0.0222329	1.06441	0.192752
Q13418-3|ILK_HUMAN	Isoform 3 of Integrin-linked protein kinase OS=Homo sapiens OX=9606 GN=ILK	10	2	2		1063500	988560	762660	938240	156605	0.166914	1105200	1101800	1172100	1.12637e+06	35677.1	0.0316745	0.832979	0.193197
Q13418-2|ILK_HUMAN	Isoform 2 of Integrin-linked protein kinase OS=Homo sapiens OX=9606 GN=ILK	8	2	2		1063500	988560	762660	938240	156605	0.166914	1105200	1101800	1172100	1.12637e+06	35677.1	0.0316745	0.832979	0.193197
Q13418|ILK_HUMAN	Integrin-linked protein kinase OS=Homo sapiens OX=9606 GN=ILK PE=1 SV=2	7	2	2		1063500	988560	762660	938240	156605	0.166914	1105200	1101800	1172100	1.12637e+06	35677.1	0.0316745	0.832979	0.193197
Q08945|SSRP1_HUMAN	FACT complex subunit SSRP1 OS=Homo sapiens OX=9606 GN=SSRP1 PE=1 SV=1	17	11	11	Carbamidomethylation; Acetylation (Protein N-term)	35675000	35425000	33406000	3.48353e+07	1.24413e+06	0.0357147	36443000	35721000	36477000	3.62137e+07	383754	0.0105969	0.961939	0.193197
P08962-3|CD63_HUMAN	Isoform 3 of CD63 antigen OS=Homo sapiens OX=9606 GN=CD63	12	2	2		8935800	7533800	6156800	7.54213e+06	1.38952e+06	0.184234	9248600	8406200	9754900	9.13657e+06	675125	0.0738926	0.825489	0.193642
P08962-2|CD63_HUMAN	Isoform 2 of CD63 antigen OS=Homo sapiens OX=9606 GN=CD63	8	2	2		8935800	7533800	6156800	7.54213e+06	1.38952e+06	0.184234	9248600	8406200	9754900	9.13657e+06	675125	0.0738926	0.825489	0.193642
P08962|CD63_HUMAN	CD63 antigen OS=Homo sapiens OX=9606 GN=CD63 PE=1 SV=2	8	2	2		8935800	7533800	6156800	7.54213e+06	1.38952e+06	0.184234	9248600	8406200	9754900	9.13657e+06	675125	0.0738926	0.825489	0.193642
Q8TBC4-2|UBA3_HUMAN	Isoform 2 of NEDD8-activating enzyme E1 catalytic subunit OS=Homo sapiens OX=9606 GN=UBA3	23	6	6	Carbamidomethylation	3600300	3358400	3484300	3481000	120984	0.0347555	3521600	3637400	3865400	3674800	122278	0.0332747	0.947262	0.193642
Q8TBC4|UBA3_HUMAN	NEDD8-activating enzyme E1 catalytic subunit OS=Homo sapiens OX=9606 GN=UBA3 PE=1 SV=2	22	6	6	Carbamidomethylation	3600300	3358400	3484300	3481000	120984	0.0347555	3521600	3637400	3865400	3674800	122278	0.0332747	0.947262	0.193642
P61978-3|HNRPK_HUMAN	Isoform 3 of Heterogeneous nuclear ribonucleoprotein K OS=Homo sapiens OX=9606 GN=HNRNPK	48	17	1	Carbamidomethylation	12410000	12118000	11560000	1.20293e+07	431881	0.0359023	12135000	12617000	12980000	1.25773e+07	221917	0.0176442	0.95643	0.193642
Q92522|H1X_HUMAN	Histone H1.10 OS=Homo sapiens OX=9606 GN=H1-10 PE=1 SV=1	36	8	8	Acetylation (Protein N-term)	83149000	80191000	75605000	7.96483e+07	3.80116e+06	0.0477243	84704000	80789000	86998000	8.41637e+07	3.10842e+06	0.036933	0.946351	0.194089
Q9UHQ9|NB5R1_HUMAN	NADH-cytochrome b5 reductase 1 OS=Homo sapiens OX=9606 GN=CYB5R1 PE=1 SV=1	16	4	4	Carbamidomethylation	5539800	5610200	5116500	5.42217e+06	267045	0.0492506	5704200	5588900	6448300	5913800	433939	0.0733774	0.916867	0.194536
Q14566|MCM6_HUMAN	DNA replication licensing factor MCM6 OS=Homo sapiens OX=9606 GN=MCM6 PE=1 SV=1	30	21	21	Carbamidomethylation; Acetylation (Protein N-term)	23651000	23551000	21432000	22878000	1.25327e+06	0.0547806	25491000	23103000	24859000	2.44843e+07	924842	0.0377728	0.934393	0.194536
P32119|PRDX2_HUMAN	Peroxiredoxin-2 OS=Homo sapiens OX=9606 GN=PRDX2 PE=1 SV=5	51	9	8	Carbamidomethylation	181120000	185350000	172860000	1.79777e+08	6.35244e+06	0.0353351	198350000	180010000	192130000	1.90163e+08	6.50452e+06	0.0342049	0.94538	0.194984
Q96AC1|FERM2_HUMAN	Fermitin family homolog 2 OS=Homo sapiens OX=9606 GN=FERMT2 PE=1 SV=1	21	11	10	Carbamidomethylation	9762700	8990600	8835600	9196300	496601	0.0540001	10900000	9381500	9819400	1.00336e+07	332398	0.0331284	0.916547	0.194984
Q96AC1-3|FERM2_HUMAN	Isoform 3 of Fermitin family homolog 2 OS=Homo sapiens OX=9606 GN=FERMT2	21	11	10	Carbamidomethylation	9762700	8990600	8835600	9196300	496601	0.0540001	10900000	9381500	9819400	1.00336e+07	332398	0.0331284	0.916547	0.194984
P12814|ACTN1_HUMAN	Alpha-actinin-1 OS=Homo sapiens OX=9606 GN=ACTN1 PE=1 SV=2	39	29	20	Carbamidomethylation	32392000	32242000	28879000	31171000	1.98635e+06	0.0637242	34124000	31550000	35798000	33824000	2.12576e+06	0.0628478	0.921565	0.194984
O94906|PRP6_HUMAN	Pre-mRNA-processing factor 6 OS=Homo sapiens OX=9606 GN=PRPF6 PE=1 SV=1	10	8	8	Carbamidomethylation	7267000	7565100	6620400	7.15083e+06	482945	0.0675368	7654200	7484300	7919900	7.68613e+06	217995	0.0283621	0.930355	0.195434
Q9Y4L1|HYOU1_HUMAN	Hypoxia up-regulated protein 1 OS=Homo sapiens OX=9606 GN=HYOU1 PE=1 SV=1	25	17	17	Carbamidomethylation	20078000	21371000	18752000	20067000	1.30953e+06	0.0652581	23028000	20842000	21107000	21659000	416817	0.0192445	0.926497	0.195434
P11532-9|DMD_HUMAN	Isoform 16 of Dystrophin OS=Homo sapiens OX=9606 GN=DMD	8	3	3	Carbamidomethylation	1049800	1162400	825860	1.01269e+06	171312	0.169166	1309100	1061700	1302200	1.22433e+06	122714	0.10023	0.827133	0.195884
P11532-8|DMD_HUMAN	Isoform 13 of Dystrophin OS=Homo sapiens OX=9606 GN=DMD	7	3	3	Carbamidomethylation	1049800	1162400	825860	1.01269e+06	171312	0.169166	1309100	1061700	1302200	1.22433e+06	122714	0.10023	0.827133	0.195884
P11532-7|DMD_HUMAN	Isoform 12 of Dystrophin OS=Homo sapiens OX=9606 GN=DMD	7	3	3	Carbamidomethylation	1049800	1162400	825860	1.01269e+06	171312	0.169166	1309100	1061700	1302200	1.22433e+06	122714	0.10023	0.827133	0.195884
P11532-5|DMD_HUMAN	Isoform 15 of Dystrophin OS=Homo sapiens OX=9606 GN=DMD	7	3	3	Carbamidomethylation	1049800	1162400	825860	1.01269e+06	171312	0.169166	1309100	1061700	1302200	1.22433e+06	122714	0.10023	0.827133	0.195884
P11532-6|DMD_HUMAN	Isoform 14 of Dystrophin OS=Homo sapiens OX=9606 GN=DMD	6	3	3	Carbamidomethylation	1049800	1162400	825860	1.01269e+06	171312	0.169166	1309100	1061700	1302200	1.22433e+06	122714	0.10023	0.827133	0.195884
P11532-17|DMD_HUMAN	Isoform 11 of Dystrophin OS=Homo sapiens OX=9606 GN=DMD	4	3	3	Carbamidomethylation	1049800	1162400	825860	1.01269e+06	171312	0.169166	1309100	1061700	1302200	1.22433e+06	122714	0.10023	0.827133	0.195884
P11532-13|DMD_HUMAN	Isoform 7 of Dystrophin OS=Homo sapiens OX=9606 GN=DMD	4	3	3	Carbamidomethylation	1049800	1162400	825860	1.01269e+06	171312	0.169166	1309100	1061700	1302200	1.22433e+06	122714	0.10023	0.827133	0.195884
P11532-16|DMD_HUMAN	Isoform 10 of Dystrophin OS=Homo sapiens OX=9606 GN=DMD	4	3	3	Carbamidomethylation	1049800	1162400	825860	1.01269e+06	171312	0.169166	1309100	1061700	1302200	1.22433e+06	122714	0.10023	0.827133	0.195884
P11532-12|DMD_HUMAN	Isoform 6 of Dystrophin OS=Homo sapiens OX=9606 GN=DMD	3	3	3	Carbamidomethylation	1049800	1162400	825860	1.01269e+06	171312	0.169166	1309100	1061700	1302200	1.22433e+06	122714	0.10023	0.827133	0.195884
P11532-15|DMD_HUMAN	Isoform 9 of Dystrophin OS=Homo sapiens OX=9606 GN=DMD	3	3	3	Carbamidomethylation	1049800	1162400	825860	1.01269e+06	171312	0.169166	1309100	1061700	1302200	1.22433e+06	122714	0.10023	0.827133	0.195884
P11532-14|DMD_HUMAN	Isoform 8 of Dystrophin OS=Homo sapiens OX=9606 GN=DMD	3	3	3	Carbamidomethylation	1049800	1162400	825860	1.01269e+06	171312	0.169166	1309100	1061700	1302200	1.22433e+06	122714	0.10023	0.827133	0.195884
P11532-3|DMD_HUMAN	Isoform 5 of Dystrophin OS=Homo sapiens OX=9606 GN=DMD	2	3	3	Carbamidomethylation	1049800	1162400	825860	1.01269e+06	171312	0.169166	1309100	1061700	1302200	1.22433e+06	122714	0.10023	0.827133	0.195884
P11532-2|DMD_HUMAN	Isoform 4 of Dystrophin OS=Homo sapiens OX=9606 GN=DMD	2	3	3	Carbamidomethylation	1049800	1162400	825860	1.01269e+06	171312	0.169166	1309100	1061700	1302200	1.22433e+06	122714	0.10023	0.827133	0.195884
P11532-4|DMD_HUMAN	Isoform 2 of Dystrophin OS=Homo sapiens OX=9606 GN=DMD	1	3	3	Carbamidomethylation	1049800	1162400	825860	1.01269e+06	171312	0.169166	1309100	1061700	1302200	1.22433e+06	122714	0.10023	0.827133	0.195884
P11532-11|DMD_HUMAN	Isoform 3 of Dystrophin OS=Homo sapiens OX=9606 GN=DMD	1	3	3	Carbamidomethylation	1049800	1162400	825860	1.01269e+06	171312	0.169166	1309100	1061700	1302200	1.22433e+06	122714	0.10023	0.827133	0.195884
P11532|DMD_HUMAN	Dystrophin OS=Homo sapiens OX=9606 GN=DMD PE=1 SV=3	1	3	3	Carbamidomethylation	1049800	1162400	825860	1.01269e+06	171312	0.169166	1309100	1061700	1302200	1.22433e+06	122714	0.10023	0.827133	0.195884
P62805|H4_HUMAN	Histone H4 OS=Homo sapiens OX=9606 GN=H4C1 PE=1 SV=2	34	7	7		1661300000	1505500000	1556800000	1.57453e+09	7.93994e+07	0.0504273	1656900000	1633700000	1690300000	1660300000	2.8317e+07	0.0170554	0.948343	0.195884
Q15149-4|PLEC_HUMAN	Isoform 4 of Plectin OS=Homo sapiens OX=9606 GN=PLEC	37	138	1	Carbamidomethylation	4754900	4640900	4118600	4504800	339281	0.0753155	5238500	4674500	4830200	4914400	121713	0.0247666	0.916653	0.195884
Q15418-4|KS6A1_HUMAN	Isoform 4 of Ribosomal protein S6 kinase alpha-1 OS=Homo sapiens OX=9606 GN=RPS6KA1	16	7	5	Carbamidomethylation	3849700	3626800	3607500	3.69467e+06	134609	0.0364334	3989300	3698200	4190100	3959200	246103	0.0621599	0.933185	0.196336
Q15418|KS6A1_HUMAN	Ribosomal protein S6 kinase alpha-1 OS=Homo sapiens OX=9606 GN=RPS6KA1 PE=1 SV=2	16	7	5	Carbamidomethylation	3849700	3626800	3607500	3.69467e+06	134609	0.0364334	3989300	3698200	4190100	3959200	246103	0.0621599	0.933185	0.196336
Q15418-2|KS6A1_HUMAN	Isoform 2 of Ribosomal protein S6 kinase alpha-1 OS=Homo sapiens OX=9606 GN=RPS6KA1	15	7	5	Carbamidomethylation	3849700	3626800	3607500	3.69467e+06	134609	0.0364334	3989300	3698200	4190100	3959200	246103	0.0621599	0.933185	0.196336
P62191|PRS4_HUMAN	26S proteasome regulatory subunit 4 OS=Homo sapiens OX=9606 GN=PSMC1 PE=1 SV=1	31	10	9	Carbamidomethylation	33212000	32948000	30013000	3.20577e+07	1.77565e+06	0.0553891	35484000	32558000	34508000	3.41833e+07	1.0448e+06	0.0305645	0.937816	0.196336
Q96DG6|CMBL_HUMAN	Carboxymethylenebutenolidase homolog OS=Homo sapiens OX=9606 GN=CMBL PE=1 SV=1	27	7	7	Carbamidomethylation; Acetylation (Protein N-term)	36878000	32249000	26543000	31890000	5.17684e+06	0.162334	39751000	35020000	38528000	3.77663e+07	1.8452e+06	0.0488583	0.844403	0.197242
Q9NQ88|TIGAR_HUMAN	Fructose-2 6-bisphosphatase TIGAR OS=Homo sapiens OX=9606 GN=TIGAR PE=1 SV=1	24	4	4	Carbamidomethylation	3399400	3320700	2709200	3143100	377823	0.120207	3894300	3264900	3656500	3.60523e+06	212840	0.0590364	0.871816	0.197697
Q96DI7|SNR40_HUMAN	U5 small nuclear ribonucleoprotein 40 kDa protein OS=Homo sapiens OX=9606 GN=SNRNP40 PE=1 SV=1	32	7	7	Carbamidomethylation	18851000	8460700	7650400	1.1654e+07	6.24591e+06	0.535944	6325300	5894100	6462800	6227400	285751	0.0458861	1.87141	0.197697
P57088|TMM33_HUMAN	Transmembrane protein 33 OS=Homo sapiens OX=9606 GN=TMEM33 PE=1 SV=2	13	3	3		14321000	13896000	12609000	1.36087e+07	891435	0.0655049	14914000	14239000	14621000	1.45913e+07	212502	0.0145636	0.932654	0.198153
P28062-2|PSB8_HUMAN	Isoform 2 of Proteasome subunit beta type-8 OS=Homo sapiens OX=9606 GN=PSMB8	17	4	4		7780800	7863500	7285600	7643300	312525	0.0408887	7969500	7968800	8036300	7.99153e+06	34344.1	0.00429756	0.956425	0.198153
P28062|PSB8_HUMAN	Proteasome subunit beta type-8 OS=Homo sapiens OX=9606 GN=PSMB8 PE=1 SV=3	16	4	4		7780800	7863500	7285600	7643300	312525	0.0408887	7969500	7968800	8036300	7.99153e+06	34344.1	0.00429756	0.956425	0.198153
Q9UBQ0|VPS29_HUMAN	Vacuolar protein sorting-associated protein 29 OS=Homo sapiens OX=9606 GN=VPS29 PE=1 SV=1	23	4	4	Carbamidomethylation	26997000	26347000	24044000	25796000	1.55169e+06	0.0601525	28936000	26101000	28137000	2.77247e+07	1.07638e+06	0.038824	0.930435	0.198153
Q9UBQ0-2|VPS29_HUMAN	Isoform 2 of Vacuolar protein sorting-associated protein 29 OS=Homo sapiens OX=9606 GN=VPS29	22	4	4	Carbamidomethylation	26997000	26347000	24044000	25796000	1.55169e+06	0.0601525	28936000	26101000	28137000	2.77247e+07	1.07638e+06	0.038824	0.930435	0.198153
Q9Y3I0|RTCB_HUMAN	RNA-splicing ligase RtcB homolog OS=Homo sapiens OX=9606 GN=RTCB PE=1 SV=1	19	8	8		20461000	19643000	19189000	1.97643e+07	644622	0.0326154	21834000	19661000	21811000	21102000	1.09557e+06	0.0519179	0.936609	0.198153
Q9UQE7|SMC3_HUMAN	Structural maintenance of chromosomes protein 3 OS=Homo sapiens OX=9606 GN=SMC3 PE=1 SV=2	23	23	23		8890700	9266600	10371000	9.50943e+06	769447	0.080914	10338000	12554000	9930400	10940800	1.32329e+06	0.12095	0.869172	0.198153
Q8WZ82|OVCA2_HUMAN	Esterase OVCA2 OS=Homo sapiens OX=9606 GN=OVCA2 PE=1 SV=1	9	2	2	Carbamidomethylation	1398000	1172700	1079900	1.21687e+06	163585	0.134431	1721200	1238200	1465100	1.47483e+06	133899	0.0907893	0.825088	0.198609
Q96GQ7|DDX27_HUMAN	Probable ATP-dependent RNA helicase DDX27 OS=Homo sapiens OX=9606 GN=DDX27 PE=1 SV=2	16	10	10	Carbamidomethylation	8114200	7998700	7444600	7852500	357941	0.0455831	9331700	11612000	8061200	9668300	1.77806e+06	0.183906	0.81219	0.198609
O43402|EMC8_HUMAN	ER membrane protein complex subunit 8 OS=Homo sapiens OX=9606 GN=EMC8 PE=1 SV=1	12	2	2		1676100	1698100	1495900	1.62337e+06	110936	0.068337	1484500	1196700	1544300	1408500	175179	0.124373	1.15255	0.199067
Q9ULC4|MCTS1_HUMAN	Malignant T-cell-amplified sequence 1 OS=Homo sapiens OX=9606 GN=MCTS1 PE=1 SV=1	20	2	2	Carbamidomethylation	4231200	3868600	4304500	4.13477e+06	233403	0.0564488	3598500	3252200	4120900	3657200	434680	0.118856	1.13058	0.199067
Q9ULC4-3|MCTS1_HUMAN	Isoform 3 of Malignant T-cell-amplified sequence 1 OS=Homo sapiens OX=9606 GN=MCTS1	20	2	2	Carbamidomethylation	4231200	3868600	4304500	4.13477e+06	233403	0.0564488	3598500	3252200	4120900	3657200	434680	0.118856	1.13058	0.199067
P61803|DAD1_HUMAN	Dolichyl-diphosphooligosaccharide--protein glycosyltransferase subunit DAD1 OS=Homo sapiens OX=9606 GN=DAD1 PE=1 SV=3	28	3	3	Acetylation (Protein N-term)	12067000	12268000	10952000	1.17623e+07	708929	0.0602711	12842000	12024000	12819000	1.25617e+07	405654	0.032293	0.936367	0.199067
P62829|RL23_HUMAN	60S ribosomal protein L23 OS=Homo sapiens OX=9606 GN=RPL23 PE=1 SV=1	32	3	3	Carbamidomethylation; Oxidation (M)	218310000	215950000	227330000	220530000	6.00603e+06	0.0272345	219490000	244290000	252820000	2.38867e+08	7.03407e+06	0.0294477	0.923235	0.199067
P09874|PARP1_HUMAN	Poly [ADP-ribose] polymerase 1 OS=Homo sapiens OX=9606 GN=PARP1 PE=1 SV=4	31	27	27	Carbamidomethylation	48567000	49401000	43099000	4.70223e+07	3.4232e+06	0.0727994	52745000	48423000	51516000	5.08947e+07	1.63615e+06	0.0321477	0.923915	0.199067
Q9UJ70|NAGK_HUMAN	N-acetyl-D-glucosamine kinase OS=Homo sapiens OX=9606 GN=NAGK PE=1 SV=4	17	4	4		2918000	2927100	2724500	2.85653e+06	114435	0.0400607	3033300	2876500	3218400	3.04273e+06	170972	0.0561902	0.938805	0.199526
Q9UJ70-2|NAGK_HUMAN	Isoform 2 of N-acetyl-D-glucosamine kinase OS=Homo sapiens OX=9606 GN=NAGK	15	4	4		2918000	2927100	2724500	2.85653e+06	114435	0.0400607	3033300	2876500	3218400	3.04273e+06	170972	0.0561902	0.938805	0.199526
Q9BT73|PSMG3_HUMAN	Proteasome assembly chaperone 3 OS=Homo sapiens OX=9606 GN=PSMG3 PE=1 SV=1	30	2	2		1498400	1429900	1242500	1.39027e+06	132474	0.0952866	1625600	1525600	1466400	1539200	38707.1	0.0251475	0.90324	0.199986
Q14671-2|PUM1_HUMAN	Isoform 2 of Pumilio homolog 1 OS=Homo sapiens OX=9606 GN=PUM1	2	2	2		1049800	1124900	947310	1040670	89146.3	0.0856624	1134000	1185900	1095200	1.13837e+06	45367.5	0.0398532	0.914178	0.199986
Q14671|PUM1_HUMAN	Pumilio homolog 1 OS=Homo sapiens OX=9606 GN=PUM1 PE=1 SV=3	2	2	2		1049800	1124900	947310	1040670	89146.3	0.0856624	1134000	1185900	1095200	1.13837e+06	45367.5	0.0398532	0.914178	0.199986
Q14671-3|PUM1_HUMAN	Isoform 3 of Pumilio homolog 1 OS=Homo sapiens OX=9606 GN=PUM1	2	2	2		1049800	1124900	947310	1040670	89146.3	0.0856624	1134000	1185900	1095200	1.13837e+06	45367.5	0.0398532	0.914178	0.199986
Q15836|VAMP3_HUMAN	Vesicle-associated membrane protein 3 OS=Homo sapiens OX=9606 GN=VAMP3 PE=1 SV=3	45	3	3	Acetylation (Protein N-term)	6661900	6078800	5688100	6.14293e+06	490058	0.0797758	7304900	6265000	6747700	6.77253e+06	286125	0.0422479	0.907036	0.199986
P24928|RPB1_HUMAN	DNA-directed RNA polymerase II subunit RPB1 OS=Homo sapiens OX=9606 GN=POLR2A PE=1 SV=2	4	6	6		2464300	2352900	1962000	2.25973e+06	263792	0.116736	2843700	2313600	2646100	2.60113e+06	180395	0.0693524	0.86875	0.199986
P07195|LDHB_HUMAN	L-lactate dehydrogenase B chain OS=Homo sapiens OX=9606 GN=LDHB PE=1 SV=2	46	13	12	Carbamidomethylation	354990000	351300000	332770000	3.46353e+08	1.19073e+07	0.0343791	350590000	359460000	378990000	3.63013e+08	1.04027e+07	0.0286566	0.954106	0.199986
P43307|SSRA_HUMAN	Translocon-associated protein subunit alpha OS=Homo sapiens OX=9606 GN=SSR1 PE=1 SV=3	14	2	2		6034000	6125600	6796000	6.31853e+06	416027	0.0658423	4440700	5918800	5770600	5376700	280176	0.0521094	1.17517	0.200447
Q96A33-2|CCD47_HUMAN	Isoform 2 of Coiled-coil domain-containing protein 47 OS=Homo sapiens OX=9606 GN=CCDC47	17	6	6	Carbamidomethylation	10030000	9782700	9625400	9812700	203961	0.0207855	9825600	9356400	9193100	9.45837e+06	133810	0.0141472	1.03746	0.201372
Q96A33|CCD47_HUMAN	Coiled-coil domain-containing protein 47 OS=Homo sapiens OX=9606 GN=CCDC47 PE=1 SV=1	17	6	6	Carbamidomethylation	10030000	9782700	9625400	9812700	203961	0.0207855	9825600	9356400	9193100	9.45837e+06	133810	0.0141472	1.03746	0.201372
P60660-2|MYL6_HUMAN	Isoform Smooth muscle of Myosin light polypeptide 6 OS=Homo sapiens OX=9606 GN=MYL6	56	7	5	Carbamidomethylation; Acetylation (Protein N-term); Oxidation (M)	51344000	52323000	45195000	4.96207e+07	3.86387e+06	0.0778682	56256000	51152000	54555000	5.39877e+07	1.82315e+06	0.0337698	0.919111	0.201372
Q8IY81|SPB1_HUMAN	pre-rRNA 2'-O-ribose RNA methyltransferase FTSJ3 OS=Homo sapiens OX=9606 GN=FTSJ3 PE=1 SV=2	22	13	13	Carbamidomethylation	10254000	10666000	9342000	1.00873e+07	677552	0.0671686	11154000	10311000	11084000	1.08497e+07	396359	0.0365319	0.929737	0.201372
P40939|ECHA_HUMAN	Trifunctional enzyme subunit alpha mitochondrial OS=Homo sapiens OX=9606 GN=HADHA PE=1 SV=2	34	18	18	Carbamidomethylation	30756000	32057000	31158000	3.13237e+07	666134	0.0212662	29414000	30047000	31317000	3.02593e+07	680275	0.0224815	1.03517	0.201372
Q969E8|TSR2_HUMAN	Pre-rRNA-processing protein TSR2 homolog OS=Homo sapiens OX=9606 GN=TSR2 PE=1 SV=1	12	2	2	Carbamidomethylation	1644500	1572400	1233200	1.48337e+06	219630	0.148062	1716700	1644000	1843500	1.73473e+06	99885.7	0.0575799	0.855098	0.201837
P28340|DPOD1_HUMAN	DNA polymerase delta catalytic subunit OS=Homo sapiens OX=9606 GN=POLD1 PE=1 SV=2	16	15	14	Carbamidomethylation	5508600	5091200	4618500	5.07277e+06	445336	0.0877896	5583900	5284600	5816600	5561700	266077	0.047841	0.912089	0.201837
Q969X6-2|UTP4_HUMAN	Isoform 2 of U3 small nucleolar RNA-associated protein 4 homolog OS=Homo sapiens OX=9606 GN=UTP4	4	2	2	Carbamidomethylation	2433800	2475300	2221300	2376800	136256	0.0573276	2679500	2529300	2422400	2.54373e+06	66279.3	0.0260559	0.934375	0.202302
Q969X6|UTP4_HUMAN	U3 small nucleolar RNA-associated protein 4 homolog OS=Homo sapiens OX=9606 GN=UTP4 PE=1 SV=1	4	2	2	Carbamidomethylation	2433800	2475300	2221300	2376800	136256	0.0573276	2679500	2529300	2422400	2.54373e+06	66279.3	0.0260559	0.934375	0.202302
Q9H3K6|BOLA2_HUMAN	BolA-like protein 2 OS=Homo sapiens OX=9606 GN=BOLA2 PE=1 SV=1	40	3	3	Acetylation (Protein N-term)	10604000	10536000	8622900	9.92097e+06	1.12467e+06	0.113363	11926000	10376000	11361000	11221000	532893	0.0474907	0.884143	0.202302
P43246|MSH2_HUMAN	DNA mismatch repair protein Msh2 OS=Homo sapiens OX=9606 GN=MSH2 PE=1 SV=1	25	18	18	Carbamidomethylation	16467000	16029000	14849000	1.57817e+07	836876	0.0530284	15874000	17227000	17411000	1.68373e+07	292913	0.0173967	0.937302	0.202302
P06744|G6PI_HUMAN	Glucose-6-phosphate isomerase OS=Homo sapiens OX=9606 GN=GPI PE=1 SV=4	32	18	18		101290000	100910000	97500000	99900000	2.08713e+06	0.0208922	101170000	102380000	108610000	1.04053e+08	3.22429e+06	0.0309869	0.960085	0.202302
P06744-2|G6PI_HUMAN	Isoform 2 of Glucose-6-phosphate isomerase OS=Homo sapiens OX=9606 GN=GPI	32	18	18		101290000	100910000	97500000	99900000	2.08713e+06	0.0208922	101170000	102380000	108610000	1.04053e+08	3.22429e+06	0.0309869	0.960085	0.202302
Q9GZZ1|NAA50_HUMAN	N-alpha-acetyltransferase 50 OS=Homo sapiens OX=9606 GN=NAA50 PE=1 SV=1	47	7	7	Carbamidomethylation	12053000	12025000	11250000	11776000	455744	0.0387011	13080000	11934000	12281000	1.24317e+07	255206	0.0205287	0.947258	0.203236
Q01628|IFM3_HUMAN	Interferon-induced transmembrane protein 3 OS=Homo sapiens OX=9606 GN=IFITM3 PE=1 SV=2	30	2	2	Acetylation (Protein N-term)	4905900	4361100	4043900	4.43697e+06	435979	0.0982606	5074300	4686300	4940100	4.90023e+06	136486	0.027853	0.90546	0.203704
P62328|TYB4_HUMAN	Thymosin beta-4 OS=Homo sapiens OX=9606 GN=TMSB4X PE=1 SV=2	41	2	1	Acetylation (Protein N-term); Oxidation (M)	107760000	99235000	84070000	9.70217e+07	1.19991e+07	0.123674	117590000	101790000	112400000	1.10593e+08	5.67648e+06	0.0513275	0.877283	0.203704
Q16762|THTR_HUMAN	Thiosulfate sulfurtransferase OS=Homo sapiens OX=9606 GN=TST PE=1 SV=4	21	4	4	Carbamidomethylation	7838500	8308000	7695300	7.94727e+06	320504	0.0403289	8292100	8097300	9076900	8.48877e+06	493079	0.0580861	0.93621	0.203704
Q8N1G4|LRC47_HUMAN	Leucine-rich repeat-containing protein 47 OS=Homo sapiens OX=9606 GN=LRRC47 PE=1 SV=1	18	9	9	Carbamidomethylation	8293900	8610500	7651000	8.18513e+06	488910	0.0597314	8778100	8333000	9158000	8.75637e+06	412548	0.047114	0.934764	0.203704
Q8NBJ5|GT251_HUMAN	Procollagen galactosyltransferase 1 OS=Homo sapiens OX=9606 GN=COLGALT1 PE=1 SV=1	20	11	11	Carbamidomethylation	29326000	27346000	33300000	2.99907e+07	3.03214e+06	0.101103	30314000	34486000	37853000	3.42177e+07	2.02585e+06	0.0592047	0.876467	0.204644
Q9UMS0-3|NFU1_HUMAN	Isoform 3 of NFU1 iron-sulfur cluster scaffold homolog mitochondrial OS=Homo sapiens OX=9606 GN=NFU1	13	2	2	Carbamidomethylation	1336200	1461000	1162800	1320000	149759	0.113453	1593900	1348700	1554800	1.49913e+06	106619	0.0711207	0.880509	0.205116
Q9UMS0|NFU1_HUMAN	NFU1 iron-sulfur cluster scaffold homolog mitochondrial OS=Homo sapiens OX=9606 GN=NFU1 PE=1 SV=2	12	2	2	Carbamidomethylation	1336200	1461000	1162800	1320000	149759	0.113453	1593900	1348700	1554800	1.49913e+06	106619	0.0711207	0.880509	0.205116
Q9NR12|PDLI7_HUMAN	PDZ and LIM domain protein 7 OS=Homo sapiens OX=9606 GN=PDLIM7 PE=1 SV=1	7	3	3		4346000	3996800	3737500	4.02677e+06	305355	0.0758313	4405300	4165600	4486500	4.35247e+06	161173	0.0370303	0.925169	0.205116
P36957|ODO2_HUMAN	Dihydrolipoyllysine-residue succinyltransferase component of 2-oxoglutarate dehydrogenase complex mitochondrial OS=Homo sapiens OX=9606 GN=DLST PE=1 SV=4	26	10	10		21051000	21232000	18380000	20221000	1.59692e+06	0.0789733	22710000	20780000	22536000	2.20087e+07	901040	0.0409402	0.918774	0.205116
P49589|SYCC_HUMAN	Cysteine--tRNA ligase cytoplasmic OS=Homo sapiens OX=9606 GN=CARS1 PE=1 SV=3	22	12	12	Carbamidomethylation	13785000	14091000	12965000	1.36137e+07	582224	0.0427676	16289000	13448000	16988000	15575000	1.78196e+06	0.114412	0.874072	0.205116
P49589-3|SYCC_HUMAN	Isoform 3 of Cysteine--tRNA ligase cytoplasmic OS=Homo sapiens OX=9606 GN=CARS1	20	12	12	Carbamidomethylation	13785000	14091000	12965000	1.36137e+07	582224	0.0427676	16289000	13448000	16988000	15575000	1.78196e+06	0.114412	0.874072	0.205116
Q7Z4S6-6|KI21A_HUMAN	Isoform 6 of Kinesin-like protein KIF21A OS=Homo sapiens OX=9606 GN=KIF21A	3	3	3	Carbamidomethylation	1471100	1546200	1471200	1.49617e+06	43330.2	0.0289608	1835500	1537000	1592200	1654900	58989.7	0.0356455	0.904083	0.205589
Q7Z4S6-5|KI21A_HUMAN	Isoform 5 of Kinesin-like protein KIF21A OS=Homo sapiens OX=9606 GN=KIF21A	3	3	3	Carbamidomethylation	1471100	1546200	1471200	1.49617e+06	43330.2	0.0289608	1835500	1537000	1592200	1654900	58989.7	0.0356455	0.904083	0.205589
Q7Z4S6-2|KI21A_HUMAN	Isoform 2 of Kinesin-like protein KIF21A OS=Homo sapiens OX=9606 GN=KIF21A	3	3	3	Carbamidomethylation	1471100	1546200	1471200	1.49617e+06	43330.2	0.0289608	1835500	1537000	1592200	1654900	58989.7	0.0356455	0.904083	0.205589
Q7Z4S6|KI21A_HUMAN	Kinesin-like protein KIF21A OS=Homo sapiens OX=9606 GN=KIF21A PE=1 SV=2	3	3	3	Carbamidomethylation	1471100	1546200	1471200	1.49617e+06	43330.2	0.0289608	1835500	1537000	1592200	1654900	58989.7	0.0356455	0.904083	0.205589
Q7Z4S6-4|KI21A_HUMAN	Isoform 4 of Kinesin-like protein KIF21A OS=Homo sapiens OX=9606 GN=KIF21A	3	3	3	Carbamidomethylation	1471100	1546200	1471200	1.49617e+06	43330.2	0.0289608	1835500	1537000	1592200	1654900	58989.7	0.0356455	0.904083	0.205589
Q00610-2|CLH1_HUMAN	Isoform 2 of Clathrin heavy chain 1 OS=Homo sapiens OX=9606 GN=CLTC	35	44	44	Carbamidomethylation; Acetylation (Protein N-term)	99297000	94400000	91873000	95190000	3.77452e+06	0.0396525	96655000	98874000	103250000	99593000	2.34663e+06	0.0235622	0.95579	0.205589
Q00610|CLH1_HUMAN	Clathrin heavy chain 1 OS=Homo sapiens OX=9606 GN=CLTC PE=1 SV=5	34	44	44	Carbamidomethylation; Acetylation (Protein N-term)	99297000	94400000	91873000	95190000	3.77452e+06	0.0396525	96655000	98874000	103250000	99593000	2.34663e+06	0.0235622	0.95579	0.205589
P33240-2|CSTF2_HUMAN	Isoform 2 of Cleavage stimulation factor subunit 2 OS=Homo sapiens OX=9606 GN=CSTF2	22	9	5	Carbamidomethylation	9793500	9477400	8497200	9.25603e+06	675907	0.0730234	10327000	9965000	9665900	9.98597e+06	179045	0.0179297	0.926904	0.206063
P33240|CSTF2_HUMAN	Cleavage stimulation factor subunit 2 OS=Homo sapiens OX=9606 GN=CSTF2 PE=1 SV=1	21	9	5	Carbamidomethylation	9793500	9477400	8497200	9.25603e+06	675907	0.0730234	10327000	9965000	9665900	9.98597e+06	179045	0.0179297	0.926904	0.206063
Q9Y5B9|SP16H_HUMAN	FACT complex subunit SPT16 OS=Homo sapiens OX=9606 GN=SUPT16H PE=1 SV=1	29	29	29	Carbamidomethylation	38216000	36828000	33849000	3.62977e+07	2.23128e+06	0.0614717	39905000	37375000	38839000	3.87063e+07	809665	0.0209182	0.937771	0.206063
Q15084-3|PDIA6_HUMAN	Isoform 3 of Protein disulfide-isomerase A6 OS=Homo sapiens OX=9606 GN=PDIA6	39	13	13		90865000	91264000	83971000	88700000	4.10029e+06	0.0462265	95865000	90209000	93615000	9.32297e+07	1.8652e+06	0.0200065	0.951414	0.206538
Q15084|PDIA6_HUMAN	Protein disulfide-isomerase A6 OS=Homo sapiens OX=9606 GN=PDIA6 PE=1 SV=1	39	13	13		90865000	91264000	83971000	88700000	4.10029e+06	0.0462265	95865000	90209000	93615000	9.32297e+07	1.8652e+06	0.0200065	0.951414	0.206538
Q15084-4|PDIA6_HUMAN	Isoform 4 of Protein disulfide-isomerase A6 OS=Homo sapiens OX=9606 GN=PDIA6	39	13	13		90865000	91264000	83971000	88700000	4.10029e+06	0.0462265	95865000	90209000	93615000	9.32297e+07	1.8652e+06	0.0200065	0.951414	0.206538
Q15084-5|PDIA6_HUMAN	Isoform 5 of Protein disulfide-isomerase A6 OS=Homo sapiens OX=9606 GN=PDIA6	35	13	13		90865000	91264000	83971000	88700000	4.10029e+06	0.0462265	95865000	90209000	93615000	9.32297e+07	1.8652e+06	0.0200065	0.951414	0.206538
Q15084-2|PDIA6_HUMAN	Isoform 2 of Protein disulfide-isomerase A6 OS=Homo sapiens OX=9606 GN=PDIA6	35	13	13		90865000	91264000	83971000	88700000	4.10029e+06	0.0462265	95865000	90209000	93615000	9.32297e+07	1.8652e+06	0.0200065	0.951414	0.206538
Q9NUQ3|TXLNG_HUMAN	Gamma-taxilin OS=Homo sapiens OX=9606 GN=TXLNG PE=1 SV=2	19	8	8	Carbamidomethylation	4394500	4684200	3834300	4.30433e+06	432065	0.100379	5135800	4563900	4661700	4.78713e+06	111901	0.0233754	0.899146	0.207014
O43390|HNRPR_HUMAN	Heterogeneous nuclear ribonucleoprotein R OS=Homo sapiens OX=9606 GN=HNRNPR PE=1 SV=1	34	17	14	Carbamidomethylation; Acetylation (Protein N-term)	58920000	59426000	53073000	5.71397e+07	3.53091e+06	0.0617944	62935000	58168000	62205000	6.11027e+07	2.08666e+06	0.03415	0.935142	0.207014
Q9NZ08|ERAP1_HUMAN	Endoplasmic reticulum aminopeptidase 1 OS=Homo sapiens OX=9606 GN=ERAP1 PE=1 SV=3	2	2	2		2175600	1998300	1730600	1.96817e+06	224025	0.113824	2304300	2170600	2156800	2.21057e+06	27924.4	0.0126322	0.890345	0.207491
Q9NZ08-2|ERAP1_HUMAN	Isoform 2 of Endoplasmic reticulum aminopeptidase 1 OS=Homo sapiens OX=9606 GN=ERAP1	2	2	2		2175600	1998300	1730600	1.96817e+06	224025	0.113824	2304300	2170600	2156800	2.21057e+06	27924.4	0.0126322	0.890345	0.207491
Q9BQ75-2|CMS1_HUMAN	Isoform 2 of Protein CMSS1 OS=Homo sapiens OX=9606 GN=CMSS1	9	2	2		2656100	2588000	2234400	2.49283e+06	226385	0.0908144	2695400	2678400	2842400	2.73873e+06	82948.7	0.0302872	0.910214	0.207491
Q9BQ75|CMS1_HUMAN	Protein CMSS1 OS=Homo sapiens OX=9606 GN=CMSS1 PE=1 SV=2	8	2	2		2656100	2588000	2234400	2.49283e+06	226385	0.0908144	2695400	2678400	2842400	2.73873e+06	82948.7	0.0302872	0.910214	0.207491
Q8NB90-3|AFG2H_HUMAN	Isoform 3 of ATPase family protein 2 homolog OS=Homo sapiens OX=9606 GN=SPATA5	3	2	2		942830	824340	911100	892757	61337.8	0.0687061	905280	1021300	975280	967287	29152.4	0.0301383	0.922949	0.207491
Q8NB90-2|AFG2H_HUMAN	Isoform 2 of ATPase family protein 2 homolog OS=Homo sapiens OX=9606 GN=SPATA5	2	2	2		942830	824340	911100	892757	61337.8	0.0687061	905280	1021300	975280	967287	29152.4	0.0301383	0.922949	0.207491
Q8NB90|AFG2H_HUMAN	ATPase family protein 2 homolog OS=Homo sapiens OX=9606 GN=SPATA5 PE=1 SV=3	2	2	2		942830	824340	911100	892757	61337.8	0.0687061	905280	1021300	975280	967287	29152.4	0.0301383	0.922949	0.207491
Q969Q0|RL36L_HUMAN	60S ribosomal protein L36a-like OS=Homo sapiens OX=9606 GN=RPL36AL PE=1 SV=3	16	2	1	Carbamidomethylation	7467000	8807600	8871100	8381900	792963	0.0946042	9325700	9872600	8668200	9.28883e+06	602294	0.0648407	0.902363	0.20797
P00491|PNPH_HUMAN	Purine nucleoside phosphorylase OS=Homo sapiens OX=9606 GN=PNP PE=1 SV=2	54	12	12	Carbamidomethylation; Acetylation (Protein N-term)	22545000	21046000	16912000	2.01677e+07	2.91741e+06	0.144658	26399000	20866000	24049000	2.37713e+07	1.76303e+06	0.074166	0.848403	0.208449
Q9H8H0|NOL11_HUMAN	Nucleolar protein 11 OS=Homo sapiens OX=9606 GN=NOL11 PE=1 SV=1	7	4	4		3727800	3729200	3698800	3718600	17161.6	0.00461507	3911100	3920300	3706100	3.84583e+06	108745	0.028276	0.966917	0.20893
Q13427|PPIG_HUMAN	Peptidyl-prolyl cis-trans isomerase G OS=Homo sapiens OX=9606 GN=PPIG PE=1 SV=2	4	2	2	Carbamidomethylation	648040	679540	1533300	953627	502259	0.526683	1675800	1615800	1112800	1.46813e+06	258546	0.176105	0.64955	0.209894
Q14690|RRP5_HUMAN	Protein RRP5 homolog OS=Homo sapiens OX=9606 GN=PDCD11 PE=1 SV=3	12	18	18	Carbamidomethylation; Acetylation (Protein N-term)	7095000	6883900	6331400	6770100	394315	0.0582436	7385600	6839600	7456600	7.22727e+06	311868	0.0431515	0.936744	0.209894
Q01082|SPTB2_HUMAN	Spectrin beta chain non-erythrocytic 1 OS=Homo sapiens OX=9606 GN=SPTBN1 PE=1 SV=2	35	61	7	Carbamidomethylation	13080000	13027000	11382000	1.24963e+07	965405	0.077255	14230000	13104000	13310000	13548000	222192	0.0164004	0.922375	0.209894
P68402|PA1B2_HUMAN	Platelet-activating factor acetylhydrolase IB subunit beta OS=Homo sapiens OX=9606 GN=PAFAH1B2 PE=1 SV=1	22	3	3	Acetylation (Protein N-term)	5297700	5039400	5673900	5337000	319070	0.0597846	4402500	4883500	5276700	4.85423e+06	235917	0.0486003	1.09945	0.210378
Q8N5K1|CISD2_HUMAN	CDGSH iron-sulfur domain-containing protein 2 OS=Homo sapiens OX=9606 GN=CISD2 PE=1 SV=1	27	3	3	Carbamidomethylation	10550000	9716300	9478000	9.91477e+06	562883	0.0567722	10578000	10128000	10812000	10506000	342631	0.0326129	0.943724	0.210863
Q92597|NDRG1_HUMAN	Protein NDRG1 OS=Homo sapiens OX=9606 GN=NDRG1 PE=1 SV=1	21	5	5	Carbamidomethylation	5395900	4789000	4236600	4.80717e+06	579863	0.120625	5670100	5139700	5449000	5419600	170721	0.0315007	0.886997	0.210863
P47897|SYQ_HUMAN	Glutamine--tRNA ligase OS=Homo sapiens OX=9606 GN=QARS1 PE=1 SV=1	27	17	16	Carbamidomethylation; Acetylation (Protein N-term)	20388000	20982000	19188000	20186000	913899	0.0452739	21611000	20242000	22523000	2.14587e+07	1.14135e+06	0.0531882	0.940692	0.211349
Q01813|PFKAP_HUMAN	ATP-dependent 6-phosphofructokinase platelet type OS=Homo sapiens OX=9606 GN=PFKP PE=1 SV=2	24	14	13	Carbamidomethylation	19532000	20331000	18497000	1.94533e+07	919527	0.0472684	20820000	19574000	21252000	2.05487e+07	842648	0.0410074	0.946696	0.211836
P68366-2|TBA4A_HUMAN	Isoform 2 of Tubulin alpha-4A chain OS=Homo sapiens OX=9606 GN=TUBA4A	58	28	3	Carbamidomethylation	31467000	31429000	29904000	3.09333e+07	891631	0.0288243	31252000	31958000	33966000	32392000	1.05656e+06	0.0326179	0.954968	0.211836
P68366|TBA4A_HUMAN	Tubulin alpha-4A chain OS=Homo sapiens OX=9606 GN=TUBA4A PE=1 SV=1	56	28	3	Carbamidomethylation	31467000	31429000	29904000	3.09333e+07	891631	0.0288243	31252000	31958000	33966000	32392000	1.05656e+06	0.0326179	0.954968	0.211836
Q8N5M9|JAGN1_HUMAN	Protein jagunal homolog 1 OS=Homo sapiens OX=9606 GN=JAGN1 PE=1 SV=1	13	2	2		8534500	7833100	7390900	7919500	576675	0.0728171	8695200	8370600	8483600	8.51647e+06	76513.9	0.00898424	0.929904	0.212324
Q12769|NU160_HUMAN	Nuclear pore complex protein Nup160 OS=Homo sapiens OX=9606 GN=NUP160 PE=1 SV=3	9	10	10	Carbamidomethylation	8977600	9331400	8172700	8.82723e+06	593805	0.0672696	9325900	9320400	9703400	9449900	194817	0.0206158	0.934109	0.212814
O75396|SC22B_HUMAN	Vesicle-trafficking protein SEC22b OS=Homo sapiens OX=9606 GN=SEC22B PE=1 SV=4	13	2	2		14792000	14344000	11761000	1.36323e+07	1.63603e+06	0.120011	16368000	14573000	15303000	1.54147e+07	457124	0.0296551	0.884374	0.213304
Q9BSD7|NTPCR_HUMAN	Cancer-related nucleoside-triphosphatase OS=Homo sapiens OX=9606 GN=NTPCR PE=1 SV=1	24	3	3		2816100	3446600	2436300	2.89967e+06	510308	0.175988	3707500	3313200	3276100	3.43227e+06	81589.7	0.0237714	0.844826	0.213304
P16989|YBOX3_HUMAN	Y-box-binding protein 3 OS=Homo sapiens OX=9606 GN=YBX3 PE=1 SV=4	56	13	10	Acetylation (Protein N-term)	29147000	20598000	26577000	2.54407e+07	4.38632e+06	0.172414	31317000	29456000	30187000	30320000	465214	0.0153435	0.839072	0.213304
Q9UHY7|ENOPH_HUMAN	Enolase-phosphatase E1 OS=Homo sapiens OX=9606 GN=ENOPH1 PE=1 SV=1	9	2	2		3881200	3748100	3234700	3.62133e+06	341384	0.0942702	3207800	3168700	3445800	3274100	139866	0.0427188	1.10605	0.213796
Q9BRP8|PYM1_HUMAN	Partner of Y14 and mago OS=Homo sapiens OX=9606 GN=PYM1 PE=1 SV=1	30	4	4		7976500	8120900	6700800	7599400	781552	0.102844	9130500	8091300	8189700	8470500	196776	0.0232307	0.897161	0.213796
Q9BQ52-4|RNZ2_HUMAN	Isoform 4 of Zinc phosphodiesterase ELAC protein 2 OS=Homo sapiens OX=9606 GN=ELAC2	12	7	7	Carbamidomethylation	4564200	4521200	3905300	4.33023e+06	368631	0.0851295	4940200	4598900	4631300	4.72347e+06	64628.8	0.0136825	0.916749	0.213796
Q9BQ52|RNZ2_HUMAN	Zinc phosphodiesterase ELAC protein 2 OS=Homo sapiens OX=9606 GN=ELAC2 PE=1 SV=2	12	7	7	Carbamidomethylation	4564200	4521200	3905300	4.33023e+06	368631	0.0851295	4940200	4598900	4631300	4.72347e+06	64628.8	0.0136825	0.916749	0.213796
P20020-6|AT2B1_HUMAN	Isoform K of Plasma membrane calcium-transporting ATPase 1 OS=Homo sapiens OX=9606 GN=ATP2B1	16	12	7	Carbamidomethylation	7703500	7908200	7299300	7637000	309849	0.0405721	8478200	7575000	8526800	8.19333e+06	482953	0.0589446	0.932099	0.213796
P20020|AT2B1_HUMAN	Plasma membrane calcium-transporting ATPase 1 OS=Homo sapiens OX=9606 GN=ATP2B1 PE=1 SV=4	16	12	7	Carbamidomethylation	7703500	7908200	7299300	7637000	309849	0.0405721	8478200	7575000	8526800	8.19333e+06	482953	0.0589446	0.932099	0.213796
P20020-4|AT2B1_HUMAN	Isoform C of Plasma membrane calcium-transporting ATPase 1 OS=Homo sapiens OX=9606 GN=ATP2B1	16	12	7	Carbamidomethylation	7703500	7908200	7299300	7637000	309849	0.0405721	8478200	7575000	8526800	8.19333e+06	482953	0.0589446	0.932099	0.213796
P20020-1|AT2B1_HUMAN	Isoform D of Plasma membrane calcium-transporting ATPase 1 OS=Homo sapiens OX=9606 GN=ATP2B1	16	12	7	Carbamidomethylation	7703500	7908200	7299300	7637000	309849	0.0405721	8478200	7575000	8526800	8.19333e+06	482953	0.0589446	0.932099	0.213796
Q9BYJ9|YTHD1_HUMAN	YTH domain-containing family protein 1 OS=Homo sapiens OX=9606 GN=YTHDF1 PE=1 SV=1	14	4	2		877770	822390	921640	873933	49736.1	0.0569106	905770	919370	1079200	968113	81916.4	0.0846145	0.902718	0.214783
Q9UPN3-4|MACF1_HUMAN	Isoform 5 of Microtubule-actin cross-linking factor 1 isoforms 1/2/3/5 OS=Homo sapiens OX=9606 GN=MACF1	1	2	2		487880	456890	565040	503270	55693.3	0.110663	486570	808160	714790	669840	70558.3	0.105336	0.751329	0.215278
Q9UPN3-3|MACF1_HUMAN	Isoform 3 of Microtubule-actin cross-linking factor 1 isoforms 1/2/3/5 OS=Homo sapiens OX=9606 GN=MACF1	1	2	2		487880	456890	565040	503270	55693.3	0.110663	486570	808160	714790	669840	70558.3	0.105336	0.751329	0.215278
Q9UPN3-2|MACF1_HUMAN	Isoform 2 of Microtubule-actin cross-linking factor 1 isoforms 1/2/3/5 OS=Homo sapiens OX=9606 GN=MACF1	1	2	2		487880	456890	565040	503270	55693.3	0.110663	486570	808160	714790	669840	70558.3	0.105336	0.751329	0.215278
Q9UPN3|MACF1_HUMAN	Microtubule-actin cross-linking factor 1 isoforms 1/2/3/5 OS=Homo sapiens OX=9606 GN=MACF1 PE=1 SV=4	0	2	2		487880	456890	565040	503270	55693.3	0.110663	486570	808160	714790	669840	70558.3	0.105336	0.751329	0.215278
Q9Y6K9|NEMO_HUMAN	NF-kappa-B essential modulator OS=Homo sapiens OX=9606 GN=IKBKG PE=1 SV=2	11	3	3		1258100	1409900	1158400	1.27547e+06	126646	0.099294	1451700	1360800	1402900	1.40513e+06	24976.1	0.0177749	0.907719	0.215774
Q9Y6K9-2|NEMO_HUMAN	Isoform 2 of NF-kappa-B essential modulator OS=Homo sapiens OX=9606 GN=IKBKG	9	3	3		1258100	1409900	1158400	1.27547e+06	126646	0.099294	1451700	1360800	1402900	1.40513e+06	24976.1	0.0177749	0.907719	0.215774
P48729|KC1A_HUMAN	Casein kinase I isoform alpha OS=Homo sapiens OX=9606 GN=CSNK1A1 PE=1 SV=2	17	4	4	Carbamidomethylation	3142600	3214900	3225000	3.19417e+06	44942.7	0.0140702	3633400	3160600	3620900	3.47163e+06	234840	0.0676453	0.920076	0.215774
P48729-2|KC1A_HUMAN	Isoform 2 of Casein kinase I isoform alpha OS=Homo sapiens OX=9606 GN=CSNK1A1	15	4	4	Carbamidomethylation	3142600	3214900	3225000	3.19417e+06	44942.7	0.0140702	3633400	3160600	3620900	3.47163e+06	234840	0.0676453	0.920076	0.215774
P62888|RL30_HUMAN	60S ribosomal protein L30 OS=Homo sapiens OX=9606 GN=RPL30 PE=1 SV=2	33	6	6	Carbamidomethylation	162000000	137590000	162290000	153960000	1.41776e+07	0.0920861	161000000	168270000	178540000	169270000	5.66283e+06	0.0334544	0.909553	0.215774
O75530-3|EED_HUMAN	Isoform 3 of Polycomb protein EED OS=Homo sapiens OX=9606 GN=EED	7	2	2	Carbamidomethylation	1282600	1492800	1117900	1.29777e+06	187910	0.144795	1563800	1469800	1444300	1.49263e+06	24178.9	0.0161988	0.869448	0.216272
O75530|EED_HUMAN	Polycomb protein EED OS=Homo sapiens OX=9606 GN=EED PE=1 SV=2	6	2	2	Carbamidomethylation	1282600	1492800	1117900	1.29777e+06	187910	0.144795	1563800	1469800	1444300	1.49263e+06	24178.9	0.0161988	0.869448	0.216272
O75530-2|EED_HUMAN	Isoform 2 of Polycomb protein EED OS=Homo sapiens OX=9606 GN=EED	6	2	2	Carbamidomethylation	1282600	1492800	1117900	1.29777e+06	187910	0.144795	1563800	1469800	1444300	1.49263e+06	24178.9	0.0161988	0.869448	0.216272
O75223|GGCT_HUMAN	Gamma-glutamylcyclotransferase OS=Homo sapiens OX=9606 GN=GGCT PE=1 SV=1	23	4	4	Carbamidomethylation	17063000	16682000	14934000	1.62263e+07	1.13529e+06	0.0699659	18101000	16653000	17572000	17442000	497323	0.028513	0.930302	0.216272
Q9BRA2|TXD17_HUMAN	Thioredoxin domain-containing protein 17 OS=Homo sapiens OX=9606 GN=TXNDC17 PE=1 SV=1	49	5	5	Carbamidomethylation	33877000	33652000	32244000	3.32577e+07	885040	0.0266116	33847000	33786000	35655000	3.44293e+07	949500	0.0275782	0.965969	0.216272
Q71UM5|RS27L_HUMAN	40S ribosomal protein S27-like OS=Homo sapiens OX=9606 GN=RPS27L PE=1 SV=3	38	3	1	Carbamidomethylation	18085000	18221000	16855000	1.77203e+07	752479	0.0424642	19025000	17817000	18916000	18586000	563924	0.0303413	0.953424	0.21677
O94905|ERLN2_HUMAN	Erlin-2 OS=Homo sapiens OX=9606 GN=ERLIN2 PE=1 SV=1	16	4	2		3381900	3304700	3203300	3.29663e+06	89572.8	0.027171	3490300	3382900	3327100	3400100	38163	0.0112241	0.96957	0.21677
P0DMV9|HS71B_HUMAN	Heat shock 70 kDa protein 1B OS=Homo sapiens OX=9606 GN=HSPA1B PE=1 SV=1	46	25	7	Carbamidomethylation	196330000	203190000	190060000	1.96527e+08	6.56721e+06	0.0334164	205300000	197300000	212780000	2.05127e+08	7.74016e+06	0.0377336	0.958075	0.21727
P0DMV8|HS71A_HUMAN	Heat shock 70 kDa protein 1A OS=Homo sapiens OX=9606 GN=HSPA1A PE=1 SV=1	46	25	7	Carbamidomethylation	196330000	203190000	190060000	1.96527e+08	6.56721e+06	0.0334164	205300000	197300000	212780000	2.05127e+08	7.74016e+06	0.0377336	0.958075	0.21727
Q99504-2|EYA3_HUMAN	Isoform 2 of Eyes absent homolog 3 OS=Homo sapiens OX=9606 GN=EYA3	7	2	2		218130	310540	206100	244923	57143.2	0.23331	386700	251360	314390	317483	37315.4	0.117535	0.771453	0.217771
Q99504-4|EYA3_HUMAN	Isoform 4 of Eyes absent homolog 3 OS=Homo sapiens OX=9606 GN=EYA3	6	2	2		218130	310540	206100	244923	57143.2	0.23331	386700	251360	314390	317483	37315.4	0.117535	0.771453	0.217771
Q99504-5|EYA3_HUMAN	Isoform 5 of Eyes absent homolog 3 OS=Homo sapiens OX=9606 GN=EYA3	6	2	2		218130	310540	206100	244923	57143.2	0.23331	386700	251360	314390	317483	37315.4	0.117535	0.771453	0.217771
Q99504-3|EYA3_HUMAN	Isoform 3 of Eyes absent homolog 3 OS=Homo sapiens OX=9606 GN=EYA3	6	2	2		218130	310540	206100	244923	57143.2	0.23331	386700	251360	314390	317483	37315.4	0.117535	0.771453	0.217771
Q99504|EYA3_HUMAN	Eyes absent homolog 3 OS=Homo sapiens OX=9606 GN=EYA3 PE=1 SV=3	6	2	2		218130	310540	206100	244923	57143.2	0.23331	386700	251360	314390	317483	37315.4	0.117535	0.771453	0.217771
P50990|TCPQ_HUMAN	T-complex protein 1 subunit theta OS=Homo sapiens OX=9606 GN=CCT8 PE=1 SV=4	38	18	18	Carbamidomethylation	78115000	77731000	72159000	7.60017e+07	3.33338e+06	0.0438593	81445000	76482000	81403000	7.97767e+07	2.50719e+06	0.0314276	0.95268	0.217771
P39023|RL3_HUMAN	60S ribosomal protein L3 OS=Homo sapiens OX=9606 GN=RPL3 PE=1 SV=2	34	11	11	Carbamidomethylation	160650000	162380000	144640000	155890000	9.78111e+06	0.0627437	171670000	159290000	167940000	166300000	4.59442e+06	0.0276273	0.937402	0.218273
P50502|F10A1_HUMAN	Hsc70-interacting protein OS=Homo sapiens OX=9606 GN=ST13 PE=1 SV=2	25	6	6		31168000	31124000	27193000	2.98283e+07	2.28237e+06	0.0765169	33064000	30635000	33052000	3.22503e+07	1.23111e+06	0.0381737	0.9249	0.218776
Q14165|MLEC_HUMAN	Malectin OS=Homo sapiens OX=9606 GN=MLEC PE=1 SV=1	36	9	9	Carbamidomethylation	10438000	11196000	9994500	1.05428e+07	607571	0.0576289	11888000	10894000	10924000	1.12353e+07	189005	0.0168224	0.938364	0.21928
P29401|TKT_HUMAN	Transketolase OS=Homo sapiens OX=9606 GN=TKT PE=1 SV=3	52	26	26	Carbamidomethylation; Acetylation (Protein N-term)	388260000	387960000	358520000	3.78247e+08	1.70845e+07	0.0451675	400770000	384870000	402130000	3.95923e+08	8.74268e+06	0.0220817	0.955353	0.21928
P29401-2|TKT_HUMAN	Isoform 2 of Transketolase OS=Homo sapiens OX=9606 GN=TKT	52	26	26	Carbamidomethylation; Acetylation (Protein N-term)	388260000	387960000	358520000	3.78247e+08	1.70845e+07	0.0451675	400770000	384870000	402130000	3.95923e+08	8.74268e+06	0.0220817	0.955353	0.21928
P55072|TERA_HUMAN	Transitional endoplasmic reticulum ATPase OS=Homo sapiens OX=9606 GN=VCP PE=1 SV=4	55	40	40	Carbamidomethylation; Acetylation (Protein N-term); Oxidation (M)	67374000	68136000	62066000	6.58587e+07	3.30657e+06	0.0502071	70627000	67166000	70062000	69285000	1.49893e+06	0.0216342	0.950547	0.21928
Q9UNE7-2|CHIP_HUMAN	Isoform 2 of E3 ubiquitin-protein ligase CHIP OS=Homo sapiens OX=9606 GN=STUB1	10	2	2		2534900	2396600	2531100	2.48753e+06	78773.5	0.0316673	2651900	2515300	2562200	2.57647e+06	32001.3	0.0124206	0.965482	0.219786
Q9UNE7|CHIP_HUMAN	E3 ubiquitin-protein ligase CHIP OS=Homo sapiens OX=9606 GN=STUB1 PE=1 SV=2	7	2	2		2534900	2396600	2531100	2.48753e+06	78773.5	0.0316673	2651900	2515300	2562200	2.57647e+06	32001.3	0.0124206	0.965482	0.219786
Q14694|UBP10_HUMAN	Ubiquitin carboxyl-terminal hydrolase 10 OS=Homo sapiens OX=9606 GN=USP10 PE=1 SV=2	12	6	6	Carbamidomethylation	4057200	7811200	6965100	6.27783e+06	1.96911e+06	0.31366	8694700	8504700	8693800	8.63107e+06	96317.9	0.0111594	0.727353	0.219786
Q14694-3|UBP10_HUMAN	Isoform 3 of Ubiquitin carboxyl-terminal hydrolase 10 OS=Homo sapiens OX=9606 GN=USP10	12	6	6	Carbamidomethylation	4057200	7811200	6965100	6.27783e+06	1.96911e+06	0.31366	8694700	8504700	8693800	8.63107e+06	96317.9	0.0111594	0.727353	0.219786
Q14694-2|UBP10_HUMAN	Isoform 2 of Ubiquitin carboxyl-terminal hydrolase 10 OS=Homo sapiens OX=9606 GN=USP10	11	6	6	Carbamidomethylation	4057200	7811200	6965100	6.27783e+06	1.96911e+06	0.31366	8694700	8504700	8693800	8.63107e+06	96317.9	0.0111594	0.727353	0.219786
Q16629-3|SRSF7_HUMAN	Isoform 3 of Serine/arginine-rich splicing factor 7 OS=Homo sapiens OX=9606 GN=SRSF7	45	6	5		51402000	49754000	45297000	4.88177e+07	3.15837e+06	0.0646973	54549000	49342000	53283000	5.23913e+07	2.0666e+06	0.0394454	0.931789	0.219786
Q16629-2|SRSF7_HUMAN	Isoform 2 of Serine/arginine-rich splicing factor 7 OS=Homo sapiens OX=9606 GN=SRSF7	44	6	5		51402000	49754000	45297000	4.88177e+07	3.15837e+06	0.0646973	54549000	49342000	53283000	5.23913e+07	2.0666e+06	0.0394454	0.931789	0.219786
Q16629-4|SRSF7_HUMAN	Isoform 4 of Serine/arginine-rich splicing factor 7 OS=Homo sapiens OX=9606 GN=SRSF7	26	6	5		51402000	49754000	45297000	4.88177e+07	3.15837e+06	0.0646973	54549000	49342000	53283000	5.23913e+07	2.0666e+06	0.0394454	0.931789	0.219786
Q16629|SRSF7_HUMAN	Serine/arginine-rich splicing factor 7 OS=Homo sapiens OX=9606 GN=SRSF7 PE=1 SV=1	25	6	5		51402000	49754000	45297000	4.88177e+07	3.15837e+06	0.0646973	54549000	49342000	53283000	5.23913e+07	2.0666e+06	0.0394454	0.931789	0.219786
P62136|PP1A_HUMAN	Serine/threonine-protein phosphatase PP1-alpha catalytic subunit OS=Homo sapiens OX=9606 GN=PPP1CA PE=1 SV=1	33	9	1	Carbamidomethylation	5173500	4889100	4661600	4.90807e+06	256477	0.0522561	5173700	4993100	5381700	5.18283e+06	194318	0.0374926	0.946985	0.219786
P62136-2|PP1A_HUMAN	Isoform 2 of Serine/threonine-protein phosphatase PP1-alpha catalytic subunit OS=Homo sapiens OX=9606 GN=PPP1CA	32	9	1	Carbamidomethylation	5173500	4889100	4661600	4.90807e+06	256477	0.0522561	5173700	4993100	5381700	5.18283e+06	194318	0.0374926	0.946985	0.219786
O60828-5|PQBP1_HUMAN	Isoform 5 of Polyglutamine-binding protein 1 OS=Homo sapiens OX=9606 GN=PQBP1	42	3	3		6233100	5584800	5273300	5.69707e+06	489650	0.0859477	5043300	5070600	5533200	5215700	236594	0.0453618	1.09229	0.220293
O60828-2|PQBP1_HUMAN	Isoform 2 of Polyglutamine-binding protein 1 OS=Homo sapiens OX=9606 GN=PQBP1	26	3	3		6233100	5584800	5273300	5.69707e+06	489650	0.0859477	5043300	5070600	5533200	5215700	236594	0.0453618	1.09229	0.220293
O60828|PQBP1_HUMAN	Polyglutamine-binding protein 1 OS=Homo sapiens OX=9606 GN=PQBP1 PE=1 SV=1	26	3	3		6233100	5584800	5273300	5.69707e+06	489650	0.0859477	5043300	5070600	5533200	5215700	236594	0.0453618	1.09229	0.220293
O60828-4|PQBP1_HUMAN	Isoform 4 of Polyglutamine-binding protein 1 OS=Homo sapiens OX=9606 GN=PQBP1	41	3	3		6233100	5584800	5273300	5.69707e+06	489650	0.0859477	5043300	5070600	5533200	5215700	236594	0.0453618	1.09229	0.220293
Q7L2J0|MEPCE_HUMAN	7SK snRNA methylphosphate capping enzyme OS=Homo sapiens OX=9606 GN=MEPCE PE=1 SV=1	12	5	5	Carbamidomethylation	3531200	3185100	3048800	3.25503e+06	248687	0.0764009	3188100	2934700	2896200	3.00633e+06	55891.2	0.0185911	1.08273	0.2208
Q9HAV0|GBB4_HUMAN	Guanine nucleotide-binding protein subunit beta-4 OS=Homo sapiens OX=9606 GN=GNB4 PE=1 SV=3	21	6	2	Carbamidomethylation	1270600	1142400	904620	1.10587e+06	185704	0.167925	1408600	1144100	1398500	1.31707e+06	129915	0.09864	0.839649	0.2208
O43776|SYNC_HUMAN	Asparagine--tRNA ligase cytoplasmic OS=Homo sapiens OX=9606 GN=NARS1 PE=1 SV=1	18	8	8	Carbamidomethylation	36502000	34864000	31781000	3.43823e+07	2.39707e+06	0.0697182	38543000	34838000	37715000	37032000	1.50318e+06	0.0405913	0.928449	0.2208
P17987|TCPA_HUMAN	T-complex protein 1 subunit alpha OS=Homo sapiens OX=9606 GN=TCP1 PE=1 SV=1	44	21	20	Carbamidomethylation; Oxidation (M)	40176000	39015000	36730000	3.86403e+07	1.75329e+06	0.0453745	40591000	39248000	41604000	40481000	1.17843e+06	0.0291106	0.95453	0.2208
O75533|SF3B1_HUMAN	Splicing factor 3B subunit 1 OS=Homo sapiens OX=9606 GN=SF3B1 PE=1 SV=3	27	22	22	Carbamidomethylation	18445000	19745000	17065000	1.84183e+07	1.3402e+06	0.0727644	20079000	18758000	20744000	1.98603e+07	995004	0.0501001	0.927393	0.2208
Q9UL46|PSME2_HUMAN	Proteasome activator complex subunit 2 OS=Homo sapiens OX=9606 GN=PSME2 PE=1 SV=4	19	4	4	Carbamidomethylation	21528000	22744000	19528000	2.12667e+07	1.62385e+06	0.0763565	24264000	21995000	22722000	2.29937e+07	516344	0.0224559	0.924892	0.221309
Q86YQ8|CPNE8_HUMAN	Copine-8 OS=Homo sapiens OX=9606 GN=CPNE8 PE=1 SV=2	5	2	1		1028200	1014600	951500	998100	40925.7	0.0410036	973530	826250	948580	916120	63370.5	0.0691727	1.08949	0.22182
Q13330-3|MTA1_HUMAN	Isoform 3 of Metastasis-associated protein MTA1 OS=Homo sapiens OX=9606 GN=MTA1	4	3	2		499750	1155900	1000600	885417	342905	0.387281	564470	527020	501660	531050	15932.9	0.0300026	1.66729	0.22182
Q13330|MTA1_HUMAN	Metastasis-associated protein MTA1 OS=Homo sapiens OX=9606 GN=MTA1 PE=1 SV=2	4	3	2		499750	1155900	1000600	885417	342905	0.387281	564470	527020	501660	531050	15932.9	0.0300026	1.66729	0.22182
P25685|DNJB1_HUMAN	DnaJ homolog subfamily B member 1 OS=Homo sapiens OX=9606 GN=DNAJB1 PE=1 SV=4	36	9	8	Carbamidomethylation	15163000	15172000	13648000	14661000	877295	0.0598387	16209000	14845000	15829000	1.56277e+07	519833	0.0332636	0.938144	0.22182
Q7L1Q6|BZW1_HUMAN	Basic leucine zipper and W2 domain-containing protein 1 OS=Homo sapiens OX=9606 GN=BZW1 PE=1 SV=1	29	11	10	Carbamidomethylation	36413000	39099000	33110000	3.62073e+07	2.99979e+06	0.0828504	39992000	37090000	41014000	3.93653e+07	1.97032e+06	0.0500522	0.919777	0.22182
Q7L1Q6-4|BZW1_HUMAN	Isoform 4 of Basic leucine zipper and W2 domain-containing protein 1 OS=Homo sapiens OX=9606 GN=BZW1	28	11	10	Carbamidomethylation	36413000	39099000	33110000	3.62073e+07	2.99979e+06	0.0828504	39992000	37090000	41014000	3.93653e+07	1.97032e+06	0.0500522	0.919777	0.22182
Q7L1Q6-3|BZW1_HUMAN	Isoform 3 of Basic leucine zipper and W2 domain-containing protein 1 OS=Homo sapiens OX=9606 GN=BZW1	27	11	10	Carbamidomethylation	36413000	39099000	33110000	3.62073e+07	2.99979e+06	0.0828504	39992000	37090000	41014000	3.93653e+07	1.97032e+06	0.0500522	0.919777	0.22182
Q7Z4V5-2|HDGR2_HUMAN	Isoform 2 of Hepatoma-derived growth factor-related protein 2 OS=Homo sapiens OX=9606 GN=HDGFL2	9	5	5		5450300	5542100	5190800	5394400	182199	0.0337756	5968600	5415000	5646800	5676800	143277	0.0252391	0.950254	0.222844
Q7Z4V5|HDGR2_HUMAN	Hepatoma-derived growth factor-related protein 2 OS=Homo sapiens OX=9606 GN=HDGFL2 PE=1 SV=1	8	5	5		5450300	5542100	5190800	5394400	182199	0.0337756	5968600	5415000	5646800	5676800	143277	0.0252391	0.950254	0.222844
Q7Z4V5-4|HDGR2_HUMAN	Isoform 4 of Hepatoma-derived growth factor-related protein 2 OS=Homo sapiens OX=9606 GN=HDGFL2	8	5	5		5450300	5542100	5190800	5394400	182199	0.0337756	5968600	5415000	5646800	5676800	143277	0.0252391	0.950254	0.222844
Q7Z4V5-3|HDGR2_HUMAN	Isoform 3 of Hepatoma-derived growth factor-related protein 2 OS=Homo sapiens OX=9606 GN=HDGFL2	8	5	5		5450300	5542100	5190800	5394400	182199	0.0337756	5968600	5415000	5646800	5676800	143277	0.0252391	0.950254	0.222844
P51970|NDUA8_HUMAN	NADH dehydrogenase [ubiquinone] 1 alpha subcomplex subunit 8 OS=Homo sapiens OX=9606 GN=NDUFA8 PE=1 SV=3	44	6	6	Carbamidomethylation	10431000	10781000	9963000	1.03917e+07	410416	0.0394947	10868000	10662000	10878000	1.08027e+07	109634	0.0101488	0.961954	0.222844
P31947|1433S_HUMAN	14-3-3 protein sigma OS=Homo sapiens OX=9606 GN=SFN PE=1 SV=1	48	11	7	Carbamidomethylation; Oxidation (M)	76952000	75911000	70814000	74559000	3.28477e+06	0.0440559	71916000	69232000	72641000	71263000	1.71489e+06	0.0240643	1.04625	0.222844
Q8WXH0|SYNE2_HUMAN	Nesprin-2 OS=Homo sapiens OX=9606 GN=SYNE2 PE=1 SV=3	0	2	2	Carbamidomethylation	685860	664060	472960	607627	117133	0.192771	1099100	641070	736590	825587	92277.5	0.111772	0.735994	0.223872
Q8WXH0-2|SYNE2_HUMAN	Isoform 2 of Nesprin-2 OS=Homo sapiens OX=9606 GN=SYNE2	0	2	2	Carbamidomethylation	685860	664060	472960	607627	117133	0.192771	1099100	641070	736590	825587	92277.5	0.111772	0.735994	0.223872
O95239|KIF4A_HUMAN	Chromosome-associated kinesin KIF4A OS=Homo sapiens OX=9606 GN=KIF4A PE=1 SV=3	2	3	3	Carbamidomethylation	1748500	1447800	1787800	1.66137e+06	185995	0.111953	1501900	1432300	1489200	1.47447e+06	29531.6	0.0200287	1.12676	0.223872
P50914|RL14_HUMAN	60S ribosomal protein L14 OS=Homo sapiens OX=9606 GN=RPL14 PE=1 SV=4	16	3	3	Carbamidomethylation	87681000	84080000	85197000	8.56527e+07	1.84324e+06	0.0215199	86183000	88445000	93903000	8.95103e+07	2.8931e+06	0.0323214	0.956903	0.223872
Q96HY6|DDRGK_HUMAN	DDRGK domain-containing protein 1 OS=Homo sapiens OX=9606 GN=DDRGK1 PE=1 SV=2	20	4	4		5197200	5118200	4771600	5029000	226388	0.0450164	5404900	5067400	5354800	5275700	148461	0.0281406	0.953238	0.223872
P78318|IGBP1_HUMAN	Immunoglobulin-binding protein 1 OS=Homo sapiens OX=9606 GN=IGBP1 PE=1 SV=1	24	6	6	Acetylation (Protein N-term)	6760100	6608800	5874500	6.41447e+06	473704	0.0738494	7181800	6486600	7157600	6942000	342567	0.049347	0.924008	0.223872
Q9BR76|COR1B_HUMAN	Coronin-1B OS=Homo sapiens OX=9606 GN=CORO1B PE=1 SV=1	29	11	10	Carbamidomethylation	12696000	12110000	12449000	1.24183e+07	294201	0.0236909	12427000	13943000	13100000	1.31567e+07	471201	0.0358146	0.943881	0.223872
Q9Y3B7|RM11_HUMAN	39S ribosomal protein L11 mitochondrial OS=Homo sapiens OX=9606 GN=MRPL11 PE=1 SV=1	29	4	4		6334300	6234000	6677500	6.41527e+06	232572	0.0362529	6373700	7060000	6915000	6782900	138600	0.0204337	0.9458	0.224905
P13693|TCTP_HUMAN	Translationally-controlled tumor protein OS=Homo sapiens OX=9606 GN=TPT1 PE=1 SV=1	31	5	5		22778000	17841000	18063000	1.95607e+07	2.7885e+06	0.142557	21795000	21687000	23325000	22269000	830352	0.0372873	0.878381	0.224905
P15291-2|B4GT1_HUMAN	Isoform Short of Beta-1 4-galactosyltransferase 1 OS=Homo sapiens OX=9606 GN=B4GALT1	17	4	4		9200000	8937000	8376300	8.83777e+06	420721	0.0476049	8299100	8129900	8754100	8.39437e+06	313309	0.0373238	1.05282	0.225424
P15291|B4GT1_HUMAN	Beta-1 4-galactosyltransferase 1 OS=Homo sapiens OX=9606 GN=B4GALT1 PE=1 SV=5	16	4	4		9200000	8937000	8376300	8.83777e+06	420721	0.0476049	8299100	8129900	8754100	8.39437e+06	313309	0.0373238	1.05282	0.225424
P60842|IF4A1_HUMAN	Eukaryotic initiation factor 4A-I OS=Homo sapiens OX=9606 GN=EIF4A1 PE=1 SV=1	45	15	9	Carbamidomethylation; Oxidation (M)	204660000	203320000	178460000	195480000	1.4755e+07	0.0754807	222410000	198000000	215550000	2.11987e+08	9.27655e+06	0.0437601	0.922133	0.225424
Q9BX40|LS14B_HUMAN	Protein LSM14 homolog B OS=Homo sapiens OX=9606 GN=LSM14B PE=1 SV=1	9	2	1	Carbamidomethylation	131560	652600	605450	463203	288177	0.62214	813130	998450	941570	917717	41477.3	0.0451962	0.504735	0.226986
Q08379|GOGA2_HUMAN	Golgin subfamily A member 2 OS=Homo sapiens OX=9606 GN=GOLGA2 PE=1 SV=3	2	2	2		644020	722720	647510	671417	44464.2	0.0662245	850440	654210	825120	776590	88074.1	0.113411	0.86457	0.22751
Q9Y2P8|RCL1_HUMAN	RNA 3'-terminal phosphate cyclase-like protein OS=Homo sapiens OX=9606 GN=RCL1 PE=1 SV=3	9	3	3	Carbamidomethylation; Acetylation (Protein N-term)	2439500	2526300	2089900	2351900	231012	0.0982236	2443500	2796300	2565400	2.60173e+06	124158	0.0477212	0.903974	0.22751
Q14240|IF4A2_HUMAN	Eukaryotic initiation factor 4A-II OS=Homo sapiens OX=9606 GN=EIF4A2 PE=1 SV=2	28	9	4		14887000	15176000	13200000	14421000	1.06724e+06	0.0740063	16507000	14559000	15868000	1.56447e+07	700242	0.0447591	0.921784	0.22751
P17174|AATC_HUMAN	Aspartate aminotransferase cytoplasmic OS=Homo sapiens OX=9606 GN=GOT1 PE=1 SV=3	46	13	13	Carbamidomethylation	20892000	25745000	19759000	22132000	3.17982e+06	0.143675	18758000	18746000	20076000	1.91933e+07	676770	0.0352607	1.15311	0.22751
Q13492-2|PICAL_HUMAN	Isoform 2 of Phosphatidylinositol-binding clathrin assembly protein OS=Homo sapiens OX=9606 GN=PICALM	27	14	14		14979000	15081000	16947000	15669000	1.10795e+06	0.07071	15637000	18060000	17458000	1.70517e+07	507321	0.029752	0.918913	0.22751
Q13492-5|PICAL_HUMAN	Isoform 5 of Phosphatidylinositol-binding clathrin assembly protein OS=Homo sapiens OX=9606 GN=PICALM	27	14	14		14979000	15081000	16947000	15669000	1.10795e+06	0.07071	15637000	18060000	17458000	1.70517e+07	507321	0.029752	0.918913	0.22751
Q13492|PICAL_HUMAN	Phosphatidylinositol-binding clathrin assembly protein OS=Homo sapiens OX=9606 GN=PICALM PE=1 SV=2	26	14	14		14979000	15081000	16947000	15669000	1.10795e+06	0.07071	15637000	18060000	17458000	1.70517e+07	507321	0.029752	0.918913	0.22751
Q13492-3|PICAL_HUMAN	Isoform 3 of Phosphatidylinositol-binding clathrin assembly protein OS=Homo sapiens OX=9606 GN=PICALM	28	14	14		14979000	15081000	16947000	15669000	1.10795e+06	0.07071	15637000	18060000	17458000	1.70517e+07	507321	0.029752	0.918913	0.22751
Q12805-2|FBLN3_HUMAN	Isoform 2 of EGF-containing fibulin-like extracellular matrix protein 1 OS=Homo sapiens OX=9606 GN=EFEMP1	26	9	9	Carbamidomethylation	7018000	6847900	5573700	6.47987e+06	789359	0.121817	8060000	6922400	7048000	7.34347e+06	216169	0.0294369	0.882399	0.228034
Q12805-3|FBLN3_HUMAN	Isoform 3 of EGF-containing fibulin-like extracellular matrix protein 1 OS=Homo sapiens OX=9606 GN=EFEMP1	25	9	9	Carbamidomethylation	7018000	6847900	5573700	6.47987e+06	789359	0.121817	8060000	6922400	7048000	7.34347e+06	216169	0.0294369	0.882399	0.228034
Q12805-4|FBLN3_HUMAN	Isoform 4 of EGF-containing fibulin-like extracellular matrix protein 1 OS=Homo sapiens OX=9606 GN=EFEMP1	25	9	9	Carbamidomethylation	7018000	6847900	5573700	6.47987e+06	789359	0.121817	8060000	6922400	7048000	7.34347e+06	216169	0.0294369	0.882399	0.228034
Q12805|FBLN3_HUMAN	EGF-containing fibulin-like extracellular matrix protein 1 OS=Homo sapiens OX=9606 GN=EFEMP1 PE=1 SV=2	25	9	9	Carbamidomethylation	7018000	6847900	5573700	6.47987e+06	789359	0.121817	8060000	6922400	7048000	7.34347e+06	216169	0.0294369	0.882399	0.228034
Q14683|SMC1A_HUMAN	Structural maintenance of chromosomes protein 1A OS=Homo sapiens OX=9606 GN=SMC1A PE=1 SV=2	21	21	21	Carbamidomethylation	14864000	15198000	13506000	1.45227e+07	896157	0.0617075	15529000	14728000	17474000	1.59103e+07	1.37741e+06	0.086573	0.912782	0.22856
Q8WYA6|CTBL1_HUMAN	Beta-catenin-like protein 1 OS=Homo sapiens OX=9606 GN=CTNNBL1 PE=1 SV=1	11	4	4	Acetylation (Protein N-term)	2908400	2755500	3128800	2930900	187664	0.0640296	3047600	3036100	3501800	3.19517e+06	236715	0.0740852	0.917292	0.229087
P40692-3|MLH1_HUMAN	Isoform 3 of DNA mismatch repair protein Mlh1 OS=Homo sapiens OX=9606 GN=MLH1	5	2	2		660170	598370	600480	619673	35087	0.0566218	697830	616530	682280	665547	34170.4	0.0513419	0.931074	0.229615
P40692|MLH1_HUMAN	DNA mismatch repair protein Mlh1 OS=Homo sapiens OX=9606 GN=MLH1 PE=1 SV=1	4	2	2		660170	598370	600480	619673	35087	0.0566218	697830	616530	682280	665547	34170.4	0.0513419	0.931074	0.229615
Q14257|RCN2_HUMAN	Reticulocalbin-2 OS=Homo sapiens OX=9606 GN=RCN2 PE=1 SV=1	23	5	5		13516000	12105000	11427000	1.23493e+07	1.06572e+06	0.0862976	12966000	13196000	14017000	13393000	428607	0.0320023	0.922074	0.229615
Q14257-2|RCN2_HUMAN	Isoform 2 of Reticulocalbin-2 OS=Homo sapiens OX=9606 GN=RCN2	22	5	5		13516000	12105000	11427000	1.23493e+07	1.06572e+06	0.0862976	12966000	13196000	14017000	13393000	428607	0.0320023	0.922074	0.229615
P26006|ITA3_HUMAN	Integrin alpha-3 OS=Homo sapiens OX=9606 GN=ITGA3 PE=1 SV=5	8	7	7	Carbamidomethylation	8419800	8498200	7443400	8.12047e+06	587666	0.0723685	8758200	8508700	8868100	8.71167e+06	180201	0.0206851	0.932137	0.229615
P26006-1|ITA3_HUMAN	Isoform 2 of Integrin alpha-3 OS=Homo sapiens OX=9606 GN=ITGA3	8	7	7	Carbamidomethylation	8419800	8498200	7443400	8.12047e+06	587666	0.0723685	8758200	8508700	8868100	8.71167e+06	180201	0.0206851	0.932137	0.229615
P11177-2|ODPB_HUMAN	Isoform 2 of Pyruvate dehydrogenase E1 component subunit beta mitochondrial OS=Homo sapiens OX=9606 GN=PDHB	35	9	9	Carbamidomethylation	24664000	25285000	22196000	2.40483e+07	1.63394e+06	0.0679441	25554000	24917000	26606000	2.56923e+07	845444	0.0329065	0.936012	0.229615
P11177|ODPB_HUMAN	Pyruvate dehydrogenase E1 component subunit beta mitochondrial OS=Homo sapiens OX=9606 GN=PDHB PE=1 SV=3	33	9	9	Carbamidomethylation	24664000	25285000	22196000	2.40483e+07	1.63394e+06	0.0679441	25554000	24917000	26606000	2.56923e+07	845444	0.0329065	0.936012	0.229615
O75643|U520_HUMAN	U5 small nuclear ribonucleoprotein 200 kDa helicase OS=Homo sapiens OX=9606 GN=SNRNP200 PE=1 SV=2	19	31	31	Carbamidomethylation; Acetylation (Protein N-term)	18354000	17868000	16883000	1.77017e+07	749473	0.0423391	19377000	17641000	19032000	1.86833e+07	723753	0.0387379	0.947458	0.230144
Q9UFN0|NPS3A_HUMAN	Protein NipSnap homolog 3A OS=Homo sapiens OX=9606 GN=NIPSNAP3A PE=1 SV=2	14	2	2		1104700	1152200	933540	1063480	115010	0.108145	1312500	1080700	1204500	1.19923e+06	70005.2	0.0583749	0.8868	0.230675
O15143|ARC1B_HUMAN	Actin-related protein 2/3 complex subunit 1B OS=Homo sapiens OX=9606 GN=ARPC1B PE=1 SV=3	28	7	7	Carbamidomethylation; Acetylation (Protein N-term)	17004000	17122000	15172000	1.64327e+07	1.09336e+06	0.0665359	18107000	17106000	17371000	17528000	213291	0.0121686	0.93751	0.230675
P62312|LSM6_HUMAN	U6 snRNA-associated Sm-like protein LSm6 OS=Homo sapiens OX=9606 GN=LSM6 PE=1 SV=1	34	3	3		10266000	10853000	10566000	1.05617e+07	293524	0.0277914	12060000	10534000	11271000	1.12883e+07	430598	0.0381454	0.935627	0.231206
O60343-2|TBCD4_HUMAN	Isoform 2 of TBC1 domain family member 4 OS=Homo sapiens OX=9606 GN=TBC1D4	2	2	2		755960	715230	716440	729210	23174.1	0.0317797	939220	717660	853620	836833	74127.4	0.0885808	0.871392	0.232274
O60343-3|TBCD4_HUMAN	Isoform 3 of TBC1 domain family member 4 OS=Homo sapiens OX=9606 GN=TBC1D4	2	2	2		755960	715230	716440	729210	23174.1	0.0317797	939220	717660	853620	836833	74127.4	0.0885808	0.871392	0.232274
O60343|TBCD4_HUMAN	TBC1 domain family member 4 OS=Homo sapiens OX=9606 GN=TBC1D4 PE=1 SV=2	2	2	2		755960	715230	716440	729210	23174.1	0.0317797	939220	717660	853620	836833	74127.4	0.0885808	0.871392	0.232274
O43681|GET3_HUMAN	ATPase GET3 OS=Homo sapiens OX=9606 GN=GET3 PE=1 SV=2	11	3	3	Carbamidomethylation	11789000	11933000	10678000	1.14667e+07	686790	0.0598945	13010000	11576000	12251000	12279000	398041	0.0324164	0.933844	0.232274
Q14573|ITPR3_HUMAN	Inositol 1 4 5-trisphosphate receptor type 3 OS=Homo sapiens OX=9606 GN=ITPR3 PE=1 SV=2	10	17	13	Carbamidomethylation	7906100	7320900	7120600	7449200	408164	0.0547931	7887300	7542800	8203000	7877700	330112	0.0419046	0.945606	0.232274
Q9H1B7|I2BPL_HUMAN	Probable E3 ubiquitin-protein ligase IRF2BPL OS=Homo sapiens OX=9606 GN=IRF2BPL PE=1 SV=1	5	3	2	Carbamidomethylation	619080	710490	499240	609603	105943	0.173791	773910	612290	829470	738557	109069	0.147678	0.825398	0.232809
P10599|THIO_HUMAN	Thioredoxin OS=Homo sapiens OX=9606 GN=TXN PE=1 SV=3	31	4	4		455420000	452500000	425400000	444440000	1.65536e+07	0.037246	457110000	452240000	475240000	461530000	1.15706e+07	0.02507	0.962971	0.232809
Q9H9B4|SFXN1_HUMAN	Sideroflexin-1 OS=Homo sapiens OX=9606 GN=SFXN1 PE=1 SV=4	39	9	8	Carbamidomethylation	13781000	13388000	12376000	1.31817e+07	724870	0.0549908	14605000	13113000	14619000	1.41123e+07	766313	0.0543009	0.934053	0.232809
P23229-7|ITA6_HUMAN	Isoform 7 of Integrin alpha-6 OS=Homo sapiens OX=9606 GN=ITGA6	3	2	2		960270	653150	844540	819320	155105	0.18931	1123600	842310	1024300	996737	98088.1	0.0984093	0.822002	0.233346
P23229-4|ITA6_HUMAN	Isoform Alpha-6X2A of Integrin alpha-6 OS=Homo sapiens OX=9606 GN=ITGA6	3	2	2		960270	653150	844540	819320	155105	0.18931	1123600	842310	1024300	996737	98088.1	0.0984093	0.822002	0.233346
P23229-2|ITA6_HUMAN	Isoform Alpha-6X1A of Integrin alpha-6 OS=Homo sapiens OX=9606 GN=ITGA6	3	2	2		960270	653150	844540	819320	155105	0.18931	1123600	842310	1024300	996737	98088.1	0.0984093	0.822002	0.233346
P23229-5|ITA6_HUMAN	Isoform Alpha-6X2B of Integrin alpha-6 OS=Homo sapiens OX=9606 GN=ITGA6	3	2	2		960270	653150	844540	819320	155105	0.18931	1123600	842310	1024300	996737	98088.1	0.0984093	0.822002	0.233346
P23229-3|ITA6_HUMAN	Isoform Alpha-6X1B of Integrin alpha-6 OS=Homo sapiens OX=9606 GN=ITGA6	3	2	2		960270	653150	844540	819320	155105	0.18931	1123600	842310	1024300	996737	98088.1	0.0984093	0.822002	0.233346
P23229-9|ITA6_HUMAN	Isoform 9 of Integrin alpha-6 OS=Homo sapiens OX=9606 GN=ITGA6	3	2	2		960270	653150	844540	819320	155105	0.18931	1123600	842310	1024300	996737	98088.1	0.0984093	0.822002	0.233346
P23229-6|ITA6_HUMAN	Isoform Alpha-6X1X2A of Integrin alpha-6 OS=Homo sapiens OX=9606 GN=ITGA6	3	2	2		960270	653150	844540	819320	155105	0.18931	1123600	842310	1024300	996737	98088.1	0.0984093	0.822002	0.233346
P23229|ITA6_HUMAN	Integrin alpha-6 OS=Homo sapiens OX=9606 GN=ITGA6 PE=1 SV=5	3	2	2		960270	653150	844540	819320	155105	0.18931	1123600	842310	1024300	996737	98088.1	0.0984093	0.822002	0.233346
P36507|MP2K2_HUMAN	Dual specificity mitogen-activated protein kinase kinase 2 OS=Homo sapiens OX=9606 GN=MAP2K2 PE=1 SV=1	27	7	4	Carbamidomethylation	8250200	8249800	6891300	7797100	784446	0.100607	7306700	6534500	7234500	7.02523e+06	359308	0.0511453	1.10987	0.233346
A8CG34|P121C_HUMAN	Nuclear envelope pore membrane protein POM 121C OS=Homo sapiens OX=9606 GN=POM121C PE=1 SV=3	3	2	2		646350	762910	748530	719263	63552.8	0.0883582	997250	690640	955380	881090	136551	0.15498	0.816334	0.233884
P00338|LDHA_HUMAN	L-lactate dehydrogenase A chain OS=Homo sapiens OX=9606 GN=LDHA PE=1 SV=2	54	16	15	Carbamidomethylation; Oxidation (M)	579620000	577550000	535750000	5.64307e+08	2.47524e+07	0.0438635	589680000	573660000	603820000	5.89053e+08	1.50811e+07	0.0256022	0.957989	0.233884
P00338-3|LDHA_HUMAN	Isoform 3 of L-lactate dehydrogenase A chain OS=Homo sapiens OX=9606 GN=LDHA	49	16	15	Carbamidomethylation; Oxidation (M)	579620000	577550000	535750000	5.64307e+08	2.47524e+07	0.0438635	589680000	573660000	603820000	5.89053e+08	1.50811e+07	0.0256022	0.957989	0.233884
P49585|PCY1A_HUMAN	Choline-phosphate cytidylyltransferase A OS=Homo sapiens OX=9606 GN=PCYT1A PE=1 SV=2	20	5	2		3199400	2864800	2817400	2.96053e+06	208218	0.0703312	3087400	1944700	2123700	2.38527e+06	221569	0.0928907	1.24117	0.234423
[truncated: 2,555 more rows]

## Sheet: 1 peptide and deleted
UniProt Accession	Protein	Coverage (%)	Peptides	Unique Peptides	PTM	ADH_High_R1 Area	ADH_High_R2 Area	ADH_High_R3 Area	ADH_High Mean	ADH_High SD	ADH_High CV	ADH_Low_R1 Area	ADH_Low_R2 Area	ADH_Low_R3 Area	ADH_Low Mean	ADH_Low SD	ADH_Low CV	Abundance Ratio	P Value (ANOVA)
[truncated: 1,302 more rows]

[truncated: 1 more sheets: Notes]
