# Supplementary material for: Analysis of p53-Independent Functions of the Mdm2-MdmX Complex Using Data-Independent Acquisition-Based Profiling
Source: Proteomes. 2025 May 22;13(2):18. doi: 10.3390/proteomes13020018 (PMC12196705; doi:10.3390/proteomes13020018)
Supplement: Supplementary file 1 [file proteomes-13-00018-s001.zip › Table S6.xlsx]

## Sheet: HMGCS1
						average		RPL32		average	Δ CT	ΔΔ CT	fold
N1		siCtrl	22.9543	22.9048	22.8751	22.9114	14.6506	14.6945	14.5419	14.629	8.28241	0	1
		siMdm2#1	22.9588	22.9507	22.8027	22.904	14.9372	14.8129	14.8103	14.8535	8.05056	-0.231843	1.17433
		siMdm2#2	22.467	22.3888	22.2316	22.3625	14.7801	14.7999	14.6911	14.7571	7.6054	-0.677004	1.59882
N2		siCtrl	23.9883	24.2294	23.9269	24.0482	14.5702	14.5251	14.5784	14.5579	9.49027	0	1
		siMdm2#1	23.2553	23.2104	23.119	23.1949	14.8181	14.6369	14.5931	14.6827	8.51218	-0.978096	1.96986
		siMdm2#2	22.8731	22.9607	22.8359	22.8899	14.5051	14.451	14.4905	14.4822	8.40771	-1.08256	2.11779
N3		siCtrl	23.0515	23.1832	23.165	23.1332	14.6017	14.3602	14.532	14.4979	8.6353	0	1
		siMdm2#1	22.9779	22.9977	23.0688	23.0148	14.7146	14.5267	14.2967	14.5126	8.50216	-0.133136	1.09668
		siMdm2#2	22.5664	22.6939	22.676	22.6454	14.186	14.425	14.6231	14.4114	8.23406	-0.401234	1.32064
mRNA levels of HMGCS1 normalized by internal control RPL32
	siCtrl	siMdm2#1	siMdm2#2
Exp 1	1	1.17433	1.59882
Exp 2	1	1.96986	2.11779
Exp 3	1	1.09668	1.32064
																			avarage	SD
																		Ctr	#DIV/0!	#DIV/0!
																		OSMI-1 4h	#DIV/0!	#DIV/0!
																		OSMI-1 24h	#DIV/0!	#DIV/0!
																		Ctr	#DIV/0!	#DIV/0!
																		TMG 4h	#DIV/0!	#DIV/0!
																		TMG 24h	#DIV/0!	#DIV/0!
																			avarage	SD
																	HTKO4	Sictrl	#DIV/0!	#DIV/0!
																		SiOGT7	#DIV/0!	#DIV/0!
																		SiOGT8	#DIV/0!	#DIV/0!
																		SiOGT1	#DIV/0!	#DIV/0!
																	HTwt	Sictrl	#DIV/0!	#DIV/0!
																		SiOGT7	#DIV/0!	#DIV/0!
																		SiOGT8	#DIV/0!	#DIV/0!
																	HTKO3	Sictrl	#DIV/0!	#DIV/0!
																		SiOGT7	#DIV/0!	#DIV/0!
																		SiOGT8	#DIV/0!	#DIV/0!

## Sheet: Sheet1
mRNA levels of HMGCS1 normalized by internal control RPL32
	siCtrl	siMdm2#1	siMdm2#2
Exp 1	1	1.17433	1.59882
Exp 2	1	1.96986	2.11779
Exp 3	1	1.09668	1.32064
